# Supplementary material for: A low-cost open-source SNP genotyping platform for association mapping applications
Source: Genome Biol. 2005 Dec 2;6(12):R105. doi: 10.1186/gb-2005-6-12-r105 (PMC1414086; doi:10.1186/gb-2005-6-12-r105)
Supplement: Additional data file 2 — Oligonucleotide sequences for PCR, OLA genotyping, and sequencing. [file gb-2005-6-12-r105-S2.xls]

## Sheet: oligos
Purpose	Oligo name [a]	Oligo sequence (5' to 3')
PCR	es02.F_3kb	AGGCCACACTGCAAGAAAAT
PCR	es02.R_3kb	GTGTTTGGTGGCAGAGGAAG
PCR	es03.F_3kb	CTTTTACATGGCGGATGGAG
PCR	es03.R_3kb	TCGGCTTTAGCAAGTTAACAGA
PCR	es08.F_3kb	CTGACATCGTCAGCCTTTCA
PCR	es08.R_3kb	TACAATCCCAGATCCGAAGC
PCR	es09.F_3kb	GTATGCAAAGCGAGGCTTGT
PCR	es09.R_3kb	CTGATAAGCTTGCCCCATTC
PCR	es10.F_3kb	GGACCATCTTTTGTTCGTCAA
PCR	es10.R_3kb	AGCTTGTGGATTCCTGTTGG
PCR	es12.F_3kb	TGTTATGGCTCCAGTCAGCA
PCR	es12.R_3kb	ATCAGTTCGTCCTTGCTGGT
PCR	es13.F_3kb	GACACAGCAAACCGATGAGA
PCR	es13.R_3kb	AACCGAAACTGTGGGAACTG
PCR	es15.F_3kb	ACCACCTATCCATCCACCTAACT
PCR	es15.R_3kb	ACGCACAGCATAGCAATAAGATT
PCR	es17.F_3kb	GGCGAGGATTAAATTTGCAG
PCR	es17.R_3kb	GTTGCTGGCCGTGTAATTG
PCR	es19.F_3kb	AGAGGATCGTGTCCCAGTGA
PCR	es19.R_3kb	GTTCGATCGTTCCATCGTTT
PCR	es20.F_3kb	GCCACACATTGAACAAACCA
PCR	es20.R_3kb	ATGGCGTTCTCGTCTCAAAT
PCR	hy01.F_3kb	ACCACGCCCATAATCCTTTT
PCR	hy01.R_3kb	GGTGTGGATGTATCTCACGGA
genotyping_upstream	es02.2472G.01a	GACGTTGTAAAACGCCGGCGTGTCTCAGAATACGCCCGAAGAGAGCG
genotyping_upstream	es02.2472A.01b	GACGTTGTAAAACGCTCTGATCCCATCGCGTACGCCCGAAGAGAGCA
genotyping_downstream	es02.2472D	CGCTACTAGCTCGGGCGCCTGTGTGAAATTG
genotyping_upstream	es02.2560T.09a	GACGTTGTAAAACGCCGATGTTCGTAACCCTGGCATTCTACTATTAT
genotyping_upstream	es02.2560C.09b	GACGTTGTAAAACGCCGCCGTTATGAGAGTCGGCATTCTACTATTAC
genotyping_downstream	es02.2560D	GACCAAGGTTAAAGAAGCCTGTGTGAAATTG
genotyping_upstream	es02.2719C.02a	GACGTTGTAAAACGCGTTCGTCAAGAGTCGCGAGAAACTTTGGTTTC
genotyping_upstream	es02.2719A.02b	GACGTTGTAAAACGCGTGTGCCAGACGCTCGGAGAAACTTTGGTTTA
genotyping_downstream	es02.2719D	CAGAATGGACATCCAAGCCTGTGTGAAATTG
genotyping_upstream	es02.2815T.10a	GACGTTGTAAAACGCATACCTGTGACGAGCTGTTCTCTGCCACATAT
genotyping_upstream	es02.2815G.10b	GACGTTGTAAAACGCACGAGCTGTAATCCGGGTTCTCTGCCACATAG
genotyping_downstream	es02.2815D	GGATTGTTTTCAGTGCGCCTGTGTGAAATTG
genotyping_upstream	es02.2942T.03a	GACGTTGTAAAACGCATCCTGGACACGAGTGCGATTGATGCTTCGTT
genotyping_upstream	es02.2942G.03b	GACGTTGTAAAACGCAAGCACTGACACGCGACGATTGATGCTTCGTG
genotyping_downstream	es02.2942D	GTGATCGTCGGCGTGTGCCTGTGTGAAATTG
genotyping_upstream	es02.3327A.11a	GACGTTGTAAAACGCCGTGACTCGACATTAGGGATGCGCAGGGCGAA
genotyping_upstream	es02.3327G.11b	GACGTTGTAAAACGCGCCTCGTTCTCGTGTAGGATGCGCAGGGCGAG
genotyping_downstream	es02.3327D	CAGGTCAGCAAGCTGGGCCTGTGTGAAATTG
genotyping_upstream	es02.3366C.04a	GACGTTGTAAAACGCGAAACATGGTCCGGTATGACATCTTAGAGCTC
genotyping_upstream	es02.3366T.04b	GACGTTGTAAAACGCGTCGCATGGACGAACATGACATCTTAGAGCTT
genotyping_downstream	es02.3366D	ACCGTCAACTATCTGAGCCTGTGTGAAATTG
genotyping_upstream	es02.3435A.12a	GACGTTGTAAAACGCCTGGATCAACGTCGCGCCCACCACCCGACCAA
genotyping_upstream	es02.3435G.12b	GACGTTGTAAAACGCCACGCGGTCTCGTTCACCCACCACCCGACCAG
genotyping_downstream	es02.3435D	GTTAACCTGGACAAATGCCTGTGTGAAATTG
genotyping_upstream	es02.3536A.05a	GACGTTGTAAAACGCGAGCATCGACGCGGATTCAAATTCGGCACCCA
genotyping_upstream	es02.3536G.05b	GACGTTGTAAAACGCATTCGAGAACGTGACTTCAAATTCGGCACCCG
genotyping_downstream	es02.3536D	CCTGATGAAGCAATTGGCCTGTGTGAAATTG
genotyping_upstream	es02.3659A.13a	GACGTTGTAAAACGCATAGCGTCACGAGTCCCTCCGCGAGAAGAGGA
genotyping_upstream	es02.3659T.13b	GACGTTGTAAAACGCAGGTCATCGAACTCTCCTCCGCGAGAAGAGGT
genotyping_downstream	es02.3659D	TATTCATCATGGCGAAGCCTGTGTGAAATTG
genotyping_upstream	es02.3707A.06a	GACGTTGTAAAACGCCACGGTGATCCGGCTAGGTGAAGGGCATTCCA
genotyping_upstream	es02.3707C.06b	GACGTTGTAAAACGCCGCGGGTTCTGCACATGGTGAAGGGCATTCCC
genotyping_downstream	es02.3707D	TATATACGCAACCAATGCCTGTGTGAAATTG
genotyping_upstream	es02.3766C.14a	GACGTTGTAAAACGCGAATGATCGTCAGTGCTCATTAAGAAACAATC
genotyping_upstream	es02.3766T.14b	GACGTTGTAAAACGCACAGTCGTCCGGGTCGTCATTAAGAAACAATT
genotyping_downstream	es02.3766D	CAAGTTTTCCAAGGTCGCCTGTGTGAAATTG
genotyping_upstream	es02.3972C.07a	GACGTTGTAAAACGCCTTGGGCAACGTCTCTCGAGCTTCCACTTAGC
genotyping_upstream	es02.3972T.07b	GACGTTGTAAAACGCATCGCAGGGTATCGCACGAGCTTCCACTTAGT
genotyping_downstream	es02.3972D	CTCATTAAGAACAAATGCCTGTGTGAAATTG
genotyping_upstream	es02.4133D.15a	GACGTTGTAAAACGCATCGGGTTCACGGCTAAAACAAGGTTGCTATA
genotyping_upstream	es02.4133I.15b	GACGTTGTAAAACGCATTACGGACTGTGCTTCTATAATTTTCTTATT
genotyping_downstream	es02.4133D	ATCCATAGGTACATAGGCCTGTGTGAAATTG
genotyping_upstream	es02.4220A.08a	GACGTTGTAAAACGCGTCGGCTGCACGCTAATATAAGCTCTTATTTA
genotyping_upstream	es02.4220T.08b	GACGTTGTAAAACGCTGATCGGACACCACGCTATAAGCTCTTATTTT
genotyping_downstream	es02.4220D	GCTTTCTTCGATATAAGCCTGTGTGAAATTG
genotyping_upstream	es02.4612G.16a	GACGTTGTAAAACGCCCGCGCTTGGGACATGGTACACGCATTAAGCG
genotyping_upstream	es02.4612A.16b	GACGTTGTAAAACGCGTAGATCGACATCGGCGTACACGCATTAAGCA
genotyping_downstream	es02.4612D	CACTCGACGCACACGAGCCTGTGTGAAATTG
genotyping_upstream	es03.4752C.01a	GACGTTGTAAAACGCCGGCGTGTCTCAGAATCGGTAAACAGGAAGTC
genotyping_upstream	es03.4752T.01b	GACGTTGTAAAACGCTCTGATCCCATCGCGTCGGTAAACAGGAAGTT
genotyping_downstream	es03.4752D	GTCGAGGAATCGCAACGCCTGTGTGAAATTG
genotyping_upstream	es03.4984C.09a	GACGTTGTAAAACGCCGATGTTCGTAACCCTGGCCATGCTCGGCTGC
genotyping_upstream	es03.4984G.09b	GACGTTGTAAAACGCCGCCGTTATGAGAGTCGGCCATGCTCGGCTGG
genotyping_downstream	es03.4984D	TTTTTGCGGGCAGGTGGCCTGTGTGAAATTG
genotyping_upstream	es03.5334G.02a	GACGTTGTAAAACGCGTTCGTCAAGAGTCGCTCGACTGTCGGAGCAG
genotyping_upstream	es03.5334T.02b	GACGTTGTAAAACGCGTGTGCCAGACGCTCGTCGACTGTCGGAGCAT
genotyping_downstream	es03.5334D	CAAGAGCTCAAAGAACGCCTGTGTGAAATTG
genotyping_upstream	es03.5363A.10a	GACGTTGTAAAACGCATACCTGTGACGAGCTAACTCAGCTTACATCA
genotyping_upstream	es03.5363G.10b	GACGTTGTAAAACGCACGAGCTGTAATCCGGAACTCAGCTTACATCG
genotyping_downstream	es03.5363D	AAACTACAAGAAAAACGCCTGTGTGAAATTG
genotyping_upstream	es03.5471G.03a	GACGTTGTAAAACGCATCCTGGACACGAGTGGCCCATGCTGGAGAGG
genotyping_upstream	es03.5471A.03b	GACGTTGTAAAACGCAAGCACTGACACGCGAGCCCATGCTGGAGAGA
genotyping_downstream	es03.5471D	AAGCGTCGTGCCAGAAGCCTGTGTGAAATTG
genotyping_upstream	es03.5525T.11a	GACGTTGTAAAACGCCGTGACTCGACATTAGAAAGGATCTTATGGTT
genotyping_upstream	es03.5525A.11b	GACGTTGTAAAACGCGCCTCGTTCTCGTGTAAAAGGATCTTATGGTA
genotyping_downstream	es03.5525D	GCCACCTTGGAGTCCGGCCTGTGTGAAATTG
genotyping_upstream	es03.5891A.04a	GACGTTGTAAAACGCGAAACATGGTCCGGTACATTTCGCCAATCTCA
genotyping_upstream	es03.5891C.04b	GACGTTGTAAAACGCGTCGCATGGACGAACACATTTCGCCAATCTCC
genotyping_downstream	es03.5891D	AGCTACGCCGGCAGTCGCCTGTGTGAAATTG
genotyping_upstream	es03.6023A.12a	GACGTTGTAAAACGCCTGGATCAACGTCGCGCTGGTAGATAGGATTA
genotyping_upstream	es03.6023T.12b	GACGTTGTAAAACGCCACGCGGTCTCGTTCACTGGTAGATAGGATTT
genotyping_downstream	es03.6023D	CTTCACACCACAACTGGCCTGTGTGAAATTG
genotyping_upstream	es03.6121G.05a	GACGTTGTAAAACGCGAGCATCGACGCGGATGTCGACTCCCACCTAG
genotyping_upstream	es03.6121T.05b	GACGTTGTAAAACGCATTCGAGAACGTGACTGTCGACTCCCACCTAT
genotyping_downstream	es03.6121D	TTATAAGTAAACACCAGCCTGTGTGAAATTG
genotyping_upstream	es03.6267G.13a	GACGTTGTAAAACGCATAGCGTCACGAGTCCCACATGCAAATTGCTG
genotyping_upstream	es03.6267C.13b	GACGTTGTAAAACGCAGGTCATCGAACTCTCCACATGCAAATTGCTC
genotyping_downstream	es03.6267D	AGACACTCCCATGTCCGCCTGTGTGAAATTG
genotyping_upstream	es03.6361G.06a	GACGTTGTAAAACGCCACGGTGATCCGGCTACTGTCCCCTGTAACTG
genotyping_upstream	es03.6361A.06b	GACGTTGTAAAACGCCGCGGGTTCTGCACATCTGTCCCCTGTAACTA
genotyping_downstream	es03.6361D	TTCGATCGCCCCACGGGCCTGTGTGAAATTG
genotyping_upstream	es03.6420G.14a	GACGTTGTAAAACGCGAATGATCGTCAGTGCGAAAGCGAAAACAATG
genotyping_upstream	es03.6420A.14b	GACGTTGTAAAACGCACAGTCGTCCGGGTCGGAAAGCGAAAACAATA
genotyping_downstream	es03.6420D	CCAAGGCCGAAACAAGGCCTGTGTGAAATTG
genotyping_upstream	es03.6460G.07a	GACGTTGTAAAACGCCTTGGGCAACGTCTCTGGCAGAAGAACGAGAG
genotyping_upstream	es03.6460C.07b	GACGTTGTAAAACGCATCGCAGGGTATCGCAGGCAGAAGAACGAGAC
genotyping_downstream	es03.6460D	AAGAAAGAAGTCCAAAGCCTGTGTGAAATTG
genotyping_upstream	es03.6562G.15a	GACGTTGTAAAACGCATCGGGTTCACGGCTAGTGCGGACAATAAGCG
genotyping_upstream	es03.6562A.15b	GACGTTGTAAAACGCATTACGGACTGTGCTTGTGCGGACAATAAGCA
genotyping_downstream	es03.6562D	AAGGTAACAGAAAATAGCCTGTGTGAAATTG
genotyping_upstream	es03.6789C.08a	GACGTTGTAAAACGCGTCGGCTGCACGCTAATCCCTGGCCACTCGGC
genotyping_upstream	es03.6789A.08b	GACGTTGTAAAACGCTGATCGGACACCACGCTCCCTGGCCACTCGGA
genotyping_downstream	es03.6789D	TAGAAAATCGTGTGCAGCCTGTGTGAAATTG
genotyping_upstream	es03.6871T.16a	GACGTTGTAAAACGCCCGCGCTTGGGACATGGACTGCCTTGCCCTAT
genotyping_upstream	es03.6871G.16b	GACGTTGTAAAACGCGTAGATCGACATCGGCGACTGCCTTGCCCTAG
genotyping_downstream	es03.6871D	GGCAACTTTAAGATGGGCCTGTGTGAAATTG
genotyping_upstream	es08.16540A.01a	GACGTTGTAAAACGCCGGCGTGTCTCAGAATCCAACAACAAGATGAAA
genotyping_upstream	es08.16540G.01b	GACGTTGTAAAACGCTCTGATCCCATCGCGTCCAACAACAAGATGAAG
genotyping_downstream	es08.16540D	ACCAGCTACAGCATGCCTGTGTGAAATTG
genotyping_upstream	es08.16615A.02a	GACGTTGTAAAACGCGTTCGTCAAGAGTCGCCAGAAGCCTCAGGGA
genotyping_upstream	es08.16615C.02b	GACGTTGTAAAACGCGTGTGCCAGACGCTCGCAGAAGCCTCAGGGC
genotyping_downstream	es08.16615D	TCTCTGGAATCGCTAGGCCTGTGTGAAATTG
genotyping_upstream	es08.16678C.03a	GACGTTGTAAAACGCATCCTGGACACGAGTGTTGAGGAGGCCTACTAC
genotyping_upstream	es08.16678T.03b	GACGTTGTAAAACGCAAGCACTGACACGCGATTGAGGAGGCCTACTAT
genotyping_downstream	es08.16678D	GCCGAGATCGATGAGCCTGTGTGAAATTG
genotyping_upstream	es08.16807C.04a	GACGTTGTAAAACGCGAAACATGGTCCGGTATTCGCTCGCACCACC
genotyping_upstream	es08.16807T.04b	GACGTTGTAAAACGCGTCGCATGGACGAACATTCGCTCGCACCACT
genotyping_downstream	es08.16807D	GCCGGCACCTTCTTCTGCCTGTGTGAAATTG
genotyping_upstream	es08.16882A.05a	GACGTTGTAAAACGCGAGCATCGACGCGGATTGTGCTACTCCATGCAA
genotyping_upstream	es08.16882G.05b	GACGTTGTAAAACGCATTCGAGAACGTGACTTGTGCTACTCCATGCAG
genotyping_downstream	es08.16882D	TTCCAGGATCGTTGGCCTGTGTGAAATTG
genotyping_upstream	es08.16940G.14a	GACGTTGTAAAACGCGAATGATCGTCAGTGCACCTTTGATCTTCAAG
genotyping_upstream	es08.16940A.14b	GACGTTGTAAAACGCACAGTCGTCCGGGTCGACCTTTGATCTTCAAA
genotyping_downstream	es08.16940D	CTTTAAGAACTCTACAGCCTGTGTGAAATTG
genotyping_upstream	es08.16953A.06a	GACGTTGTAAAACGCCACGGTGATCCGGCTAARCTTTAAGAACTCA
genotyping_upstream	es08.16953T.06b	GACGTTGTAAAACGCCGCGGGTTCTGCACATARCTTTAAGAACTCT
genotyping_downstream	es08.16953D	ACAAACATTGTGATAGGCCTGTGTGAAATTG
genotyping_upstream	es08.17146I.11a	GACGTTGTAAAACGCCGTGACTCGACATTAGTTTTGGGTTACACACA
genotyping_upstream	es08.17146D.11b	GACGTTGTAAAACGCGCCTCGTTCTCGTGTAGGGTTTTGGGTTACAC
genotyping_downstream	es08.17146D	ACAAGTAGGAAACACTGCCTGTGTGAAATTG
genotyping_upstream	es08.17201A.08a	GACGTTGTAAAACGCGTCGGCTGCACGCTAAGATTCGCTTGGCATA
genotyping_upstream	es08.17201T.08b	GACGTTGTAAAACGCTGATCGGACACCACGCGATTCGCTTGGCATT
genotyping_downstream	es08.17201D	CCACATGAATGAATCGGCCTGTGTGAAATTG
genotyping_upstream	es08.17291C.09a	GACGTTGTAAAACGCCGATGTTCGTAACCCTGCTGGCAGAGATACTTC
genotyping_upstream	es08.17291T.09b	GACGTTGTAAAACGCCGCCGTTATGAGAGTCGCTGGCAGAGATACTTT
genotyping_downstream	es08.17291D	GAGTTATTTCCAGAGCCTGTGTGAAATTG
genotyping_upstream	es08.17433A.10a	GACGTTGTAAAACGCATACCTGTGACGAGCTTTGTTTACTAATATA
genotyping_upstream	es08.17433G.10b	GACGTTGTAAAACGCACGAGCTGTAATCCGGTTGTTTACTAATATG
genotyping_downstream	es08.17433D	AGCTGGGTAATAAAAAGCCTGTGTGAAATTG
genotyping_upstream	es08.17569-70TT.07a	GACGTTGTAAAACGCCTTGGGCAACGTCTCTAGGGTAGGTTATTTTT
genotyping_upstream	es08.17569-70GA.07b	GACGTTGTAAAACGCATCGCAGGGTATCGCAAGGGTAGGTTATTTGA
genotyping_downstream	es08.17569-70D	TCGGGACAAGCTGTCCGCCTGTGTGAAATTG
genotyping_upstream	es08.17606C.12a	GACGTTGTAAAACGCCTGGATCAACGTCGCGTCTCTATTTAATTCC
genotyping_upstream	es08.17606T.12b	GACGTTGTAAAACGCCACGCGGTCTCGTTCATCTCTATTTAATTCT
genotyping_downstream	es08.17606D	AGATCTTTTAGAATCTGCCTGTGTGAAATTG
genotyping_upstream	es08.17666A.13a	GACGTTGTAAAACGCATAGCGTCACGAGTCCCGCAATTAAAATGCCTA
genotyping_upstream	es08.17666C.13b	GACGTTGTAAAACGCAGGTCATCGAACTCTCCGCAATTAAAATGCCTC
genotyping_downstream	es08.17666D	TCTAACTGGGTCATGCCTGTGTGAAATTG
genotyping_upstream	es08.17868C.15a	GACGTTGTAAAACGCATCGGGTTCACGGCTAAAGCCAAGTTGGCCAAC
genotyping_upstream	es08.17868G.15b	GACGTTGTAAAACGCATTACGGACTGTGCTTAAGCCAAGTTGGCCAAG
genotyping_downstream	es08.17868D	AGCCAAGTGTTATGGCCTGTGTGAAATTG
genotyping_upstream	es08.18166A.16a	GACGTTGTAAAACGCCCGCGCTTGGGACATGTGCCAAGGCGTCTCA
genotyping_upstream	es08.18166G.16b	GACGTTGTAAAACGCGTAGATCGACATCGGCTGCCAAGGCGTCTCG
genotyping_downstream	es08.18166D	AGGCGGACGTTGAAATGCCTGTGTGAAATTG
genotyping_upstream	es09.19024T.01a	GACGTTGTAAAACGCCGGCGTGTCTCAGAATGGCTCGTAGTCTTCGT
genotyping_upstream	es09.19024G.01b	GACGTTGTAAAACGCTCTGATCCCATCGCGTGGCTCGTAGTCTTCGG
genotyping_downstream	es09.19024D	CGATGGGTTTAATGGAGCCTGTGTGAAATTG
genotyping_upstream	es09.19454I.13a	GACGTTGTAAAACGCATAGCGTCACGAGTCCCTATTTTATAATGAGC
genotyping_upstream	es09.19454D.13b	GACGTTGTAAAACGCAGGTCATCGAACTCTCAATTTTTTGGGACTTG
genotyping_downstream	es09.19454D	GGAAAATAATTATTCAGCCTGTGTGAAATTG
genotyping_upstream	es09.19662A.02a	GACGTTGTAAAACGCGTTCGTCAAGAGTCGCTGAGCATCTGTAAACA
genotyping_upstream	es09.19662G.02b	GACGTTGTAAAACGCGTGTGCCAGACGCTCGTGAGCATCTGTAAACG
genotyping_downstream	es09.19662D	ATGATATCAAACACATGCCTGTGTGAAATTG
genotyping_upstream	es09.19711C.14a	GACGTTGTAAAACGCGAATGATCGTCAGTGCAGACAAATTTCTTCCC
genotyping_upstream	es09.19711T.14b	GACGTTGTAAAACGCACAGTCGTCCGGGTCGAGACAAATTTCTTCCT
genotyping_downstream	es09.19711D	CGATATTATCAAAATTGCCTGTGTGAAATTG
genotyping_upstream	es09.19724A.03a	GACGTTGTAAAACGCATCCTGGACACGAGTGCCCCGATATTATCAAA
genotyping_upstream	es09.19724T.03b	GACGTTGTAAAACGCAAGCACTGACACGCGACCCCGATATTATCAAT
genotyping_downstream	es09.19724D	ATTTTCAGACAGAATCGCCTGTGTGAAATTG
genotyping_upstream	es09.19744G.15a	GACGTTGTAAAACGCATCGGGTTCACGGCTATCAGACAGAATCGTCG
genotyping_upstream	es09.19744C.15b	GACGTTGTAAAACGCATTACGGACTGTGCTTTCAGACAGAATCGTCC
genotyping_downstream	es09.19744D	ATATCTGTAATAAACAGCCTGTGTGAAATTG
genotyping_upstream	es09.19964A.04a	GACGTTGTAAAACGCGAAACATGGTCCGGTAATATACAATTTTAATA
genotyping_upstream	es09.19964C.04b	GACGTTGTAAAACGCGTCGCATGGACGAACAATATACAATTTTAATC
genotyping_downstream	es09.19964D	TATGGTGTGATACGTAGCCTGTGTGAAATTG
genotyping_upstream	es09.20396G.05a	GACGTTGTAAAACGCGAGCATCGACGCGGATCAACTTCAAAATGATG
genotyping_upstream	es09.20396A.05b	GACGTTGTAAAACGCATTCGAGAACGTGACTCAACTTCAAAATGATA
genotyping_downstream	es09.20396D	AGCCAAACTTTGACCCGCCTGTGTGAAATTG
genotyping_upstream	es09.20404C.16a	GACGTTGTAAAACGCCCGCGCTTGGGACATGAAATGATGAGCCAAAC
genotyping_upstream	es09.20404G.16b	GACGTTGTAAAACGCGTAGATCGACATCGGCAAATGATGAGCCAAAG
genotyping_downstream	es09.20404D	TTTGACCCTTTGCTGCGCCTGTGTGAAATTG
genotyping_upstream	es09.20633C.06a	GACGTTGTAAAACGCCACGGTGATCCGGCTATAAAATAGTAAAGATC
genotyping_upstream	es09.20633T.06b	GACGTTGTAAAACGCCGCGGGTTCTGCACATTAAAATAGTAAAGATT
genotyping_downstream	es09.20633D	CCTATCTCTAAAATCTGCCTGTGTGAAATTG
genotyping_upstream	es09.20763A.07a	GACGTTGTAAAACGCCTTGGGCAACGTCTCTTCAAGGAATGCTTCAA
genotyping_upstream	es09.20763T.07b	GACGTTGTAAAACGCATCGCAGGGTATCGCATCAAGGAATGCTTCAT
genotyping_downstream	es09.20763D	GCCCTGCTCGATGATCGCCTGTGTGAAATTG
genotyping_upstream	es09.20794T.08a	GACGTTGTAAAACGCGTCGGCTGCACGCTAACTACCAGCCGGTGTGT
genotyping_upstream	es09.20794C.08b	GACGTTGTAAAACGCTGATCGGACACCACGCCTACCAGCCGGTGTGC
genotyping_downstream	es09.20794D	ATTACCAATGGAAAGTGCCTGTGTGAAATTG
genotyping_upstream	es10.21042G.01a	GACGTTGTAAAACGCCGGCGTGTCTCAGAATACATGCGTAAACGACTG
genotyping_upstream	es10.21042T.01b	GACGTTGTAAAACGCTCTGATCCCATCGCGTACATGCGTAAACGACTT
genotyping_downstream	es10.21042D	GTTAATTGGGGTGAAGGCCTGTGTGAAATTG
genotyping_upstream	es10.21068A.02a	GACGTTGTAAAACGCGTTCGTCAAGAGTCGCGGTGAAGAAAGTGAAAA
genotyping_upstream	es10.21068T.02b	GACGTTGTAAAACGCGTGTGCCAGACGCTCGGGTGAAGAAAGTGAAAT
genotyping_downstream	es10.21068D	GGATTTCAGTTGCTACGCCTGTGTGAAATTG
genotyping_upstream	es10.21563C.04a	GACGTTGTAAAACGCGAAACATGGTCCGGTACGCCTAACTGGGGAC
genotyping_upstream	es10.21563T.04b	GACGTTGTAAAACGCGTCGCATGGACGAACACGCCTAACTGGGGAT
genotyping_downstream	es10.21563D	ATTAACACAGGATAGCCTGTGTGAAATTG
genotyping_upstream	es10.22062I.03a	GACGTTGTAAAACGCATCCTGGACACGAGTGGCTGCTTCCTCGCAAG
genotyping_upstream	es10.22062D.03b	GACGTTGTAAAACGCAAGCACTGACACGCGATATTATCAGGCTGCTT
genotyping_downstream	es10.22062D	CCCAATCAATAATAAAGCCTGTGTGAAATTG
genotyping_upstream	es10.22486I.05a	GACGTTGTAAAACGCGAGCATCGACGCGGATGCTGCTACTGTTGATG
genotyping_upstream	es10.22486D.05b	GACGTTGTAAAACGCATTCGAGAACGTGACTACTGCTGCTGTTCATA
genotyping_downstream	es10.22486D	TTGCTGCTGCTGTGATGCCTGTGTGAAATTG
genotyping_upstream	es10.22563G.08a	GACGTTGTAAAACGCGTCGGCTGCACGCTAATTGCCGCAGCTCTGG
genotyping_upstream	es10.22563T.08b	GACGTTGTAAAACGCTGATCGGACACCACGCTTGCCGCAGCTCTGT
genotyping_downstream	es10.22563D	GCGCTGACCTTGTCGCCTGTGTGAAATTG
genotyping_upstream	es10.22626A.09a	GACGTTGTAAAACGCCGATGTTCGTAACCCTTGGGCGGCTGGGTGAGA
genotyping_upstream	es10.22626G.09b	GACGTTGTAAAACGCCGCCGTTATGAGAGTCTGGGCGGCTGGGTGAGG
genotyping_downstream	es10.22626D	GACACCTGCTCCTCCTGCCTGTGTGAAATTG
genotyping_upstream	es10.22644A.10a	GACGTTGTAAAACGCATACCTGTGACGAGCTACCTGCTCCTCCTCA
genotyping_upstream	es10.22644G.10b	GACGTTGTAAAACGCACGAGCTGTAATCCGGACCTGCTCCTCCTCG
genotyping_downstream	es10.22644D	GGCAATTGCCTCAGGCCTGTGTGAAATTG
genotyping_upstream	es10.22753D.06a	GACGTTGTAAAACGCCACGGTGATCCGGCTAAATGAGCAACTCCTGC
genotyping_upstream	es10.22753I.06b	GACGTTGTAAAACGCCGCGGGTTCTGCACATCTGCTGCTGCTGCTGT
genotyping_downstream	es10.22753D	TGCTGCTGCTGTTGCTGCCTGTGTGAAATTG
genotyping_upstream	es10.22820A.11a	GACGTTGTAAAACGCCGTGACTCGACATTAGGCCTGTGCGGTGCGACA
genotyping_upstream	es10.22820C.11b	GACGTTGTAAAACGCGCCTCGTTCTCGTGTAGCCTGTGCGGTGCGACC
genotyping_downstream	es10.22820D	TTTGCCACCCACTTTCGCCTGTGTGAAATTG
genotyping_upstream	es10.22898I.07a	GACGTTGTAAAACGCCTTGGGCAACGTCTCTACTTTGAGTTCGATGC
genotyping_upstream	es10.22898D.07b	GACGTTGTAAAACGCATCGCAGGGTATCGCATTGACTTTGAGTTCGA
genotyping_downstream	es10.22898D	TGTGGCCGCTGTCAGCGCCTGTGTGAAATTG
genotyping_upstream	es10.22924C.12a	GACGTTGTAAAACGCCTGGATCAACGTCGCGTCAGCGCTGAAGTGC
genotyping_upstream	es10.22924G.12b	GACGTTGTAAAACGCCACGCGGTCTCGTTCATCAGCGCTGAAGTGG
genotyping_downstream	es10.22924D	TGCTGGCTGTCAGGGCCTGTGTGAAATTG
genotyping_upstream	es10.22992A.13a	GACGTTGTAAAACGCATAGCGTCACGAGTCCCGGAGCTTTTACTTGAA
genotyping_upstream	es10.22992T.13b	GACGTTGTAAAACGCAGGTCATCGAACTCTCCGGAGCTTTTACTTGAT
genotyping_downstream	es10.22992D	TCTTGMTGTAATGTYGGCCTGTGTGAAATTG
genotyping_upstream	es10.23007C.14a	GACGTTGTAAAACGCGAATGATCGTCAGTGCTCTTGMTGTAATGTC
genotyping_upstream	es10.23007T.14b	GACGTTGTAAAACGCACAGTCGTCCGGGTCGTCTTGMTGTAATGTT
genotyping_downstream	es10.23007D	GTTTCGTGGACAGCGCCTGTGTGAAATTG
genotyping_upstream	es10.23044A.15a	GACGTTGTAAAACGCATCGGGTTCACGGCTATGCGTGTGCGCACCTCA
genotyping_upstream	es10.23044G.15b	GACGTTGTAAAACGCATTACGGACTGTGCTTTGCGTGTGCGCACCTCG
genotyping_downstream	es10.23044D	CAAGAGCTGGTCGTTTGCCTGTGTGAAATTG
genotyping_upstream	es10.23150A.16a	GACGTTGTAAAACGCCCGCGCTTGGGACATGAGTGAAATCGTACGA
genotyping_upstream	es10.23150C.16b	GACGTTGTAAAACGCGTAGATCGACATCGGCAGTGAAATCGTACGC
genotyping_downstream	es10.23150D	CGGCTGATCTCACGGCCTGTGTGAAATTG
genotyping_upstream	es12.25784G.01a	GACGTTGTAAAACGCCGGCGTGTCTCAGAATAAGTTTATTACGAAAG
genotyping_upstream	es12.25784A.01b	GACGTTGTAAAACGCTCTGATCCCATCGCGTAAGTTTATTACGAAAA
genotyping_downstream	es12.25784D	GCGACAAATGCCGAAGGCCTGTGTGAAATTG
genotyping_upstream	es12.25826G.09a	GACGTTGTAAAACGCCGATGTTCGTAACCCTCGGACTATGCAAAAAG
genotyping_upstream	es12.25826C.09b	GACGTTGTAAAACGCCGCCGTTATGAGAGTCCGGACTATGCAAAAAC
genotyping_downstream	es12.25826D	AGTTTTATTTCTTTCAGCCTGTGTGAAATTG
genotyping_upstream	es12.26071A.02a	GACGTTGTAAAACGCGTTCGTCAAGAGTCGCAATGGGGTGATCTATA
genotyping_upstream	es12.26071T.02b	GACGTTGTAAAACGCGTGTGCCAGACGCTCGAATGGGGTGATCTATT
genotyping_downstream	es12.26071D	TTTATTGGTAATTAACGCCTGTGTGAAATTG
genotyping_upstream	es12.26414G.10a	GACGTTGTAAAACGCATACCTGTGACGAGCTGGTCTCGTAAAGTAGG
genotyping_upstream	es12.26414A.10b	GACGTTGTAAAACGCACGAGCTGTAATCCGGGGTCTCGTAAAGTAGA
genotyping_downstream	es12.26414D	CACACCGCACACACACGCCTGTGTGAAATTG
genotyping_upstream	es12.26612G.03a	GACGTTGTAAAACGCATCCTGGACACGAGTGACATGGATGAGGGGGG
genotyping_upstream	es12.26612A.03b	GACGTTGTAAAACGCAAGCACTGACACGCGAACATGGATGAGGGGGA
genotyping_downstream	es12.26612D	ATGGAGGGCGGGGTGGGCCTGTGTGAAATTG
genotyping_upstream	es12.26882C.11a	GACGTTGTAAAACGCCGTGACTCGACATTAGGGACTAATAGTATTAC
genotyping_upstream	es12.26882G.11b	GACGTTGTAAAACGCGCCTCGTTCTCGTGTAGGACTAATAGTATTAG
genotyping_downstream	es12.26882D	TTTCAATAAGCAGATTGCCTGTGTGAAATTG
genotyping_upstream	es12.26903G.04a	GACGTTGTAAAACGCGAAACATGGTCCGGTAATAAGCAGATTTTACG
genotyping_upstream	es12.26903T.04b	GACGTTGTAAAACGCGTCGCATGGACGAACAATAAGCAGATTTTACT
genotyping_downstream	es12.26903D	AAAATAATTGCAGTTTGCCTGTGTGAAATTG
genotyping_upstream	es12.27180T.12a	GACGTTGTAAAACGCCTGGATCAACGTCGCGTTTTTATAATAAGCAT
genotyping_upstream	es12.27180C.12b	GACGTTGTAAAACGCCACGCGGTCTCGTTCATTTTTATAATAAGCAC
genotyping_downstream	es12.27180D	AATTAAGAAGGTAAAGGCCTGTGTGAAATTG
genotyping_upstream	es12.27418G.05a	GACGTTGTAAAACGCGAGCATCGACGCGGATGATCCCCGTTTGCCGG
genotyping_upstream	es12.27418A.05b	GACGTTGTAAAACGCATTCGAGAACGTGACTGATCCCCGTTTGCCGA
genotyping_downstream	es12.27418D	GAGAGCGTGGCTGTCAGCCTGTGTGAAATTG
genotyping_upstream	es12.27548T.13a	GACGTTGTAAAACGCATAGCGTCACGAGTCCAAACTCGTCAAAAAGT
genotyping_upstream	es12.27548A.13b	GACGTTGTAAAACGCAGGTCATCGAACTCTCAAACTCGTCAAAAAGA
genotyping_downstream	es12.27548D	AACCAATCTATGAAACGCCTGTGTGAAATTG
genotyping_upstream	es12.27722A.06a	GACGTTGTAAAACGCCACGGTGATCCGGCTAGCTGCTGGAGCGCAAA
genotyping_upstream	es12.27722G.06b	GACGTTGTAAAACGCCGCGGGTTCTGCACATGCTGCTGGAGCGCAAG
genotyping_downstream	es12.27722D	CGGCGAGCCAGGATCAGCCTGTGTGAAATTG
genotyping_upstream	es12.27764T.14a	GACGTTGTAAAACGCGAATGATCGTCAGTGCGGACGATCTCAAGGAT
genotyping_upstream	es12.27764C.14b	GACGTTGTAAAACGCACAGTCGTCCGGGTCGGGACGATCTCAAGGAC
genotyping_downstream	es12.27764D	CTGATGGTGGAGTGCCGCCTGTGTGAAATTG
genotyping_upstream	es12.27800T.07a	GACGTTGTAAAACGCCTTGGGCAACGTCTCTGCAGGAGGGCGAGCAT
genotyping_upstream	es12.27800C.07b	GACGTTGTAAAACGCATCGCAGGGTATCGCAGCAGGAGGGCGAGCAC
genotyping_downstream	es12.27800D	GTCACCCGGCTGGAGAGCCTGTGTGAAATTG
genotyping_upstream	es12.27903G.15a	GACGTTGTAAAACGCATCGGGTTCACGGCTAGGAGTAGTGGCTGGTG
genotyping_upstream	es12.27903T.15b	GACGTTGTAAAACGCATTACGGACTGTGCTTGGAGTAGTGGCTGGTT
genotyping_downstream	es12.27903D	TTGGCAGCCCACCCACGCCTGTGTGAAATTG
genotyping_upstream	es12.28052G.08a	GACGTTGTAAAACGCGTCGGCTGCACGCTAAGAAATTCCTATCGACG
genotyping_upstream	es12.28052A.08b	GACGTTGTAAAACGCTGATCGGACACCACGCGAAATTCCTATCGACA
genotyping_downstream	es12.28052D	CGACTAATTGAGCTGCGCCTGTGTGAAATTG
genotyping_upstream	es12.28160G.16a	GACGTTGTAAAACGCCCGCGCTTGGGACATGAGCCTTCCCGCTGCTG
genotyping_upstream	es12.28160A.16b	GACGTTGTAAAACGCGTAGATCGACATCGGCAGCCTTCCCGCTGCTA
genotyping_downstream	es12.28160D	GGAGGATATGGACCGGGCCTGTGTGAAATTG
genotyping_upstream	es13.28190C.02a	GACGTTGTAAAACGCGTTCGTCAAGAGTCGCCGGCRGCCGCCGCTGCC
genotyping_upstream	es13.28190T.02b	GACGTTGTAAAACGCGTGTGCCAGACGCTCGCGGCRGCCGCCGCTGCT
genotyping_downstream	es13.28190D	GCCATTAGTTACAGCTGCCTGTGTGAAATTG
genotyping_upstream	es13.28259C.03a	GACGTTGTAAAACGCATCCTGGACACGAGTGCATCCGTCGATGGCAAC
genotyping_upstream	es13.28259T.03b	GACGTTGTAAAACGCAAGCACTGACACGCGACATCCGTCGATGGCAAT
genotyping_downstream	es13.28259D	GCGTTATCCGAGACGCCTGTGTGAAATTG
genotyping_upstream	es13.28515G.04a	GACGTTGTAAAACGCGAAACATGGTCCGGTATTTTAGTTYCGATAATG
genotyping_upstream	es13.28515T.04b	GACGTTGTAAAACGCGTCGCATGGACGAACATTTTAGTTYCGATAATT
genotyping_downstream	es13.28515D	GTAATTTGTAAATTAAGCCTGTGTGAAATTG
genotyping_upstream	es13.28667A.05a	GACGTTGTAAAACGCGAGCATCGACGCGGATCTCTTTATTGTTTAGCA
genotyping_upstream	es13.28667C.05b	GACGTTGTAAAACGCATTCGAGAACGTGACTCTCTTTATTGTTTAGCC
genotyping_downstream	es13.28667D	TATATTAAGCTTTAGCCTGTGTGAAATTG
genotyping_upstream	es13.28881G.06a	GACGTTGTAAAACGCCACGGTGATCCGGCTACCTAACGGAATACTGTG
genotyping_upstream	es13.28881T.06b	GACGTTGTAAAACGCCGCGGGTTCTGCACATCCTAACGGAATACTGTT
genotyping_downstream	es13.28881D	CATTCTTGTCCCAGTCGCCTGTGTGAAATTG
genotyping_upstream	es13.28982C.07a	GACGTTGTAAAACGCCTTGGGCAACGTCTCTTGCAACACATTTTCSAC
genotyping_upstream	es13.28982T.07b	GACGTTGTAAAACGCATCGCAGGGTATCGCATGCAACACATTTTCSAT
genotyping_downstream	es13.28982D	TCGACCCTGATTCAGCCTGTGTGAAATTG
genotyping_upstream	es13.29647G.01a	GACGTTGTAAAACGCCGGCGTGTCTCAGAATGAAGACATAGTTGCCG
genotyping_upstream	es13.29647A.01b	GACGTTGTAAAACGCTCTGATCCCATCGCGTGAAGACATAGTTGCCA
genotyping_downstream	es13.29647D	GATGATGGATGATGCAGCCTGTGTGAAATTG
genotyping_upstream	es13.29685C.08a	GACGTTGTAAAACGCGTCGGCTGCACGCTAACAGGACGCTGATATTTC
genotyping_upstream	es13.29685T.08b	GACGTTGTAAAACGCTGATCGGACACCACGCCAGGACGCTGATATTTT
genotyping_downstream	es13.29685D	TTAGGCCTGAACCCAAGCCTGTGTGAAATTG
genotyping_upstream	es13.29775A.09a	GACGTTGTAAAACGCCGATGTTCGTAACCCTTCGTTGTCGGCTGGCAA
genotyping_upstream	es13.29775G.09b	GACGTTGTAAAACGCCGCCGTTATGAGAGTCTCGTTGTCGGCTGGCAG
genotyping_downstream	es13.29775D	ATCGGAGACGGCGGGCCTGTGTGAAATTG
genotyping_upstream	es13.29833A.10a	GACGTTGTAAAACGCATACCTGTGACGAGCTGGACGAAGTGAACGGGA
genotyping_upstream	es13.29833C.10b	GACGTTGTAAAACGCACGAGCTGTAATCCGGGGACGAAGTGAACGGGC
genotyping_downstream	es13.29833D	ACGGTGGGCAGTTGCTGCCTGTGTGAAATTG
genotyping_upstream	es13.29901C.11a	GACGTTGTAAAACGCCGTGACTCGACATTAGAGACGCTCGTTGGCCTC
genotyping_upstream	es13.29901T.11b	GACGTTGTAAAACGCGCCTCGTTCTCGTGTAAGACGCTCGTTGGCCTT
genotyping_downstream	es13.29901D	GTTCTCGCAGGACTGCCTGTGTGAAATTG
genotyping_upstream	es13.29956A.12a	GACGTTGTAAAACGCCTGGATCAACGTCGCGATTCCAGATCGGCGTTA
genotyping_upstream	es13.29956G.12b	GACGTTGTAAAACGCCACGCGGTCTCGTTCAATTCCAGATCGGCGTTG
genotyping_downstream	es13.29956D	CGGCTGTTTTCCATGGGCCTGTGTGAAATTG
genotyping_upstream	es13.29977C.13a	GACGTTGTAAAACGCATAGCGTCACGAGTCCTGTTTTCCATGGATTCC
genotyping_upstream	es13.29977T.13b	GACGTTGTAAAACGCAGGTCATCGAACTCTCTGTTTTCCATGGATTCT
genotyping_downstream	es13.29977D	AGAGACTCCAAAGAGCCTGTGTGAAATTG
genotyping_upstream	es13.30040C.14a	GACGTTGTAAAACGCGAATGATCGTCAGTGCCCTCCTCGACGCGCTGC
genotyping_upstream	es13.30040T.14b	GACGTTGTAAAACGCACAGTCGTCCGGGTCGCCTCCTCGACGCGCTGT
genotyping_downstream	es13.30040D	TGCTGCTTGAAGATCTGCCTGTGTGAAATTG
genotyping_upstream	es13.30152C.15a	GACGTTGTAAAACGCATCGGGTTCACGGCTACTGGCACATGATGATGC
genotyping_upstream	es13.30152T.15b	GACGTTGTAAAACGCATTACGGACTGTGCTTCTGGCACATGATGATGT
genotyping_downstream	es13.30152D	GTTTTGGAATTTTGGCCTGTGTGAAATTG
genotyping_upstream	es13.30471A.16a	GACGTTGTAAAACGCCCGCGCTTGGGACATGGTCGCTCCGCTCGCACA
genotyping_upstream	es13.30471C.16b	GACGTTGTAAAACGCGTAGATCGACATCGGCGTCGCTCCGCTCGCACC
genotyping_downstream	es13.30471D	TGTTGAAGRTGCRGGCGCCTGTGTGAAATTG
genotyping_upstream	es15.32811T.01a	GACGTTGTAAAACGCCGGCGTGTCTCAGAATTCACACATGTGCGTTT
genotyping_upstream	es15.32811C.01b	GACGTTGTAAAACGCTCTGATCCCATCGCGTTCACACATGTGCGTTC
genotyping_downstream	es15.32811D	GATTGTCGACGGGAAAGCCTGTGTGAAATTG
genotyping_upstream	es15.33141G.09a	GACGTTGTAAAACGCCGATGTTCGTAACCCTTAGATAGGTTCTAAGG
genotyping_upstream	es15.33141A.09b	GACGTTGTAAAACGCCGCCGTTATGAGAGTCTAGATAGGTTCTAAGA
genotyping_downstream	es15.33141D	AACTGAGATAATACGAGCCTGTGTGAAATTG
genotyping_upstream	es15.33181T.02a	GACGTTGTAAAACGCGTTCGTCAAGAGTCGCTGACCTCGAAAAAATT
genotyping_upstream	es15.33181A.02b	GACGTTGTAAAACGCGTGTGCCAGACGCTCGTGACCTCGAAAAAATA
genotyping_downstream	es15.33181D	TAGCTTGAAATCCAACGCCTGTGTGAAATTG
genotyping_upstream	es15.33325T.10a	GACGTTGTAAAACGCATACCTGTGACGAGCTTATGTGTTTCCATATT
genotyping_upstream	es15.33325A.10b	GACGTTGTAAAACGCACGAGCTGTAATCCGGTATGTGTTTCCATATA
genotyping_downstream	es15.33325D	ATATTGTTTCATTTTCGCCTGTGTGAAATTG
genotyping_upstream	es15.33609A.03a	GACGTTGTAAAACGCATCCTGGACACGAGTGAAATTAGTATGTGCGA
genotyping_upstream	es15.33609T.03b	GACGTTGTAAAACGCAAGCACTGACACGCGAAAATTAGTATGTGCGT
genotyping_downstream	es15.33609D	TGGTGTGTCGCATATGGCCTGTGTGAAATTG
genotyping_upstream	es15.33858C.11a	GACGTTGTAAAACGCCGTGACTCGACATTAGAGCCCTGTCCAGGGGC
genotyping_upstream	es15.33858T.11b	GACGTTGTAAAACGCGCCTCGTTCTCGTGTAAGCCCTGTCCAGGGGT
genotyping_downstream	es15.33858D	TCGAGGGGTATGCAGAGCCTGTGTGAAATTG
genotyping_upstream	es15.34113A.04a	GACGTTGTAAAACGCGAAACATGGTCCGGTAATCATCAGGCGGGGGA
genotyping_upstream	es15.34113T.04b	GACGTTGTAAAACGCGTCGCATGGACGAACAATCATCAGGCGGGGGT
genotyping_downstream	es15.34113D	GGTACTGCTTAATGTGGCCTGTGTGAAATTG
genotyping_upstream	es15.34182T.12a	GACGTTGTAAAACGCCTGGATCAACGTCGCGATTGCTCAACAAGGGT
genotyping_upstream	es15.34182C.12b	GACGTTGTAAAACGCCACGCGGTCTCGTTCAATTGCTCAACAAGGGC
genotyping_downstream	es15.34182D	AATTATCTTTCAAAGAGCCTGTGTGAAATTG
genotyping_upstream	es15.34189C.05a	GACGTTGTAAAACGCGAGCATCGACGCGGATAACAAGGGTAATTATC
genotyping_upstream	es15.34189T.05b	GACGTTGTAAAACGCATTCGAGAACGTGACTAACAAGGGTAATTATT
genotyping_downstream	es15.34189D	TTTCAAAGAAGCAGAAGCCTGTGTGAAATTG
genotyping_upstream	es15.34270A.13a	GACGTTGTAAAACGCATAGCGTCACGAGTCCTGACATTGTCTCTTCA
genotyping_upstream	es15.34270T.13b	GACGTTGTAAAACGCAGGTCATCGAACTCTCTGACATTGTCTCTTCT
genotyping_downstream	es15.34270D	GAATTACAATTACTTGGCCTGTGTGAAATTG
genotyping_upstream	es15.34339C.06a	GACGTTGTAAAACGCCACGGTGATCCGGCTAAAGCAAAATCTACAAC
genotyping_upstream	es15.34339T.06b	GACGTTGTAAAACGCCGCGGGTTCTGCACATAAGCAAAATCTACAAT
genotyping_downstream	es15.34339D	ACTCGTCTTGATCATCGCCTGTGTGAAATTG
genotyping_upstream	es15.34686G.14a	GACGTTGTAAAACGCGAATGATCGTCAGTGCTGGAAGACATGATTCG
genotyping_upstream	es15.34686A.14b	GACGTTGTAAAACGCACAGTCGTCCGGGTCGTGGAAGACATGATTCA
genotyping_downstream	es15.34686D	TTGCAGCAGAAGTTGCGCCTGTGTGAAATTG
genotyping_upstream	es15.34744C.07a	GACGTTGTAAAACGCCTTGGGCAACGTCTCTTGCTGAAGAAGATTCC
genotyping_upstream	es15.34744T.07b	GACGTTGTAAAACGCATCGCAGGGTATCGCATGCTGAAGAAGATTCT
genotyping_downstream	es15.34744D	TCAGCTGGAAGACTGGGCCTGTGTGAAATTG
genotyping_upstream	es15.35008A.15a	GACGTTGTAAAACGCATCGGGTTCACGGCTACACACTCATGGCTGGA
genotyping_upstream	es15.35008G.15b	GACGTTGTAAAACGCATTACGGACTGTGCTTCACACTCATGGCTGGG
genotyping_downstream	es15.35008D	GTGCAGGCCATCACACGCCTGTGTGAAATTG
genotyping_upstream	es15.35074G.08a	GACGTTGTAAAACGCGTCGGCTGCACGCTAACTTGAAGCTATCCATG
genotyping_upstream	es15.35074A.08b	GACGTTGTAAAACGCTGATCGGACACCACGCCTTGAAGCTATCCATA
genotyping_downstream	es15.35074D	GGAAGTGGGGAGACCGGCCTGTGTGAAATTG
genotyping_upstream	es15.35324G.16a	GACGTTGTAAAACGCCCGCGCTTGGGACATGTTGTTGCTCTGTGGTG
genotyping_upstream	es15.35324A.16b	GACGTTGTAAAACGCGTAGATCGACATCGGCTTGTTGCTCTGTGGTA
genotyping_downstream	es15.35324D	CCATTTTGTAATGTGTGCCTGTGTGAAATTG
genotyping_upstream	es17.37852G.04a	GACGTTGTAAAACGCGAAACATGGTCCGGTACACGTCCAATCAGAGG
genotyping_upstream	es17.37852A.04b	GACGTTGTAAAACGCGTCGCATGGACGAACACACGTCCAATCAGAGA
genotyping_downstream	es17.37852D	AGCAGCACTTGTTCTCGCCTGTGTGAAATTG
genotyping_upstream	es17.38490A.01a	GACGTTGTAAAACGCCGGCGTGTCTCAGAATTGCTGCTCCTGCGCA
genotyping_upstream	es17.38490G.01b	GACGTTGTAAAACGCTCTGATCCCATCGCGTTGCTGCTCCTGCGCG
genotyping_downstream	es17.38490D	CAGTTTGGACATGTGTGCCTGTGTGAAATTG
genotyping_upstream	es17.38583C.02a	GACGTTGTAAAACGCGTTCGTCAAGAGTCGCGGGCTATAAAAGCGCGC
genotyping_upstream	es17.38583G.02b	GACGTTGTAAAACGCGTGTGCCAGACGCTCGGGGCTATAAAAGCGCGG
genotyping_downstream	es17.38583D	CACTTGCCATCAGCCCGCCTGTGTGAAATTG
genotyping_upstream	es17.38733C.03a	GACGTTGTAAAACGCATCCTGGACACGAGTGTTTGGCAAAAACAGCTC
genotyping_upstream	es17.38733T.03b	GACGTTGTAAAACGCAAGCACTGACACGCGATTTGGCAAAAACAGCTT
genotyping_downstream	es17.38733D	ACAWGCCGACAGTCAGGCCTGTGTGAAATTG
genotyping_upstream	es17.38773C.05a	GACGTTGTAAAACGCGAGCATCGACGCGGATATAGCCTGGAGGAGATC
genotyping_upstream	es17.38773T.05b	GACGTTGTAAAACGCATTCGAGAACGTGACTATAGCCTGGAGGAGATT
genotyping_downstream	es17.38773D	GCCCAGAACCAGGCAAGCCTGTGTGAAATTG
genotyping_upstream	es17.39028G.06a	GACGTTGTAAAACGCCACGGTGATCCGGCTAGAGCAAAACCACCTG
genotyping_upstream	es17.39028T.06b	GACGTTGTAAAACGCCGCGGGTTCTGCACATGAGCAAAACCACCTT
genotyping_downstream	es17.39028D	CAATGTTAGTTGCAACGCCTGTGTGAAATTG
genotyping_upstream	es17.39089A.07a	GACGTTGTAAAACGCCTTGGGCAACGTCTCTTACTATTATTAGTAGCA
genotyping_upstream	es17.39089C.07b	GACGTTGTAAAACGCATCGCAGGGTATCGCATACTATTATTAGTAGCC
genotyping_downstream	es17.39089D	TCTTCAACGTCGAWAAGCCTGTGTGAAATTG
genotyping_upstream	es17.39275A.09a	GACGTTGTAAAACGCCGATGTTCGTAACCCTAATAATATCTACAATAA
genotyping_upstream	es17.39275C.09b	GACGTTGTAAAACGCCGCCGTTATGAGAGTCAATAATATCTACAATAC
genotyping_downstream	es17.39275D	CTTGTCAAAAAGCGAGGCCTGTGTGAAATTG
genotyping_upstream	es17.39349A.10a	GACGTTGTAAAACGCATACCTGTGACGAGCTATTGCAGCAATGTCA
genotyping_upstream	es17.39349C.10b	GACGTTGTAAAACGCACGAGCTGTAATCCGGATTGCAGCAATGTCC
genotyping_downstream	es17.39349D	ACAGTGGCAACATCTCGCCTGTGTGAAATTG
genotyping_upstream	es17.39420C.11a	GACGTTGTAAAACGCCGTGACTCGACATTAGACAACAATCTYAACATC
genotyping_upstream	es17.39420T.11b	GACGTTGTAAAACGCGCCTCGTTCTCGTGTAACAACAATCTYAACATT
genotyping_downstream	es17.39420D	ATCCAAAGCCACAACAGCCTGTGTGAAATTG
genotyping_upstream	es17.39493A.12a	GACGTTGTAAAACGCCTGGATCAACGTCGCGTGAATGGATGRATGA
genotyping_upstream	es17.39493T.12b	GACGTTGTAAAACGCCACGCGGTCTCGTTCATGAATGGATGRATGT
genotyping_downstream	es17.39493D	ATSAATAATACAAGACGCCTGTGTGAAATTG
genotyping_upstream	es17.39829T.08a	GACGTTGTAAAACGCGTCGGCTGCACGCTAATCAATAGAAAATCAGT
genotyping_upstream	es17.39829C.08b	GACGTTGTAAAACGCTGATCGGACACCACGCTCAATAGAAAATCAGC
genotyping_downstream	es17.39829D	CAGCGTAGGGCTTCATGCCTGTGTGAAATTG
genotyping_upstream	es17.39916C.13a	GACGTTGTAAAACGCATAGCGTCACGAGTCCATTAGATCGATTGTTAC
genotyping_upstream	es17.39916G.13b	GACGTTGTAAAACGCAGGTCATCGAACTCTCATTAGATCGATTGTTAG
genotyping_downstream	es17.39916D	CTTTTTATATTCACCTGCCTGTGTGAAATTG
genotyping_upstream	es17.39933A.14a	GACGTTGTAAAACGCGAATGATCGTCAGTGCTTTTATATTCACCTA
genotyping_upstream	es17.39933T.14b	GACGTTGTAAAACGCACAGTCGTCCGGGTCGTTTTATATTCACCTT
genotyping_downstream	es17.39933D	CCGACATTAAGTAATTGCCTGTGTGAAATTG
genotyping_upstream	es17.40101A.15a	GACGTTGTAAAACGCATCGGGTTCACGGCTATTAAAATTCCAACGAAA
genotyping_upstream	es17.40101T.15b	GACGTTGTAAAACGCATTACGGACTGTGCTTTTAAAATTCCAACGAAT
genotyping_downstream	es17.40101D	CCAAATGCAAATCAAAGCCTGTGTGAAATTG
genotyping_upstream	es17.40231C.16a	GACGTTGTAAAACGCCCGCGCTTGGGACATGTAATTTCCTGTCGCC
genotyping_upstream	es17.40231G.16b	GACGTTGTAAAACGCGTAGATCGACATCGGCTAATTTCCTGTCGCG
genotyping_downstream	es17.40231D	GATTCTCAAGCTTCAGGCCTGTGTGAAATTG
genotyping_upstream	es19.43055G.01a	GACGTTGTAAAACGCCGGCGTGTCTCAGAATGAAGGCCGACATCCTG
genotyping_upstream	es19.43055A.01b	GACGTTGTAAAACGCTCTGATCCCATCGCGTGAAGGCCGACATCCTA
genotyping_downstream	es19.43055D	GAAGTCACCGTGCAGCGCCTGTGTGAAATTG
genotyping_upstream	es19.43316T.02a	GACGTTGTAAAACGCGTTCGTCAAGAGTCGCCTGTGGATCCAGCTCT
genotyping_upstream	es19.43316G.02b	GACGTTGTAAAACGCGTGTGCCAGACGCTCGCTGTGGATCCAGCTCG
genotyping_downstream	es19.43316D	AGCTCCAGCACCTACTGCCTGTGTGAAATTG
genotyping_upstream	es19.43348I.03a	GACGTTGTAAAACGCATCCTGGACACGAGTGTCCAGTGCCAGCTCCT
genotyping_upstream	es19.43348D.03b	GACGTTGTAAAACGCAAGCACTGACACGCGAACCTACTCCAGTGCCA
genotyping_downstream	es19.43348D	GCTCCTCCATCAGTCCGCCTGTGTGAAATTG
genotyping_upstream	es19.43800A.04a	GACGTTGTAAAACGCGAAACATGGTCCGGTAAATCCAATAGGGGATA
genotyping_upstream	es19.43800C.04b	GACGTTGTAAAACGCGTCGCATGGACGAACAAATCCAATAGGGGATC
genotyping_downstream	es19.43800D	TTGAACTTCAGTATTTGCCTGTGTGAAATTG
genotyping_upstream	es19.43939A.05a	GACGTTGTAAAACGCGAGCATCGACGCGGATAGGACACGTGTAAAAA
genotyping_upstream	es19.43939G.05b	GACGTTGTAAAACGCATTCGAGAACGTGACTAGGACACGTGTAAAAG
genotyping_downstream	es19.43939D	AATGGACTTCCCATAAGCCTGTGTGAAATTG
genotyping_upstream	es19.44215I.06a	GACGTTGTAAAACGCCACGGTGATCCGGCTATTTAGCACAATACAAT
genotyping_upstream	es19.44215D.06b	GACGTTGTAAAACGCCGCGGGTTCTGCACATAATGAAAGTATTTGAC
genotyping_downstream	es19.44215D	ACATTGTTATAAACCTGCCTGTGTGAAATTG
genotyping_upstream	es19.44327C.07a	GACGTTGTAAAACGCCTTGGGCAACGTCTCTAAATGAGTTTCAGCAC
genotyping_upstream	es19.44327T.07b	GACGTTGTAAAACGCATCGCAGGGTATCGCAAAATGAGTTTCAGCAT
genotyping_downstream	es19.44327D	GCGTCTCGATTACTTAGCCTGTGTGAAATTG
genotyping_upstream	es19.44528T.08a	GACGTTGTAAAACGCGTCGGCTGCACGCTAATATAAGAAGTGAGAGT
genotyping_upstream	es19.44528C.08b	GACGTTGTAAAACGCTGATCGGACACCACGCTATAAGAAGTGAGAGC
genotyping_downstream	es19.44528D	ATCCCTCCCCATTACAGCCTGTGTGAAATTG
genotyping_upstream	es20.45529C.09a	GACGTTGTAAAACGCCGATGTTCGTAACCCTAGTTCGGATCCCCTGC
genotyping_upstream	es20.45529T.09b	GACGTTGTAAAACGCCGCCGTTATGAGAGTCAGTTCGGATCCCCTGT
genotyping_downstream	es20.45529D	CCCTGCTCATCATGCTGCCTGTGTGAAATTG
genotyping_upstream	es20.46417C.10a	GACGTTGTAAAACGCATACCTGTGACGAGCTGCAAATCGGTGATGAC
genotyping_upstream	es20.46417T.10b	GACGTTGTAAAACGCACGAGCTGTAATCCGGGCAAATCGGTGATGAT
genotyping_downstream	es20.46417D	TCACCTGGGACGCGTCGCCTGTGTGAAATTG
genotyping_upstream	es20.46451A.11a	GACGTTGTAAAACGCCGTGACTCGACATTAGCAAGAACTTGCAGCAA
genotyping_upstream	es20.46451G.11b	GACGTTGTAAAACGCGCCTCGTTCTCGTGTACAAGAACTTGCAGCAG
genotyping_downstream	es20.46451D	TTCCACGAAGCACAGTGCCTGTGTGAAATTG
genotyping_upstream	es20.46830T.12a	GACGTTGTAAAACGCCTGGATCAACGTCGCGTAAGGGACCAATCCCT
genotyping_upstream	es20.46830A.12b	GACGTTGTAAAACGCCACGCGGTCTCGTTCATAAGGGACCAATCCCA
genotyping_downstream	es20.46830D	TAGTTGGTGGCAATTGGCCTGTGTGAAATTG
genotyping_upstream	es20.47072T.13a	GACGTTGTAAAACGCATAGCGTCACGAGTCCTGTTTTAGAAAACTAT
genotyping_upstream	es20.47072G.13b	GACGTTGTAAAACGCAGGTCATCGAACTCTCTGTTTTAGAAAACTAG
genotyping_downstream	es20.47072D	CACTGATAATTTTAAGGCCTGTGTGAAATTG
genotyping_upstream	es20.47169T.14a	GACGTTGTAAAACGCGAATGATCGTCAGTGCAATAAACTGAATAATT
genotyping_upstream	es20.47169A.14b	GACGTTGTAAAACGCACAGTCGTCCGGGTCGAATAAACTGAATAATA
genotyping_downstream	es20.47169D	ATTTATTCATTTTTAAGCCTGTGTGAAATTG
genotyping_upstream	es20.47414I.15a	GACGTTGTAAAACGCATCGGGTTCACGGCTAAGTTCGATTTCACGTG
genotyping_upstream	es20.47414D.15b	GACGTTGTAAAACGCATTACGGACTGTGCTTGTAACTAGTTCGATTT
genotyping_downstream	es20.47414D	CAGCGCAGGCACTTCCGCCTGTGTGAAATTG
genotyping_upstream	es20.47458-9GC.16a	GACGTTGTAAAACGCCCGCGCTTGGGACATGGCATGCAACACTGCGC
genotyping_upstream	es20.47458-9AG.16b	GACGTTGTAAAACGCGTAGATCGACATCGGCGCATGCAACACTGCAG
genotyping_downstream	es20.47458-9D	CGCTGAAGCGAGTGGCGCCTGTGTGAAATTG
genotyping_upstream	hy01.127A.01a	GACGTTGTAAAACGCCGGCGTGTCTCAGAATAACAACGTCACGGCA
genotyping_upstream	hy01.127G.01b	GACGTTGTAAAACGCTCTGATCCCATCGCGTAACAACGTCACGGCG
genotyping_downstream	hy01.127D	ACTCAGTCGCGAAGGGCCTGTGTGAAATTG
genotyping_upstream	hy01.451G.02a	GACGTTGTAAAACGCGTTCGTCAAGAGTCGCCCAGCTMGTTTGGAG
genotyping_upstream	hy01.451C.02b	GACGTTGTAAAACGCGTGTGCCAGACGCTCGCCAGCTMGTTTGGAC
genotyping_downstream	hy01.451D	GGGGCGAGCGTGTCTGCCTGTGTGAAATTG
genotyping_upstream	hy01.646-7AG.03a	GACGTTGTAAAACGCATCCTGGACACGAGTGCATCGGAAAAGTCAG
genotyping_upstream	hy01.646-7GC.03b	GACGTTGTAAAACGCAAGCACTGACACGCGACATCGGAAAAGTCGC
genotyping_downstream	hy01.646-7D	ACAGGGAGCGGGTGGGCCTGTGTGAAATTG
genotyping_upstream	hy01.668G.04a	GACGTTGTAAAACGCGAAACATGGTCCGGTAAGCGGGTGGGCGGAG
genotyping_upstream	hy01.668A.04b	GACGTTGTAAAACGCGTCGCATGGACGAACAAGCGGGTGGGCGGAA
genotyping_downstream	hy01.668D	GGATTTGACTTCCAGGCCTGTGTGAAATTG
genotyping_upstream	hy01.775A.05a	GACGTTGTAAAACGCGAGCATCGACGCGGATTTCAGCACTTGGCCA
genotyping_upstream	hy01.775C.05b	GACGTTGTAAAACGCATTCGAGAACGTGACTTTCAGCACTTGGCCC
genotyping_downstream	hy01.775D	GCAGTCGAAAAGTCAGCCTGTGTGAAATTG
genotyping_upstream	hy01.864A.06a	GACGTTGTAAAACGCCACGGTGATCCGGCTAACAAGGCATTGAGAA
genotyping_upstream	hy01.864T.06b	GACGTTGTAAAACGCCGCGGGTTCTGCACATACAAGGCATTGAGAT
genotyping_downstream	hy01.864D	ATACCCATATCTGAGGCCTGTGTGAAATTG
genotyping_upstream	hy01.1887G.07a	GACGTTGTAAAACGCCTTGGGCAACGTCTCTAAACAGCGGATAGCG
genotyping_upstream	hy01.1887T.07b	GACGTTGTAAAACGCATCGCAGGGTATCGCAAAACAGCGGATAGCT
genotyping_downstream	hy01.1887D	CAAATGTGGCGCGCGGCCTGTGTGAAATTG
genotyping_upstream	hy01.2158C.08a	GACGTTGTAAAACGCGTCGGCTGCACGCTAATAAACTCGCAACGTC
genotyping_upstream	hy01.2158T.08b	GACGTTGTAAAACGCTGATCGGACACCACGCTAAACTCGCAACGTT
genotyping_downstream	hy01.2158D	GCTGTTAAAAGAGCCGCCTGTGTGAAATTG
genotyping_upstream	hy01.2298C.09a	GACGTTGTAAAACGCCGATGTTCGTAACCCTAAACTTAATAGTSAC
genotyping_upstream	hy01.2298A.09b	GACGTTGTAAAACGCCGCCGTTATGAGAGTCAAACTTAATAGTSAA
genotyping_downstream	hy01.2298D	AACTATATGGTATTTGCCTGTGTGAAATTG
genotyping_upstream	hy01.2315G.10a	GACGTTGTAAAACGCATACCTGTGACGAGCTCTATATGGTATTTTG
genotyping_upstream	hy01.2315A.10b	GACGTTGTAAAACGCACGAGCTGTAATCCGGCTATATGGTATTTTA
genotyping_downstream	hy01.2315D	AGTCTAGTGAATAACGCCTGTGTGAAATTG
genotyping_upstream	hy01.2437G.11a	GACGTTGTAAAACGCCGTGACTCGACATTAGATGTTATTATCAACG
genotyping_upstream	hy01.2437A.11b	GACGTTGTAAAACGCGCCTCGTTCTCGTGTAATGTTATTATCAACA
genotyping_downstream	hy01.2437D	CCTTTACGATTATTAGCCTGTGTGAAATTG
genotyping_upstream	hy01.2759G.12a	GACGTTGTAAAACGCCTGGATCAACGTCGCGACAAACAACTGCGAG
genotyping_upstream	hy01.2759T.12b	GACGTTGTAAAACGCCACGCGGTCTCGTTCAACAAACAACTGCGAT
genotyping_downstream	hy01.2759D	TGTATCTGTATYTGTGCCTGTGTGAAATTG
OLA amplification	M13F.BRL	CCCAGTCACGACGTTGTAAAACG
OLA amplification	M13R.BRL	AGCGGATAACAATTTCACACAGG
sequencing	es02.3260.F	CCCGGATGAACCTGTATCTG
sequencing	es02.3809.R	ACGATTCTGAGGCAAATGTT
sequencing	es08.16441.F	TTTCAAGCAACACGCACTCT
sequencing	es08.17024.R	AACTAATGGAAGCGCTGGAT
sequencing	es09.20633.R	GAAGCATTCCTTGACCTCCA
sequencing	es12.27449.F	TGGGAACTAGTTTGCCACTCA
sequencing	es12.27893.R	TACTCCCTGCAGCGAAAGAC
sequencing	es13.29664.F	GGTTGCAGGACGCTGATATT
sequencing	es13.30233.R	AGGATCAGGCATCATTCGAG
sequencing	es15.35324.R	GTCGAGGAATCCAGCATCAT
[a] Names of genotyping oligos are constructed from the amplicon within which the site
resides (e.g., "es15"), followed by the position of the site within a sequence alignment
(e.g., "33141"), followed by (for upstream oligos) the allele the oligo specifies (A, C, T, G,
I = insertion, D = deletion), and the barcode incorporated into the oligo sequence (e.g.,
"09a"), or (for downstream oligos) a 'D' marking the oligo as a common downstream
genotyping oligo
