# Supplementary material for: A low-cost open-source SNP genotyping platform for association mapping applications
Source: Genome Biol. 2005 Dec 2;6(12):R105. doi: 10.1186/gb-2005-6-12-r105 (PMC1414086; doi:10.1186/gb-2005-6-12-r105)
Supplement: Additional data file 3 — Alignment of 16 resequenced Drosophila melanogaster alleles for the complete Enhancer of split gene complex. [file gb-2005-6-12-r105-S3.txt]

> Drosophila melanogaster strain NVIII-1 enhancer of split complex, complete sequence (GB AY779906)
nnnnnnnnnnnnnnnnnnnnnnnnnnnnnnnnnnnnnnnnnnncttttagagaacgtgaaaacccccacagaatgtcgtacaaaatcatagaatatttatatatatatgtatgtatgtatgtatagaatgtccagaagcgatgaccactgaatgcgaaagaaggaaatgaacgcgtgtattgatgtatgtaaacagaatgtatatatttgtatgtgtagaagggagtggatcgaggatactataagcaccgtagaagaagatatcgaatggaaatatttttaaacgattaccgattgtacattttaatgcttgcaacccacaactgcaactaggcacaccaagtccaccagttcctcaaaggatgaccgcgaccaggcgaaacggagttaaccatgaaagcgattaaaggcaaaatcaaacgaaacgaatacaagaacaagaataacttaaagctttaagaagacggcatgttgcacatgtcgtttgcattactttgtattatagatgaatctccccgcagcaaatgtatctg---atggcatttattttttttttt--attctatataattttacttttaaaccaagttcacctctctcattagtccttactaatttatttcatcagcacattttccaagaaatttccgaaacaccaaaaactaatcgataataagcttaaaacgacccagtccgctttaaatataatttagttttaagcacaacaaagattttaatcgaaatagaaatgataagcgaaatgaatcgaaccaaaataaaaacttacgaacgttacacatttgtacctcttattaaacaataaacgaagcaaattagtccgttacacttactttctagcacatggattttaaactgtatttggcgttatccgcattaaacaagaacatttttttaaactagatgcgcaaaaatggaactggattctatacattattattaatctaaatgtatatgtgtgtgttgctatatgtgtattaaacgaatatgtatctttgtaaattacagccacttgaagatatttatgaaatgttaatgtcccaaatttatcaatgtacaacaatatcgaacaaatgaatatactttcaattaaaatgtttattgagtatcggaacgattcttttattgggaaagattaaaattcggaacgattcttaatttttgttttatgatccttgatcctcctcttctactttcaaaagtaggatgattcatcattgtcaacagattgaaatctctctcttaaaatctttccctcatggaaattggcgcaattgaaatccctgtttttgcatatggctgtcttccttaagtcgtcccaatacccatatcaaaacattgccactctgatgatctcagaaacctcccccacgaagaaaactggaaacgaaatgtacgaaatcagtgccatcagatgtcagcaaatgtcgccggtgccttgctgcactgtttgttaacttctcgatttcatggctgcgattgcagcgacccctggtcttggatttgaactggaactcaccctcgggcaggtggatttcgtcaatggccctatccccgaatacccaatctcgcaaaatgcgccaaacaagtgtcacagctgaccgaggccgaggaaccgggcaaccggcagcagaagtgcggcacaatcccaatacttgtgggaatgtctccagtacactttctcacgatgcacatgcaccgaccgacccatcgcagcaccggctgtttgccgcttgcctgggtggtgctatgctgccgtcccgttggtggtggtggttgttgcggtggttgctgctgctgcttctgctgctgatgatggtgctccgtgcccgtaagtgtaacgcaatgtcgcgccaaagaggaaatgaggtctgtgtgactgtgcgccaaaagggaagaggccacactgcaagaaaattcgaactctaaactagcaacttataaagatggcttataaagacttcgggattgcattgcttttaaagcaaagtaatgcaaattatagtttagttacagaattta------------------------------atatattatttatgcacattttgcatatttctgaatattatatttcagtttacaaaacaacattttttccagtgcacctgcacgcatacaagcagaaacccacacccatatgcaacaatggcattgcctcgacaagattggctctttggcttaagtgaggacggcacgcatggggctcggctctctttt-ctcgagggaagtgggaaccagggagcacggatggctgccaggcaggtcgaggtcatgtcgctgctgatgtcgtgtgtgcgtgtggtgcgctgctggtggtggtggttgattgctccgactctttcctcctgctcttcctcggagacccttcttcagactgttgcgccggcgcacggcaacagcacgaggaagagagacgcccgaagagagcgcgctactagctcgggcgaagatccgaagaacgtgttattggaccctagtcaatacactgaaaataactttaaggcattctactattatgaccaaggttaaagaagctttgattaaaaataaattaatttctaaatatata-----aaagt--------------ttctaaagtacaataaaactattttttctttgtttatacttatcgttgtaagatactttagatgcatgagaaactttggtttccagaatggacatccaaagagtatgcttcgaaacttgtatattttaaaagtagtttatataaagtatagattttaaaaattgttctctgccacatatggattgttttcagtgcaagaagagagcctcagcggcttccgcccgatccaatttttttgatgttgcacacgtgcaacgccgagggaatcttgccacaagcagagagtgacccgattgatgcttcgttgtgatcgtcggcgtgtaggagcgttgtgatcgcagtgcgtggtggcagttaggggaggatttcgatttcgcaagtgtacggcaccagcagctacaaaaaggatcagcttaccttgcggcaagatcatttctcaagtgactaccgtgcagtgcggagcggcagcagcgacatcgcaacatcgcaactttatttacaaacaatcaccacaccaaatcaaaacccattatacacaATGGCCGTTCAGGGTCAGAGATTTATGACCAAGACTCAGCATTACCGCAAGGTGACCAAACCCCTCCTGGAGCGCAAAAGACGCGCCCGGATGAACCTGTATCTGGACGAACTCAAGGATCTCATCGTGGACACCATGGATGCGCAGGGCGAACAGGTCAGCAAGCTGGAGAAAGCTGACATCTTAGAGCTCACCGTCAACTATCTGAAAGCGCAACAGCAGCAGCGAGTGGCCAATCCTCAATCCCCACCACCCGACCAAGTTAACCTGGACAAATTTCGGGCCGGATACACCCAGGCTGCCTACGAGGTCTCGCACATATTCTCTACGGTTCCCGGCTTGGATCTCAAATTCGGCACCCACCTGATGAAGCAATTGGGTCACCAGCTCAAGGACATGAAACAGGAAGAAGAAATCATCGATATGGCCGAAGAACCAGTTAATCTAGCCGACCAAAAACGTTCAAAGTCTCCGCGAGAAGAGGATATTCATCATGGCGAAGAAGTCTGGCGCCCCTGGTGAagggcattccatatatacgcaaccaattaacattgatagctttactactcagtttcattaagaaacaatccaagttttccaaggtctagtgtaaacatttgcctcagaatcgtatttagttggtagttgatttgatatgatgtgatgttcctgtgatagttcttaagttcgtattttgtatttgatctcccataggcttactgattcatgtatttaattcattgtaatttatttcatcaactttgcaagagcttccccaccgagcttccacttagcctcattaagaacaaatttttgtgtatgttttaaaattatatttttcgctttacaccattaagtataagccatgaacatttgaataataaaatgaacgtaaactgaaattttaaaagctttatattatttggaatatgaacataaacaaggttgctataat-----------ccataggtacataggtacaaaatgttataatatatataattattatattataattataatttataagctcttatttagctttcttcgatataaaagatatatcagatatatttaaatatatttctaaaatctaatttgaaatatatagaaaatatatattttccttggaattttaataatttataattctaaataccaaataccgttatactgtccacttgaattcaagtcaattgaactctccccactccgtttacaaatccctgtaatgcaccacccatccaaccatccatccattacaaaggtcctggaacgcgagcaacttacagccgaaagtgtgtccacagcgagccacacgcgagcagcgctccaggatcagcatcgctggccccttttacatggcggatggagggagaggcagaggtcctgccgggtcggggggatcgggaagtcgtacacgcattaagcgcactcgacgcacacgagcaatgttcccacaggatcataacagccgaccaacaagtgcaggatgcctctgtccttgtcccttcctctgccaccaaacacgaacccgatccaatttggaatgccaacggtaaacaggaagtcgtcgaggaatcgcaacgcctcgtccttatccttatccccatcccccgacggaggtccccgctatcgtgggaaccccggaggaccccgatgagatggcataatgcaggcagttcattatccttatgcccctcaccctgccatgccatagtcaaatcataacacacaaatctagaaacggcagctgttcgctctgcaaattcccatgcccatggccgtggccatgctcggctgctttttgcgggcaggtgagcgagtcgatgtgagaaaccgagtaggaaagtgtttcccacgatcctggcagcgatcctgctccctggcccgtttgataagggtgccggggccaacaataagaaatcgcccgaacaataaggagcggtctcaagaagcggaagggtcggtaccgagcaaccctcatgccagcacacgaagcgtgtccccgtcccttttgctcctcgaatgccagcacacacgacgacgacgacgatccctttggcccattttttgggggttgtttctggccagctatataaggccgatcaccgaaggtctagcaacacacaacgacttcgactgtcggagcatcaagagctcaaagaactcagcttacatcaaaactacaagaaaaacaataagaaacacacaaaATGTCGTCGCTACAAATGTCCGAGATGTCCAAGACCTATCAGTACCGCAAGGTGATGAAGCCCATGCTGGAGAGGAAGCGTCGTGCCAGAATCAACAAGTGCCTGGACGAGCTAAAGGATCTTATGGTTGCCACCTTGGAGTCCGAGGGCGAGCACGTCACCCGTTTGGAGAAAGCCGATATCCTGGAACTTACCGTCACCCATTTGCAAAAGATGAAGCAGCAGCGTCAGCACAAGCGGGCTTCCGGCGATGAGAGCTTGACTCCGGCGGAGGGCTTCCGTTCCGGCTACATCCATGCCGTCAATGAGGTCTCCCGTTCACTCTCCCAGCTGCCCGGCATGAATGTCAGCCTAGGCACTCAGCTAATGACCCACCTGGGACAGCGCCTCAATCAGATCCAGCCAGCAGAAAAGGAAGTCTTGCCGGTGACCGCTCCACTCTCCGTGCACATCGCCAATCGGGATGCCTACTCCGTGCCCATTTCGCCAATCTCAAGCTACGCCGGCAGTCCCAACTCCAATACCAGTTCGACCAGCCATTCCCTGTTGACCACCATCGATGTGACCAAGATGGAGGACGACAGCGAGGACGAGGAGAACGTCTGGCGTCCCTGGTAGataggattacttcacaccacaactgaaaaaaaa-----cgaaggagagatcatagaaagtaaaagtcttccgagtcactggatttccaccagtcgactcccacctagttataagtaaacaccataaacacacaaagctttagatgaggacgcgcagttcatgtgataactaaataaataataaattatatagctaaaattgaaagatcacgactttttctgccactatctagtgactcacatgcaaattgctgagacactcccatgtccagacagtttccaattgtctgcggtctag------aacactagaaacgcaatagcacctctctctgtcccctgtaactgttcgatcgccccacggatgcacatacacgatcgtcggacaaaagaaagcgaaaacaatgccaaggccgaaacaagaagaattaggcagaagaacgagagaagaaagaagtccaaagtccaaagccggggctaccgataccgggacatagcctataggccagttggtggttgcaactccaacacgtgtgcggacaataagcgaaggtaacagaaaatattagagtcttatctttgagcgtatctaatcgagttacgacaatgtcgctcagacttagaagaaaacaaatgggcatagagccggcaaggaacccgaaaaaaaaaaccgaaaaccaaaaaagggatcgagtcatcattcatcccgcatccgtcctgatttcgctttgttctcctcaattttttgttgccgtgattctccctggccactcggctagaaaatcgtgtgcacaatggtcaaggtaagctatgggcacataattgcttcggatcaggtaaatgactgccttgccctatggcaactttaagatggaggagctccagccggggacaggatatcggtttttttgttgtttcttttttatgggctctgcccgagccttttttgattttcgttttttttt--ctgatttggctgacccagcatcatttggttatctgtgtgccaagaccagtagccgattcacagacgcctctgtcttaaaaatcgacgcagggcagatcgagggaatagtcaacgagatcggtatcaggattggcttgggactagtctgtgctggcggggtgtaataaatttaaaaaggaactaaatttatagaga--tttttcagctgattaaaattctgttaacttgctaaagccgaaagtagattatctttaagaagatcttcttcacgacagccctaagtgtttatacttaattttacatttccgccctttttgttttcttgggtgccagcaattatttatggaaattaataagatttatagcttatggttactagcttataaataactaaaaaaaaacgtttataattttttaaattgtttaaatccttctgagatatcctttgtagataatgggctagaaatatttgtatttcacttgcaaattctgtgtaatcttaaaccctataatgtactgaacaagatcatttccatcaatgtttggatgtcacttccaccctgggataacataaagtgtaataatggacactccttaagagccatgttaaattatagctcactttcgatcctaggccattcctggatgatccgatcaaggcgacacaactatggactcgacaataagaggaccaacaccaatccaaaccaaaccaagcaagcccagttgtcataccatacaatgggcaataagaaaaagtcggttatagggacatgcggaggaatcgcatccaaaatgccaaaaggaaatgctggcacaaaagatacttaatcttataggtaaacccgatgaatgatgaacgaatggcggcgacgtaaccgaacccccgatacagcaatccggcaatccggcgatcgagctcgaacgcaagcccaagtcattaaaaactacaatacacaaactgcatacgaatcactcgaagaccgaggcccaaagaaagggtcttattttttaggtaggggaagggactgaagactgaagaccggggaccgtggccagaaaaaaaaaactaaatatcagaagcgaagatcgtgagaaaatggtttggaacgtggttctcacacgatcgacacacctgcccttttttgtatgtgtgtgtgtgtgt------ctggctgggccaccactcaatgcgtgtgtgtgtgtgt--acttttacgaattcaagatacaagaccacttacgggcaagatcacgaccgactcgagctgcggctatatggctatggatcgacatgaaagagaaaagcagcgtgcggtaagtgtgtctcagtcgcagactcagctcagcttcagcttcagcttcgacttttgtgcattggccaacattgtaatgactgtggacacacgatcgttaagagcgcgccgtgtgatctgtgaaggaaaaggggtacgaggtgtttcaggggctacaactatgggttcggggttcggcgcatgcgtcgctgttttgttgaacgaactcaatttagttggtttatgaccaaaaagcgagagcgagcgggatgcacgaggagatcggttatggtgatcggagtgggagatgctcgttggggagtatgggagttggggagttgaggagttggtcgtcggagcattggagcgctggagaggcacccaaccacacttatatggtgtgctattgactctgtaatatctttaatatgggatgttgttacactacattggcacacgctcttgctgccactggacaagctgcccacaggttgtgtttgtatgggatcgtatggggaatgggtttggatatgggtatgggaatgggaatgggaatgggagtggatgaagatcgaggcacgagtgccgactccatcccagtcccatcctccagcctccatgcacagcccattgccaggccggtttgccgccgcctctcttttattaagtggtggtcttgcgcttactttaatatggctgcattaaaccttagcggcgtgcggagtattatgactgaagtaggtggccggacccgcggtgcctgcgattgggggtccaccgacacacagaggtcacgtgatggatgacgtgtgggctctactgtacctcctgtcacaagatacgaagtgggttgggtgaggtcgaaaacatggaatgggatcattcaataattgcaacctttggtgaaatcttcaaaaattattgcaatcgttatatgctgtttaataatagctatttgcaaggtacattcgtacacagtgtagaatttacgaaatattctagttatgagcaaaccaattttgagtcatcattggcttttgttcctgagttaatcatgtattagatagatatggaaatgatacccactctgatgtcagcaaacatcacat----------------------gcacgtttcggcaaaaaaaagaaaaccaaagccgacaaactgaatgggaacccctctagatcagtttcgccaacgaagccatccaattagcccccggcaatgcccaacattgcggcacttagttaatcttggagtgaactgatcgcctttcaactggtccatcgcaaaatagatcacccattttcagcggactaccgttgagccctataaatagccgttttgtagcccacaacaaaaaaaagcacaaaataagcggagaagcgctaacttgtccgtctcgatgccaatgttacgtgactaatcacattttctgaagattaacagcaatcagcgacggcttgaacggtcccagactcgagacgacctggtaagtagtcatcatcatagttgtccgccagacaaaggcgctgaatccgaggttccgtaatcgaaccgcactccgatacacatacccca-------------atcccagcccctatccatacccatactgtattggagttttaagacttaagtgccgagacggtcgcggtcgcgggcttaatttgcaatgtctgaccgccggtccgtccgcgcatgtgccaagcggtcaagcgcagttaaagctgtcaaagcctgaacaaaaaaaaaa--ctaaaaaagagcaaaatcttaaaaaaaaa-gcgaaacacaatgaccacaatgctgagccattgacagcggagccgcggttctcacactcggcgggcctcataataaatgacgtttcctagaactgactttttgctttattttattatttaattgcgacagcgccggcgcaaaacttcccgcagatatacgtatgtatgtatgttatataccccctgaaagccccgcataccctcgcaatccgaattctcggggcataatgagtccaagccggagagaccagacgatagtccgagtgtgggaaaatattcagcgacttccggctgtgggctctgcgattcggttcaccacggagtttatctccaattcgtttcttgttttaaggggtttcttttttttagttgctttagtttgcggttggacgcccactaaatgtctgggaagtctgagtaatcggctctatgggaaataagtaaatgcagagattcttgagttggaatttcatttattttcatttctttatgactttaagaagtgagcagcagccatctctatagccggaatttgaggctctgctagagatgatcggtggctctgctgggctgctgggaaagctattcctgggcagcaattgatgatctccaaggagttcggtgcggtttcaagtccagcacctctttggggcaacaaatttgtataagccttccgcttgaaggcgattcaggtgaatatcatccggagtccagttgaTCACCAGGGACGCCACATGGGGCCAGAGGTGGAGCTGGCCTCGCTGGGCGCCGGGCTGCAGGCTCCGCTCTCCAAGCTGCCGCATTCAGAGGGTGGTGGAGTGACCATAGCTTGATCCTCTACTGGAGCTTGAAGAGGCACTCCGATGGGCAGCGAGGGAACCACCACTTGCAGGTAGTTGAGACGATGGCCAAGGTGACTCATCAGCTGGGTGCCGAGATCCACACTCACTCCGGGTACAGCGGCCAAGGTTTTGGACACTTCATTGGCAGCATGAACGTAGCCCGCACGGAAACTCTCAGCGATGCTAAGCTTGGGATCGGCACTCGGAGACACTCCACCGGTGACGCTGGACAGACGCAGCTGCTTCTGGGCACGCAGCTTCTTCATGTGCTCCACGGTCAGCTCCAGGATGTCGGCCTTCTCCAGCCGGGTGATGTGCTCGCCCTCCTGGGTCAGGCACTCCACCATGATGTCCTTGAGCTCGTCCAGGCACTTGTTAATCCTGGCACGGCGCTTACGCTCCAGCATGGGCTTCATCACCTTGCGGTACTGATAGGTCTTGGACATCTCCATTTCCAGAACCATtttgttgtagtttggttttgtttttttttt---attgggggtaaagtaaactcgcgtaatccacagtcgcaacgttccactagattcggactcggagactctgtgtgcacgcaacgaagtcggagctttgaatgagtcggctggctctgggatcggctttatatagcctctgccgccctgggaactggacagtgagtgcgagcgggacactcattttgcctcgtgcgcggcctgctgctgttgccagcggtggtttcagatggcttggtggtgcttggttgtggtagtggtggtggtggcttctgtttttttgtatacttttgcctgtatatgtgagggcaataaaatgacttgagcgggctgcgccttctcgctctctctccctccctccttatgtatgtgctgtgattgttataccgtgggaaactgtttcgcagccgatttccacgacgacgacgatgacgacggctggcctgacttcttctgattgtgcatgcttggggtcttgtacgatccctcgtccctcgtctttccgtccaccgtctttcttgagcggacggacggatggacgggccgcctttaagaggtctgtgcgacttgggatcccagatacgatgcgaggcgagcacatgccttccatccataacaagatgtttgcatttcaattcatttgtatggtcgactatggtcggggtccggtcttttgggcttcaattcggtgcggttgggttcggttcggttcggtctcaagtcttgccatgtgccttcacccttttgcagtagcttatggcacgctgataattgtggaatcgtcatcgggccaacccgagacgggccagtgtttctgtttcttgcttttttgttagcgctttatggatcattgattggatcgtggtagtcgtgggtttcgtgggacgagcattacgcttttcgtttacatgattattcttgattgtcggttggggatcgtttggggatcagctgcagttcggttgggggttttgggttcgcttggggatcttgggtcgtcgctcgcttctatttgtagacaattaccatagcgacttcgggctgggaaccgatcgaagtcgacgtgtgcgcgaaagtcggttacaatcgtaatggctgttgccagcacacgctataaatgttatggctcgtgggctatacgcgatatatgtatatgtatgtatacacatttagcacattcggtatttatttttaacgctatatcgtcgtgattcatcagcttgagatgctagatctccatccgccggcatctgacacatctcggatcctaagctcgggtttctcaacatttaattagaagtgccggcgacgatgacgctcgctggcgttcattgaaaatgacacgagcccggctcattggcacacaaataaggaataacaaaagctccgagacggcagctactcgatcactatgtgtatataaattcaaactcaaataaaacaaattaagattgcccctcgacgcattcgaaatgagctacagttagccgaaacaaagcagcaacggtgataaacgggccaagacacaaacggctaacaacttatctaaccgaaacgttttgtccgctggaccgggacacttaaactgttgatgtcaaaaagctgaatgctccggaaatgtctaattggattttatgggtcggcagtgtgtcaaactgttcgtcagagggtggtggttgcatttttggggtgagttagtcgcatgatatttgcaacaaccaattaagaagtaattcatattggattattaaagaaacaatactat-aaaaaata--tggaaaaaatatttcaaaaatttaaagatttttaaaaacaatttagctacaattgtagataacacgttaaattaagaaatattttgtaataacaatataatccatttatataatccattcattcaactagcttaaattaaaagctaaatagtataggggctccaattgtaattcggaagttccaattttcatgtagtagctata----aatgcctttaaacgccactgaaagacttttctagcttaacaactgaatcactgtcgtaactcgaatcattaataccaattgtagcaattagaggaaacccagtggacgagcacgtgcccccaatagaattcatcgagtgtgcccctatagcttgaaatgcagaaacctaatctgctgcccattccgaaaatataatatggaataataaggtagttatttcacaaatttcatcagattctgcaatgctcgttggggtgtagcgcatatggtcaagtcgcttaagaccaactggcctttatacacccaatcatccaaagataca----------gctacacatacaaaaaaacatatatcgcgaagacctcatttctctcggtttattatttctcttgcttgctttttttt-aaa----ttttgtgcttcatttttttttt-----gtcgatggcatacgcacgcgcgaatttcagt-gcccccgcggagttgagcgatcgcccgagggggtggagcggtaaggggcggggcacgagagcgtgcaaaactcggagatggagaccagagacccagagcaacaacaccaagcagtgtgtatggccatagcgtgttgttgaattaatttatatccaacagtgcgctttcaactttattgcgccgcgaaaagcagccagccaagtcagcagtcgtcggtggggctgccccctctcaaaaagccccccgcttaagccccacttgaaagccccccgcaaacccacagatacaccacagctcacagatacaacgcacaccaaggcaacgccagaccgtgggaaacaaactcgtgccagtcgtttcattgctgtcaaataatatcttgatggggatcaacttgaaaagattggttggggcttgggcccgagctcagtccgccgctccgggtctccgtgtccgtcccgttggccctcattcgctggttgccgctgtttaggatgcggtcgacgcttttgtgtttttttttt--atttagcttttctcatttttttcgtatttttcagatctcttttttaatgctttacacatttgttcgtcatagtcgcgtgttaagtatgtgtgtccatgtctctacactcgataaaaagagttatgggttgtcacttcagatcattcgctgcaatccgtaaccattgtaaccattagtaagtttgttatactataatttctattgttggtctgcgataactttttgttcagtgcaaatcagacttgcactttaaataactgaacatttttgaatatttttcatatttcatttgaatatttttcacagtgcacgcatgctggcattggcatctctagtggtgtatgtaaagatccaaaaagccacaaaccagtttgccatccgccaaagccagtggactctgctctgtggctgctgggatgccgacacatactccgcttggagatcacataaaagacccggcacacctcctactgcagcctcagaccccctcgtggttcccccagctcctccctaaccaccgccttgtgaatggctcctccgcctgcttttatgcactgtttgttgtgtatacacggtcgggcacttggcacgttgcccattatctcaaactcaaactggatgtgaagctgagtctgtggcttttattttttgtaaagatttcgagtgcatatatcatattaccaccaccagcaggcagagatgcatcatcattccaggcctccgccaagtgtaagctgtcaatggccccttgacaggaggctcccagatagtggataggatccccccaaaagactcccactttacagcttggatcttgagtctcatttcattcgatttttcacataaacagctagtcaattattctttgcaaggggtgcaatctgtgcgatccattagtggcactgataaaaagcgaaccattaaacgggatcccctagccaaacaacaagtcattaaaacgtatctctaagtacgcgttcgtatctcgccctcagctcgctttgcacacactttctccctgcgccttatcggataatccctcttccttgaaacaatattgaagaaaccctccctatcgctccacacgttcagcacacttgggccgcaagaaagggaattaattaaaatatctataagattcccagctcacccctggggagtgtttccaaattgaagacaagtggcaagtccgtattttattggtggtggtttcgatggtg------------ctagtgaatagtggtaaatggattcatcgagccctgtgggaaagttggaaatcaaaacaccataacaagtgattcgagatgcctatacaaatagaagatccaaccccaagatcccttatgccctttcatatgcacgaaaccagagccaggacgaagcaatgtgtgggaatgcgtgggaatggtcctggggattcgaaactcagaaacggtcccctatccctgcttttatgttgattgcccattaggaatacaatttgcaactccttttccatgatgtgatccccttgttgatcctgggcttccttcggtgtcgtgagaaattttaccaaggaacacctgccccgtatcggtgtgtcctggattgccagtgtgttggtgatttttttcatgtcctctggggatttcacgcagcacttgaatacgtttccgaaaattttgaggccagcgaaaaattgtttcccacactcgtcggacagttgcagtttttgtaggggtttgtttcctttgccgatgcactcttctctcgtctcatcccgtctcgtctttacctgctcctggaacttcccccgactcctggcgagcgtcgtatttcaggttctccgccccgattatctcggctctttgagggcgagggtctgcgtactccgtttctgtctctgtttgtattcccctccctgtctgcggtgcgtgtcgctggcaggggtccgttctcgccctctctgtcgctcgagcgcacaggaaatgcacttcgagccgggccgtctataaaagccgtccgtttgccggttgggaaatcattctgacatcgtcagcctttcaagcaacacgcactctaaacaaaactacccacataacttcaaccaaaaATGTGCCAACAAGTCGTTGTCGTCGCCAACACCAACAACAAGATGAAGACCAGCTACAGCATCAAGCAGGTCCTGAAGACGCTCTTCAAGAAGCAACAGAAGCAGCAGCAGAAGCCTCAGGGATCTCTGGAATCGCTAGAATCCGTCGACAATCTGCGCAACGCCCAGGTTGAGGAGGCCTACTATGCCGAGATCGATGAGAACGCCGCCAACGAGAAGCTGGCCCAATTGGCTCACTCTCAGGAGTTCGAGATTGTCGAGGAGCAGGAGGACGAGGAGGATGTCTATGTCCCAGTTCGCTTCGCTCGCACCACCGCCGGCACCTTCTTCTGGACCACCAACCTTCAGCCAGTCGCCAGCGTTGAGCCCGCCATGTGCTACTCCATGCAATTCCAGGATCGTTGGGCCCAGGCTTAAgaatccattgcctcaacctttgatcttcaagctttaagaactctacaaacattgtgatagcaccagcggctttaactcccccaacaatctcggcgatccagcgcttccattagttattaagatattgtgataaaacaaaaagagctttaaaacactcgtacaaaatacaaaacaagaaatatcaaaatcaaattcattcatcttataattgggcttgggttttgggttacacacaacaagtaggaaacactttatttatcttctctgagattgttatgattcgcttggcataccacatgaatgaatcgcttgttgtcctagcataaatattgttaccgaagtcaacgtgccagatatgaaccaccgctggcagagatacttcgagttatttccagagaatgataaacaagagaaaacactcgaattacttgattatgaattcggggtagtttactactcagtaagagttgattattaaatatacaatgagtgttggatgtatctgtttattgtttactaatataagctgggtaataaaaagtagacaatgaatgggaagagtaaaaattgttataaatgagtatcattaccagtattctaagtgattttatagaaatttgcttatcgtgttttttttt-aagagtagggtaggttattttttcgggacaagctgtccaggaatctctatttaattccagatcttttagaatcttagaaggaatgctataattgacttcgtcgcaattaaaatgcctatctaactgggtcattgaagaaaagtgcgactcgggcacatcctgctagaaaccagcccacgctccacaagatagtcaattcctcggatagcgctgtcccaaaatggacaaccttgtggccagccttgtcttgtggccattgtggccagaaggtgtgatgtgctcgcacttcggcgaaatggccgcaagccaagttggccaagagccaagtgttatggctatcaccttggctaaggccaccatcgccacctgtgtgcgtccaaatatggatgtcgtgcgcataacttcacggcagctcctggcaaacgggctggttgtcgcttgtcgtacaacttatttatgagtcggtgagggagtggagaaaggccggcaggcggggaaaaccccaagaacccggtgaaagattccaga-ccgagaggcaaacaccaaaaaccacaattaaaatgcaacatgtagacgtcaacacctcaagacatcgaatcacatgccaaggcgtctcgaggcggacgttgaaattgggcataaaaacagttgccgcaaaagataatcacattggctagggaatcacaatccgacgcaggtccctcacacgatgcccactctttcacacactctgtccgtccttctctatcaatctcaaacgcatttctcctacactaaaaatgcaaattgatgtcgaca--------------gcacaggaggagcaagcgaaggagttggataaaatcaaataagagaccaacatgaataaccagaaagatcgagaacaaatcgaaagtattcgagactttaaatactctttctaaactggaatttaattataacagatttagctttaatactatttttcataaatttaattatgagtaaaattttacttaaaaaatggtatttgtaaaaatcagaaatatttattccttatattaatgctgaaacacgaatgcccattcaa--gtgaggagtttctggtagcgccgtgacgtaaattaagtagcaatataagtttttgttaaattgcctttgacagcacataattaatttcgtatgcaaagcgaggcttgtctgcacgaaagaattgaaaattggaagaaagaacccatcatggaatgccgttgataatgctgatgacactgttcatgccgatgggcgatgatagcgatgagtccgggggacgaaactccgatggctatctagatgggccgtggctcatttgcatacctgtgcaccgagtcaacctgatcctgtgccgagctgtcttgtccgtgcttctttatgtttagcttcggatctgggattgtaaatgggagtgagaatgggaatgggaatgggaatgggttgtggctcgtagtcttcgtcgatgggtttaatggacgcgtgtgtacccaattctcgatgaccagcggagcggccttcgcgtgcgtgacgagcattcgcttagcggtcattgattggccaggcctgttggttttggccaggtctatggagggcgccgtcagcaacaagtgtgtgaacaccattaaacggtgattaggcccggccaccacgctcccttggccagcgctggggattgggattcccccttcccatctcgtcttctgtgtggcgcgacgagaggcctcaattaccattatgccccatggagatcggcagtttcgatgaactgtgcaaccatgtgggcggtcagaatgttgtaaccgaannnnnnnnnnnnnnnnnnnnnnnnnnnnnnnnnnnnnnnnnnactattggatgtgaagggaatggtgaattttttgggacttgggtcttgatagctattttataatgagcggaaaataattattcaatgtttgaaatgaagttattagaatgagataacataatcaaaacaccactatgtgcacaatcaaaacatccgatagaatgctgaaaaaagtaccacgcagttcctaaaaaaaa-cataagtcatctaccgaaagaaaaacattacctcaacttgagcatctgtaaacaatgatatcaaacacatagcaataagagcatcatagacaaatttcttccccgatattatcaaaattttcagacagaatcgtcgatatctgtaataaacaagatagtaacgaaaatattgatgatgttgttatgaaaatagatttctctcagacagcagacaacaaaaatttgccttcgagaaggtaagcatacatttaaaagcccacttttagataccctttcttagacaaaaacaaatttctttgctcttgatatacaatgtatttttaaaacaaaatttaattatatatacaattttaatatatggtgtgatacgtatagcctgcataaattattagtgtaaatgtaatct--------------------------gtaaaatctcacatataagcaacaatctaaccaacatataatcataataagtataccctctttaagggtataaacacagttcctattcgaaacagtgccagtatcttgtagaacttcgtagaccgcataaacgagtttttgttttggtccgccgataagaagccgctcttatcagcactctataactgatatactatctactagtagctagagagagtcataaaaatatataaaaatcaatgaaacttcagacagtcataccaattgaaatcgatagctactacagagagaacgcattcgtctgtaaaaacccaaaaagtaaaaacgaaagtaaaaaaa-caacttcaaaATGATGAGCCAAAGTTTGACCCTTTGCTGCCTTGCATTGGTGGCATGTGTATACGGAAATACAGTGTCCACCAACGATACCGCTTGTCCAACTTTTTGCCCCAGTATCTACAAGCCAGTATGCGGAACTGATGGCCAGAACTTCAAGGAGTTTGCTAGCACCTGCAATCTTTTGTCCCACAACTGTCGCCGCGAAAGGAATAGCGTGCAGGgtgagtaaaatataaataaaatactaaagatccctatctctaaaatctatatgattctatagCCTATGCTGCCACCGATGCCGCCTGGTGCAGCTCCGAGTTCGTCGAGAATCTGCACGAGAAGTTGGGCAACTTCAAGCTGGAGGTCAAGGAATGCTTCAAGCCCTGCTCGATGATCTACCAGCCGGTGTGTATTACCAATGGAAAGTATCGTGCCGAGTTGGCCAACTCCTGCCTGCTGGAGAACTTCAACTGCGCCCTGCAGGTCTCCGGCGCCCAACCCGCTGAGCTCTTCCGTCTTTTGCGCGAAGAGAAATGCTAGacgggatcggtcgtaaagtcggaacaatgaacaggaccatcttttgttcgtcaaagtcatccttttgtcttcgatgaaaatacaaccctacgaatttatgagacatgcgtaaacgactggttaattggggtgaagaaagtgaaatggatttcagttgctacaattcgatatggtcagcattgcaaatttgtaattaggaagaggtttaagaaattttaataatagtcttagacaaattttttcatttgctcagcatagctatttattctttgtggatcttataacttttttcctttcgtttatccaaattttaatgtttccttaaaaatatactatagcttaaccgcaaatttcgcgcttgtggttttcgggtttcctgtcccaaaactcttttttatgtccgtttttgcaacgtgtcttgtggttgagttgataattatcggatccaactttcctgaatggggcaagcttatcagttcccctgatagctttttgttattattgcccaatcgtggttacctctagagtatgagccaaatttaatcaatgacttattgtgatatacccacatacaaaatcctccttccactgaagagatccatcttacaggtcccattgacgtcagcgcctaactggggatattaacacaggatattgtctgcaatcaaccttaattcttttacatatagtctgggagcatcgatgtgacagttaccgcaagatgataccagtttggcatctaccactcctttcatctcctttgatcggtttaccaacccgtctgggcagaccgctcatctgtcagggttcattaggttccactcataacactgcttccgttatcctttgctctgatcttcgttcttccgttatgccagtacttcaagagatcgggttcttctttctgatccccaagagtgataaagcagaataggtgctattatcaattttttatgtctgttaagtcatcctcaagatgatggatctat----atagtttgaattgcttctcaaggtgataatacaccaaaggaaggtccaacctgttaattgcattaacaacgaatcctactcacagccc-----taataaccataaaacactaaaatacactggattttattatcaggctgcttcctcgcaagcccaatcaataataaaacatatccttttcatgttcttttcatctgtattgtacaaaatgattgtttatgttttattttacatgcaaattagtatcacatcaacaacgttaatattgcgcagggaaataaataaatgaaattacaataataaggggggtacgacccccatgagaatgagatctattcagtgatgggatgaggtgattgtgggcggagtacaaCTAGCAGAGCGTTCCGGGCAGCTGACTGAAGCTCTGGCAAAGCAAGGCGTGCAGAAGATCATCGTCCACCCGATCCTGGGTGTTGGCCCAGAAGAAGGTGCCATTGTCCGTGCTGATGTATTGGAGGGGCAACTGCAGATCCCAGAGATTACTGGGCAACTGTGTTGCACTGCTGCTGTTCATATTGCTGCTGCTGCTGCTACTGTTGATGTTGCTGCTGCTGTGATGTCGATGCTGGCAGTTGCGTCCGTGTTGGCAGTTGCCGCAGCTCTGGGCGCTGACCTTGTCCACATGCACGCTGCTAATCAATGTGGGTGTGTTGGGCGGCTGGGTGAGGGACACCTGCTCCTCCTCGGGCAATTGCCTCAGCTCCAGACCGTACTTGTGGATAGACTCCTCTGGCGTTGACTTGGTGTCATCTTCAATGAGCAACTCCTGCTGCTGCTGCTGTTGCTGCTGCTG------------TGTGTTGTTGAGATCCACGTTGTTGGGATGGGCCAAGGTCGCCTGTGCGGTGCGACCTTTGCCACCCACTTTCAGTAGGCGACTCAGCGGTTTCCACACGTTACGCATGCGCCGTGTTGACTTTGAGTTCGATGCTGTGGCCGCTGTCAGCGCTGAAGTGCTGCTGGCTGTCAGGTTTTTCGTATCCAGATACATgttgctgctgtgctttgcggagcttttacttgaatcttgctgtaatgttgtttcgtggacagcgagcgttgcgtgtgcgcacctcgcaagagctggtcgtttactgatgctgctgcgccggcgtcgctcatatttatatatgaggcgaagttgctgcgctgccgatggccagtcaagagtgaaatcgtacgccggctgatctcacgagcggctataacccaagcaccgtacgaaatttgagtgcactctcacacacagaacactgaaccacagccaggccggggtgagaggtgagcccgctggaggaggcgggggaggagttaaggcctttttatgtgcgcgtatttcccaaataaattccaacaggaatccacaagctccagtcttctgtgtgtgtacttttcccatgcacgtacaatcgacaagggccgcttgatgagttttggctgcaggtagatgaa-accacgtttccgcacagtggttcaagcgggcttgaaaaattgttatcaaatatatatggaattgtaatttatagcctgataaaggaatatgcaatttataatatttaatttgcgaaaaaataaaggattaattatatgcatatatatatttatgttaaaaaaaaacattgtagttctttttgcaagttttatatt-----tacatcagatgtaattattttttggaggtaccaaattgtaaatgttagttatccataatcctgttattagcctagaactactgtgcgcatcgcctgttcgtcatttatgcacgactgactttgttttcacattcacacggtacccagagcccggagcccagtagtacatgggttgttgtccggtcttcaggcttcgggatttcgggcgatgcggtggggggaggaggggttagggctcgccacagagccgtcgtcgaaggggcctcgaatagcacctgttcccttctgcgagcgtgggactaagacgctgcgcatttccgtcctggggaactggcaatggttagggcaaaggcaatggcaaaggcaaaaggcgcaggcgtcgccgttgttcgatgtcgatgtcttcgagtgtgggaaagggcttataagaatttcacttgggttttcggcttttttcggggcactattattgttgttgcttctgctgctgacgctgttacttctgtttcctttcgatgtgatttttgtttcggctgagcagctgttattgctacttgttggcctgtttgttgtcatttataatcaaggctcgcagagcccggcgctgataagttcattttaaaagggactagtcgcaacgaggggattatgacatgttgtggttcacacgctccgaactgggaacggaaaacgggatgggaatcggatggcataagt-----------atggcaatgggcatggccatcggtatgggggatctaatgaggccgtgacctcattcaggcagcaagtccttgccggatcgcaggttcccacactgcacaacaatcggagttagctgccataactagttaggccagctcagctacgaatcgggttttaattttcttcatatatatattttgtgcccgaaactcgtgccaatcgcgtgtgcaccgcacgcttgcgcaccagagatctctcgacgcgacttgactctgttgcctttggccgctattaatcttggctgaaacaccaccagcacttcccttaccccaccagcccgcgcacttttgcccccaatcagcgtctaggctttgaactgcacgtttgccaaattgaaagcgactgacttggcaacacggacaccggctgagactccaactcgtagcgcgacttccaagccagcaccgactccaactgcgattgcgattgcagctccaacggaggccagcttgtgcctgggcttgtgcctttcagcaacggactctggtagtcgttaggcgattcatactctctcttatatgggtctttgggacatatgaacatagattcaggaagatatgactttcatgatatgctaggaaactgctgttataatattaatattaaatatcatatgtttacttaaaattttttaatttacagactagtactagttatcttaatggggacttaatgtaatttattatatctctcaagagcattggcaattcgctaatcgatgacccgtcaagactgcctttacccatcagcaactatttggcttttaagcttttggttcacacgactggcgatggcaacaagttttgtgcaaaactatatatacatcggcagacaaacagacgggcatatatgacaagcaattagtgtgcattgaggttagtcgaaaatggttttgcggtctctctatttctgtccatcggtgtctgcgtgattattttgcatattcgcattactcatacgccacgtgtgccggtcgagttgaaagttgaggcatcttgaaaggcgaaccatcgaaatgccttgagagtcttaattgttatggctccagtcagcagaaaggcaagccaagtcaagccaaacggctaacggaagtcatggccagaagacaaacaaacagagcgattctgcagcatcatgggaaatgcttagccaggcaaaaagcacggccacaaaaaataactccgaggcgtccaaccacaagtgtcatattgctgcgatggtgataaagtcggcccaacagcagctgtgaataaaaggggcataaaaaacaggcaacattttatacactcagtgctgaccagtagccctgagatcagcgaattaaaagaaatatgtggaggacgggcgaaaaacgaatcttagaacgacaaccggatgttaaagtttattacgaaaggcgacaaatgccgaagggttggtaatcggactatgcaaaaagagttttatttctttcattttggaacccccaatgcgccgagatagcgaaactgttacacttaatcgatacgcttcaacgaaaagtcaacccacagccccagccatagtggtggttgtgcactgtgagaaatatttgaaaacttaaaaannnnnnnnnnnnnnnnnnnnnnnnnnnnnnnnnnnnnnnnnnnnnnnnnnnata------------ttttccattcttccgaaatggggtgatctatatttattggtaattaacatagttgctgttattgaaattgtttcaaatctactttaaactcccaacaagaccgcacattttgtccacgtgcagttgtcgcagtcatcatcatcagccaagcatgcgacataattgcgcgagttaaggctgcccctccacccagccatccctcaccagttcgcccactgccccccattggcggctgacagtcaacccgcttgaaatcaaccagcagcaacagcaacaacatttcagcaatccatcggatcgcatcacaatccagccatccgtccaacgtgtgggaaacacacgacaaatctgtttcccacggtctcgtaaagtaggcacaccgcacacacacacaaacacccatccccatccactgagccatgggacccacaatcacataggctactgcctcgtaggctccctcgtgtctcattctcattgttggtgtgagcggtacggagcagcggacttcgacagcgaatgggagccgagcactgtcatcattgacaataagtatgacatggatgaggggggatggagggcggggtggagcggcctgagagacacgcgcagtcgccgagaatgagatccaatccgaaagccgactgtcgactgccgactgctcagtttccctctggccatgcaatcaattgaagacgacgcgcgccagagcaccaaagctgcagatacagatacatttgtatctgcggcggggcacgctctcgctcgctcccattgcatgcaccttggttcgaagtcgactagtttcggttaataatactaattttggactaatagtattactttcaataagcagattttacgaaaataattgcagttttattaactttgtaagtgattaatattttttgaaattgctttctttcaggtcttaaaatttagcaaatttttaaatcgtccttttggttgaacaattat-gttgcatacttttgagagtcatataaaaaatagt----------------tgtagcaaaata----taaagaacacaaatttaacactattggaaatgaaaaatattgatattatattcgcattgctaaaatggattatttcttattttttataataagcataattaagaaggtaaagagttccatggtgatggtcccactgtaccccctgcagacggtacaacccccatcatcgatggcctacagtagcctctctttgtgccgctgccgagcgccgctaccgatccgcgaccgaaaagaaccgaagtggaactcgatcttgggcccgagtgcctgggagcgtgtgtgagtgatcatgcgggagctttgtggccgggagagcctgatccccgtttgccgagagagcgtggctgtcatataaaagtagggctgggaactagtttgccactcatttcgtaaaagtgccgccactcgaacgcaccgcaatcggtggaacgcgcaacgcacgcgcaacaaactcgtcaaaaagtaaccaatctatgaaaccaaccaaaatcagtagtgataatgtgcagttgagagactaaatacaaaagaacaatccttaaaatacacaacataaaacaacccaatcgatcATGGTCATGGAGATGTCCAAGACGTATCAGTACCGCAAGGTGATGAAGCCGCTGCTGGAGCGCAAACGGCGAGCCAGGATCAACAAGTGTCTGGACGATCTCAAGGATCTGATGGTGGAGTGCCTGCAGCAGGAGGGCGAGCATGTCACCCGGCTGGAGAAGGCGGATATCCTGGAGTTGACCGTGGATCACATGAGGAAACTCAAGCAGCGGGGTGGTCTTTCGCTGCAGGGAGTAGTGGCTGGTGTTGGCAGCCCACCCACCTCAACCAGTACCGCCCACGTGGAGTCCTTTCGCTCCGGCTATGTGCATGCTGCCGATCAGATTACCCAGGTCCTGCTGCAGACACAGCAAACCGATGAGATTGGGCGCAAGATAATGAAATTCCTATCGACGCGACTAATTGAGCTGCAGACGCAGTTGCTCCAGCAGCAG---CAACAGCAACAACACCAGCAGCAGCAAATACCGCAATCATCGGGCCGCTTAGCCTTCCCGCTGCTGGGAGGATATGGACCGGCAGCCGCCGCTGCCGCCATTAGTTACAGCTCCTTCCTGACCAGCAAGGACGAACTGATCGATGTGACATCCGTCGATGGCAACGCGTTATCCGAGACGGCGTCGGTTAGCTCGCAGGAGTCCGGCGCCTCTGAGCCCGTCTGGAGGCCCTGGTAAttgggcgtgcccaatatggatcttatccctaatattataatcgcaacccaaaaaaaa-tggctattgaccgttctgcaacaagatccgttgtcttccaaagtaaatcatatcaacctaagttaattgaggtctaatcgatttctgaatggttttgaaatacttttagttttagttccgataatggtaatttgtaaattaattgtttaatttcaactgtgatataactaaagtacgttgatcaatcaatcagtgaatatatattcgagtgcgctattttcctactccaaaagttccctaagtttaatatctcgttgcgctctctttattgtttagcatatattaagctttaaataatttataaatgttaatttatgattagttgagaaagaataatcaaaaatacactacccaaataaaataaatgatttaaattgaaaacacaatgtttttcttttgcgggatttcaaaattttataaaatatttattttgttatattaataaatataaacaaactgaacgatattatgcaaacctaacggaatactgttcattcttgtcccagtccgccaatgttgtttactgccccaataaattacctttaattggcgtgaagacacatcacctcaaatgtatgcaacacattttcgactcgaccctgattcattcccataagcagatcatctaattggagcctgttcttaccaccaatctgatcggcaatcaacagatcctctctacctgcccgataactggttggcattgtggtccaaatcaacaggccaaacaacccccgtcaatatgcactacctgctggcaggtaaattgatcaacaataagaccaaaaaaggttcaggatcgaatcggattagggtccgctcgtttttcaaatgagtcatgccaattaagaaaggacttcgctccccatttattttctgtgttgatttgtaaacggaaaattgttggaacaataagggggaaacaaagaatttagattcctattcaattattttttttt-gggtgaaatgtaacacaatttttggtaaagattaccaatttccaaatgtgtgatttaagagaaggcccatttcatacgatttatcaatgattaaaagtaaaaaaaacagtggttgatttcatttaaattgtatatatattttgatttttttgtgtttgttaagtaaaatgtatcacaatttttgtaaagctcttcagttgagttgatcggcttgcgtgttaatttttgtggaatggtttcaaaaattaacggaagacgttgattaaagctggagatccaatggaagacatagttgccggatgatggatg---caggttgcaggacgctgatattttTTAGGCCTGAACCCAACGATCCTGGGGGATAGCGATGGCGTTGGAGGTGCTGCAGTAGAGGGGCTCGACGAGGTCGTTGTCGGCTGGCAAATCGGAGACGGCGGTCCAGAAGAATGTGCCGTGAGCGGTGCGGACGAAGTGAACGGGAACGGTGGGCAGTTGCTCGAAGTCGTAGTCCTCAATTTCGCAGGACTGGGAGAGACGCTCGTTGGCCTCGTTCTCGCAGGACTCCAGAGAGGCGCAGATGGAGGCGGATTCCAGATCGGCGTTGCGGCTGTTTTCCATGGATTCCAGAGACTCCAAAGAGTTGGCCTTGAGGGCGTTCTTGAGGTTCTGCTCCTCCTCGACGCGCTGTTGCTGCTTGAAGATCTTCTGCAGCAGTTTCTTCACGCTGTAGGACAGCTTCTTGTTCGATTTGATGGTCATGGTGTTGTTGGTGTTGATCTTGTTCTGGCACATgatgatgtgttttggaattttgtgtttagctgctgtgtagctgagatgtgtactgtacgaagcgttgagctcgaatgatgcctgatcctccgagccagggtccttttatactcgccaggacgtggagaaacccgaagccgagcaggtcacaaaacaccgagtgtgggaaactacaaggatacgtgtcccgaaaaatcctatacacagtgcggatacatggcgaggcaacaacaaaaacggcaggtgtgtttttcgaaaagggactgcatcggcattaacctgcgtgcgtcggagtgtgacggcatgtagtgtcgctccgctcgcacctgttgaaggtgcgggcaattttatcctgctgcaggatcgtgagaaacgagactttctaccagttcccacagtttcggttcgaaaggatcctttttgacaaggagattcgttttttt--ccctttttctgccgatcacttttggtttttatgtgtacttatctcattatgtaggcagtgcgagcgggacggacgatgatggagccggggggcgggggaaatcccttttccatttctcgaacacgtgtgcagctcgagaacgtgggagaatattttcaattttcaacgctcgaacggaggcgaacaattaatgcccgaaaccagaagataaaatagctcaataggcaaacaatccgtagaatttgatggagtagggggcacagagatcccagacaagggatcaggaatccttaactgcgagcatttaatgcgctgtaatttgaaatttatcaaattgtatgtagaggcgaggcgttgcccgaaggagcgagatggcaaaggagctggaggacaaggatcgtcgacgaaggagttgcttttaatttctgttgctgatggcacacaattagcaggggaccgattcgtattatgatgggtaaaaaatatgtaagagggaaggaggagcaggaccacgagtacatcgttggaggagcacacgcacagcgagcgcctgatcttttttgtgtggctccttcttctttttttatttgtggatcgttgatggcgcgtgaggcgctgaagccaaggtttcccaggatttctttcggctttttgtgtctcggctccctctggatatctttggcgttcttaatggattgtcctctgacttaaccataaatatttggaacccggtgtgagttgggacaaattaagcaggactcctcggtgagaagttgtaggctggcgttaacagatcgtcctggatctcagatctattgaactgctgtggaggtgatgatgattatatggttggctttgttggctggatggttgttataatggatcgatgagcgggtcaaaggatgggataattggtttt-attggtggatactattggatcctttacttcgaagaaaattagagcaccaatgtaagataatttgtagtaatataattgttataattttggggatatctgaaattatgttaatattttaagttagaaaatgtgttttatgttaattgaatcctcctcctttgggtaaaaaccaaaaaattaacataaatatgatattatttattattcatttcaacaacataga-atgggttcataaaatgtaagtctcaattccaagtttgtacagcttcattttgtcct-----------------ctaaaaagacaatatgctggcagagaactggaccaattttcgggattaagagctaaagccatttcaataaagtccctcctctttttgtagctacaaagtatctttttaatattgaggcagaatatttctataaaatcccctgtgttttatcacaacaagagttgccttcaatcttttgaatatcctttgctgtatcaacagtcccaaattattgaattacttccaggaaactgacctttatggccctggacgattctcccagttcctcgtatcgtttttggttgactcatgctaccgcattattcggccttattatgcacggattgtgtcgatctaattgtgttttggtcctttagttttt-cggttgactcattgcccccagttttccttctgatggtttttttttt--gtgttagtttttttttttattccgcactttattgtgtgcccacgtgcaggggcaaaacaaataaaaatagttaaccatttggatgggaaaccaaagccccgctgggggtcttatattttggctgcccctgcagtggtttttttctgggttttcggtgactactgtggtgccttcttttt-ctccatcacttttctatcttccagggaaatctttggctgaacacgtgcactgannnnnnnnnnnnnnnnnnnnnnnnnnnnnnnnnnnnnnnnnnnnnnnnnnnnnnnnnnnnnnnnnnnnnnnnnnnnnnnnnnnnnnnnnnnnnnnnnnnnnnnnnnnnnnnnnnnnnnnnnnnnnnnnnnnnnnnnnnnnnnttcaaaggggggtgggaatgatcgtgtttgtacacgtgacgacctcgtttcgctcacagcagggtgttacgatcgaaactgcggccccgtcacgtccctcgaaccacctatccatccacctaactatccatccaaaacccatgtacatatctaccataactacagatagtgcggcaacgtgatcaacttgcgaacgtgaaaatttcacacatgtgcgttcgattgtcgacgggaaaagcccaccgatcattgaggccttccctcctccaccggtttccgcaggtccagttacaccggacaggaccttccacaccgacgccgaccagaggatgtgctaactgcccgaatctgttacggtatttccgtttacattttccgtggtcagcagcgtgaacatcaaacgaggcgtgcgaaaaattccgtagaacgaaagatgatctctgcacttgagttgaacagacgggctagttgagctatagggatttagtcggagccatgtgcacaaccgtaagcataacaataacaaggaatcgatagataggttctaaggaactgagataatacgaatacttgatgacctcgaaaaaatttagcttgaaatccaactatatattatcaatatatagttatatttggtcgcacttttaattattcctctgatagattcttgccttataaattaaaaacgattacactactttattgctgtaatttaaagtatgtgtttccatattatattgtttcattttcaacaaagaagatatacccaagtcttcattagaattctatctgtgacccgtacttaaatttaaatataagctggtggacctacgtggcggtttctttggttttgtaatgataaaataacatagacagtaatcagtgtggtgatgcaccacacatgtggggtcctttggatcatcgagttacacaaagacattgcacttgacacgaggcagcgagacatgtcttcttatttttggattttattttttagtttacaaattagtatgtgcgatggtgtgtcgcatatgcgggaggcgagttccaggaatgccgtggccattgtcattgttggtttaggatatcatcgatccaagcctcaaggagtcccgttcctcgatccccgcccatcactcagcacgcacgtgcagggcacaaaagcggtcgtaattgacggtttaactcgatgggcccggaacctcccctggctgacaaacacgagagaaaaaagtcccaaaacgatatgtgagccctgtccaggggctcgaggggtatgcagattcgacaacactttgcaacacgtgcaacaccacagtgttaagctgttgatcgaggcgtagacaggtctgtgtctttttttgtctccggtcctcgggggcgtcgcttggctaggggtttgactgggtttatggccagaggacctcctacttggacccgggggagttnnnnnnnnnnnnnnnnnnnnnnnnnnnnnnnnnnnnnnnnnnnnnnnnnnnnnnnnnnnnnnnnnnnnnnnnnnnnnnnnnnnnnnnnnnnnnnnnnnnnnnnnnnnnnnnnnnnnnnnnnnnnnnnnnnnnnnnnnnnnnnnnnnnnnnnnnnnnnnnnnnnnnnnnnnnnnnnnnnnnnnnnnnnnnnnnnnnnnnnnnnnnnnnnnnnnnnnnnnnnnnnnnnnnnnnnnnnnnnnnnnnnnnnnnnnnnnnnnnnnnnnnnnnnnnnnnnnnnnnnnnnnnnnnnnnnnnnnnnnnnnnnnnnnnnnnnnnnnnnnnnnnnnnnnnnnnnnnnnnnnnnnnnnnnnnnnnnnnnnnnnnnnnnnnnnnnnnnnnnnnnnnnnnnnnnnnnnnnnnnnnnnnnnnnnnnnnnnnnnnnnnnnnnnnnnnnnnnnnnnnnnnnnnnnnnnnnnnnnnnnnnnnnnnnnnnnnnnnnnnnnnnnnnnnnnnnnnnnnnnnnnnnnnnnnnnnnnnnnnnnnnnnnnnnnnnnnnnnnnnnnnnttaaaataaattccttaataaactaataaagcttgaggtgtgcttatgatctaggtaaagctgttatcacattgttaacgattcaattggaagacatgattcgttgcagcagaagttgctggtggaagacaggattcaatgtcgatgctgaagaagattcctcagctggaagactggattcgatgtcgatgatgatggtaatggtgatTTACCAAGGGCGCCACATGGTTTCTTCGACTGGCTTGGGGCTGGCGGCGGATTGAGAGTCCTCGTTATCGCTGTGGTATCCCGAGGAGGCGGGGCTGAGTGGGCGTGGGGTGGAGGTTGTAACAGAAGTCTGGACCTGATCGGCCTGCAGCATGCGCTGGAACTCGACGCCCAGATGGGTCATCACTGTCTTGCCCACATCCACACTCATGGCTGGAGTGCAGGCCATCACACGGGAGATCTCGCTGACGGCGTTCATGTAGCCATTCTTGAAGCTATCCATGGGAAGTGGGGAGACCGGCGCCTGCTGCTTGACGACCTGTTTGCGCATGAAGACGAGTGCCGCCTCCAGCATCTCGGCCTTGTCCATTCGCAGGATGGCATCATCGCCCTGGAACTCGGCCACCAAGGTCTTCAAGGTGTCCAAACACTTGTTCATGCGGGCCCGACGCTGGCGCTCCAAAAGGGGCTTCTTCACCTTCAAATAGTGCTGGGTCTTGGAGACGAATGTGGTGCTGTTGTTGCTCTGTGGTGCCATtttgtaatgtgttttttgttttggaagatttgtagaaatgtgctgagctgatctgaactgcttgcaggatgctgctcgaatgatgctggattcctcgactgcaccggcttttatacccgcagcagccgcagcagcagcagtgtggagaaggtccttgctggaggacctgctacctgcgaacaccgtaaagatctcgaaatcttattgctatgctgtgcgtgcgtgggaaaggaaaccaaggaaatcgttgtgcaaagactgagttttcaggctgcttttcttggctccctttgtgtgttttattcctttcaattgtctagccaaggagtgtgggtcctggcgacgcattgtaactgcaattaaaccgtaaaatgctggccaagacgtgggaacgtggtgctcagaattgggcccaattgtctgcgacaaactgattcggtttgggccagcaaatgaaaatcaaactcggtaaaattgtaattgtcttgttgtggcttactgatctttggatcgctgaaaggaaagaaggaggatcgtttagatcctttagccagtttcaaaactaaatatgggatgttagaggttgatgtaatcatggatagcaagcagttatacctcaataaggaatcaaatgggtggatacaaagtacttaaaattttagggattcgtcatctgctcatgcaagtaattataaaatccaattcattacaaacaagcacttagatatatgtcctagtcatggttttttagggtcccttcaccatcatcgctgccccataaatcctgacccaatgctcgcccgatccccatgcacactttactgacaacccttaacgctaaccccaatccccatcccagatccaattcgaatcccgagaaagtggctgtcaccgttgttagggtcttgaggggtctttccgtttgttttgctcgattttcatatcgtgagaaccgctcgagacgcgtcgtgtgtttcccacgcgatgtgcacacctgccatttaagacgcttatatggttacgattacaggcacggatacacggaaagccagcgagacacagatactccacacagacaaccacttggccgtaaatatacagaagcaacaaccagatgagggcacacatttatctgtcggcacacatttattgcgccggcgcgacgcttattatcagcccaagtagcaatcgtcgtgtgagtgactgatgcactgacggattgactaaactgctcgactgaatgactgaatgactgccggacggactgactgactgactgactg--------gcgaactgagaaaccgactgattactgcctgctttactttagtttttcactcttgtcgccgtcattgacgattgtttaatttaaattgccggctaccagtcggcgggcttaatgattatggccgggcccagagccagagccagagttgccatccaagttccgtggaacttgtacgcaatagttatttgtactttacgacatgggctaattgaacgaacgcacccgcagaagaagtttaacgagccgtctgtcattgattgaagtggtgaatgggagttgcggggacgtggggatttggcctgtcaatgggcaatcaaatcattaacgtatccaaggtgagtgagaatccccagtagcagtgaccagctaactgacagccactggatggatttcaatgatcccatcgcctgacttacgtcgtccgttcgtggaccaatcctttgagggatttatgtatgccggaccaccagtttgtttgtcaggtaaatgtcgccggcaaatgtttgcgcagccataaattagccagacgataagtggacaattgttggctgacattagctcagagcccacaatccgtgggatgcttagaataattcaaagttagctttgtgaagaatggtcacttcctggtgttaatgtgattgttctggcattataatacacatcatgggaaaaacacccaagaagttaatgggaggagaggatcttcagcacttttacattgcaatcaagcaccgatttctcttgtatttttttt-gttttttgttaaatgatattataattactaatgcttttatagattgaaaactttgaagtactattaactctgtccaatatgcaaagtatatgatgcctttcttatacaacatatcttatctaaaaggtattttcaacagaaaagataccccttttattattatctctcaataacaataccacacagtcaatcattctaatcgcttaccattcaaactcaattgactccccgccagcaatcaaccacaaacccacttcaattgcagctcgtgccaactaacaaccctcgtccgaatgtccaactcccaaaccctggcccacagacaacaa----gcactccagaattatgaacccatataagttgaattaaaacactatcaaaagacgccaccacaagtgaaagcaccttgctctggcgaggattaaatttgcagcggtgctccacacacgtgaccaacccacgtccaatcagaggagcagcacttgttctccgccacgcgtttggcccaccgccgagctttccaggcccaaaagcaaacatcaatcaggtggaaagcgattgggaagccaacgcgtgacccaacggcgggcgaagcaattaaccaaagttgaatcaactcggcagcagcggcaggagcagcagcagcagcaacaacatcagcagcaagtgcaatatgtgtcaaaaggggcaacagcaacggcaacagcaacaccaacaagaagcaaccaccaccaccaaggcaacgaaatgagcggggctgtggcctaaattgcaaacagctgccactcgaaccgtgggatactttttcccctagcctcaaaaaatcgagatatacgctcaggataggggaaggaaggccctttgctgtcgaaccttatccatgggaaccacaactgctcaacgctctcaatatttattctgtattgaaatggaaaaaatgaggatggttcgagaaaaaaaaaaacaaaaagcaaagggatgcaccaccgg-agtggggggaaacgagattatcctgcacgtgttgagcttgctgcgtggttccttgcgctgaaagcgtggcaggcgaacgttgggctgatagttgggatgatgttgctgctgctcctgcgcacagtttggacatgtgtccgccacatgtggcacttgttgtgttgggtggttggacttttgggtggtggttatctggcgggctataaaagcgcgccacttgccatcagcccacaacagttgcaattcgagaatcaacgcgctaagaactcttatctgtaaagtgatactacactcttgtcgtaaccATGTCGAAAGTAAAGAACTTATTGGCCAAAATGCTGCAGCGATTTGGCAAAAACAGCTCACATGCCGACAGTCAGCGATACGATAGCCTGGAGGAGATTGCCCAGAACCAGGCAAACGAGAGGATGTTGAGGGCAACTCAAGTGGGATTGGAGGAGCACCTGGTCATCTGCTTGGAGACGGAAGCGGGCAGCTTCTACTGGCACTCGCAGTAGcagcaaacggaggagcagcagcaacaccacctgcacgaccaatctgaaaggaatcattgctgagaaccaaaacatccgatttcgaaattgctatcatgtcaacagccgcaattatagtaaatagtggagcaaaaccaccttcaatgttagttgcaacatgaggaacgctacaaaacatcaacaactactattattagtagcatcttcaacgtcgataactatacagcaatacaat--aaggaatacttcagttgaaagacccaactgcaattataattgcaatgtcaaccagccacacctcaagaagctaaaaaa----ccaattgcaacatgagtaatgactaaccacgaagcaaccgcaaaaaattgccaataatatctacaataacttgtcaaaaagcgagaacattaacagccgaaacagtagcagccacatgaactataacaattgcagcaatgtcaacagtggcaacatctcaagaaatcaaagcatcgatgacaacaacagcaggcaccacaacaatctcaacattatccaaagccacaacaccatgggccaaaaaaccggtagttagatgcgaccaaagcgactgaatggatgaatgaatcaataatacaagacatatcattcgatgaatgaatggagctgacgatcgatcgtgcgaatcgaattgcgtgccagcaacaagtatccaactagtccgaaggatgccactcagacatcctctccagttggagaccctcgatggttgccaatgatcagtaataaatacatttgtgatatcaactcaagctagttagtgttgtagtataaacgttattagcttataagaaaataaattaaaaagaaaatccactaaaatcgtcactgtttgttacgtgggaagttgggtagttaggaggaaaagtaaccaattggattctaatcaaaagaaaatcagccagcgtatggcgtcgtcaaatcttttaggcggcttaaaacggctctaaaaaaagctttgaacacacgttaattagatcgattgttacctttttatattcaccttccgacattaagtaattgaagtttgttaatgaagaaaccccttaacaaactaacactgtagctaattgagatctaattattaaatcaaccatcttttaataccatcacattggacataataggattagattataaagaaacacttttctatattaaaattccaacgaatccaaatgcaaatcaaagtcaaaccctcttaagttgacaacatccccgcatatccggggcatcaaagctaatcgcagcaaatgataatcgccgccctgtcattccgcgcaaaatgataatttcctgtcgccgattctcaagcttcaggcctgaaaaaattaaactctttttatttatttattttttttattttt----gtttttcttttttgcatttcatgcgattttattgcgcatgcgtggcgcgcagcaagcttctgttggggccctttggcttttgtttttagctgcccgcgtctgtcgcgcgtttggcgtgccaagcatgcgcacaca--tattcaattacacggccagcaacgtcggttgcccagcagcagcagcgattatagcgatgcattgacaataagccaaccccgatgcgtgcccaaatggttgcccctacttaataaaaagtggaaaaaacaacaacaaaagcccggagctggccatgtgcagctcgagaaattttctcacagtcgccagaaaaattgtaacggcccgttgttcagcacactctcagcacgcagtgcactgcac----acacacacttcctgccgcagccagcgttcctcaaaccggtcacgtatattgtttatatagttaacgaatgcgatacatttaatctttagtgtgtgtcaatttgccgtacagtcatttagtttgcatgtccctcgtcgatccatcgaacaatcatccctttttctgggacctgggtcccacgatgatgatgtcccgacgtgagcaggaataccatacgcgtatatgtatgccacttagcgatggacgatcccaaccgatgccatccgaaacgaaacccagggcccaagtgttcaacagaagctacaattcagcattcataattgacaagagcaggagcgagggagagggcgatatgtgtagggcccacgatggacaagaaaaaattaaataaaataaagggcaggtggtagttttttcagcactacccgtgactcgcactagcagctcggtcagatttacagtggttcgaatggaacgaaaattggttgaaaacaatttagggt-cttgtcacaatctttagatgcttttagcta------caaactacaaaatggtttcttttttt----agaaattttttaaacatcataacctgacaagaacatcttttccaaatatttctttatttcacccatctgggtacagtaatcccatacatagatattctgtaaactgcaaccttcacgaaccttaatgtttttcaagactcaggttcccactcaccgtcgcagctaacaaaattatccgtagcaagtagaaaacacctttcacaaaagtccctatactcggactatatatgcctagaaaaacctctaggaacaaatgtacctttccaacatagcagatagtttagtaaaaattctttacaagtagaaacacatcgagaaatccataaacacttactctaaaacctgcaagtcgtaaaattgcacgcatgttccgtttggtaaaaccccaaaaatcacattcgaaaactcacattcccacgactttgaatagaggttctcaaattaaccgtagcaagttgagaacaggcaacaaaaaatccgtaagatactgatttccaaacctgcgagtcccaaaattgcacacatcttcgccttggaaaaccccatttccgacatcccaaaactcgcattcccacgatccctacagaaattgctaaaactttgtctagcaagtagataacagtatgcgtaaattccgtaaaccttaaatttcacgtagttggaaaagccttgaagaattcattcaagcaaggcaccctcaaaattcccgcatgtgtttcatcggtttggcccactgtgccatgtgcataagggctcggaactcggagctcggactcgggactcgcacacgggctacct---------acttataacaccaacgagcgagaaaaatcttgtgggaaacttgagggcaaagtgtttcccacgattcgaatgtcagtggaaaggaaaacagagaagcagcatgtgcaaccaccgtcgcaccaccaccactgcactatcgcatcttcatcccctgccgagactcacttacaccgaacaccagtggccatagcaatagtactgagaacatatttaaagttctagataatgtttatattttcaaaatcactactattaagaagtgtgctaatttaattttttaggtgtaaacgtataacattatgttaatttctttttgtttaataaaacgacatttaagtgctttaagggaaacccatttgaagtaattgttaaaaacgtaacgtacttcttaggtatataacaacaaatttgtatattcgctcgaagaactatagctgctttaaacacatttctcatactatttttaccgcaggtgtgttccaaacttgtttgtggagaaaaacccaccaccgaaaatgcaggcgagaggatcgtgtcccagtgactgagtaaaagtagtttgctccgcaggtggtggttcttcggaggctccgcagctctctcttctctctttctccgagcagcgtgcgctgagcacgagacgctctcgcggcggcacgtgcagctataaaagcagcggtaaccggagacgaatgcaacatttcgaacgcaatcgtcgtgcagtcaacatctcaggataacctcctccgaaagatcgaagaagttcttcaacaagtcgttcttccatttacctaaacgcaacatataaacaaaacaaacacacaATGGCCACCAAATACGAGATGTCGAAAACCTATCAGTACCGCAAGGTGATGAAGCCCTTGCTGGAGCGGAAGCGTCGTGCCAGGATCAACAAGTGCCTGGACGAGCTCAAGGATCTGATGGCCGAGTGCGTTGCTCAGACTGGCGATGCCAAATTCGAGAAGGCCGACATCCTGGAAGTCACCGTGCAGCATCTCCGCAAGCTGAAAGAGTCTAAGAAGCATGTTCCGGCCAATCCCGAACAGAGTTTCCGTGCTGGATACATCCGGGCAGCCAACGAAGTGTCCCGCGCCCTGGCCTCCCTTCCCCGAGTGGATGTGGCTTTTGGAACCACACTGATGACCCATCTGGGCATGCGTCTCAACCAACTGGAGCAGCCCATGGAACAACCGCAAGCCGTCAACACTCCACTCAGTATCGTCTGTGGATCCAGCTCTAGCTCCAGCACCTACTCCAGTGCCAGCTCCTGCTCCTCCATCAGTCCCGTTTCCAGTGGATATGCCAGCGACAACGAGTCTCTGCTCCAGATCAGCAGCCCCGGACAGGTGTGGCGTCCCTGGTAAacaaagatctacttggaaggactgaattcccgacgggcaatcacgcaattggaaccgcagctttagaaaaaatgctttacaatgatcctcatttatttgttacgttaccaagttttaggtttctaagttaagtctgtgatagggcacgctttattaacttttgtcttaaatcaatcgagcagaagtctgttttttactctacatatatacaaatgtttaccagctaagagatctcaagaacacaatatgaaaagatacaaaatgaaaaacttaaatacaaatcaaaatatgaaatgaaattatacaagaatcttattatttggggaatctattttacagcacaatccaataggggatattgaacttcagtatttgtctttaaattccaataggaagaagattccattgaaaatatttaatgttggtatgcgcgaactttaaggtccaatataataaaacgatcgtgtgcactagcttatttaggacacgtgtaaaaaaatggacttcccataaattatgttcattatcttaaagcccatcattatcctaaacgagctatattaataacaagtttcaataacagttaaacataatagcaaaacatgctccactaatgtgcacttagttgtcaagcatgcatttaataataaaaaggaatttaatttcatatt----tttaatggtcgttatttttcatttgcacgatgtgtttatttatattctatttcagtaactattttgtcaacagactatgaaatgaaagtatttgacatcctttagcacaatacaatacattgttataaaccttaaatgcggcattataatttttccaccaataaaaggtcaataagaatggtcaagaaacatacaaatgagtttcagcatgcgtctcgattacttatcacacattataccctattatatttaatcccttaaaatttattcttttacaattaatcaattaaattacatcacatattgagggttgcaatagcattacgtaaaatcataggtaagtgtattcaattccaaattcataccacattattaacctctgacacccaaaatactataagaagtgagagtatccctccccattacaataatcaatgacgttgttttccacccataaaatgtcaatattaagaaccctcaagatttgtaagggagatatacaaatccatctcaattattaagtgaggaagtagcataccctaggcggttgcaagggagggacacaaatcccataggtaggcatcgatgtcagaggtcgattagtttcctaatagaaacagagtttataaaagttaactcgaaagtgaaatttactcaatggaattctaatacaccatacttgcatgcgaaacccaagattccgaaaccaaaagcacttaatattagctaattaaaaatgggtttagaaagatacgccagacattataagttcctattaactaaattcaaagaaaacttttgtatcctatgattactttaacaatc----------------ttattaggatgagccacacattgaacaaaccacatttaccataag--------------acaagatatttgaaaagtgcacatcaattaaccggtgaaaaattactaattaccaattagggggttgcaggaagttaactatgtgcatcccataggtagacattccggcacaaggcccacctcacctcagcctgggcattgagtactcaacctcggccacgagtgtggcacgcggggcacactttctgcgcccgtttgacccacgtccccctgccaaccacccaaaaacccgagatcagacagcccaaacgatggaacgatcgaacaaccaaggcgacccggcacgaagccaatatgccacatccactaattgtgtccaataaacactcgtcgacggggcactgtgggaacggaaagaggagatctcagagttcgcagttcggaggtcggagcaggagtaggggcttatacaatcatcgtctgctggcattgatgaaacaataagcgagtagatggcacggcaggataacaatgccagagcggcccacgcacaagcagttcggatcccctgcccctgctcatcatgcttcgatcccatgtacccatatatgaacgttcccattccaaacacgacaggatgaggcagtgaagtatgcattaaggataataacaccggcccagaaagcaatgcgagcagccaaaaacagcgacagctgcaaaaatgtgccctgatccttatactcgaaaaaaaatgagaagcggagcggagcgaagcatgtggccaaaagggaaaacaaacgagaaaaaattgtgtgagaaacttactttcagctcggttcccacgccacgagccacaaggattgtcctccgtcctacgaagttgcagctgttccttgtgaaaaagacaacaacaccggcgtttagccgtgcgagcgaaagagagggcaggaaaggtgcgtatcagagggtggatttcagggaccagggagcggtataaaaggacgggacctcgcagagcagaatatcactcacgattacgccgtcgagcaggcagcaacaagccgaatacaaaatttttcaaaaatttttaaaactacgtaacctactaccaaaacaaaaATGGAATACACCACCAAGACCCAGATCTACCAGAAGGTGAAGAAGCCAATGCTGGAGCGCCAGCGACGTGCCCGCATGAACAAGTGCCTGGACAACCTGAAAACACTTGTCGCCGAGCTACGAGGTGATGATGGCATCCTGCGCATGGACAAGGCCGAGATGCTCGAGTCAGCGGTGATCTTCATGCGCCAGCAAAAGACACCAAAGAAGGTGGCTCAGGAAGAACAATCCCTCCCCCTGGACAGCTTTAAGAATGGCTACATGAATGCCGTCAACGAGGTGTCACGTGTCATGGCCTCCACACCTGGCATGAGCGTCGACCTGGGCAAATCGGTGATGACTCACCTGGGACGCGTCTACAAGAACTTGCAGCAATTCCACGAAGCACAGTCCGCCGCCGACTTCATCCAGAACTCGATGGACTGCTCCTCAATGGACAAGGCTCCGCTCAGCCCCGCCTCCTCCGGATATCACAGCGACTGCGACAGCCCCGCCCCCTCGCCACAGCCAATGCAGCAGCCCTTGTGGCGCCCCTGGTAAaaacaaggggttaagtggcaggaaggtaagggtggagtggcaatgggaatggaagaaccaaccaacaacgcatctgtgatagcccaactgtgatggcaacaaaatagcaaaattaaaaaagcaattagcaaaacaaatataaaccaatttaaacaaatatcaaaacaatttactttattgggatgttgggaggggatctaagggaccaatcccttagttggtggcaattggaatccttattggtaattaaattattaccaattaggaaatatcnnnnnnnnnnnnnnnnnnnnnnnnnnnnnnnnnnnnnnnnnnnnnnnnnnnnnnnnnnnnnnnnnnnnnnnnnnnnnnnnnnnnnnnnnnnnnnnnnnnnnnnnnnnnnnnnnnnnnnnnnnnnnnnnnnnnnnnnnnnnnnnnnnnnnnnnnnnnnnnnnnnnnnnnnnnnnnnnnnnnnnnnnnnnnnnnnnnnnnnnnnnnnnnnnnnnnnnnnnnnnnnnnnnnnnnnnnnnnnnnnnnnnnnnnnnnnnnnnnnnnnnnnnnnnnnnnnnnnnnnnnnnnnnnnnnnnnnnnnnnnnnnnnnnnnnnnnnnnnnnnnnnnnnnnnnnnnnnnnnnnnnnnnnnnnnnnnnnnnnnnnnnnnnnnnnnnnnnnnnnnnnnnnnnnnnnnnnnnnnnnnnnnnnnnnnnnnnnnnnnnnnnnnnnnnnnnnnnnnnnnnnnnnnnnnnnnnnnnnnnnnnnnnnnnnnnnnnnnnnnnnnnnnnnnnnnnnnnnnnnnnnnnnnnnnnnnnnnnnnnnnnnnnnnnnnnnnnnnnnnnnnnnnnnnnnnnnnnnnnnnnnnnnnnnnnnnnnnnnnnnnnnnnnnnnnnnnnnnnnnnnnnnnnnnnnnnnnnnnnnnnnnnnnnnnnnnnnnnnnnnnnnnnnnnnnnnnnnnnnnnnnnnnnnnnnnnnnnnnnnnnnnnnnnnnnnnnnnnnnnnnnnnnnnnnnnnnnnnnnnnnnnnnnnnnnnnnnnnnnnnnnnnnnnnnnnnnnnnnnnnnnnnnnnnnnnnnnnnnnnnnnnnnnn
> Drosophila melanogaster strain NVIII-2 enhancer of split complex, complete sequence (GB AY779907)
nnnnnnnnnnnnnnnnnnnnnnnnnnnnnnnnnnnnnnnnnnnnnnnnnnnnnnnnnnnnnncccccacagaatgtcgtacaaaatcatagaatatttatatatatatgtatgtatgtatgtatagaatgtccagaagcgatgaccactgaatgcgaaaggaggaaatgaacgcgtgtattgatgtatgaaaacagaatgtatatatttgtatgtgtagaaggtagtggatcgaggatactataatcaccgtagaagaagatatcgaatggaaatatttttaaacgattaccgattgtacattttaatgcttgcaacccacaactgcaactaggcacaccaagtccaccagttcctcaaaggatgaccgcgaccaggcgaaacggagttaaccatgaaagcgattaaaggcaaaatcaaacgaaacgaatacaagaacaagaataacttaaagctttaagaagacggcatgttgcacatgtcgtttgcattactttgtattatagatgaatctccccgcagcaaatgtatctg---atggcatttatttttttttttt-attctatataattttacttttaaaccaagttcacctctctcattagtccttactaatttatttcatcagcacattttccaagaaatttccgaaacaccaaaaactaatcgataataagcttaaaacgacccagtccgctttaaatataatttagttttaagcacaacaaagattttaatcgaaatagaaatgataagcgaaatgaatcgaaccaaaataaaaacttacgaacgttacacatttgtacctcttattaaacaataaacgaagcaaattagtccgttacacttactttctagcacatggattttaaactgtatttggcgttgtccgcattaaacaagaacatttttttaaactagatgcgcaaaaatggaactggattctatacattattattaatctaaatgtatatgtgtgtgttgctatatgtgtattaaacgaatatgtatctttgtaaattacagccacttgaagatatttatgaaatgttaatgtcccaaatttatcaatgtacaacaatatcgaacaaatgaatatactttcaattaaaatgtttattgagtatcggaacgattcttttattgggaaagattaaaattctgaacgattcttattttttgttttatgatccttgatcctcctcttctactttcaaaagtaggatgattcatcattgtcaacagattgaaatctctctcttaaaatctttccctcatggaaattggcgcaattgaaatccctgtttttgcatatggctgtcttccttaagtcgtcccaatacccatatcaaaacattgccactctgatgatctcagaaacctcccccacgaagaaaactggaaacgaaatgtacgaaatcagtgccatcagatgtcagcaaatgtcgccggtgccttgctgcactgtttgttaacttctcgatttcatggctgcgattgcagcgacccctggtcttggatttgaactggaactcaccctcgggcaggtggatttcgtcaatggccctatccccgaatacccaatctcgcaaaatgcgccaaacaagtgtcacagctgaccgaggccgaggaaccgggcaaccggcagcagaagtgcggcacaatcccaatacttgtgggaatgtctccagtacactttctcacgatgcacatgcaccgaccgacccatcgcagcaccggctgtttgccgcttgcctgggtggtgctatgctgccgttccgttggtggtggtggttgttgcggtggttgctgctgttgcttctgctgctgatgatggtgctccgtgcccgtaagtgtaacgcaatgtcgcgccaaagaggaaatgaggtctgtgtgactgtgcgccaaaagggaaaaggccacactgcaagaaaattctaactctaaactagcaacttataaagatgggttataaagatttcgggattgctttgcttttaaagcaaagtaatgcaaattgtagtttagttacagcaattagtacgttcaaaggaaaaaaa-------attatatattatgtaagcacattttgcatatttccaaatattatatttcagtttataaaacaacttttcccccagtgcacttgcacgcatacaagcagaaacccacacccatgtgcaacaatggcattgcctcaacgagattggctctttggcttaagtgaggacggcacgcatggggctcggctctctttt-ctcgagggaagtgggaaccagggagcacggatggctgccaggcaggtcgaggtcatgtcgctgctgatgtcgtgtgtgcgtgtggtgcgctgctggtggtggtggttgattgctccgactctttcctcctgctcttcctcggagacccttcttcagactgttgcgccggcgcacggcaacagcacgaggaagagagacgcccgaagagagcgcgctactagctcgggcgaagatccgaagaacgtgttattggaccctagtcaatacactgaaaataactttaaggcattctactattatgaccaaggttaaagaagctttgattaaaaataaattaatttctaaatatata-----aaagt--------------ttctaaagtacaataaaactattttttctttgtttatacttatcgttgtaagatactttagatgcatgagaaactttggtttccagaatggacatccaaagagtatgcttcgaaacttgtatattttaaaagtagtttatataaagtatagattttaaaaattgttctctgccacatatggattgttttcagtgcaagaagagagcctcagcggcttccgcccgatccaatttttttgatgttgcacacgtgcaacgccgagggaatcttgccacaagcagagagtgacccgattgatgcttcgttgtgatcgtcggcgtgtaggagcgttgtgatcgcagtgcgtggtggcagttaggggaggatttcgatttcgcaagtgtacggcaccagcagctacaaaaaggatcagcttaccttgcggcaagatcatttctcaagtgactaccgtgcagtgcggagcggcagcagcgacatcgcaacatcgcaactttatttacaaacaatcaccacaccaaatcaaaacccattatacacaATGGCCGTTCAGGGTCAGAGATTTATGACCAAGACTCAGCATTACCGCAAGGTGACCAAACCCCTCCTGGAGCGCAAAAGACGCGCCCGGATGAACCTGTATCTGGACGAACTCAAGGATCTCATCGTGGACACCATGGATGCGCAGGGCGAACAGGTCAGCAAGCTGGAGAAAGCTGACATCTTAGAGCTCACCGTCAACTATCTGAAAGCGCAACAGCAGCAGCGAGTGGCCAATCCTCAATCCCCACCACCCGACCAAGTTAACCTGGACAAATTTCGGGCCGGATACACCCAGGCTGCCTACGAGGTCTCGCACATATTCTCTACGGTTCCCGGCTTGGATCTCAAATTCGGCACCCACCTGATGAAGCAATTGGGTCACCAGCTCAAGGACATGAAACAGGAAGAAGAAATCATCGATATGGCCGAAGAACCAGTTAATCTAGCCGACCAAAAACGTTCAAAGTCTCCGCGAGAAGAGGATATTCATCATGGCGAAGAAGTCTGGCGCCCCTGGTGAagggcattccatatatacgcaaccaattaacattgatagctttactactcagtttcattaagaaacaatccaagttttccaaggtctagtgtaaacatttgcctcagaatcgtatttagttggtagttgatttgatatgatgtgatgttcctgtgatagttcttaagttcgtattttgtatttgatctcccataggcttactgattcatgtatttaattcattgtaatttatttcatcaactttgcaagagcttccccaccgagcttccacttagcctcattaagaacaaatttttgtgtatgttttaaaattatatttttcgctttacaccattaagtataagccatgaacatttgaataataaaatgaacgtaaactgaaattttaaaagctttatattatttggaatatgaacataaacaaggttgctataat-----------ccataggtacataggtacaaaatgttataatatatataattattatattataattataatttataagctcttatttagctttcttcgatataaaagatatatcagatatatttaaatatatttctaaaatctaatttgaaatatatagaaaatatatattttccttggaattttaataatttataattctaaataccaaataccgttatactgtccacttgaattcaagtcaattgaactctccccactccgtttacaaatccctgtaatgcaccacccatccaaccatccatccattacaaaggtcctggaacgcgagcaacttacagccgaaagtgtgtccacagcgagccacacgcgagcagcgctccaggatcagcatcgctggccccttttacatggcggatggagggagaggcagaggtcctgccgggtcggggggatcgggaagtcgtacacgcattaagcgcactcgacgcacacgagcaatgttcccacaggatcataacagccgaccaacaagtgcaggatgcctctgtccttgtcccttcctctgccaccaaacacgaacccgatccaatttggaatgccaacggtaaacaggaagtcgtcgaggaatcgcaacgcctcgtccttatccttatccccatcccccgacggaggtccccgctatcgtgggaaccccggaggaccccgatgagatggcataatgcaggcagttcattatccttatgcccctcaccctgccatgccatagtcaaatcataacacacaaatctagaaacggcagctgttcgctctgcaaattcccatgcccatggccgtggccatgctcggctgctttttgcgggcaggtgagcgagtcgatgtgagaaaccgagtaggaaagtgtttcccacgatcctggcagcgatcctgctccctggcccgtttgataagggtgccggggccaacaataagaaatcgcccgaacaataaggagcggtctcaagaagcggaagggtcggtaccgagcaaccctcatgccagcacacgaagcgtgtccccgtcccttttgctcctcgaatgccagcacacacgacgacgacgacgatccctttggcccattttttgggggttgtttctggccagctatataaggccgatcaccgaaggtctagcaacacacaacgacttcgactgtcggagcagcaagagctcaaagaactcagcttacatcaaaactacaagaaaaacaataagaaacacacaaaATGTCGTCGCTACAAATGTCCGAGATGTCCAAGACCTATCAGTACCGCAAGGTGATGAAGCCCATGCTGGAGAGGAAGCGTCGTGCCAGAATCAACAAGTGCCTGGACGAGCTAAAGGATCTTATGGTTGCCACCTTGGAGTCCGAGGGCGAGCACGTCACCCGTTTGGAGAAAGCCGATATCCTGGAACTTACCGTCACCCATTTGCAAAAGATGAAGCAGCAGCGTCAGCACAAGCGGGCTTCCGGCGATGAGAGCTTGACTCCGGCGGAGGGCTTCCGTTCCGGCTACATCCATGCCGTCAATGAGGTCTCCCGTTCACTCTCCCAGCTGCCCGGCATGAATGTCAGCCTAGGCACTCAGCTAATGACCCACCTGGGACAGCGCCTCAATCAGATCCAGCCAGCAGAAAAGGAAGTCTTGCCGGTGACCGCTCCACTCTCCGTGCACATCGCCAATCGGGATGCCTACTCCGTGCCCATTTCGCCAATCTCAAGCTACGCCGGCAGTCCCAACTCCAATACCAGTTCGACCAGCCATTCCCTGTTGACCACCATCGATGTGACCAAGATGGAGGACGACAGCGAGGACGAGGAGAACGTCTGGCGTCCCTGGTAGataggattacttcacaccacaactgaaaaaaaa-----cgaaggagagatcatagaaagtaaaagtcttccgagtcactggatttccaccagtcgactcccacctagttataagtaaacaccataaacacacaaagctttagatgaggacgcgcagttcatgtgataactaaataaataataaattatatagctaaaattgaaagatcacgactttttctgccactatctagtgactcacatgcaaattgctgagacactcccatgtccagacagtttccaattgtctgcggtctag------aacactagaaacgcaatagcacctctctctgtcccctgtaactgttcgatcgccccacggatgcacatacacgatcgtcggacaaaagaaagcgaaaacaatgccaaggccgaaacaagaagaattaggcagaagaacgagagaagaaagaagtccaaagtccaaagccggggctaccgataccgggacatagcctataggccagttggtggttgcaactccaacacgtgtgcggacaataagcgaaggtaacagaaaatattagagtcttatctttgagcgtatctaatcgagttacgacaatgtcgctcagacttagaagaaaacaaatgggcatagagccggcaaggaacccgaaaaaaaaa-ccgaaaaccaaaaaagggatcgagtcatcattcatcccgcatccgtcctgatttcgctttgttctcctcaattttttgttgccgtgattctccctggccactcggatagaaaatcgtgtgcacaatggtcaaggtaagctatgggcacataattgcttcggatcaggtaaatgactgccttgccctagggcaactttaagatggaggagctccagccggggacaggatatcggtttttttgttgtttcttttttatgggctctgcccgagccttttttgattttcgtttttttttt-ctgatctggctgacccagcatcatttggttatctgtgtgccaagaccagtagccgattcacagacgcctctgtcttaaaaatcgacgcagggcagatcgagggaatagtcaacgagatcggtatcaggattggcttgggactagtctgtgctggcggggtgtaataaatttaaaaaggaactaaatttatagaga--tttttcagctgattaaaattctgttaacttgctaaagccgaaagtagattatctttaaga---tcttcttcacaacagccctaagtgtttatacttaattttacatttccgtcctttttgttttcttgtgtgccagcaattatttatggaaattaataagatttatagcttatggttactagcttataaataactaaaaaaaaacgtttataattttttaaattgtttaaatccttctgagatatcctttgtagataatacgctaaaaatatttgtatttcacttgcaaattctgtgtaatcttaaaccctataatgtactgaacaagatcatttccttcaatgtttggatgtcacttccaccctgggataacataaagtgtaataatggacactccttaagagccatgttaaattatagctcactttcgatcctaggccattcctggatgatccgatcaaggcgacacaactatggactcgacaataagaggaccaacaccaatccaaaccaaaccaagcaagcccagttgtcataccatacaatgggcaataagaaaaagtcggttatagggacatgcggaggaatcgcacccaaaatgccaaaaggaaatgctggcacaaaagatacttaatcttataggtaaacccgatgaatgatgaacgaatggcggcgacgtaaccgaacccccgatacagcaatccggcaatccggcgatcgagctcgaacgcaagcccaagtcattaaaaactacaatacacaaactgcatacgaatcactcgaagaccgaggcccaaagaaagggtcttattttttaggtaggggaagggactgaagac-------cggggaccgtggccagaaaaaaaaaactaaatatcagaagcgaagatcgtgagaaaatggtttggaacgtggttctcacacgatcgacacacctgcccttttttgtatgtgtgtgtgtgtgt------ctggctgggccaccactcaatgcgtgtgtgtgtgtgt--acttttacgaattcaagatacaagaccacttacgggcaagatcacgaccgactcgagctgcggctatatggctatggatcgacatgaaagagaaaagcagcgtgcggtaagtgtgtctcagtcgcagactcagctcagcttcagcttcagcttcgacttttgtgcattggccaacattgtaatgactgtggacacacgatcgttaagagcgcgccgtgtgatctgtgaaggaaaaggggtacgaggtgtttcaggggctacaactatgggttcggggttcggcgcatgcgtcgctgttttgttgaacgaactcaatttagttggtttatgaccaaaaagcgagagcgagcgggatgcacgaggagatcggttatggtgatcggagtgggagatgctcgttggggagtatgggagttggggagctgaggagttggtcgtcggagcattggagcgctggagaggcacccaaccacacttatatggtgtgctattgactctgtaatatctttaatatgggatgttgttacactacattggcacacgctcttgctgccactggacaagctgcccacaggttgtgtttgtatgggatcgtatggggaatgggtttggatatgggtatgggaatgggaatgggaatgggagtggatgaagatcgaggcacgagtgccgactccatcccagtcccatcctccagcctccatgcacagcccattgccaggccggtttgccgccgcctctcttttattaagtggtggtcttgtgcttactttaatatggctgcattaaaccttagcggcgtgcggagtattatgactgaagtaggtggccggacccgcggtgcctgcgattgggggtccaccgacacacagaggtcacgtgatggatgacgtgtgggctctactgtacctcctgtcacaagatacgaagtgggttgggtgaggtcgaaaacatggaatgggatcattcaataattgcaacctttggtgaaatcttcaaaaattattgcaatcgttatatgctgtttaataatagctatttgcaaggtacattcgtacacagtgtagaatttacgaaatattctagttatgagcaaaccaattttgagtcatcattggcttttgttcctgagttaatcaggtattagatagatatggaaatgatacccactctgatgtcagcaaacatcacat----------------------gcacgtttcggcaaaaaaaagaaaaccaaagccgacaaactgaatgggaacccctctagatcagtttcgccaacgaagccatccaattagcccccggcaatgcccaacattgcggcacttagttaatcttggagtgaactgatcgcctttcaactggtccatcgcaaaatagatcacccattttcagcggactaccgttgagccctataaatagccgttttgtagcccacaacaaaaaaaagcacaaaataagcggagaagcgctaacttggccgtctcgatgccaatgttacgtgactaatcacattttctgaagattaacagcaatcagcgacggcttgaacggtcccagactcgagacgacctggtaagtagtcatcatcatagttgtccgccagacaaaggcgctgaatccgaggttccgtaatcgaaccgcactccgatacacatacccca-------------atcccagcccctatccatacccatactgtattggagttttaagacttaagtgccgagacggtcgcggtcgcgggcttaatttgcaatgtctgaccgccggtccgtccgcgcatgtgccaagcggtcaagcgcagttaaagctgtcaaagcctgaacaaaaaaaaaa--ctaaaaaagagcaaaatcttaaaaaaaaa-gcgaaacacaatgaccacaatgctgagccattgacagcggagccgcggttctcacactcggcgggcctcataataaatgacgtttcctagaactgactttttgctttattttattatttaattgcgacagcgccggcgcaaaacttcccgcagatatacgtatgtatgtatgttatataccccctgaaagccccgcataccctcgcaatccgaattctcggggcataatgagtccaagccggagagaccagacgatagtccgagtgtgggaaaatattcagcgacttccggctgtgggctctgcgattcggttcaccacggagtttatctccaattcgtttcttgttttaaggggtttcttttttttagttgctttagtttgcggttggacgcccactaaatgtctgggaagtctgagtaatcggctctatgggaaataagtaaatgcagagattcttgagttggaatttcatttattttcatttctttatgactttaagaagtgagcagcagccatctctatagccggaatttgaggctctgctagagatgatcagtggctctgctgggctgctgggaaagctattcctgggcagcaattgatgatctccaaggagttcggtgcggtttcaagtccagcacctctttggggcaacaaatttgtataagccttccgcttgaaggcgattcaggtgaatatcatccggagtccagttgaTCACCAGGGACGCCACATGGGGCCAGAGGTGGAGCTGGCCTCGCTGGGCGCCGGGCTGCAGGCTCCGCTCTCCAAGCTGCCGCATTCAGAGGGTGGTGGAGTGACCATAGCTTGATCCTCTACTGGAGCTTGAAGAGGCACTCCGATGGGCAGCGAGGGAACCACCACTTGCAGGTAGTTGAGACGATGGCCAAGGTGACTCATCAGCTGGGTGCCGAGATCCACACTCACTCCGGGTACAGCGGCCAAGGTTTTGGACACTTCATTGGCAGCATGAACGTAGCCCGCACGGAAACTCTCAGCGATGCTAAGCTTGGGATCGGCACTCGGAGACACTCCACCGGTGACGCTGGACAGACGCAGCTGCTTCTGGGCACGCAGCTTCTTCATGTGCTCCACGGTCAGCTCCAGGATGTCGGCCTTCTCCAGCCGGGTGATGTGCTCGCCCTCCTGGGTCAGGCACTCCACCATGATGTCCTTGAGCTCGTCCAGGCACTTGTTAATCCTGGCACGGCGCTTACGCTCCAGCATGGGCTTCATCACCTTGCGGTACTGATAGGTCTTGGACATCTCCATTTCCAGAACCATtttgttgtagtttggttttgtttttttttt---attgggggtaaagtaaactcgcgtaatccacagtcgcaacgttccactagattcggactcggagactctgtgtgcacgcaacgaagtcggagctttgaatgagtcggctggctctgggatcggctttatatagcctctgccgccctgggaactggacagtgagtgcgagcgggacactcattttgcctcgtgcgcggcctgctgctgttgccagcggtggtttcagatggcttggtggtgcttggttgtggtagtggtggtggtggcttctgtttttttgtatacttttgcctgtatatgtgagggcaataaaatgacttgagcgggctgcgccttctcgctctctctccctccctccttatgtatgtgctgtgattgttataccgtgggaaactgtttcgcagccgatttccacgacgacgacgatgacgacggctggcctgacttcttctgattgtgcatgcttggggtcttgtacgatccctcgtccctcgtctttccgtccaccgtctttcttgagcggacggacggatggacgggccgcctttaagaggtctgtgcgacttgggatcccagatacgatgcgaggcgagcacatgccttccatccataacaagatgtttgcatttcaattcatttgtatggtcgactatggtcggggtccggtcttttgggcttcaattcggtgcggttgggttcggttcggttcggtctcaagtcttgccatgtgccttcacccttttgcagtagcttatggcacgctgataattgtggaatcgtcatcgggccaacccgagacgggccagtgtttctgtttcttgcttttttgttagcgctttatggatcattgattggatcgtggtagtcgtgggtttcgtgggacgagcattacgcttttcgtttacatgattattcttgattgtcggttggggatcgtttggggatcagctgcagttcggttgggggttttgggttcgcttggggatcttgggtcgtcgctcgcttctatttgtagacaattaccatagcgacttcgggctgggaaccgatcgaagtcgacgtgtgcgcgaaagtcggttacaatcgtaatggctgttgccagcacacgctataaatgttatggctcgtgggctatacgcgatatatgtatatgtatgtatacacatttagcacattcggtatttatttttaacgctatatcgtcgtgattcatcagcttgagatgctagatctccatccgccggcatctgacacatctcggatcctaagctcgggtttctcaacatttaattagaagtgccggcgacgatgacgctcgctggcgttcattgaaaatgacacgagcccggctcattggcacacaaataaggaataacaaaagctccgagacggcagctactcgatcactatgtgtatataaattcaaactcaaataagacaaattaagattgcccctcgacgcattcgaaatgagctacagttagccgaaacaaagcagcaacggtgataaacgggccaagacacaaacggctaacaacttatctaaccgaaacgttttgtccgctggaccgggacacttaaactgttgatgtcaaaaagctgaatgctccggaaatgtctaattggattttatgggtcggcagtgtgtcaaactgttcgtcagagggtggtggttgcatttttggggtgagttagtcgcatgatatttgcaacaaccaattaagaagtaattcatattggattattaaagaaacaatactat-aaaaaata--tggaaaaaatatttcaaaaatttaaagatttttaaaaacaatttagctacaattgtagataacacgttaaattaagaaatattttgtaataacaatataatccatttatataatccattcattcaactagcttaaattaaaagctaaatagtataggggctccaattgtaattcggaagttccaattttcatgtagtagctata----aatgcctttaaacgccactgaaagacttttctagcttaacaactgaatcactgtcgtaactcgaatcattaataccaattgtagcaattagaggaaacccagtggacgagcacgtgcccccaatagaattcatcgagtgtgcccctatagcttgaaatgcagaaacctaatctgctgcccattccgaaaatataatatggaataataaggtagttatttcacaaatttcatcagattctgcaatgctcgttggggtgtagcgcatatggtcaagtcgcttaagaccaactggcctttatacacccaatcatccaaagataca----------gctacacatacaaaaaaacatatatcgcgaagacctcatttctctcggtttattatttctcttgcttgctttttttt-aaa----ttttgtgcttcatttttttttt-----gtcnnnnnnnnnnnnnnnnnnnnnnnnnnnnnnnnnnnnnnnnnnnnnnnnnnnnnnnnnnnnnnnnnnnnnnnnnnnnnnnnnnnnnnnnnnnnnnnnnnnnnnnnnnnnnnnnnnnnnnnnnnnnnnnnnnnnnnnnnnnnnnnnnnnnnnnnnnnnnnnnnnnnnnnnnnnnnnnnnnnntccaacagtgcgctttcaactttattgcgccgcgaaaagcagccagccaagtcagcagtcgtcggtggggctgccccctctcaaaaagccccccgcttaagccccacttgaaagccccccgcaaacccacagatacaccacagctcacagatacaacgcacaccaaggcaacgccagaccgtgggaaacaaactcgtgccagccgtttcattgctgtcaaataatatcttgatggggatcaacttgaaaagattggttggggcttgggcccgagctcagtccgccgctccgggtctccgtgtccgtcccgttggccctcattcgctggttgccgctgtttaggatgcggtcgacgcttttgtgtttttttttt--atttagcttttctcatttttttcgtatttttcagatctcttttttaatgctttacacatttgttcgtcatagccgcgtgttaagtatgtgtgtccatgtctctacactcgataaaaagagttatgggttgtcacttcagatcattcgctgcaatccgtaaccattgtaaccattagtaagtttgttatactataatttctattgttggtctgcgataactttttgttcagtgcaaatcagacttgcactttaaataactgaacatttttgaatatttttcatatttcatttgaatatttttcacagtgcacgcatgctggcattggcatctctagtggtgtatgtaaagatccaaaaagccacaaaccagtttgccatccgccaaagccagtggactctgctctgtggctgctgggatgccgacacatactccgcttggagatcacataaaagacccggcacacctcctactgcagcctcagaccccctcgtggttcccccagctcctccctaaccaccgccttgtgaatggctcctccgcctgcttttatgcactgtttgttgtgtatacacggtcgggcacttggcacgttgcccattatctcaaactcaaactggatgtgaagctgagtctgtggcttttattttttgtaaagatttcgagtgcatatatcatattaccaccaccagcaggcagagatgcatcatcattccaggcctccgccaagtgtaagctgtcaatggccccttgacaggaggctcccagatagtggataggatccccccaaaagactcccactttatagcttggatcttgagtctcatttcattcgatttttcacataaacagctagtcaactattcttggcagggggtgcaatctgtgcgatccattagtggcactgataaaaagcgaaccattaaacgggatcccctagccaaacaacaagtcattaaaacgtatctctaagtacgcgttcgtatctcgccctcagctcgctttgcacacactttctccctgcgccttatcgggtaatccctctcccttgaaacaatattgaagaaaccctccctatcgctccacacgttcagcacacttgggccgcaagaaagggaattaattaaaatatctataagattcccagctcacccctggggagtgtttccaaattgaagacaagtggcaagtccgtattttattggtggtggtttcgatggtg------------ctagtgaatagtggtaaatggattcatcgagccctgtgggaaagttggaaatcaaaacaccataacaagtgattcgagatgcctatacaaatagaagatccaaccccaagatcccttatgccctttcatatgcacgaaaccagagccaggacgaagcaatgtgtgggaatgcgtgggaatggtcctggggattcgaaactcagaaacggtcccctatccctgcttttatgttgattgcccattaggaatacaatttgcaactccttttccatgatgtgatccccttgttgatcctgggcttccttcggtgtcgtgagaaattttaccaaggaacacctgccccgtatcggtgtgtcctggattgccagtgtgttggtgatttttttcatgtcctctggggatttcacgcagcacttgaatacgtttccgaaaattttgaggccagcgaaaaattgtttcccacactcgtcggacagttgcagtttttgtaggggtttgtttcctttgccgatgcactcttctctcgtctcatcccgtctcgtctttacctgctcctggaacttcccccgactcctggcgagcgtcgtatttcaggttctccgccccgattatctcggctctttgagggcgagggtctgcgtactccgtttctgtctctgtttgtattcccctccctgtctgcggtgcgtgtcgctggcaggggtccgttctcgccctctctgtcgctcgagcgcacaggaaatgcacttcgagccgggccgtctataaaagccgtccgtttgccggttgggaaatcattctgacatcgtcagcctttcaagcaacacgcactctaaacaaaactacccacataacttcaaccaaaaATGTGCCAACAAGTCGTTGTCGTCGCCAACACCAACAACAAGATGAAGACCAGCTACAGCATCAAGCAGGTCCTGAAGACGCTCTTCAAGAAGCAACAGAAGCAGCAGCAGAAGCCTCAGGGATCTCTGGAATCGCTAGAATCCGTCGACAATCTGCGCAACGCCCAGGTTGAGGAGGCCTACTATGCCGAGATCGATGAGAACGCCGCCAACGAGAAGCTGGCCCAATTGGCTCACTCTCAGGAGTTCGAGATTGTCGAGGAGCAGGAGGACGAGGAGGATGTCTATGTCCCAGTTCGCTTCGCTCGCACCACCGCCGGCACCTTCTTCTGGACCACCAACCTTCAGCCAGTCGCCAGCGTTGAGCCCGCCATGTGCTACTCCATGCAATTCCAGGATCGTTGGGCCCAGGCTTAAgaatccattgcctcaacctttgatcttcaagctttaagaactctacaaacattgtgatagcaccagcggctttaactcccccaacaatctcggcgatccagcgcttccattagttattaagatattgtgataaaacaaaaagagctttaaaacactcgtacaaaatacaaaacaagaaatatcaaaatcaaattcattcatcttataattgggcttgggttttgggttacacacaacaagtaggaaacactttatttatcttctctgagattgttatgattcgcttggcataccacatgaatgaatcgcttgttgtcctagcataaatattgttaccgaagtcaacgtgccagatatgaaccaccgctggcagagatacttcgagttatttccagagaatgataaacaagagaaaacactcgaattacttgattatgaattcggggtagtttactactcagtaagagttgattattaaatatacaatgagtgttggatgtatctgtttattgtttactaatataagctgggtaataaaaagtagacaatgaatgggaagagtaaaaattgttataaatgagtatcattaccagtattctaagtgattttatagaaatttgcttatcgtgttttttttt-aagagtagggtaggttattttttcgggacaagctgtccaggaatctctatttaattccagatcttttagaatcttagaaggaatgctataattgacttcgtcgcaattaaaatgcctatctaactgggtcattgaagaaaagtgcgactcgggcacatcctgctagaaaccagcccacgctccacaagatagtcaattcctcggatagcgctgtcccaaaatggacaaccttgtggccagccttgtcttgtggccattgtggccagaaggtgtgatgtgctcgcacttcggcgaaatggccgcaagccaagttggccaagagccaagtgttatggctatcaccttggctaaggccaccatcgccacctgtgtgcgtccaaatatggatgtcgtgcgcataacttcacggcagctcctggcaaacgggctggttgtcgcttgtcgtacaacttatttatgagtcggtgagggagtggagaaaggccggcaggcggggaaaaccccaagaacccggtgaaagattccagaaccgagaggcaaacaccaaaaaccacaattaaaatgcaacatgtagacgtcaacacctcaagacatcgaatcacatgccaaggcgtctcgaggcggacgttgaaattgggcataaaaacagttgccgcaaaagataatcacattggctagggaatcacaatccgacgcaggtccctcacacgatgcccactctttcacacactctgtccgtccttctctatcaatctcaaacgcatttctcctacactaaaaatgcaaattgatgtcgaca--------------gcacaggaggagcaagcgaaggagttggataaaatcaaataagagaccaacatgaataaccagaaagatcgagaacaaatcgaaagtattcgagactttaaatactctttctaaactggaatttaattataacagatttagctttaatactatttttcataaatttaattatgagtaaaattttacttaaaaaatggtatttgtaaaaatcagaaatatttattccttatattaatgctgaaacacgaatgcccattcaa--gtgaggagtttctggtagcgccgtgacgtaaattaagtagcaatataagtttttgttaaattgcctttgacagcacataattaatttcgtatgcaaagcgaggcttgtctgcacgaaagaattgaaaattggaagaaagaacccatcatggaatgccgttgataatgctgatgacactgttcatgccgatgggcgatgatagcgatgagtccgggggacgaaactccgatggctatctagatgggccgtggctcatttgcatacctgtgcaccgagtcaacctgatcctgtgccgagctgtcttgtccgtgcttctttatgtttagcttcggatctgggattgtaaatgggagtgagaatgggaatgggaatgggaatgggttgtggctcgtagtcttcggcgatgggtttaatggacgcgtgtgtacccaattctcgatgaccagcggagcggccttcgcgtgcgtgacgagcattcgcttagcggtcattgattggccaggcctgttggttttggccaggtctatggagggcgccgtcagcaacaagtgtgtgaacaccattaaacggtgattaggcccggccaccacgctcccttggccagcgctggggattgggattcccccttcccatctcgtcttctgtgtggcgcgacgagaggcctcaattaccattatgccccatggagatcggcagtttcgatgaactgtgcaaccatgtgggcggtcagaatgttgtaaccgaattagaccgaaatgtgtggaaagaaacaagatcatttgtcacaactattggatgtgaagggagtggggtattttttgggacttggg---------------------------aaaataattattcaatgtttgaaatgaagttattagaatgagataacataatcaaaacaccactatgtgcacaatcaaaacatccgatagaatgctgaaaaaagtaccacgcagttcctaaaaaaa--cataagtcatctaccgaaagaaaaacattacctcaacttgagcatctgtaaacaatgatatcacacacatagcaataagagcatcatagacaaatttcttccccgatattatcaatattttcagacagaatcgtcgatatctgtaataaacaagatagtaacgaaaatattgatgatgttgttatgaaaatagatttctctcagacagcagacaacaaaaatttgccttcgagaaggtaagcatacatttaaaagcccacttttagataccctttcttagacaaaaacaaatttctttgcttttgatatacaatgtatttttataacaaaatttaattatatatacaattttaatatatggtgtgatacgtatagcctgcataaattattagtgtaaatgtaatct--------------------------gtaaaatctcacatataagcaacaatctaaccaacatataatcataataagtataccctctttaagggtataaacacagttcctattcgaaacagtgccagtatcttgtagaacttcgtagaccgcataaacgagtttttgttttggtccgccgataagaagccgctcttatcagcactctataactgatatactatctactagtagctagagagagtcataaaaatatataaaaatcaatgaaacttcagacagtcataccaattgaaatcgatagctactacagagagaacgcattcgtctgtaaaaacccaaaaagtaaaaacgaaagtaaaaaaa-caacttcaaaATGATAAGCCAAACTTTGACCCTTTGCTGCCTTGCATTGGTGGCATGTGTATACGGAAATACAGTGTCCACCAACGATACCGCTTGTCCAACTTTTTGCCCCAGTATCTACAAGCCAGTATGCGGAACTGATGGCCAGAACTTCAAGGAGTTTGCTAGCACCTGCAATCTTTTGTCCCACAACTGTCGCCGCGAAAGGAATAGCGTGCAGGgtgagtaaaatataaataaaatagtaaagatccctatctctaaaatctatatgattctatagCCTATGCTGCCACCGATGCCGCCTGGTGCAGCTCCGAGTTCGTCGAGAATCTGCACGAGAAGTTGGGCAACTTCAAGCTGGAGGTCAAGGAATGCTTCAAGCCCTGCTCGATGATCTACCAGCCGGTGTGTATTACCAATGGAAAGTATCGTGCCGAGTTGGCCAACTCCTGCCTGCTGGAGAACTTCAACTGCGCCCTGCAGGTCTCCGGCGCCCAACCCGCTGAGCTCTTCCGTCTTTTGCGCGAAGAGAAATGCTAGacgggatcggtcgtaaagtcggaacaatgaacaggaccatcttttgttcgtcaaagtcatccttttgtcttcgatgaaaatacaaccctacgaatttatgagacatgcgtaaacgactggttaattggggtgaagaaagtgaaatggatttcagttgctacaattcgatatggtcagcattgcaaatttgtaattaggaagaggtttaagaaattttaataatagtcttagacaaattttttcatttgctcagcatagctatttattctttgtggatcttataacttttttcctttcgtttatccaaattttaatgtttccttaaaaatatactatagcttaaccgcaaatttcgcgcttgtggttttcgggtttcctgtcccaaaactcttttttatgtccgtttttgcaacgtgtcttgtggttgagttgataattatcggatccaactttcctgaatggggcaagcttatcagttcccctgatagctttttgttattattgcccaatcgtggttacctctagagtatgagccaaatttaatcaatgacttattgtgatatacccacatacaaaatcctccttccactgaagagatccatcttacaggtcccattgacgtcagcgcctaactggggatattaacacaggatattgtctgcaatcaaccttaattcttttacatatagtctgggagcatcgatgtgacagttaccgcaagatgataccagtttggcatctaccactcctttcatctcctttgatcggtttaccaacccgtctgggcagaccgctcatctgtcagggttcattaggttccactcataacactgcttccgttatcctttgctctgatcttcgttcttccgttatgccagtacttcaagagatcgggttcttctttctgatccccaagagtgataaagcagaataggtgctattatcaattttttatgtctgttaagtcatcctcaagatgatggatctat----atagtttgaattgcttctcaaggtgataatacaccaaaggaaggtccaacctgttaattgcattaacaacgaatcctactcacagccc-----tattaaccataaaacactaaaatacactggattttattatcaggctgcttcctcgcaagcccaatcaataataaaacatatccttttcatgttcttttcatctgtattgtacaaaatgattgtttatgttttattttacatgcaaattagtatcacatcaacaacgttaatattgcgcagggaaataaataaatgaaattacaataataaggggggtacgacccccatgagaatgagatctattcagtgatgggatgaggtgattgtgggcggagtacaaCTAGCAGAGCGTTCCGGGCAGCTGACTGAAGCTCTGGCAAAGCAAGGCGTGCAGAAGATCATCGTCCACCCGATCCTGGGTGTTGGCCCAGAAGAAGGTGCCATTGTCCGTGCTGATGTATTGGAGGGGCAACTGCAGATCCCAGAGATTACTGGGCAACTGTGTTGCACTGCTGCTGTTCATATTGCTGCTGCTGCTGCTACTGTTGATGTTGCTGCTGCTGTGATGTCGATGCTGGCAGTTGCGTCCGTGTTGGCAGTTGCCGCAGCTCTGGGCGCTGACCTTGTCCACATGCACGCTGCTAATCAATGTGGGTGTGTTGGGCGGCTGGGTGAGGGACACCTGCTCCTCCTCGGGCAATTGCCTCAGCTCCAGACCGTACTTGTGGATAGACTCCTCTGGCGTTGACTTGGTGTCATCTTCAATGAGCAACTCCTGCTGCTGCTGCTGTTGCTGCTGCTG------------TGTGTTGTTGAGATCCACGTTGTTGGGATGGGCCAAGGTCGCCTGTGCGGTGCGACCTTTGCCACCCACTTTCAGTAGGCGACTCAGCGGTTTCCACACGTTACGCATGCGCCGTGTTGACTTTGAGTTCGATGCTGTGGCCGCTGTCAGCGCTGAAGTGCTGCTGGCTGTCAGGTTTTTCGTATCCAGATACATgttgctgctgtgctttgcggagcttttacttgaatcttgctgtaatgttgtttcgtggacagcgagcgttgcgtgtgcgcacctcgcaagagctggtcgtttactgatgctgctgcgccggcgtcgctcatatttatatatgaggcgaagttgctgcgctgccgatggccagtcaagagtgaaatcgtacgccggctgatctcacgagcggctataacccaagcaccgtacgaaatttgagtgcactctcacacacagaacactgaaccacagccaggccggggtgagaggtgagcccgctggaggaggcgggggaggagttaaggcctttttatgtgcgcgtatttcccaaataaattccaacaggaatccacaagctccagtcttctgtgtgtgtacttttcccatgcacgtacaatcgacaagggccgcttgatgagttttggctgcaggtagatgaa-accacgtttccgcacagtggttcaagcgggcttgaaaaattgttatcaaatatatatggaattgtaatttatagcctgataaaggaatatgcaatttataatatttaatttgcgaaaaaataaaggattaattatatgcatatatatatttatgttaaaaaaaaacattgtagttctttttgcaagttttatatt-----tacatcagatgtaattattttttggaggtaccaaattgtaaatgttagttatccataatcctgttattagcctagaactactgtgcgcatcgcctgttcgtcatttatgcacgactgactttgttttcacattcacacggtacccagagcccggagcccagtagtacatgggttgttgtccggtcttcaggcttcgggatttcgggcgatgcggtggggggaggaggggttagggctcgccacagagccgtcgtcgaaggggcctcgaatagcacctgttcccttctgcgagcgtgggactaagacgctgcgcatttccgtcctggggaactggcaatggttagggcaaaggcaatggcaaaggcaaaaggcgcaggcgtcgccgttgttcgatgtcgatgtcttcgagtgtgggaaagggcttataagaatttcacttgggttttcggcttttttcggggcactattattgttgttgcttctgctgctgacgctgttatttctgtttcctttcgatgtgatttttgtttcggctgagcagctgttattgctacttgttggcctgtttgttgtcatttataatcaaggctcgcagagcccggcgctgataagttcattttaaaagggactagtcgcaacgaggggattatgacatgttgtggttcacacgctccgaactgggaacggaaaacgggatgggaatcggatggcataagtatgggtatgccatggcaatgggcatggccatcggtatgggggatctaatgaggccgtgacctcattcaggcagcaagtccttgccggatcgcaggttcccacactgcacaacaatcggagttagctgccataactagttaggccagctcagctacgaatcgggttttaattttcttcatatatatattttgtgcccgaaactcgtgccaatcgcgtgtgcaccgcacgcttgcgcaccagagatctctcgacgcgacttgactctgttgcctttggccgctattaatcttggctgaaacaccaccagcacttcccttaccccaccagcccgcgcacttttgcccccaatcagcgtctaggctttgaactgcacgtttgccaaattgaaagcgactgacttggcaacacggacaccggctgagactccaactcgtagcgcgacttccaagccagcaccgactccaactgcgattgcgattgcagctccaacggaggccagcttgtgcctgggcttgtgcctttcagcaacggactctggtagtcgttaggcgattcatactctctcttatatgggtctttgggacatatgaacatagattcaggaagatatgactttcatgatatgctaggaaactgctgttataatattaatattaaatatcatatgtttacttaaaattttttaatttacagactagtactagttatcttaatggggacttaatgtaatttattatatctctcaagagcattggcaattcgctaatcgatgacccgtcaagactgcctttacccatcagcaactatttggcttttaagcttttggttcacacgactggcgatggcaacaagttttgtgcaaaactatata--catcggcagacaaacagacgggcatatatgacaagcaattagtgtgcattgaggttagtcgaaaatggttttgcggtctctctatttctgtccatcggtgtctgcgtgattattttgcatattcgcattactcatacgccacgtgtgccggtcgagttgaaagttgaggcatcttgaaaggcgaaccatcgaaatgccttgagagtcttaattgttatggctccagtcagcagaaaggcaagccaagtcaagccaaacggctaacggaagtcatggccagaagacaaacaaacagagcgattctgcagcatcatgggaaatgcttagccaggcaaaaagcacggccacaaaaaataactccgaggcgtccaaccacaagtgtcatattgctgcgatggtgataaagtcggcccaacagcagctgtgaa-aaaaggggcataaaaaacaggcaacattttatacactcagtgctgaccagtagccctgagatcagcgaattaaaagaaatatgtggaggacgggcgaaaaacgaatcttagaacgacaaccggatgttaaagtttattacgaaaggcgacaaatgccgaagggttggtaatcggactatgcaaaaagagttttatttctttcattttggaacccccaatgcgccgagatagcgaaactgttacacttaatcgatacgcttcaacgaaaagtcaacccacagccccagccatagtggtggttgtgcactgtgagaaatatttgaaaacttaaaaaaaaaaactgattacatttgaattcggttataagtaaaatatcaaaatatatata------------ttttccattcttccgaaatggggtgatctatatttattggtaattaacatagttgctgttattgaaattgtttcaaatctactttaaactcccaaaaagaccgcacattttgtccacgtgcagttgtcgcagtcatcatcatcagccaagcatgcgacataattgcgcgagttaaggctgcccctccacccagccatccctcaccagttcgcccactgccccccattggcggctgacagtcaacccgcttgaaatcaaccagcagcaacagcaacaacatttcagcaatccatcggatcgcatcacaatccagccatccgtccaacgtgtgggaaacacacgacaaatctgtttcccacggtctcgtaaagtaggcacaccgcacacacacacaaacacccatccccatccactgagccatgggacccacaatcacataggctactgcctcgtaggctccctcgtgtctcattctcattgttggtgtgagcggtacggagcagcggacttcgacagcgaatgggagccgagcactgtcatcattgacaataagtatgacatggatgaggggggatggagggcggggtggagcggcctgagagacacgcgcagtcgccgagaatgagatccaatccgaaagccgactgtcgactgccgactgctcagtttccctctggccatgcaatcaattgaagacgacgcgcgccagagcaccaaagctgcagatacagatacatttgtatctgcggcggggcacgctctcgctcgctcccattgcatgcaccttggttcgaagtcgactagtttcggttaataatactaattttggactaatagtattactttcaataagcagattttacgaaaataattgcagttttattaactttgtaagtgattaatattttttgaaattgctttctttcaggtcttaaaatttagcaaatttttaaatcgtccttttggttgaacaattat-gttgcatacttttgagagtcatataaaaaatagt----------------tgtagcaaaata----taaagaacacaaatttaacactattggaaatgaaaaatattgatattatattcgcattgctaaaatggattatttcttattttttataataagcataattaagaaggtaaagagttccatggtgatggtcccactgtaccccctgcagacggtacaacccccatcatcgatggcctacagtagcctctctttgtgccgctgccgagcgccgctaccgatccgcgaccgaaaagaaccgaagtggaactcgatcttgggcccgagtgcctgggagcgtgtgtgagtgatcatgcgggagctttgtggccgggagagcctgatccccgtttgccgggagagcgtggctgtcatataaaagtagggctgggaactagtttgccactcatttcgtaaaagtgccgccactcgaacgcaccgcaatcggtggaacgcgcaacgcacgcgcaacaaactcgtcaaaaagtaaccaatctatgaaaccaaccaaaatcagtagtgataatgtgcagttgagagactaaatacaaaagaacaatccttaaaatacacaacataaaacaacccaatcgatcATGGTCATGGAGATGTCCAAGACGTATCAGTACCGCAAGGTGATGAAGCCGCTGCTGGAGCGCAAACGGCGAGCCAGGATCAACAAGTGTCTGGACGATCTCAAGGATCTGATGGTGGAGTGCCTGCAGCAGGAGGGCGAGCATGTCACCCGGCTGGAGAAGGCGGATATCCTGGAGTTGACCGTGGATCACATGAGGAAACTCAAGCAGCGGGGTGGTCTTTCGCTGCAGGGAGTAGTGGCTGGTGTTGGCAGCCCACCCACCTCAACCAGTACCGCCCACGTGGAGTCCTTTCGCTCCGGCTATGTGCATGCTGCCGATCAGATTACCCAGGTCCTGCTGCAGACACAGCAAACCGATGAGATTGGGCGCAAGATAATGAAATTCCTATCGACGCGACTAATTGAGCTGCAGACGCAGTTGCTCCAGCAGCAG---CAACAGCAACAACACCAGCAGCAGCAAATACCGCAATCATCGGGCCGCTTAGCCTTCCCGCTGCTGGGAGGATATGGACCGGCAGCCGCCGCTGCCGCCATTAGTTACAGCTCCTTCCTGACCAGCAAGGACGAACTGATCGATGTGACATCCGTCGATGGCAACGCGTTATCCGAGACGGCGTCGGTTAGCTCGCAGGAGTCCGGCGCCTCTGAGCCCGTCTGGAGGCCCTGGTAAttgggcgtgcccaatatggatcttatccctaatattataatcgcaacccaaaaaaaa-tggctattgaccgttctgcaacaagatccgttgtcttccaaagtaaatcatatcaacctaagttaattgaggtctaatcgatttctgaatggttttgaaatacttttagttttagttccgataatggtaatttgtaaattaattgtttaatttcaactgtgatataactaaagtacgttgatcaatcaatcagtgaatatatattcgagtgcgctattttcctactccaaaagttccctaagtttaatatctcgttgcgctctctttattgtttagcatatattaagctttaaataatttataaatgttaatttatgattagttgagaaagaataatcaaaaatacactacccaaataaaataaatgatttaaattgaaaacacaatgtttttcttttgcgggatttcaaaattttataaaatatttattttgttatattaataaatataaacaaactgaacgatattatgcaaacctaacggaatactgttcattcttgtcccagtccgccaatgttgtttactgccccaataaattacctttaattggcgtgaagacacatcacctcaaatgtatgcaacacattttcgactcgaccctgattcattcccataagcagatcatctaattggagcctgttcttaccaccaatctgatcggcaatcaacagatcctctctacctgcccgataactggttggcattgtggtccaaatcaacaggccaaacaacccccgtcaatatgcactacctgctggcaggtaaattgatcaacaataagaccaaaaaaggttcaggatcgaatcggattagggtccgctcgtttttcaaatgagtcatgccaattaagaaaggacttcgctccccatttattttctgtgttgatttgtaaacggaaaattgttggaacaataagggggaaacaaagaatttagattcctattcaattattttttttttgggtgaaatgtaacacaatttttggtaaagattaccaatttccaaatgtgtgatttaagagaaggcccatttcatacgatttatcaatgattaaaagtaaaaaaaacagtggttgatttcatttaaattgtatatatattttgatttttttgtgtttgttaagtaaaatgtatcacaatttttgtaaagctcttcagttgagttgatcggcttgcgtgttaatttttgtggaatggtttcaaaaattaacggaagacgttgattaaagctggagatccaatggaagacatagttgccggatgatggatg---caggttgcaggacgctgatattttTTAGGCCTGAACCCAACGATCCTGGGGGATAGCGATGGCGTTGGAGGTGCTGCAGTAGAGGGGCTCGACGAGGTCGTTGTCGGCTGGCAGATCGGAGACGGCGGTCCAGAAGAATGTGCCGTGAGCGGTGCGGACGAAGTGAACGGGAACGGTGGGCAGTTGCTCGAAGTCGTAGTCCTCAATTTCGCAGGACTGGGAGAGACGCTCGTTGGCCTCGTTCTCGCAGGACTCCAGAGAGGCGCAGATGGAGGCGGATTCCAGATCGGCGTTGCGGCTGTTTTCCATGGATTCCAGAGACTCCAAAGAGTTGGCCTTGAGGGCGTTCTTGAGGTTCTGCTCCTCCTCGACGCGCTGTTGCTGCTTGAAGATCTTCTGCAGCAGTTTCTTCACGCTGTAGGACAGCTTCTTGTTCGATTTGATGGTCATGGTGTTGTTGGTGTTGATCTTGTTCTGGCACATgatgatgcgttttggaattttgtgtttagctgctgtgtagctgagatgtgtactgtacgaagcgttgagctcgaatgatgcctgatcctccgagccagggtccttttatactcgccaggacgtggagaaacccgaagccgagcaggtcacaaaacaccgagtgtgggaaactacaaggatacgtgtcccgaaaaatcctatacacagtgcggatacatggcgaggcaacaacaaaaacggcaggtgtgtttttcgaaaagggactgcatcggcattaacctgcgtgcgtcggagtgtgacggcatgtagtgtcgctccgctcgcacctgttgaaggtgcgggcaattttatcctgctgcaggatcgtgagaaacgagactttctaccagttcccacagtttcggttcgaaaggatcctttttgacaaggagattcgttttttt--ccctttttctgccgatcacttttggtttttatgtgcacttatctcattatgtaggcagtgcgagcgggacggacaatgatggagccggggggcgggggaaatccgttttccatttctcgaacacgtgtgcagctcgagaacgtgggagaatattttcaattttcaacgctcgaacggaggcgaacaattaatgcccgaaaccagaagataaaatagctcaataggcaaacaatccgtagaatttgatggagtagggggcacacagatcccagacgagggaccaggaatccttaactgcgagcatttaatgcgctgtaatttgaaatttatcaaattgtatgtggaggcgaggcgttgcccgaaggagcgagatggcaaaggagctggaggacaaggatcgtcgacgaaggagttgcttttaatttctgttgctgatggcacacaattagcaggggaccgattcgtattatgatgggtaaaaaatatgtaagagggaaggaggagcaggaccacgagtacatcgttggaggagcacacgcacagcgagcgcctgatcttttttgtgtggctccttcttctttttttatttgtggatcgttgatggcgcgtgaggcgctgaagccaaggtttcccaggatttctttcggctttttgtgtctcggctccctctggatatctttggcgtacttaatggattgtcctctgacttaaccataaatatttggaacccggtgtgagttgggacaaattaagcaggactcctcagtgagaagttgtaggctggcgttaacagatcgtcctggatctcagatctattgaactgctgtggaggtgatgatgattatatggttggctttgttggctggatggttgttataatggatcgatgagcgggtcaaaggatgggataattggtttt-attggtggatactattggatcctttacttcgaagaaaattagagcaccaatgtaagataatttgtagtaatataattgttataattttggggatatctgaaattatgttaatattttaagttagaaaatgtgttttatgttaattgaatcctcctcctttgggtaaaaaccaaaaaattaacataaatatgatattatttattattcatttcaacaacataga-atgggttcataaaatgtaagtctcaattccaagtttgtacagcttcattttgtcct-----------------ctaaaaagacaatatgctggcagagaactggaccaattttcgggattaagagctaaagccatttcaataaagtccctcctctttttgtagctacaaagtatctttttaatattgaggcagaatatttctataaaatcccctgtgttttatcacaacaagagttgccttcaatcttttgaatatcctttgctgtatcaacagtcccaaattattgaattacttccaggaaactgacctttatggccctggacgattctcccagttcctcgtatcgtttttggttgactcatgctaccgcattattcggccttattatgcacggattgtgtcgatctaattgtgttttggtcctttagttttt-cggttgactcattgcccccagttttccttctgatggttttttttttt-gtgttagtttttttttttattctgcactttattgtgtgcccacgtgcaggggcaaaacaaataaaaatagttaaccatttggatgggaaaccaaagccccgctgggggtcttaaattttggctgcccctgcagtggtttttttctgggttttcggtgactactgtggtgccttcttttt-ctccatcacttttctatcttccagggaaatctttggccgaacacgtgcactgatttcttatctcagctcgatcatttaaggttccaaaactgtggattagcccgacgcacacaaaagcggagaaagaggaaaaaaaaaataaaataaaaataaaatcaacctgaccctggctgtccattgtctccctaccaagtgttcaaaggggggtgggaatgatcgtgtttgtacacgtgacgacctcgtttcgctcacagcagggtgttacgatcgaaactgcggccccgtcacgtccctcgaaccacctatccatccacctaactatccatccaaaacccatgtacatatctaccataactacagatagtgcggcaacgtgatcaacttgcgaacgtgaaaatttcacacatgtgcgttcgattgtcgacgggaaaagcccaccgatcattgaggccttccctcctccaccggtttccgcaggtccagatacaccggacaggaccttccacaccgacgccgaccagaggatgtgctaactgcccgaatctgttacggtatttccgtttacattttccgtggtcagcagcgtgaacatcaaacgaggcgtgcgaaaaattccgtagaacgaaagatgatctctgcacttgagttgaacagacgggctagttgagctatagggatttagtcggagccatgtgcacaaccgtaagcataacaataacaaggaatcgatagataggttctaaggaactgagataatacgaatacttgatgacctcgaaaaaatttagcttgaaatccaactatatattatcaatatatagttatatttggtcgcacttttaattattcctctgatagattcttgccttataaattaaaaacgattacactactttattgctgtaatttaaagtatgtgtttccatattatattgtttcattttcaacaaagaagatatacccaagtcttcattagaattctatctgtgacccgtacttaaatttaaatatgagctggtggacctacgtggcggtttctttggttttgtaatgataaaataacatagacag--atcagtgtggtgatgcaccacacatgtggggtcctttggatcatcgagttacacaaagacattgcacttgacacgaggcagcgagacatgtcttcttatttttggattttattttttagtttacaaattagtatgtgcgttggtgtgtcgcatatgcgggaggcgagttccaggaatgccgtggccattgtcattgttggtttaggatatcatcgatccaagcctcaaggagtcccgttcctcgatccccgcccatcactcagcacgcacgtgcagggcacaaaagcggtcgtaattgacggtttaactcgatgggcccggaacctcccctggctgacaaacacgagagaaaaaagtcccaaaacgatatgtgagccctgtccaggggctcgaggggtatgcagattcgacaacactttgcaacacgtgcaacaccacagtgttaagctgttgatcgaggcgtagacaggtctgtgtctttttttgtctccggtcctcgggggcgtcgcttggctaggggtttgactgggtttatggccagaggacctcctacttggactcgggggagttcaactcttcgtcgaggaggtcgcagctgggttgtcaagcacggatcttgtttagatcgatcatcaggcgggggtggtactgcttaatgtgtgtcttttacacaaaaactgtggaattattctaatgaattgctcaacaagggtaattatctttcaaagaagcagaacaatattcttgacaatcttatatctacacagaaagggattactttcacttgacattgtctcttctgaattacaattacgtgaatgttctgcaaagtttattttactaatctaaaatctaagcaaaatctacaatactcgtcttgatcatccatgatcatgatgatatttttggatttgattcaatattttctccttgtttaagatttgtaacaaataaatcatattagattaatgagatatctgcaagccgaaaatcacaaagccaattagaattttggcctatgatttttgttaatttaagtaaataaatagaccaaagtatttaggtttttgtgtgttttgtattttataactattaaagctgttgtgttgttctcttaaaataaattccttaataaactaataaagcttgaggtgtgcttatgatctaggtaaagctgttatcacattgttaacgattcaattggaagacatgattcgttgcagcagaagttgctggtggaagacaggattcaatgtcgatgctgaagaagattcctcagctggaagactggattcgatgtcgatgatgatggtaatggtgatTTACCAAGGGCGCCACATGGTTTCTTCAACTGGCTTGGGGCTGGCGGCGGATTGAGAGTCCTCGTTATCGCTGTGGTATCCCGAGGAGGCGGGGCTGAGTGGGCGTGGGGTGGAGGTNNNNNNNNNNNNNNNNNNNNNNNNNNNNNNNNNNNNNNNNNNNNNNNNNNNNNNNNNNNNNNNNNNNNNNNNNNNNNNNNNNNNNNNNNNNNNNNNNNNNNNNNNNNNNNNNNNNNNNNNNNNNNNNNTGACGGCGTTCATGTAGCCATTCTTGAAGCTATCCATGGGAAGTGGGGAGACCGGCGCCTGCTGCTTGACGACCTGTTTGCGCATGAAGACGAGTGCCGCCTCCAGCATCTCGGCCTTGTCCATTCGCAGGATGGCATCATCGCCCTGGAACTCGGCCACCAAGGTCTTCAAGGTGTCCAAACACTTGTTCATGCGGGCCCGACGCTGGCGCTCCAAAAGGGGCTTCTTCACCTTCAAATAGTGCTGGGTCTTGGAGACGAATGTGGTGCTGTTGTTGCTCTGTGGTGCCATtttgtaatgtgttttttgttttggaagatttgtagaaatgtgctgagctgatctgaactgcttgcaggatgctgctcgaatgatgctggattcctcgactgcaccggcttttatacccgcagcagccgcagcagcagcagtgtggagaaggtccttgctggaggacctgctacctgcgaacaccgtaaagatctcgaaatcttattgctatgctgtgcgtgcgtgggaaaggaaaccaaggaaatcgttgtgcaaagactgagttttcaggctgcttttcttggctccctttgtgtgttttattcctttcaattgtctagccaaggagtgtgggtcctggcgacgcattgtaactgcaattaaaccgtaaaatgctggccaagacgtgggaacgtggtgctcagaattgggcccaattgtctgcgacaaactgattcggtttgggccagcaaatgaaaatcaaactcggtaaaattgtaattgtcttgttgtggcttactgatctttggatcgctgaaaggaaagaaggaggatcgtttagatcctttagccagtttcaaaactaaatatgggatgttagaggttgatgtaatcatggatagcaaacacttatacctcaataaggaatcaaataggtggatacaaagtacataaaattttagggattcgtcatctgctcatgcaagtaattataaaatccaattcattacaaacaagcacttagatatatgtcctagtcatggttttttagggtcccttcaccatcatcgctgccccataaatcctgacccaatgctcgcccgatccccatgcacactttactgacaacccttaacgctaaccccaatccccatcccagatccaattcgaatcccgagaaagtggctgtcaccgttgttagggtcttgaggggtctttccgtttgttttgctcgattttcatatcgtgagaaccgctcgagacgcgtcgtgtgtttcccacgcgatgtgcacacctgccatttaagacgcttatatggttacgattacaggcacggatacacggaaagccagcgagacacagatactccacacagacaaccacttggccgtaaatatacagaagcaacaaccagatgagggcacacatttatctgtcggcacacatttattgcgccggcgcgacgcttattatcagcccaagtagcaatcgtcgtgtgagtgactgatgcactgacggattgactaaactgctcgactgaatgactgaatgactgccggacggactgactgactgactgactg--------gcgaactgagaaaccgactgattactgcctgctttactttagtttttcactcttgtcgccgtcattgacgattgtttaatttaaattgccggctaccagtcggcgggcttaatgattatggccgggcccagagccagagccagagttgccatccaagttccgtggaacttgtacgcaatagttatttgtactttacgacatgggctaattgaacgaacgcacccgcagaagaagtttaacgagccgtctgtcattgattgaagtggtgaatgggagttgcggggacgtggggatttggcctgtcaatgggcaatcaaatcattaacgtatccaaggtgagtgagaatccccagtagcagtgaccagctaactgacagccactggatggatttcaatgatcccatcgcctgacttacgtcgtccgttcgtggaccaatcctttgagggatttatgtatgccggaccaccagtttgtttgtcaggtaaatgtcgccggcaaatgtttgcgcagccataaattagccagacgataagtggacaattgttggctgacattagctcagagcccacaatccgtgggatgcttagaataattcaaagttagctttgtgaagaatggtcacttcctggtgttaatgtgattgttctggcattataatacacatcatgggaaaaacacccaagaagttaatgggaggagaggatcttcagcacttttacattgcaatcaagcaccgatttctcttgtatttttttt-gttttttgttaaatgatattataattactaatgcttttatagattgaaaactttgaagtactattaactctgtccaatatgcaaagtatatgatgcctttcttatacaacatatcttatctaaaaggtattttcaacagaaaagataccccttttattattatctctcaataacaataccacacagtcaatcattctaatcgcttaccattcaaactcaattgactccccgccagcaatcaaccacaaacccacttcaattgcagctcgtgccaactaacaaccctcgtccgaatgtccaactcccaaaccctggcccacagacaacaa----gcactccagaattatgaacccatataagttgaattaaaacactatcaaaagacgccaccacaagtgaaagcaccttgctctggcgaggattaaatttgcagcggtgctccacacacgtgaccaacccacgtccaatcagaggagcagcacttgttctccgccacgcgtttggcccaccgccgagctttccaggcccaaaagcaaacatcaatcaggtggaaagcgattgggaagccaacgcgtgacccaacggcgggcgaagcaattaaccaaagttgaatcaactcggcagcagcggcaggagcagcagcagcagcaacaacatcagcagcaagtgcaatatgtgtcaaaaggggcaacagcaacggcaacagcaacaccaacaagaagcaaccaccaccaccaaggcaacgaaatgagcggggctgtggcctaaattgcaaacagctgccactcgaaccgtgggatactttttcccctagcctcaaaaaatcgagatatacgctcaggataggggaaggaaggccctttgctgtcgaaccttatccatgggaaccacaactgctcaacgctctcaatatttattctgtattgaaatggaaaaaatgaggatggttcgagaaaaaaaaaaacaaaaagcaaagggatgcaccaccgg-agtggggggaaacgagattatcctgcacgtgttgagcttgctgcgtggttccttgcgctgaaagcgtggcaggcgaacgttgggctgatagttgggatgatgttgctgctgctcctgcgcacagtttggacatgtgtccgccacatgtggcacttgttgtgttgggtggttggacttttgggtggtggttatctggcgggctataaaagcgcgccacttgccatcagcccacaacagttgcaattcgagaatcaacgcgctaagaactcttatctgtaaagtgatactacactcttgtcgtaaccATGTCGAAAGTAAAGAACTTATTGGCCAAAATGCTGCAGCGATTTGGCAAAAACAGCTCACATGCCGACAGTCAGCGATACGATAGCCTGGAGGAGATTGCCCAGAACCAGGCAAACGAGAGGATGTTGAGGGCAACTCAAGTGGGATTGGAGGAGCACCTGGTCATCTGCTTGGAGACGGAAGCGGGCAGCTTCTACTGGCACTCGCAGTAGcagcaaacggaggagcagcagcaacaccacctgcacgaccaatctgaaaggaatcattgctgagaaccaaaacatccgatttcgaaattgctatcatgtcaacagccgcaattatagtaaatagtggagcaaaaccaccttcaatgttagttgcaacatgaggaacgctacaaaacatcaacaactactattattagtagcatcttcaacgtcgataactatacagcaatacaat--aaggaatacttcagttgaaagacccaactgcaattataattgcaatgtcaaccagccacacctcaagaagctaaaaaa----ccaattgcaacatgagtaatgactaaccacgaagcaaccgcaaaaaattgccaataatatctacaataacttgtcaaaaagcgagaacattaacagccgaaacagtagcagccacatgaactataacaattgcagcaatgtcaacagtggcaacatctcaagaaatcaaagcatcgatgacaacaacagcaggcaccacaacaatctcaacattatccaaagccacaacaccatgggccaaaaa-ccggtagttagatgcgaccaaagcgactgaatggatggatgaatgaataatacaagacatatcattcgatgaatgaatggagctgacgatcgatcgtgcgaatcgaattgcgtgccagcaacaagtatccaactagtccaaaggatgccactcagacatcctctccagttggagaccctcgatggttgccaatgatcagtaataaatacatttgtgatatcaactcaagctagttagtgttgtagtataaacgttattagcttataagaaaataaattaaaaagaaaatccactaaaatcgtcactgtttgttacgtgggaagttgggtagttaggaggaaaagtaaccaattggattctaatcaatagaaaatcagtcagcgtagggcttcatcaaatcttttaggcggcttaaaacggctctaaaaaaagctttgaacacacgttaattagatcgattgttacctttttatattcaccttccgacattaagtaattgaagtttgttaatgaagaaaccccttaacaaactaacactgtagctaattgagatctaattattaaatcaaccatcttttaataccatcacattggacataataggattagattataaagaaacacttttctatattaaaattccaacgaatccaaatgcaaatcaaagtcaaaccctcttaagttgacaacatccccgcatatccggggcatcaaagctaatcgcagcaaatgataatcgccgccctgtcattccgcgcaaaatgataatttcctgtcgccgattctcaagcttcaggcctgaaaaaattaaactctttttatttatttattttttttttttt-----gtttttcttttttgcatttcatgcgattttattgcgcatgcgtggcgcgcagcaagcttctgttggggccctttggcttttgtttttagctgcccgcgtctgtcgcgcgtttggcgtgccaagcatgcgcacaca--tattcaattacacggccagcaacgtcggttgcccagcagcagcagcgattatagcgatgcattgacaataagccaaccccgatgcgtgcccaaatggttgcccctacttaataaaaagtggaaaaaacaacaacaagagcccggagctggccatgtgcagctcgagaaattttctcacagtcgccagaaaaattgtaacggcccgttgttcagcacactctcagcacgcagtgcactgcac----acacacacttcctgccgcagccagcgttcctcaaaccggccacgtatattgtttatatagttaacgaatgcgatacatttaatctttagtgtgtgtcaatttgccgtacagtcatttagtttgcatgtccctcgtcgatccatcgaacaatcatccctttttctgggacctgggtcccacgatgatgatgtcccgacgtgagcaggaataccatacgcgtatatgtatgccacttagcgatggacgatcccaaccgatgccatccgaaacgaaacccagggcccaagtgttcaacagaagctacaattcagcattcataattgacaagagcaggagcgagggagagggcgatatgtgtagggcccacgatggacaagaaaaaattaaataaaataaagggcaggtggtagttttttcagcactacccgtgactcgcactagcagctcggtcagatttacagtggttcgaatggaacgaaaattggttgaaaacaatttagggt-cttgtcacaatctttagatgcttttagcta------caaactacaaaatggtttcttttttt----agaaattttttaaacatcataacctgacaagaacatcttttccaaatatttctttatttcacccatctgggtacagtaatcccatacatagatattctgtaaactgcaaccttcacgaaccttaatgtttttcaagactcaggttcccactcaccgtcgcagctaacaaaattatccgtagcaagtagaaaacacctttcacaaaagtccctatactcggactatatatgcctagaaaaacctctaggaacaaatgtacctttccaacatagcagatagtttagtaaaaattctttacaagtagaaacacatcgagaaatccataaacacttactctaaaacctgcaagtcgtaaaattgcacgcatgttccgtttggtaaaaccccaaaaatcacattcgaaaactcacattcccacgactttgaatagaggttctcaaattaaccgtagcaagttgagaacaggcaacaaaaaatccgtaagatactgatttccaaacctgcgagtcccaaaattgcacacatcttcgccttggaaaaccccatttccgacatcccaaaactcgcattcccacgatccctacagaaattgctaaaactttgtctagcaagtagataacagtatgcgtaaattccgtaaaccttaaatttcacgtagttggaaaagccttgaagaattcattcaagcaaggcaccctcaaaattcccgcatgtgtttcatcggtttggcccactgtgccatgtgcataagggctcggaactcggagctcggactcgggactcgcacacgggctacctccgattataacttataacaccaacgagcgagaaaaatcttgtgggaaacttgagggcaaagtgtttcccacgattcgaatgtcagtggaaaggaaaacagagaagcagcatgtgcaaccaccgtcgcaccaccaccactgcactatcgcatcttcatcccctgccgagactcacttacaccgaacaccagtggccatagcaatagtactgagaacatatttaaagttctagataatgtttatattttcaaaatcactactattaagaagtgtgctaatttaattttttaggtgtaaacgtataacattatgttaatttctttttgtttaataaaacgacatttaagtgctttaagggaaacccatttgaagtaattgttaaaaacgtaacgtacttcttaggtatataacaacaaatttgtatattcgctcgaagaactatagctgctttaaacacatttctcatactatttttaccgcaggtgtgttccaaacttgtttgtggagaaaaacccaccaccgaaaatgcaggcgagaggatcgtgtcccagtgactgagtaaaagtagtttgctccgcaggtggtggttcttcggaggctccgcagctctctcttctctctttctccgagcagcgtgcgctgagcacgagacgctctcgcggcggcacgtgcagctataaaagcagcggtaaccggagacgaatgcaacatttcgaacgcaatcgtcgtgcagtcaacatctcaggataacctcctccgaaagatcgaagaagttcttcaacaagtcgttcttccatttacctaaacgcaacaaataaacaaaacaaacacacaATGGCCACCAAATACGAGATGTCGAAAACCTATCAGTACCGCAAGGTGATGAAGCCCTTGCTGGAGCGGAAGCGTCGTGCCAGGATCAACAAGTGCCTGGACGAGCTCAAGGATCTGATGGCCGAGTGCGTTGCTCAGACTGGCGATGCCAAATTCGAGAAGGCCGACATCCTGGAAGTCACCGTGCAGCATCTCCGCAAGCTGAAAGAGTCTAAGAAGCATGTTCCGGCCAATCCCGAACAGAGTTTCCGTGCTGGATACATCCGGGCAGCCAACGAAGTGTCCCGCGCCCTGGCCTCCCTTCCCCGAGTGGATGTGGCTTTTGGAACCACACTGATGACCCATCTGGGCATGCGTCTCAACCAACTGGAGCAGCCCATGGAACAACCGCAAGCCGTCAACACTCCACTCAGTATCGTCTGTGGATCCAGCTCTAGCTCCAGCACCTACTCCAGTGCCAGCTCCTGCTCCTCCATCAGTCCCGTTTCCAGTGGATATGCCAGCGACAACGAGTCTCTGCTCCAGATCAGCAGCCCCGGACAGGTGTGGCGTCCCTGGTAAacaaagatctacttggaaggactgaattcccgacgggcaatcacgcaattggaaccgcagctttagaaaaaatgctttacaatgatcctcatttatttgttacgttaccaagttttaggtttctaagttaagtctgtgatagggcacgctttattaacttttgtcttaaatcaatcgagcagaagtctgttttttactctacatatatacaaatgtttaccagctaagagatctcaagaacacaatatgaaaagatacaaaatgaaaaacttaaatacaaatcaaaatatgaaatgaaattatacaagaatcttattatttggggaatctattttacagcacaatccaataggggatattgaacttcagtatttgtctttaaattccaataggaagaagattccattgaaaatatttaatgttggtatgcgcgaactttaaggtccaatataataaaacgatcgtgtgcactagcttatttaggacacgtgtaaaaaaatggacttcccataaattatgttcattatcttaaagcccatcattatcctaaacgagctatattaataacaagtttcaataacagttaaacataatagcaaaacatgctccactaatgtgcacttagttgtcaagcatgcatttaataataaaaaggaattta-tttcatatt----tttaatggtcgttatttttcatttgcacgatgtgtttatttatattctatttcagtaactattttgtcaacagactatgaaatgaaagtatttgacatcctttagcacaatacaatacattgttataaaccttaaatgcggcattataatttttccaccaataaaaggtcaataagaatggtcaagaaacatacaaatgagtttcagcacgcgtctcgattacttatcacacattataccctattatatttaatcccttaaaatttattcttttacaattaatcaattaaattacatcacatattgagggttgcaatagcattacgtaaaatcataggtaagtgtattcaattccaaattcataccacattattaacctctgacacccaaaatactataagaagtgagagtatccctccccattacaataatcaatgacgttgttttccacccataaaatgtcaatattaagaaccctcaagatttgtaagggagatatacaaatccatctcaattattaagtgaggaagtagcataccctaggcggttgcaagggagggacacaaatcccataggtaggcatcgatgtcagaggtcgattagtttcctaatagaaacagagtttataaaagttaactcgaaagtgaaatttactcaatggaattctaatacaccatacttgcatgcgaaacccaagattccgaaaccaaaagcacttaatattagctaattaaaaatgggtttagaaagatacgccagacattataagttcctattaactaaattcaaagaaaacttttgtatcctatgattactttaacaatc----------------ttattaggatgagccacacattgaacaaaccacatttaccataag--------------acaagatatttgaaaagtgcacatcaattaaccggtgaaaaattactaattaccaattagggggttgcaggaagttaactatgtgcatcccataggtagacattccggcacaaggcccacctcacctcagcctgggcattgagtactcaacctcggccacgagtgtggcacgcggggcacactttctgcgcccgtttgacccacgtccccctgccaaccacccaaaaacccgagatcagacagcccaaacgatggaacgatcgaacaaccaaggcgacccggcacgaagccaatatgccacatccactaattgtgtccaataaacactcgtcgacggggcactgtgggaacggaaagaggagatctcagagttcgcagttcggaggtcggagcaggagtaggggcttatacaatcatcgtctgctggcattgatgaaacaataagcgagtagatggcacggcaggataacaatgccagagcggcccacgcacaagcagttcggatcccctgcccctgctcatcatgcttcgatcccatgtacccatatatgaacgttcccattccaaacacgacaggatgaggcagtgaagtatgcattaaggataataacaccggcccagaaagcaatgcgagcagccaaaaacagcgacagctgcaaaaatgtgccctgatccttatactcgaaaaaaaatgagaagcggagcggagcgaagcatgtggccaaaagggaaaacaaacgagaaaaaattgtgtgagaaacttactttcagctcggttcccacgccacgagccacaaggattgtcctccgtcctacgaagttgcagctgttccttgtgaaaaagacaacaacaccggcgtttagccgtgcgagcgaaagagagggcaggaaaggtgcgtatcagagggtggatttcagggaccagggagcggtataaaaggacgggacctcgcagagcagaatatcactcacgattacgccgtcgagcaggcagcaacaagccgaatacaaaatttttcaaaaatttttaaaactacgtaacctactaccaaaacaaaaATGGAATACACCACCAAGACCCAGATCTACCAGAAGGTGAAGAAGCCAATGCTGGAGCGCCAGCGACGTGCCCGCATGAACAAGTGCCTGGACAACCTGAAAACACTTGTCGCCGAGCTACGAGGTGATGATGGCATCCTGCGCATGGACAAGGCCGAGATGCTCGAGTCAGCGGTGATCTTCATGCGCCAGCAAAAGACACCAAAGAAGGTGGCCCAGGAAGAACAATCCCTCCCCCTGGACAGCTTTAAGAATGGCTACATGAATGCCGTCAACGAGGTGTCACGTGTCATGGCCTCCACACCTGGCATGAGCGTCGACCTGGGCAAATCGGTGATGATTCACCTGGGACGCGTCTACAAGAACTTGCAGCAATTCCACGAAGCACAGTCCGCCGCCGACTTCATCCAGAACTCGATGGACTGCTCCTCAATGGACAAGGCTCCGCTCAGCCCCGCCTCCTCCGGATATCACAGCGACTGCGACAGCCCCGCCCCCTCGCCACAGCCCATGCAGCAGCCCTTGTGGCGCCCCTGGTAAaaacaaggggttaagtggcaggaaggtaagggtggagtggcaatgggaatggaagaaccaaccaacaacgcatctgtgatagcccaactgtgatggcaacaaaatagcaaaattaaaaaagcaattagcaaaacaaatataaaccaatttaaacaaatatcaaaacaatttactttattgggatgttgggaggggatctaagggaccaatcccttagttggtggcaattggaatccttattggtaattaaattattaccaattaggaaatatcaaataatatatctctgctctgacaatggaaatctattttggcaatgaccgaagtgaaatctattttataataataaatatttatttataaatataaataaattatatttatttatttatatctatttaataataaattaaatatatttcacttaattaaaataaaagtgttttagaaaactagcactgataattttaagttttttgaatcggtaatgtccttaacggttcacaagattgaaaatagcaaatcagactgaataataataaactgaataattatttattcatttttaaaaagcgcgccaactgcacctgaagaacatgtacagatctaagttacgtatttattgcggaacttttttcacttttttttcaagatcatggcaaaaaatgagtgttagcatggaatctatttaattagttgttctgcaaccgtagtgtttgtaaataaataatttaacacgtaatagttctttgaacattaggattattatttcgcagagtgtaactagttcgatttca------gcgcaggcacttcctaacactggcgcatgcaacactgcgccgctgaagcgagtggcccgcgataacagaccctcgacacatcgataggcgatagcgcaaatttcatacctgagaccgacgcggtctgtgtgtcgcggataggaaaataggaaattataaatagaaacgggccgtgccgatgccccaaaagccacccaattgccagctgccccaatcggcgaggatannnnnnnnnnnnnnnnnnnnnnnnnnnnnnnn
> Drosophila melanogaster strain NVIII-5 enhancer of split complex, complete sequence (GB AY779908)
nnnnnnnnnnnnnnntgcgtttcctaaatctgtttaaaaagtgcttttagagaacgtgaaaacccccacagaatgtcgtacaaaatcatagaatatttatatatatatgtatgtatgtatgtatagaatgtccagaagcgatgaccactgaatgcgaaagaaggaaatgaacgcgtgtattgatgtatgtaaacagaatgtatatatttgtatgtgtagaagggagtggatcgaggatactataagcaccgtagaagaagatatcgaatggaaatatttttaaacgattaccgattgtacattttaatgcttgcaacccacaactgcaactaggcacaccaagtccaccagttcctcaaaggatgaccgcgaccaggcgaaacggagttaaccatgaaagcgattaaaggcaaaatcaaacgaaacgaatacaagaacaagaataacttaaagctttaagaagacggcatgttgcacatgtcgtttgcattactttgtattatagatgaatctccccgcagcaaatgtatctg---atggcatttatttttttttttt-attctatataattttacttttaaaccaagttcacctctctcattagtccttactaatttatttcatcagcacattttccaagaaatttccgaaacaccaaaaactaatcgataataagcttaaaacgacccagtccgctttaaatataatttagttttaagcacaacaaagattttaatcgaaatagaaatgataagcgaaatgaatcgaaccaaaataaaaacttacgaacgttacacatttgtacctcttattaaacaataaacgaagcaaattagtccgttacacttactttctagcacatggattttaaactgtatttggcgttatccgcattaaacaagaacatttttttaaactagatgcgcaaaaatggaactggattctatacattattattaatctaaatgtatatgtgtgtgttgctatatgtgtattaaacgaatatgtatctttgtaaattacagccacttgaagatatttatgaaatgttaatgtcccaaatttatcaatgtacaacaatatcgaacaaatgaatatactttcaattaaaatgtttattgagtatcggaacgattgttttattgggaaagattaaaattcggaacgattcttaatttttgttttatgatccttgatcctcctcttctactttcaaaagtaggatgattcatcattgtcaacagattgaaatctctctcttaaaatctttccctcatggaaattggcgcaattgaaatccctgtttttgcatatggctgtcttccttaagtcgtcccaatacccatatcaaaacattgccactctgatgatctcagaaacctcccccacgaagaaaactggaaacgaaatgtacgaaatcagtgccatcagatgtcagcaaatgtcgccggtgccttgctgcactgtttgttaacttctcgatttcatggctgcgattgcagcgacccctggtcttggatttgaactggaactcaccctcgggcaggtggatttcgtcaatggccctatccccgaatacccaatctcgcaaaatgcgccaaacaagtgtcacagctgaccgaggccgaggaaccgggcaaccggcagcagaagtgcggcacaatcccaatacttgtgggaatgtctccagtacactttctcacgatgcacatgcaccgaccgacccatcgcagcaccggctgtttgccgcttgcctgggtggtgctatgctgccgtcccgttggtggtggtggttgttgcggtggttgctgctgctgcttctgctgctgatgatggtgctccgtgcccgtaagtgtaacgcaatgtcgcgccaaagaggaaatgaggtctgtgtgactgtgcgccaaaagggaagaggccacactgcaagaaaattcgaactctaaactagcaacttataaagatggcttataaagacttcgggattgcattgcttttaaagcaaagtaatgcaaattatagtttagttacagaattta------------------------------atatattatttatgcacattttgcatatttctgaatattatatttcagtttacaaaacaacattttttccagtgcacctgcacgcatacaagcagaaacccacacccatatgcaacaatggcattgcctcgacaagattggctctttggcttaagtgaggacggcacgcatggggctcggctctctttt-ctcgagggaagtgggaaccagggagcacggatggctgccaggcaggtcgaggtcatgtcgctgctgatgtcgtgtgtgcgtgtggtgcgctgctggtggtggtggttgattgctccgactctttcctcctgctcttcctcggagacccttcttcagactgttgcgccggcgcacggcaacagcacgaggaagagagacgcccgaagagagcgcgctactagctcgggcgaagatccgaagaacgtgttattggaccctagtcaatacactgaaaataactttaaggcattctactattatgaccaaggttaaagaagctttgattaaaaataaattaatttctaaatatata-----aaagt--------------ttctaaagtacaataaaactattttttctttgtttatacttatcgttgtaagatactttagatgcatgagaaactttggtttccagaatggacatccaaagagtatgcttcgaaacttgtatattttaaaagtagtttatataaagtatagattttaaaaattgttctctgccacatatggattgttttcagtgcaagaagagagcctcagcggcttccgcccgatccaatttttttgatgttgcacacgtgcaacgccgagggaatcttgccacaagcagagagtgacccgattgatgcttcgttgtgatcgtcggcgtgtaggagcgttgtgatcgcagtgcgtggtggcagttaggggaggatttcgatttcgcaagtgtacggcaccagcagctacaaaaaggatcagcttaccttgcggcaagatcatttctcaagtgactaccgtgcagtgcggagcggcagcagcgacatcgcaacatcgcaactttatttacaaacaatcaccacaccaaatcaaaacccattatacacaATGGCCGTTCAGGGTCAGAGATTTATGACCAAGACTCAGCATTACCGCAAGGTGACCAAACCCCTCCTGGAGCGCAAAAGACGCGCCCGGATGAACCTGTATCTGGACGAACTCAAGGATCTCATCGTGGACACCATGGATGCGCAGGGCGAACAGGTCAGCAAGCTGGAGAAAGCTGACATCTTAGAGCTCACCGTCAACTATCTGAAAGCGCAACAGCAGCAGCGAGTGGCCAATCCTCAATCCCCACCACCCGACCAAGTTAACCTGGACAAATTTCGGGCCGGATACACCCAGGCTGCCTACGAGGTCTCGCACATATTCTCTACGGTTCCCGGCTTGGATCTCAAATTCGGCACCCACCTGATGAAGCAATTGGGTCACCAGCTCAAGGACATGAAACAGGAAGAAGAAATCATCGATATGGCCGAAGAACCAGTTAATCTAGCCGACCAAAAACGTTCAAAGTCTCCGCGAGAAGAGGATATTCATCATGGCGAAGAAGTCTGGCGCCCCTGGTGAagggcattccatatatacgcaaccaattaacattgatagctttactactcagtttcattaagaaacaatccaagttttccaaggtctagtgtaaacatttgcctcagaatcgtatttagttggtagttgatttgatatgatgtgatgttcctgtgatagttcttaagttcgtattttgtatttgatctcccataggcttactgattcatgtatttaattcattgtaatttatttcatcaactttgcaagagcttccccaccgagcttccacttagtctcattaagaacacatttttgtgtatgttttaaaattatatttttcgctttacaccattaagtataagccatgaacatttgaataataaaatgaacgtaaactgaaattttaaaagctttatattatttggaatatgaacataaacaaggttgctataat-----------ccataggtacataggtacaaaatgttataatatatataattattatattataattataatttataagctcttatttagctttcttcgatataaaagatatatcagatatatttaaatatatttctaaaatctaatttgaaatatatagaaaatatatattttccttggaattttaataatttataattctaaataccaaataccgttatactgtccacttgaattcaagtcaattgaactctccccactccgtttacaaatccctgtaatgcaccacccatccaaccatccatccattacaaaggtcctggaacgcgagcaacttacagccgaaagtgtgtccacagcgagccacacgcgagcagcgctccaggatcagcatcgctggccccttttacatggcggatggagggagaggcagaggtcctgccgggtcggggggatcgggaagtcgtacacgcattaagcgcactcgacgcacacgagcaatgttcccacaggatcataacagccgaccaacaagtgcaggatgcctctgtccttgtcccttcctctgccaccaaacacgaacccgatccaatttggaatgccaacggtaaacaggaagtcgtcgaggaatcgcaacgcctcgtccttatccttatccccatcccccgacggaggtccccgctatcgtgggaaccccggaggaccccgatgagatggcataatgcaggcagttcattatccttatgcccctcaccctgccatgccatagtcaaatcataacacacaaatctagaaacggcagctgttcgctctgcaaattcccatgcccatggccgtggccatgctcggctgctttttgcgggcaggtgagcgagtcgatgtgagaaaccgagtaggaaagtgtttcccacgatcctggcagcgatcctgctccctggcccgtttgataagggtgccggggccaacaataagaaatcgcccgaacaataaggagcggtctcaagaagcggaagggtcggtaccgagcaaccctcatgccagcacacgaagcgtgtccccgtcccttttgctcctcgaatgccagcacacacgacgacgacgacgatccctttggcccattttttgggggttgtttctggccagctatataaggccgatcaccgaaggtctagcaacacacaacgacttcgactgtcggagcagcaagagctcaaagaactcagcttacatcaaaactacaagaaaaacaataagaaacacacaaaATGTCGTCGCTACAAATGTCCGAGATGTCCAAGACCTATCAGTACCGCAAGGTGATGAAGCCCATGCTGGAGAGGAAGCGTCGTGCCAGAATCAACAAGTGCCTGGACGAGCTAAAGGATCTTATGGTTGCCACCTTGGAGTCCGAGGGCGAGCACGTCACCCGTTTGGAGAAAGCCGATATCCTGGAACTTACCGTCACCCATTTGCAAAAGATGAAGCAGCAGCGTCAGCACAAGCGGGCTTCCGGCGATGAGAGCTTGACTCCGGCGGAGGGCTTCCGTTCCGGCTACATCCATGCCGTCAATGAGGTCTCCCGTTCACTCTCCCAGCTGCCCGGCATGAATGTCAGCCTAGGCACTCAGCTAATGACCCACCTGGGACAGCGCCTCAATCAGATCCAGCCAGCAGAAAAGGAAGTCTTGCCGGTGACCGCTCCACTCTCCGTGCACATCGCCAATCGGGATGCCTACTCCGTGCCCATTTCGCCAATCTCAAGCTACGCCGGCAGTCCCAACTCCAATACCAGTTCGACCAGCCATTCCCTGTTGACCACCATCGATGTGACCAAGATGGAGGACGACAGCGAGGACGAGGAGAACGTCTGGCGTCCCTGGTAGataggattacttcacaccacaactgaaaaaaaa-----cgaaggagagatcatagaaagtaaaagtcttccgagtcactggatttccaccagtcgactcccacctagttataagtaaacaccataaacacacaaagctttagatgaggacgcgcagttcatgtgataactaaataaataataaattatatagctaaaattgaaagatcacgactttttctgccactatctagtgactcacatgcaaattgctgagacactcccatgtccagacagtttccaattgtctgcggtctag------aacactagaaacgcaatagcacctctctctgtcccctgtaactgttcgatcgccccacggatgcacatacacgatcgtcggacaaaagaaagcgaaaacaatgccaaggccgaaacaagaagaattaggcagaagaacgagagaagaaagaagtccaaagtccaaagccggggctaccgataccgggacatagcctataggccagttggtggttgcaactccaacacgtgtgcggacaataagcgaaggtaacagaaaatattagagtcttatctttgagcgtatctaatcgagttacgacaatgtcgctcagacttagaagaaaacaaatgggcatagagccggcaaggaacccgaaaaaaaaa-ccgaaaaccaaaaaagggatcgagtcatcattcatcccgcatccgtcctgatttcgctttgttctcctcaattttttgttgccgtgattctccctggccactcggctagaaaatcgtgtgcacaatggtcaaggtaagctatgggcacataattgcttcggatcaggtaaatgactgccttgccctatggcaactttaagatggaggagctccagccggggacaggatatcggtttttttgttgtttcttttttatgggctctgcccgagccttttttgattttcgttttttttt--ctgatttggctgacccagcatcatttggttatctgtgtgccaagaccagtagccgattcacagacgcctctgtcttaaaaatcgacgcagggcagatcgagggaatagtcaacgagatcggtatcaggattggcttgggactagtctgtgctggcggggtgtaataaatttaaaaaggaactaaatttatagaga--tttttcagctgattaaaattctgttaacttgctaaagccgaaagtagattatctttaagaagatcttcttcacgacagccctaagtgtttatacttaattttacatttccgccctttttgttttcttgggtgccagcaattatttatggaaattaataagatttatagcttatggttactagcttataaataactaaaaaaaaacgtttataattttttaaattgtttaaatccttctgagatatcctttgtagataatgggctagaaatatttgtatttcacttgcaaattctgtgtaatcttaaaccctataatgtactgaacaagatcatttccttcaatgtttggatgtcacttccaccctgggataacataaagtgtaataatggacactccttaagagccatgttaaattatagctcactttcgatcctaggccattcctggatgatccgatcaaggcgacacaactatggactcgacaataagaggaccaacaccaatccaaaccaaaccaagcaagcccagttgtcataccatacaatgggcaataagaaaaagtcggttatagggacatgcggaggaatcgcacccaaaatgccaaaaggaaatgctggcacaaaagatacttaatcttataggtaaacccgatgaatgatgaacgaatggcggcgacgtaaccgaacccccgatacagcaatccggcaatccggcgatcgagctcgaacgcaagcccaagtcattaaaaactacaatacacaaactgcatacgaatcactcgaagaccgaggcccaaagaaagggtcttattttttaggtaggggaagggactgaagactgaagaccggggaccgtggccagaaaaaaaaaactaaatatcagaagcgaagatcgtgagaaaatggtttggaacgtggttctcacacgatcgacacacctgcccttttttgtatgtgtgtgtgtgtgt------ctggctgggccaccactcaatgcgtgtgtgtgtgtgt--acttttacgaattcaagatacaagaccacttacgggcaagatcacgaccgactcgagctgcggctatatggctatggatcgacatgaaagagaaaagcagcgtgcggtaagtgtgtctcagtcgcagactcagctcagcttcagcttcagcttcgacttttgtgcattggccaacattgtaatgactgtggacacacgatcgttaagagcgcgccgtgtgatctgtgaaggaaaaggggtacgaggtgttccaggggctacaactatgggttcggg-cccggcgcatgcgtcgctgttttgttgaacgaactcaatttagttggtttatgaccaaaaagcgagagcgagcgggatgcacgaggagatcggttatggtgatcggagtgggagatgctcgttggggagtatgggagttggggagctgaggagttggtcgtcggagcattggagcgctggagaggcacccaaccacacttatatggtgtgctattgactctgtaatatctttaatatgggatgttgttacactacattggcacacgctcttgctgccactggacaagctgcccacaggttgtgtttgtatgggatcgtatggggaatgggtttggatatgggtatgggaatgggaatgggaatgggagtggatgaagatcgaggcacgagtgccgactccatcccagtcccatcctccagcctccatgcacagcccattgccaggccggtttgccgccgcctctcttttattaagtggtggtcttgcgcttactttaatatggctgcattaaaccttagcggcgtgcggagtattatgactgaagtaggtggccggacccgcggtgcctgcgattgggggtccaccgacacacagaggtcacgtgatggatgacgtgtgggctctactgtacctcctgtcacaagatacgaagtgggttgggtgaggtcgaaaacatggaatgggatcattcaataattgcaacctttggtgaaatcttcaaaaattattgcaatcgttatatgctgtttaataatagctatttgcaaggtacattcgtacacagtgtagaatttacgaaatattctagttatgagcaaaccaattttgagtcatcattggcttttgttcctgagttaatcaggtattagatagatatggaaatgatacccactctgatgtcagcaaacatcacat----------------------gcacgtttcggcaaaaaaaagaaaaccaaagccgacaaactgaatgggaacccctctagatcagtttcgccaacgaagccatccaattagcccccggcaatgcccaacattgcggcacttagttaatcttggagtgaactgatcgcctttcaactggtccatcgcaaaatagatcacccattttcagcggactaccgttgagccctataaatagccgttttgtagcccacaacaaaaaaaagcacaaaataagcggagaagcgctaacttggccgtctcgatgccaatgttacgtgactaatcacattttctgaagattaacagcaatcagcgacggcttgaacggtcccagactcgagacgacctggtaagtagtcatcatcatagttgtccgccagacaaaggcgctgaatccgaggttccgtaatcgaaccgcactccgatacacatacccca-------------atcccagcccctatccatacccatactgtattggagttttaagacttaagtgccgagacggtcgcggtcgcgggcttaatttgcaatgtctgaccgccggtccgtccgcgcatgtgccaagcggtcaagcgcagttaaagctgtcaaagcctgaacaaaaaaaaaa--ctaaaaaagagcaaaatcttaaaaaaaaa-gcgaaacacaatgaccacaatgctgagccattgacagcggagccgcggttctcacactcggcgggcctcataataaatgacgtttcctagaactgactttttgctttattttattatttaattgcgacagcgccggcgcaaaacttcccgcagatatacgtatgtatgtatgttatataccccctgaaagccccgcataccctcgcaatccgaattctcggggcataatgagtccaagccggagagaccagacgatagtccgagtgtgggaaaatattcagcgacttccggctgtgggctctgcgattcggttcaccacggagtttatctccaattcgtttcttgttttaaggggtttcttttttttagttgctttagtttgcggttggacgcccactaaatgtctgggaagtctgagtaatcggctctatgggaaataagtaaatgcagagattcttgagttggaatttcatttattttcatttctttatgactttaagaagtgagcagcagccatctctatagccggaatttgaggctctgctagagatgatcggtggctctgctgggctgctgggaaagctattcctgggcagcaattgatgatctccaaggagttcggtgcggtttcaagtccagcacctctttggggcaacaaatttgtataagccttccgcttgaaggcgattcaggtgaatatcatccggagtccagttgaTCACCAGGGACGCCACATGGGGCCAGAGGTGGAGCTGGCCTCGCTGGGCGCCGGGCTGCAGGCTCCGCTCTCCAAGCTGCCGCATTCAGAGGGTGGTGGAGTGACCATAGCTTGATCCTCTACTGGAGCTTGAAGAGGCACTCCGATGGGCAGCGAGGGAACCACCACTTGCAGGTAGTTGAGACGATGGCCAAGGTGACTCATCAGCTGGGTGCCGAGATCCACACTCACTCCGGGTACAGCGGCCAAGGTTTTGGACACTTCATTGGCAGCATGAACGTAGCCCGCACGGAAACTCTCAGCGATGCTAAGCTTGGGATCGGCACTCGGAGACACTCCACCGGTGACGCTGGACAGACGCAGCTGCTTCTGGGCACGCAGCTTCTTCATGTGCTCCACGGTCAGCTCCAGGATGTCGGCCTTCTCCAGCCGGGTGATGTGCTCGCCCTCCTGGGTCAGGCACTCCACCATGATGTCCTTGAGCTCGTCCAGGCACTTGTTAATCCTGGCACGGCGCTTACGCTCCAGCATGGGCTTCATCACCTTGCGGTACTGATAGGTCTTGGACATCTCCATTTCCAGAACCATtttgttgtagtttggttttgtttttttttt---attgggggtaaagtaaactcgcgtaatccacagtcgcaacgttccactagattcggactcggagactctgtgtgcacgcaacgaagtcggagctttgaatgagtcggctggctctgggatcggctttatatagcctctgccgccctgggaactggacagtgagtgcgagcgggacactcattttgcctcgtgcgcggcctgctgctgttgccagcggtggtttcagatggcttggtggtgcttggttgtggtagtggtggtggtggcttctgtttttttgtatacttttgcctgtatatgtgagggcaataaaatgacttgagcgggctgcgccttctcgctctctctccctccctccttatgtatgtgctgtgattgttataccgtgggaaactgtttcgcagccgatttccacgacgacgacgatgacgacggctggcctgacttcttctgattgtgcatgcttggggtcttgtacgatccctcgtccctcgtctttccgtccaccgtctttcttgagcggacggacggatggacgggccgcctttaagaggtctgtgcgacttgggatcccagatacgatgcgaggcgagcacatgccttccatccataacaagatgtttgcatttcaattcatttgtatggtcgactatggtcggggtccggtcttttgggcttcaattcggtgcggttgggttcggttcggttcggtctcaagtcttgccatgtgccttcacccttttgcagtagcttatggcacgctgataattgtggaatcgtcatcgggccaacccgagacgggccagtgtttctgtttcttgcttttttgttagcgctttatggatcattgattggatcgtggtagtcgtgggtttcgtgggacgagcattacgcttttcgtttacatgattattcttgattgtcggttggggatcgtttggggatcagctgcagttcggttgggggttttgggttcgcttggggatcttgggtcgtcgctcgcttctatttgtagacaattaccatagcgacttcgggctgggaaccgatcgaagtcgacgtgtgcgcgaaagtcggttacaatcgtaatggctgttgccagcacacgctataaatgttatggctcgtgggctatacgcgatatatgtatatgtatgtatacacatttagcacattcggtatttatttttaacgctatatcgtcgtgattcatcagcttgagatgctagatctccatccgccggcatctgacacatctcggatcctaagctcgggtttctcaacatttaattagaagtgccggcgacgatgacgctcgctggcgttcattgaaaatgacacgagcccggctcattggcacacaaataaggaataacaaaagctccgagacggcagctactcgatcactatgtgtatataaattcaaactcaaataagacaaattaagattgcccctcgacgcattcgaaatgagctacagttagccgaaacaaagcagcaacggtgataaacgggccaagacacaaacggctaacaacttatctaaccgaaacgttttgtccgctggaccgggacacttaaactgttgatgtcaaaaagctgaatgctccggaaatgcttaattggattttatgggtcggcagtgtgtcaaactgttcgtcagagggtggtggttgcatttttggggtgagttagtcgcatgatatttgcaacaaccaattaagaagtaattcatattggattattaaagaaacaatactat-aaaaaata--tggaaaaaatatttcaaaaatttaaagatttttaaaaacaatttagctacaattgtagataacacgttaaattaagaaatattttgtaataacaatataatccatttatataatccattcattcaactagcttaaattaaaagctaaatagtataggggctccaattgtaattcggaagttccaattttcatgtagtagctata----aatgcctttaaacgccactgaaagacttttctagcttaacaactgaatcactgtcgtaactcgaatcattaataccaattgtagcaattagaggaaacccagtggacgagcacgtgcccccaatagaattcatcgagtgtgcccctatagcttgaaatgcagaaacctaatctgctgcccattccgaaaatataatatggaataataaggtagttatttcacaaatttcatcagattctgcaatgctcgttggggtgtagcgcatatggtcaagtcgcttaagaccaactggcctttatacacccaatcatccaaagataca----------gctacacatacaaaaaaacatatatcgcgaagacctcatttctctcggtttattatttctcttgcttgctttttttt-aaa----ttttgtgcttcatttttttttt-----gtcgatggcatacgcacgcgcgaatttcagt-gcccccgcggagttgagcgatcgcccgagggggtggagcggtaaggggcggggcacgagagcgtgcaaaactcggagatggagaccagagacccagagcaacaacaccaagcagtgtgtatggccatagcgtgttgttgaattaatttatatccaacagtgcgctttcaactttattgcgccgcgaaaagcagccagccaagtcagcagtcgtcggtggggctgccccctctcaaaaagccccccgcttaagccccacttgaaagccccccgcaaacccacagatacaccacagctcacagatacaacgcacaccaaggcaacgccagaccgtgggaaacaaactcgtgccagtcgtttcattgctgtcaaataatatcttgatggggatcaacttgaaaagattggttggggcttgggcccgagctcagtccgccgctccgggtctccgtgtccgtcccgttggccctcattcgctggttgccgctgtttaggatgcggtcgacgcttttgtgtttttttttt--atttagcttttctcatttttttcgtatttttcagatctcttttttaatgctttacacatttgttcgtcatagccgcgtgttaagtatgtgtgtccatgtctctacactcgataaaaagagttatgggttgtcacttcagatcattcgctgcaatccgtaaccattgtaaccattagtaagtttgttatactataatttctattgttggtctgcgataactttttgttcagtgcaaatcagacttgcactttaaataactgaacatttttgaatatttttcatatttcatttgaatatttttcacagtgcacgcatgctggcattggcatctctagtggtgtatgtaaagatccaaaaagccacaaaccagtttgccatccgccaaagccagtggactctgctctgtggctgctgggatgccgacacatactccgcttggagatcacataaaagacccggcacacctcctactgcagcctcagaccccctcgtggttcccccagctcctccctaaccaccgccttgtgaatggctcctccgcctgcttttatgcactgtttgttgtgtatacacggtcgggcacttggcacgttgcccattatctcaaactcaaactggatgtgaagctgagtctgtggcttttattttttgtaaagatttcgagtgcatatatcatattaccaccaccagcaggcagagatgcatcatcattccaggcctccgccaagtgtaagctgtcaatggccccttgacaggaggctcccagatagtggataggatccccccaaaagactcccactttatagcttggatcttgagtctcatttcattcgatttttcacataaacagctagtcaactattcttggcagggggtgcaatctgtgcgatccattagtggcactgataaaaagcgaaccattaaacgggatcccctagccaaacaacaagtcattaaaacgtatctctaagtacgcgttcgtatctcgccctcagctcgctttgcacacactttctccctgcgccttatcgggtaatccctctcccttgaaacaatattgaagaaaccctccctatcgctccacacgttcagcacacttgggccgcaagaaagggaattaattaaaatatctataagattcccagctcacccctggggagtgtttccaaattgaagacaagtggcaagtccgtattttattggtggtggtttcgatggtg------------ctagtgaatagtggtaaatggattcatcgagccctgtgggaaagttggaaatcaaaacaccataacaagtgattcgagatgcctatacaaatagaagatccaaccccaagatcccttatgccctttcatatgcacgaaaccagagccaggacgaagcaatgtgtgggaatgcgtgggaatggtcctggggattcgaaactcagaaacggtcccctatccctgcttttatgttgattgcccattaggaatacaatttgcaactccttttccatgatgtgatccccttgttgatcctgggcttccttcggtgtcgtgagaaattttaccaaggaacacctgccccgtatcggtgtgtcctggattgccagtgtgttggtgatttttttcatgtcctctggggatttcacgcagcacttgaatacgtttccgaaaattttgaggccagcgaaaaattgtttcccacactcgtcggacagttgcagtttttgtaggggtttgtttcctttgccgatgcactcttctctcgtctcatcccgtctcgtctttacctgctcctggaacttcccccgactcctggcgagcgtcgtatttcaggttctccgccccgattatctcggctctttgagggcgagggtctgcgtactccgtttctgtctctgtttgtattcccctccctgtctgcggtgcgtgtcgctggcaggggtccgttctcgccctctctgtcgctcgagcgcacaggaaatgcacttcgagccgggccgtctataaaagccgtccgtttgccggttgggaaatcattctgacatcgtcagcctttcaagcaacacgcactctaaacaaaactacccacataacttcaaccaaaaATGTGCCAACAAGTCGTTGTCGTCGCCAACACCAACAACAAGATGAAGACCAGCTACAGCATCAAGCAGGTCCTGAAGACGCTCTTCAAGAAGCAACAGAAGCAGCAGCAGAAGCCTCAGGGATCTCTGGAATCGCTAGAATCCGTCGACAATCTGCGCAACGCCCAGGTTGAGGAGGCCTACTATGCCGAGATCGATGAGAACGCCGCCAACGAGAAGCTGGCCCAATTGGCTCACTCTCAGGAGTTCGAGATTGTCGAGGAGCAGGAGGACGAGGAGGATGTCTATGTCCCAGTTCGCTTCGCTCGCACCACCGCCGGCACCTTCTTCTGGACCACCAACCTTCAGCCAGTCGCCAGCGTTGAGCCCGCCATGTGCTACTCCATGCAATTCCAGGATCGTTGGGCCCAGGCTTAAgaatccattgcctcaacctttgatcttcaagctttaagaactctacaaacattgtgatagcaccagcggctttaactcccccaacaatctcggcgatccagcgcttccattagttattaagatattgtgataaaacaaaaagagctttaaaacactcgtacaaaatacaaaacaagaaatatcaaaatcaaattcattcatcttataattgggcttgggttttgggttacacacaacaagtaggaaacactttatttatcttctctgagattgttatgattcgcttggcataccacatgaatgaatcgcttgttgtcctagcataaatattgttaccgaagtcaacgtgccagatatgaaccaccgctggcagagatacttcgagttatttccagagaatgataaacaagagaaaacactcgaattacttgattatgaattcggggtagtttactactcagtaagagttgattattaaatatacaatgagtgttggatgtatctgtttattgtttactaatataagctgggtaataaaaagtagacaatgaatgggaagagtaaaaattgttataaatgagtatcattaccagtattctaagtgattttatagaaatttgcttatcgtgttttttttt-aagagtagggtaggttattttttcgggacaagctgtccaggaatctctatttaattccagatcttttagaatcttagaaggaatgctataattgacttcgtcgcaattaaaatgcctatctaactgggtcattgaagaaaagtgcgactcgggcacatcctgctagaaaccagcccacgctccacaagatagtcaattcctcggatagcgctgtcccaaaatggacaaccttgtggccagccttgtcttgtggccattgtggccagaaggtgtgatgtgctcgcacttcggcgaaatggccgcaagccaagttggccaagagccaagtgttatggctatcaccttggctaaggccaccatcgccacctgtgtgcgtccaaatatggatgtcgtgcgcataacttcacggcagctcctggcaaacgggctggttgtcgcttgtcgtacaacttatttatgagtcggtgagggagtggagaaaggccggcaggcggggaaaaccccaagaacccggtgaaagattccagaaccgagaggcaaacaccaaaaaccacaattaaaatgcaacatgtagacgtcaacacctcaagacatcgaatcacatgccaaggcgtctcgaggcggacgttgaaattgggcataaaaacagttgccgcaaaagataatcacattggctagggaatcacaatccgacgcaggtccctcacacgatgcccactctttcacacactctgtccgtccttctctatcaatctcaaacgcatttctcctacactaaaaatgcaaattgatgtcgaca--------------gcacaggaggagcaagcgaaggagttggataaaatcaaataagagaccaacatgaataaccagaaagatcgagaacaaatcgaaagtattcgagactttaaatactctttctaaactggaatttaattataacagatttagctttaatactatttttcataaatttaattatgagtaaaattttacttaaaaaatggtatttgtaaaaatcagaaatatttattccttatattaatgctgaaacacgaatgcccattcaa--gtgaggagtttctggtagcgccgtgacgtaaattaagtagcaatataagtttttgttaaattgcctttgacagcacataattaatttcgtatgcaaagcgaggcttgtctgcacgaaagaattgaaaattggaagaaagaacccatcatggaatgccgttgataatgctgatgacactgttcatgccgatgggcgatgatagcgatgagtccgggggacgaaactccgatggctatctagatgggccgtggctcatttgcatacctgtgcaccgagtcaacctgatcctgtgccgagctgtcttgtccgtgcttctttatgtttagcttcggatctgggattgtaaatgggagtgagaatgggaatgggaatgggaatgggttgtggctcgtagtcttcgtcgatgggtttaatggacgcgtgtgtacccaattctcgatgaccagcggagcggccttcgcgtgcgtgacgagcattcgcttagcggtcattgattggccaggcctgttggttttggccaggtctatggagggcgccgtcagcaacaagtgtgtgaacaccattaaacggtgattaggcccggccaccacgctcccttggccagcgctggggattgggattcccccttcccatctcgtcttctgtgtggcgcgacgagaggcctcaattaccattatgccccatggagatcggcagtttcgatgaactgtgcaaccatgtgggcggtcagaatgttgtaaccgaattagaccgaaatgtgtggaaagaaacaagatcatttgtcacaactattggatgtgaagggaatggtgaattttttgggacttgggtcttgatagctattttataatgagcggaaaataattattcaatgtttgaaatgaagttattagaatgagataacataatcaaaacaccactatgtgcacaatcaaaacatccgatagaatgctgaaaaaagtaccacgcagttcctaaaaaaaaacataagtcatctaccgaaagaaaaacattacctcaacttgagcatctgtaaacaatgatatcaaacacatagcaataagagcatcatagacaaatttcttccccgatattatcaaaattttcagacagaatcgtcgatatctgtaataaacaagatagtaacgaaaatattgatgatgttgttatgaaaatagatttctctcagacagcagacaacaaaaatttgccttcgagaaggtaagcatacatttaaaagcccacttttagataccctttcttagacaaaaacaaatttctttgctcttgatatacaatgtatttttaaaacaaaatttaattatatatacaattttaatatatggtgtgatacgtatagcctgcataaattattagtgtaaatgtaatct--------------------------gtaaaatctcacatataagcaacaatctaaccaacatataatcataataagtataccctctttaagggtataaacacagttcctattcgaaacagtgccagtatcttgtagaacttcgtagaccgcataaacgagtttttgttttggtccgccgataagaagccgctcttatcagcactctataactgatatactatctactagtagctagagagagtcataaaaatatataaaaatcaatgaaacttcagacagtcataccaattgaaatcgatagctactacagagagaacgcattcgtctgtaaaaacccaaaaagtaaaaacgaaagtaaaaaaa-caacttcaaaATGATAAGCCAAACTTTGACCCTTTGCTGCCTTGCATTGGTGGCATGTGTATACGGAAATACAGTGTCCACCAACGATACCGCTTGTCCAACTTTTTGCCCCAGTATCTACAAGCCAGTATGCGGAACTGATGGCCAGAACTTCAAGGAGTTTGCTAGCACCTGCAATCTTTTGTCCCACAACTGTCGCCGCGAAAGGAATAGCGTGCAGGgtgagtaaaatataaataaaatagtaaagatccctatctctaaaatctatatgattctatagCCTATGCTGCCACCGATGCCGCCTGGTGCAGCTCCGAGTTCGTCGAGAATCTGCACGAGAAGTTGGGCAACTTCAAGCTGGAGGTCAAGGAATGCTTCAAGCCCTGCTCGATGATCTACCAGCCGGTGTGTATTACCAATGGAAAGTATCGTGCCGAGTTGGCCAACTCCTGCCTGCTGGAGAACTTCAACTGCGCCCTGCAGGTCTCCGGCGCCCAACCCGCTGAGCTCTTCCGTCTTTTGCGCGAAGAGAAATGCTAGacgggatcggtcgtaaagtcggaacaatgaacaggaccatcttttgttcgtcaaagtcatccttttgtcttcgatgaaaatacaaccctacgaatttatgagacatgcgtaaacgactggttaattggggtgaagaaagtgaaatggatttcagttgctacaattcgatatggtcagcattgcaaatttgtaattaggaagaggtttaagaaattttaataatagtcttagacaaattttttcatttgctcagcatagctatttattctttgtggatcttataacttttttcctttcgtttatccaaattttaatgtttccttaaaaatatactatagcttaaccgcaaatttcgcgcttgtggttttcgggtttcctgtcccaaaactcttttttatgtccgtttttgcaacgtgtcttgtggttgagttgataattatcggatccaactttcctgaatggggcaagcttatcagttcccctgatagctttttgttattattgcccaatcgtggttacctctagagtatgagccaaatttaatcaatgacttattgtgatatacccacatacaaaatcctccttccactgaagagatccatcttacaggtcccattgacgtcagcgcctaactggggatattaacacaggatattgtctgcaatcaaccttaattcttttacatatagtctgggagcatcgatgtgacagttaccgcaagatgataccagtttggcatctaccactcctttcatctcctttgatcggtttaccaacccgtctgggcagaccgctcatctgtcagggttcattaggttccactcataacactgcttccgttatcctttgctctgatcttcgttcttccgttatgccagtacttcaagagatcgggttcttctttctgatccccaagagtgataaagcagaataggtgctattatcaattttttatgtctgttaagtcatcctcaagatgatggatctat----atagtttgaattgcttctcaaggtgataatacaccaaaggaaggtccaacctgttaattgcattaacaacgaatcctactcacagccc-----tattaaccataaaacactaaaatacactggattttattatcaggctgcttcctcgcaagcccaatcaataataaaacatatccttttcatgttcttttcatctgtattgtacaaaatgattgtttatgttttattttacatgcaaattagtatcacatcaacaacgttaatattgcgcagggaaataaataaatgaaattacaataataaggggggtacgacccccatgagaatgagatctattcagtgatgggatgaggtgattgtgggcggagtacaaCTAGCAGAGCGTTCCGGGCAGCTGACTGAAGCTCTGGCAAAGCAAGGCGTGCAGAAGATCATCGTCCACCCGATCCTGGGTGTTGGCCCAGAAGAAGGTGCCATTGTCCGTGCTGATGTATTGGAGGGGCAACTGCAGATCCCAGAGATTACTGGGCAACTGTGTTGCACTGCTGCTGTTCATATTGCTGCTGCTGCTGCTACTGTTGATGTTGCTGCTGCTGTGATGTCGATGCTGGCAGTTGCGTCCGTGTTGGCAGTTGCCGCAGCTCTGGGCGCTGACCTTGTCCACATGCACGCTGCTAATCAATGTGGGTGTGTTGGGCGGCTGGGTGAGGGACACCTGCTCCTCCTCGGGCAATTGCCTCAGCTCCAGACCGTACTTGTGGATAGACTCCTCTGGCGTTGACTTGGTGTCATCTTCAATGAGCAACTCCTGCTGCTGCTGCTGTTGCTGCTGCTG------------TGTGTTGTTGAGATCCACGTTGTTGGGATGGGCCAAGGTCGCCTGTGCGGTGCGACCTTTGCCACCCACTTTCAGTAGGCGACTCAGCGGTTTCCACACGTTACGCATGCGCCGTGTTGACTTTGAGTTCGATGCTGTGGCCGCTGTCAGCGCTGAAGTGCTGCTGGCTGTCAGGTTTTTCGTATCCAGATACATgttgctgctgtgctttgcggagcttttacttgaatcttgatgtaatgtcgtttcgtggacagcgagcgttgcgtgtgcgcacctcacaagagctggtcgtttactgatgctgctgcgccggcgtcgctcatatttatatatgaggcgaagttgctgcgctgccgatggccagtcaagagtgaaatcgtacgacggctgatctcacgagcggctataacccaagcaccgtacgaaatttgagtgcactctcacacacagaacactgaaccacagccaggccggggtgagaggtgagcccgctggaggaggcgggggaggagttaaggcctttttatgtgcgcgtatttcccaaataaattccaacaggaatccacaagctccagtcttctgtgtgtgtacttttcccatgcacgtacaatcgacaagggccgcttgatgagttttggctgcaggtagatgaa-accacgtttccgcacagtggttcaagcgggcttgaaaaattgttatcaaatatatatggaattgtaatttatagcctgataaaggaatatgcaatttataatatttaatttgcgaaaaaataaaggattaattatatgcatatatatatttatgttaaaaaaaaacattgtagttctttttgcaagttttatatt-----tacatcagatgtaattattttttggaggtaccaaattgtaaatgttagttatccataatcctgttattagcctagaactactgtgcgcatcgcctgttcgtcatttatgcacgactgactttgttttcacattcacacggtacccagagcccggagcccagtagtacatgggttgttgtccggtcttcaggcttcgggatttcgggcgatgcggtggggggagaaggggttagggctcgccacagagccgtcgtcgaaggggcctcgaatagcacctgttcccttctgcgagcgtgggactaagacgctgcgcatttccgtcctggggaactggcaatggttagggcaaaggcaatggcaaaggcaaaaggcgcaggcgtcgccgttgttcgatgtcgatgtcttcgagtgtgggaaagggcttataagaatttcacttgggttttcggcttttttcggggcactattattgttgttgcttctgctgctgacgctgttatttctgtttcctttcgatgtgatttttgtttcggctgagcagctgttattgctacttgttggcctgtttgttgtcatttataatcaaggctcgcagagcccggcgctgataagttcattttaaaagggactagtcgcaacgaggggattatgacatgttgtggttcacacgctccgaactgggaacggaaaacgggatgggaatcggatggcataagtatgggtatgccatggcaatgggcatggccatcggtatgggggatctaatgaggccgtgacctcattcaggcagcaagtccttgccggatcgcaggttcccacactgcacaacaatcggagttagctgccataactagttaggccagctcagctacgaatcgggttttaattttcttcatatatatattttgtgcccgaaactcgtgccaatcgcgtgtgcaccgcacgcttgcgcaccagagatctctcgacgcgacttgactctgttgcctttggccgctattaatcttggctgaaacaccaccagcacttcccttaccccaccagcccgcgcacttttgcccccaatcagcgtctaggctttgaactgcacgtttgccaaattgaaagcgactgacttggcaacacggacaccggctgagactccaactcgtagcgcgacttccaagccagcaccgactccaactgcgattgcgattgcagctccaacggaggccagcttgtgcctgggcttgtgcctttcagcaacggactctggtagtcgttaggcgattcatactctctcttatatgggtctttgggacatatgaacatagattcaggaagatatgactttcatgatatgctaggaaactgctgttataatattaatattaaatatcatatgtttacttaaaattttttaatttacagactagtactagttatcttaatggggacttaatgtaatttattatatctctcaagagcattggcaattcgctaatcgatgacccgtcaagactgcctttacccatcagcaactatttggcttttaagcttttggttcacacgactggcgatggcaacaagttttgtgcaaaactatatatacatcggcagacaaacagacgggcatatatgacaagcaattagtgtgcattgaggttagtcgaaaatggttttgcggtctctctatttctgtccatcggtgtctgcgtgattattttgcatattcgcattactcatacgccacgtgtgccggtcgagttgaaagttgaggcatcttgaaaggcgaaccatcgaaatgccttgagagtcttaattgttatggctccagtcagcagaaaggcaagccaagtcaagccaaacggctaacggaagtcatggccagaagacaaacaaacagagcgattctgcagcatcatgggaaatgcttagccaggcaaaaagcacggccacaaaaaataactccgaggcgtccaaccacaagtgtcatattgctgcgatggtgataaagtcggcccaacagcagctgtgaa-aaaaggggcataaaaaacaggcaacattttatacactcagtgctgaccagtagccctgagatcagcgaattaaaagaaatatgtggaggacgggcgaaaaacgaatcttagaacgacaaccggatgttaaagtttattacgaaaggcgacaaatgccgaagggttggtaatcggactatgcaaaaagagttttatttctttcattttggaacccccaatgcgccgagatagcgaaactgttacacttaatcgatacgcttcaacgaaaagtcaacccacagccccagccatagtggtggttgtgcactgtgagaaatatttgaaaacttaaaaaaaaaaactgattacatttgaattcggttataagtaaaatatcaaaatatatata------------ttttccattcttccgaaatggggtgatctatatttattggtaattaacatagttgctgttattgaaattgtttcaaatctactttaaactcccaaaaagaccgcacattttgtccacgtgcagttgtcgcagtcatcatcatcagccaagcatgcgacataattgcgcgagttaaggctgcccctccacccagccatccctcaccagttcgcccactgccccccattggcggctgacagtcaacccgcttgaaatcaaccagcagcaacagcaacaacatttcagcaatccatcggatcgcatcacaatccagccatccgtccaacgtgtgggaaacacacgacaaatctgtttcccacggtctcgtaaagtaggcacaccgcacacacacacaaacacccatccccatccactgagccatgggacccacaatcacataggctactgcctcgtaggctccctcgtgtctcattctcattgttggtgtgagcggtacggagcagcggacttcgacagcgaatgggagccgagcactgtcatcattgacaataagtatgacatggatgaggggggatggagggcggggtggagcggcctgagagacacgcgcagtcgccgagaatgagatccaatccgaaagccgactgtcgactgccgactgctcagtttccctctggccatgcaatcaattgaagacgacgcgcgccagagcaccaaagctgcagatacagatacatttgtatctgcggcggggcacgctctcgctcgctcccattgcatgcaccttggttcgaagtcgactagtttcggttaataatactaattttggactaatagtattactttcaataagcagattttacgaaaataattgcagttttattaactttgtaagtgattaatattttttgaaattgctttctttcaggtcttaaaatttagcaaatttttaaatcgtccttttggttgaacaattat-gttgcatacttttgagagtcatataaaaaatagt----------------tgtagcaaaata----taaagaacacaaatttaacactattggaaatgaaaaatattgatattatattcgcattgctaaaatggattatttcttattttttataataagcataattaagaaggtaaagagttccatggtgatggtcccactgtaccccctgcagacggtacaacccccatcatcgatggcctacagtagcctctctttgtgccgctgccgagcgccgctaccgatccgcgaccgaaaagaaccgaagtggaactcgatcttgggcccgagtgcctgggagcgtgtgtgagtgatcatgcgggagctttgtggccgggagagcctgatccccgtttgccgggagagcgtggctgtcatataaaagtagggctgggaactagtttgccactcatttcgtaaaagtgccgccactcgaacgcaccgcaatcggtggaacgcgcaacgcacgcgcaacaaactcgtcaaaaagtaaccaatctatgaaaccaaccaaaatcagtagtgataatgtgcagttgagagactaaatacaaaagaacaatccttaaaatacacaacataaaacaacccaatcgatcATGGTCATGGAGATGTCCAAGACGTATCAGTACCGCAAGGTGATGAAGCCGCTGCTGGAGCGCAAACGGCGAGCCAGGATCAACAAGTGTCTGGACGATCTCAAGGATCTGATGGTGGAGTGCCTGCAGCAGGAGGGCGAGCATGTCACCCGGCTGGAGAAGGCGGATATCCTGGAGTTGACCGTGGATCACATGAGGAAACTCAAGCAGCGGGGTGGTCTTTCGCTGCAGGGAGTAGTGGCTGGTGTTGGCAGCCCACCCACCTCAACCAGTACCGCCCACGTGGAGTCCTTTCGCTCCGGCTATGTGCATGCTGCCGATCAGATTACCCAGGTCCTGCTGCAGACACAGCAAACCGATGAGATTGGGCGCAAGATAATGAAATTCCTATCGACGCGACTAATTGAGCTGCAGACGCAGTTGCTCCAGCAGCAG---CAACAGCAACAACACCAGCAGCAGCAAATACCGCAATCATCGGGCCGCTTAGCCTTCCCGCTGCTGGGAGGATATGGACCGGCAGCCGCCGCTGCCGCCATTAGTTACAGCTCCTTCCTGACCAGCAAGGACGAACTGATCGATGTGACATCCGTCGATGGCAACGCGTTATCCGAGACGGCGTCGGTTAGCTCGCAGGAGTCCGGCGCCTCTGAGCCCGTCTGGAGGCCCTGGTAAttgggcgtgcccaatatggatcttatccctaatattataatcgcaacccaaaaaaaa-tggctattgaccgttctgcaacaagatccgttgtcttccaaagtaaatcatatcaacctaagttaattgaggtctaatcgatttctgaatggttttgaaatacttttagttttagttccgataatggtaatttgtaaattaattgtttaatttcaactgtgatataactaaagtacgttgatcaatcaatcagtgaatatatattcgagtgcgctattttcctactccaaaagttccctaagtttaatatctcgttgcgctctctttattgtttagcctatattaagctttaaataatttataaatgttaatttatgattagttgagaaagaataatcaaaaatacactacccaaataaaataaatgatttaaattgaaaacacaatgtttttcttttgcgggatttcaaaattttataaaatatttattttgttatattaataaatataaacaaactgaacgatattatgcaaacctaacggaatactgttcattcttgtcccagtccgccaatgttgtttactgccccaataaattacctttaattggcgtgaagacacatcacctcaaatgtatgcaacacattttcgactcgaccctgattcattcccataagcagatcatctaattggagcctgttcttaccaccaatctgatcggcaatcaacagatcctctctacctgcccgataactggttggcattgtggtccaaatcaacaggccaaacaacccccgtcaatatgcactacctgctggcaggtaaattgatcaacaataagaccaaaaaaggttcaggatcgaatcggattagggtccgctcgtttttcaaatgagtcatgccaattaagaaaggacttcgctccccatttattttctgtgttgatttgtaaacggaaaattgttggaacaataagggggaaacaaagaatttagattcctattcaattattttttttttgggtgaaatgtaacacaatttttggtaaagattaccaatttccaaatgtgtgatttaagagaaggcccatttcatacgatttatcaatgattgaaagtaaaaaaa-cagtggttgatttcatttaaattgtatatatattttgatttttttgtgtttgttaagtaaaatgtatcacaatttttgtaaagctcttcagttgagttgatcggcttgcgtgttaatttttgtggaatggtttcaaaaattaacggaagacgttgattaaagctggagatccaatggaagacatagttgccggatgatggatgatgcaggttgcaggacgctgatatttcTTAGGCCTGAACCCAACGATCCTGGGGGATAGCGATGGCGTTGGAGGTGCTGCAGTAGAGGGGCTCGACGAGGTCGTTGTCGGCTGGCAGATCGGAGACGGCGGTCCAGAAGAATGTGCCGTGAGCGGTGCGGACGAAGTGAACGGGAACGGTGGGCAGTTGCTCGAAGTCGTAGTCCTCAATTTCGCAGGACTGGGAGAGACGCTCGTTGGCCTCGTTCTCGCAGGACTCCAGAGAGGCGCAGATGGAGGCGGATTCCAGATCGGCGTTACGGCTGTTTTCCATGGATTCCAGAGACTCCAAAGAGTTGGCCTTGAGGGCGTTCTTGAGGTTCTGCTCCTCCTCGACGCGCTGCTGCTGCTTGAAGATCTTCTGCAGCAGTTTCTTCACGCTGTAGGACAGCTTCTTGTTCGATTTGATGGTCATGGTGTTGTTGGTGTTGATCTTGTTCTGGCACATgatgatgcgttttggaattttgtgtttagctgctgtgtagctgagatgtgtactgtacgaagcgttgagctcgaatgatgcctgatcctccgagccagggtccttttatactcgccaggacgtggagaaacccgaagccgagcaggtcacaaaacaccgagtgtgggaaactacaaggatacgtgtcccgaaaaatcctatacacagtgcggatacatggcgaggcaacaacaaaaacggcaggtgtgtttttcgaaaagggactacatcggcattaacctgcgtgcgtcggagtgtgacggcatgtagtgtcgctccgctcgcacctgttgaaggtgcgggcaattttatcctgctgcaggatcgtgagaaacgagactttctaccagttcccacagtttcggttcgaaaggatcctttttgacaaggagattcgttttttt--ccctttttctgccgatcacttttggtttttatgtgtacttatctcattatgtaggcagtgcgagcgggacggacgatgatggagccggggggcgggggaaatcccttttccatttctcgaacacgtgtgcagctcgagaacgtgggagaatattttcaattttcaacgctcgaacggaggcgaacaattaatgcccgaaaccagaagataaaatagctcaataggcaaacaatccgtagaatttgatggagtagggggcacagagatcccagacaagggatcaggaatccttaactgcgagcatttaatgcgctgtaatttgaaatttatcaaattgtatgtggaggcgaggcgttgcccgaaggagcgagatggcaaaggagctggaggacaaggatcgtcggcgaaggagttgcttttaatttctgttgctgatggcacacaattagcaggggaccgattcgtattatgatgggtaaaaaatatgtaagagggaaggaggagcaggaccacgaggacatcgttggaggagcacacgcacagcaagcgcctgatcttttttgtgtggctccttcttctttttttatttgtggatcgttgatggcgcgtgaggcgctgaagccaaggtttcccaggatttctttcggctttttttgtctcggctccctctggatatctttggcgtacttaatggattgtcctctgacttaaccataaatatttggaacccggtgtgagttgggacaaattaagcaggactcctcggtgagaagttgtaggctggcgttaacagatcgtcctggatctcagatctattgaactgctgtggaggtgatgatgattatatggttggctttgttggctggatggttgttataatggatcgatgagcgggt----ggatgggataattggtttt-attgatggatacttttggatcctttatgtcaaagaaaattagagcaccaatgtaagataattcgtagtaatataattgttataattttggggatatctcaaattatgttaatattctaagttagaaaatgtgttttatgttaattgaatcctcctcctttgggtaaaaaccaaaaaattaacataaatatgataatatttattattcatttcaacaacataga-atgcgttcataaaatgtaagtctcaattccaagtttgtacagcttcattttgtcctgttgctgaaatagtcatctaaaaagacaatatgctggcagagaactggaccaattttcgggattaagagctaaagccatttcaataaagtccctcctctttttgcagctacaaagtatctttttgatattgaggcagaatatttctataaaatcccctgtgttttatcacaacaagagttgccttcaatcttttgaatatcctttgctgtatcaacagtcccaaattattgaattacttccaagaaactgacctttatggccctggacgattctcccagttcctcgtatcgtttttggttgactcatgctaccgcattattcggccttattatgcacggattgtgtcgatctaattgtgttttggtcctttagttttt-cggttgactcattgcccccagttttccttctgatggttttttttttttgtgttcgtttttgtttt-attctgcactttattgtgtgcccacgtgcagggacaaaacaaataaaaatagttaaccatttggatgggaaaccaaagccccgctgggggtcttaaattttggctgcccctgcagtggtttttttctgggttttcggtgactactgtggtgccttcttttt-ctccatcacttttctatcttccagggaaatctttggccgaacacgtgcactgatttcttatctcagctcgatcatttaaggttccaaaactgtggattagcccgacgcacacaaaagcggagaaagaggaaaaaaaaaataaaataaaaataaaatcaacctgaccgtggctgtccattgtctccctaccaagtgttcaaaggggggtgggaatgatcgtgtttgtacacgtgacgacctcgtttcgctcacagcagggtgttacgatcgaaactgcggccccgtcacgtccctcgaaccacctatccatccacctaactatccatccaaaacccatgtacatatctaccataactacagatagtgcggcaacgtgatcaacttgcgaacgtgaaaatttcacacatgtgcgtttgattgtcgacgggaaaagcccaccgatcattgaggccttccctcctcctacggtttccgcaggtccagttacaccggacaggaccttccacacccacgccgaccggaggatgtgctaactgcccgaatctgttacggtatttccgtttacattttccgtggtcagcagcgtgaacatcaaacgaggcgtgcgaaaaattccgtagaacgaaagatgatctctgcacttgagttgaacagacgggctagttgagctatagggatttagtcggagccatgtgcacaaccgtaagcataacaataacaaggaatcgatagataggttctaaggaactgagataatacgaatacttgatgacctcgaaaaaatttagcttgaaatccaactatatattatcaatatatagttatatttggtcgcacttttaattattcctctgatagattcttgccttataaattaaaaacgattacactactttattgctgtaatttaaagtatgtgtttccatattatattgtttcattttcaacaaagaagatatacccaagtcttcattagaattctatctgtgacccgtacttaaatttaaatatgagctggtggacctacgtggcggtttctttggttttgtaatgataaaataacatagacagtaatcagtgtggtgatgcaccacacatgtggggtcctttggatcatcgagttacacaaagacattgcacttgacacgaggcagcgagacatgtcttcttatttttggattttattttttagtttacaaattagtatgtgcgatggtgtgtcgcatatgcgggaggcgagttccaggaatgccgtggccattgtcattgttggtttaggatatcatcgatccaagcctcaaggagtcccgttcctcgatccccgcccatcactcagcacgcacgtgcagggcacaaaagcggtcgtaattgacggtttaactcgatgggcccggaacctcccctggctgacaaacacgagagaaaaaagtcccaaaacgatatgtgagccctgtccaggggctcgaggggtatgcagattcgacaacactttgcaacacgtgcaacaccacagtgttaagctgttgatcgaggcgtagacaggtctgtgtctttttttgtctccggtcctcgggggcgtcgcttggctaggggtttgactgggtttatggccagaggacctcctacttggactcgggggagttcaactcttcgtcgaggaggtcgcagctgggttgtcaagcacggatcttgtttagatcgatcatcaggcgggggaggtactgcttaatgtgtgtcttttacacaaaaactgtggaattattctaatgaattgctcaacaagggtaattatctttcaaagaagcagaacaatattcttgacaatcttatatctacacagaaagggattactttcacttgacattgtctcttctgaattacaattacgtgaatgttctgcaaagtttattttactaatctaaaatctaagcaaaatctacaatactcgtcttgatcatccatgatcatgatgatatttttggatttgattcaatattttctccttgtttaagatttgtaacaaataaatcatattagattaatgagatatctgcaagccgaaaatcacaaagccaattagaattttggcctatgatttttgttaatttaagtaaataaatagaccaaagtatttaggtttttgtgtgttttgtattttataactattaaagctgttgtgttgttctcttaaaataaattccttaataaactaataaagcttgaggtgtgcttatgatctaggtaaagctgttatcacattgttaacgattcaattggaagacatgattcgttgcagcagaagttgctggtggaagacaggattcaatgtcgatgctgaagaagattcctcagctggaagactggattcgatgtcgatgatgatggtaatggtgatTTACCAAGGGCGCCACATGGTTTCTTCGACTGGCTTGGGGCTGGCGGCGGATTGAGAGTCCTCGTTATCGCTGTGGTATCCCGAGGAGGCGGGGCTGAGTGGGCGTGGGGTGGAGGTTGTAACAGAAGTCTGGACCTGATCGGCCTGCAGCATGCGCTGGAACTCGACGCCCAGATGGGTCATCACTGTCTTGCCCACATCCACACTCATGGCTGGAGTGCAGGCCATCACACGGGAGATCTCGCTGACGGCGTTCATGTAGCCATTCTTGAAGCTATCCATGGGAAGTGGGGAGACCGGCGCCTGCTGCTTGACGACCTGTTTGCGCATGAAGACGAGTGCCGCCTCCAGCATCTCGGCCTTGTCCATTCGCAGGATGGCATCATCGCCCTGGAACTCGGCCACCAAGGTCTTCAAGGTGTCCAAACACTTGTTCATGCGGGCCCGACGCTGGCGCTCCAAAAGGGGCTTCTTCACCTTCAAATAGTGCTGGGTCTTGGAGACGAATGTGGTGCTGTTGTTGCTCTGTGGTGCCATtttgtaatgtgttttttgttttggaagatttgtagaaatgtgctgagctgatctgaactgcttgcaggatgctgctcgaatgatgctggattcctcgactgcaccggcttttatacccgcagcagccgcagcagcagcagtgtggagaaggtccttgctggaggacctgctacctgcgaacaccgtaaagatctcgaaatcttattgctatgctgtgcgtgcgtgggaaaggaaaccaaggaaatcgttgtgcaaagactgagttttcaggctgcttttcttggctccctttgtgtgttttattcctttcaattgtctagccaaggagtgtgggtcctggcgacgcattgtaactgcaattaaaccgtaaaatgctggccaagacgtgggaacgtggtgctcagaattgggcccaattgtctgcgacaaactgattcggtttgggccagcaaatgaaaatcaaactcggtaaaattgtaattgtcttgttgtggcttactgatctttggatcgctgaaaggaaagaaggaggatcgtttagatcctttagccagtttcaaaactaaatatgggatgttagaggttgatgtaatcatggatagcaaacacttatacctcaataaggaatcaaataggtggatacaaagtacataaaattttagggattcgtcatctgctcatgcaagtaattataaaatccaattcattacaaacaagcacttagatatatgtcctagtcatggttttttagggtcccttcaccatcatcgctgccccataaatcctgacccaatgctcgcccgatccccatgcacactttactgacaacccttaacgctaaccccaatccccatcccagatccaattcgaatcccgagaaagtggctgtcaccgttgttagggtcttgaggggtctttccgtttgttttgctcgattttcatatcgtgagaaccgctcgagacgcgtcgtgtgtttcccacgcgatgtgcacacctgccatttaagacgcttatatggttacgattacaggcacggatacacggaaagccagcgagacacagatactccacacagacaaccacttggccgtaaatatacagaagcaacaaccagatgagggcacacatttatctgtcggcacacatttattgcgccggcgcgacgcttattatcagcccaagtagcaatcgtcgtgtgagtgactgatgcactgacggattgactaaactgctcgactgaatgactgaatgactgccggacggactgactgactgactgactg--------gcgaactgagaaaccgactgattactgcctgctttactttagtttttcactcttgtcgccgtcattgacgattgtttaatttaaattgccggctaccagtcggcgggcttaatgattatggccgggccaagagccagagccagagttgccatccaagttccgtggaacttgtacgcaatagttatttgtactttacgacatgggctaattgaacgaacgcacccgcagaagaagtttaacgagccgtctgtcattgattgaagtggtgaatgggagttgcggggacgtggggatttggcctgtcaatgggcaatcaaatcattaacgtatccaaggtgagtgagaatccccagtagcagtgaccagctaactgacagccactggatggatttcaatgatcccatcgcctgacttacgtcgtccgttcgtggaccaatcctttgagggatttatgtatgccggaccaccagtttgtttgtcaggtaaatgtcgccggcaaatgtttgcgcagccataaattagccagacgataagtggacaattgttggctgacattagctcagagcccacaatccgtgggatgcttagaataattcaaagttagctttgtgaagaatggtcacttcctggtgttaatgtgattgttctggcattataatacacatcatgggaaaaacacccaagaagttaatgggaggagaggatcttcagcacttttacattgcaatcaagcaccgatttctcttgtatttttttt-gttttttgttaaatgatat---aattactaatgcttttatagattgaaaactttgaagtactattaactctgtccaatatgcaaagtatatgatgcctttcttatacaacatatcttatctaaaaggtattttcaacagaaaagataccccttttattattatctctcaataacaataccacacagtcaatcattctaatcgcttaccattcaaactcaattgactccccgccagcaatcaaccacaaacccacttcaattgcagctcgtgccaactaacaaccctcgtccgaatgtccaactcccaaaccctggcccacagacaacaa----gcactccagaattatgaacccatataagttgaattaaaacactatcaaaagacgccaccacaagtgaaagcaccttgctctggcgaggattaaatttgcagcggtgctccacacacgtgaccaacccacgtccaatcagaggagcagcacttgttctccgccacgcgtttggcccaccgccgagctttccaggcccaaaagaaaacatcaatcaggtggaaagcgattgggaagccaacgcgtgacccaacggcgggcgaagcaattaaccaaagttgaatcaactcggcagcagcggcaggagcagcagcagcagcaacaacatcagcagcaagtgcaatatgtgtcaaaaggggcaacagcaacggcaacagcaacaccaacaagaagcaaccaccaccaccaaggcaacgaaatgagcggggctgtggcctaaattgcaaacagctgccactcgaaccgtgggatactttttcccctagcctcaaaaaatcgagatatacgctcaggataggggaaggaaggccctttgctgtcgaaccttatccatgggaaccacaactgctcaacgctctcaatatttattctgtattgaaatggaaaaaatgaggatggttcgagaaaaaaaaaaacaaaaagcaaagggatgcaccaccgg-agtggggggaaacgagattatcctgcacgtgttgagcttgctgcgtggttccttgcgctgaaagcgtggcaggcgaacgttgggctgatagttgggatgatgttgctgctgctcctgcgcacagtttggacatgtgtccgccacatgtggcacttgttgtgttgggtggttggacttttgggtggtggttatctggcgggctataaaagcgcgccacttgccatcagcccacaacagttgcaattcgagaatcaacgcgctaagaactcttatctgtaaagtgatactacactcttgtcgtaaccATGTCGAAAGTAAAGAACTTATTGGCCAAAATGCTGCAGCGATTTGGCAAAAACAGCTTACATGCCGACAGTCAGCGATACGATAGCCTGGAGGAGATCGCCCAGAACCAGGCAAACGAGAGGATGTTGAGGGCAACTCAAGTGGGATTGGAGGAGCACCTGGTCATCTGCTTGGAGACGGAAGCGGGCAGCTTCTACTGGCACTCGCAGTAGcagcaaacggaggagcagcagcaacaccacctgcacgaccaatctgaaaggaatcattgctgagaaccaaaacatccgatttcgaaattgctatcatgtcaacagccgcaattatagtaaatagtggagcaaaaccacctgcaatgttagttgcaacatgaggaacgctacaaaacatcaacaactactattattagtagcctcttcaacgtcgaaaactatacagcaatacaat--aaggaatacttcagttgaaacacccaactgcaattataattgcaatgtcaaccagccacacctcaaaaagctaaaaaaaaa-ccaattgcaacatgagtaatgactaaccacgaagcaaccgcaagaaattgccaataatatctacaataccttgtcaaaaagcgagaacattaacagccgaaacagtagcagccacatgaactataacaattgcagcaatgtccacagtggcaacatctcaagaaatcaaagcatcgatgacaacaacagcaggcaccacaacaatctcaacatcatccaaagccacaacaccatgggccaaaaaaccggtagttagatgcgaccaaagcgactgaatggatggatgaatgaataatacaagacatatcattcgatgaatgaatggagctgacgatcgatcgtgcgaatcgaattgcgtgccagcaacaagtatccaactagtccaaaggatgccactcagacatcctctccagttggagaccctcgatggttgccaatgatcagtaataaatacatttgtgatatcaactcaagctagttagtgttgtagtataaacgttattagcttataagaaaataaattaaaaagaaaatccactaaaatcgtcactgtttgttacgtgggaagttgggtagttaggaggaaaagtaaccaattggattctaatcaatagaaaatcagtcagcgtagggcttcatcaaatcttttaggcggcttaaaacggctctaaaaaaagctttgaacacacgttaattagatcgattgttacctttttatattcaccttccgacattaagtaattgaagtttgttaatgaagaaaccccttaacaaactaacactgtagctaattgagatctaattattaaatcaaccatcttttaataccatcacattggacataataggattagattataaagaaacacttttctatattaaaattccaacgaatccaaatgcaaatcaaagtcaaaccctcttaagttgacaacatccccgcatatccggggcatcaaagctaatcgcagcaaatgataatcgccgccctgtcattccgcgcaaaatgataatttcctgtcgccgattctcaagcttcaggcctgaaaaaattaaactctttttatttatttattttttttttttt-----gtttttcttttttgcatttcatgcgattttattgcgcatgcgtggcgcgcagcaagcttctgttggggccctttggcttttgtttttagctgcccgcgtctgtcgcgcgtttggcgtgccaagcatgcgcacaca--tattcaattacacggccagcaacgtcggttgcccagcagcagcagcgattatagcgatgcattgacaataagccaaccccgatgcgtgcccaaatggttgcccctacttaataaaaagtggaaaaaacaacaacaaaagcccggagctggccatgtgcagctcgagaaattttctcacagtcgccagaaaaattgtaacggcccgttgttcagcacactctcagcacgcagtgcactgcac----acacacacttcctgccgcagccagcgttcctcaaaccggccacgtatattgtttatatagttaacgaatgcgatacatttaatctttagtgtgtgtcaatttgccgtacagtcatttagtttgcatgtccctcgtcgatccatcgaacaatcatccctttttctgggacctgggtcccacgatgatgatgtcccgacgtgagcaggaataccatacgcgtatatgtatgccacttagcgatggacgatcccaaccgatgccatccgaaacgaaacccagggcccaagtgttcaacagaagctacaattcagcattcataattgacaagagcaggagcgagggagagggcgatatgtgtagggcccacgatggacaagaaaaaattaaataaaataaagggcaggtggtagttttttcagcactacccgtgactcgcactagcagctcggtcagatttacagtggttcgaatggaacgaaaattggttgaaaacaatttagggt-cttgtcacaatctttagatgcttttagcta------caaactacaaaatggtttcttttttt----agaaattttttaaacatcataacctgacaagaacatcttttccaaatatttctttatttcacccatctgggtacagtaatcccatacatagatattctgtaaactgcaaccttcacgaaccttaatgtttttcaagactcaggttcccactcaccgtcgcagctaacaaaattatccgtagcaagtagaaaacacctttcacaaaagtccctatactcggactatatatgcctagaaaaacctctaggaacaaatgtacctttccaacatagcagatagtttagtaaaaattctttacaagtagaaacacatcgagaaatccataaacacttactctaaaacctgcaagtcgtaaaattgcacgcatgttccgtttggtaaaaccccaaaaatcacattcgaaaactcacattcccacgactttgaatagaggttctcaaattaaccgtagcaagttgagaacaggcaacaaaaaatccgtaagatactgatttccaaacctgcgagtcccaaaattgcacacatcttcgccttggaaaaccccatttccgacatcccaaaactcgcattcccacgatccctacagaaattgctaaaactttgtctagcaagtagataacagtatgcgtaaattccgtaaaccttaaatttcacgtagttggaaaagccttgaagaattcattcaagcaaggcaccctcaaaattcccgcatgtgtttcatcggtttggcccactgtgccatgtgcataagggctcggaactcggagctcggactcgggactcgcacacgggctacctccgattataacttataacaccaacgagcgagaaaaatcttgtgggaaacttgagggcaaagtgtttcccacgattcgaatgtcagtggaaaggaaaacagagaagcagcatgtgcaaccaccgtcgcaccaccaccactgcactatcgcatcttcatcccctgccgagactcacttacaccgaacaccagtggccatagcaatagtactgagaacatatttaaagttctagataatgtttatattttcaaaatcactactattaagaagtgtgctaatttaattttttaggtgtaaacgtataacattatgttaatttctttttgtttaataaaacgacatttaagtgctttaagggaaacccatttgaagtaattgttaaaaacgtaacgtacttcttaggtatataacaacaaatttgtatattcgctcgaagaactatagctgctttaaacacatttctcatactatttttaccgcaggtgtgttccaaacttgtttgtggagaaaaacccaccaccgaaaatgcaggcgagaggatcgtgtcccagtgactgagtaaaagtagtttgctccgcaggtggtggttcttcggaggctccgcagctctctcttctctctttctccgagcagcgtgcgctgagcacgagacgctctcgcggcggcacgtgcagctataaaagcagcggtaaccggagacgaatgcaacatttcgaacgcaatcgtcgtgcagtcaacatctcaggataacctcctccgaaagatcgaagaagttcttcaacaagtcgttcttccatttacctaaacgcaacaaataaacaaaacaaacacacaATGGCCACCAAATACGAGATGTCGAAAACCTATCAGTACCGCAAGGTGATGAAGCCCTTGCTGGAGCGGAAGCGTCGTGCCAGGATCAACAAGTGCCTGGACGAGCTCAAGGATCTGATGGCCGAGTGCGTTGCTCAGACTGGCGATGCCAAATTCGAGAAGGCCGACATCCTGGAAGTCACCGTGCAGCATCTCCGCAAGCTGAAAGAGTCTAAGAAGCATGTTCCGGCCAATCCCGAACAGAGTTTCCGTGCTGGATACATCCGGGCAGCCAACGAAGTGTCCCGCGCCCTGGCCTCCCTTCCCCGAGTGGATGTGGCTTTTGGAACCACACTGATGACCCATCTGGGCATGCGTCTCAACCAACTGGAGCAGCCCATGGAACAACCGCAAGCCGTCAACACTCCACTCAGTATCGTCTGTGGATCCAGCTCTAGCTCCAGCACCTACTCCAGTGCCAGCTCCTGCTCCTCCATCAGTCCCGTTTCCAGTGGATATGCCAGCGACAACGAGTCTCTGCTCCAGATCAGCAGCCCCGGACAGGTGTGGCGTCCCTGGTAAacaaagatctacttggaaggactgaattcccgacgggcaatcacgcaattggaaccgcagctttagaaaaaatgctttacaatgatcctcatttatttgttacgttaccaagttttaggtttctaagttaagtctgtgatagggcacgctttattaacttttgtcttaaatcaatcgagcagaagtctgttttttactctacatatatacaaatgtttaccagctaagagatctcaagaacacaatatgaaaagatacaaaatgaaaaacttaaatacaaatcaaaatatgaaatgaaattatacaagaatcttattatttggggaatctattttacagcacaatccaataggggatattgaacttcagtatttgtctttaaattccaataggaagaagattccattgaaaatatttaatgttggtatgcgcgaactttaaggtccaatataataaaacgatcgtgtgcactagcttatttaggacacgtgtaaaaaaatggacttcccataaattatgttcattatcttaaagcccatcattatcctaaacgagctatattaataacaagtttcaataacagttaaacataatagcaaaacatgctccactaatgtgcacttagttgtcaagcatgcatttaataataaaaaggaatttaatttcatatt----tttaatggtcgttatttttcatttgcacgatgtgtttatttatattctatttcagtaactattttgtcaacagactatgaaatgaaagtatttgacatcctttagcacaatacaatacattgttataaaccttaaatgcggcattataatttttccaccaataaaaggtcaataagaatggtcaagaaacatacaaatgagtttcagcatgcgtctcgattacttatcacacattataccctattatatttaatcccttaaaatttattcttttacaattaatcaattaaattacatcacatattgagggttgcaatagcattacgtaaaatcataggtaagtgtattcaattccaaattcataccacattattaacctctgacacccaaaatactataagaagtgagagtatccctccccattacaataatcaatgacgttgttttccacccataaaatgtcaatattaagaaccctcaagatttgtaagggagatatacaaatccatctcaattattaagtgaggaagtagcataccctaggcggttgcaagggagggacacaaatcccataggtaggcatcgatgtcagaggtcgattagtttcctaatagaaacagagtttataaaagttaactcgaaagtgaaatttactcaatggaattctaatacaccatacttgcatgcgaaacccaagattccgaaaccaaaagcacttaatattagctaattaaaaatgggtttagaaagatacgccagacattataagttcctattaactaaattcaaagaaaacttttgtatcctatgattactttaacaatc----------------ttattaggatgagccacacattgaacaaaccacatttaccataag--------------acaagatatttgaaaagtgcacatcaattaaccggtgaaaaattactaattaccaattagggggttgcaggaagttaactatgtgcatcccataggtagacattccggcacaaggcccacctcacctcagcctgggcattgagtactcaacctcggccacgagtgtggcacgcggggcacactttctgcgcccgtttgacccacgtccccctgccaaccacccaaaaacccgagatcagacagcccaaacgatggaacgatcgaacaaccaaggcgacccggcacgaagccaatatgccacatccactaattgtgtccaataaacactcgtcgacggggcactgtgggaacggaaagaggagatctcagagttcgcagttcggaggtcggagcaggagtaggggcttatacaatcatcgtctgctggcattgatgaaacaataagcgagtagatggcacggcaggataacaatgccagagcggcccacgcacaagcagttcggatcccctgcccctgctcatcatgcttcgatcccatgtacccatatatgaacgttcccattccaaacacgacaggatgaggcagtgaagtatgcattaaggataataacaccggcccagaaagcaatgcgagcagccaaaaacagcgacagctgcaaaaatgtgccctgatccttatactcgaaaaaaaatgagaagcggagcggagcgaagcatgtggccaaaagggaaaacaaacgagaaaaaattgtgtgagaaacttactttcagctcggttcccacgccacgagccacaaggattgtcctccgtcctacgaagttgcagctgttccttgtgaaaaagacaacaacaccggcgtttagccgtgcgagcgaaagagagggcaggaaaggtgcgtatcagagggtggatttcagggaccagggagcggtataaaaggacgggacctcgcagagcagaatatcactcacgattacgccgtcgagcaggcagcaacaagccgaatacaaaatttttcaaaaatttttaaaactacgtaacctactaccaaaacaaaaATGGAATACACCACCAAGACCCAGATCTACCAGAAGGTGAAGAAGCCAATGCTGGAGCGCCAGCGACGTGCCCGCATGAACAAGTGCCTGGACAACCTGAAAACACTTGTCGCCGAGCTACGAGGTGATGATGGCATCCTGCGCATGGACAAGGCCGAGATGCTCGAGTCAGCGGTGATCTTCATGCGCCAGCAAAAGACACCAAAGAAGGTGGCCCAGGAAGAACAATCCCTCCCCCTGGACAGCTTTAAGAATGGCTACATGAATGCCGTCAACGAGGTGTCACGTGTCATGGCCTCCACACCTGGCATGAGCGTCGACCTGGGCAAATCGGTGATGATTCACCTGGGACGCGTCTACAAGAACTTGCAGCAATTCCACGAAGCACAGTCCGCCGCCGACTTCATCCAGAACTCGATGGACTGCTCCTCAATGGACAAGGCTCCGCTCAGCCCCGCCTCCTCCGGATATCACAGCGACTGCGACAGCCCCGCCCCCTCGCCACAGCCCATGCAGCAGCCCTTGTGGCGCCCCTGGTAAaaacaaggggttaagtggcaggaaggtaagggtggagtggcaatgggaatggaagaaccaaccaacaacgcatctgtgatagcccaactgtgatggcaacaaaatagcaaaattaaaaaagcaattagcaaaacaaatataaaccaatttaaacaaatatcaaaacaatttactttattgggatgttgggaggggatctaagggaccaatcccttagttggtggcaattggaatccttattggtaattaaattattaccaattaggaaatatcaaataatatatctctgctctgacaatggaaatctattttggcaatgaccgaagtgaaatctatttta-----------------------------gttaattaaa---------------------aataataaattaaatatatttcacttaattaaaataaaagtgttttagaaaactatcactgataattttaagttttttgaatcggtaatgtccttaacggttcacaagattgaaaa----------------ataataataaactgaataattatttattcatttttaaaaagcgcgccaactgcacctgaagaacatgtacagatctaagttacgtatttattgcggaacttttttctcttttttt-caagatcatggcaaaaaaggagtgctagcacggaatctatttaattagttgttctgcaaccgtagtgtttgtaaataaataatttaatacgtaatagttctttgaacattaggattattatttcgcagagtgtaactagttcgatttcacgtgcagcgcaggcacttcctaacactggcgcatgcaacactgcgccgctgaagcgagtggcccgcgataacagaccctcgacacatcgataggcgatagcgcaaattgcatacctgagaccgacgcggtctgtgtgtcgcggataggaaaataggaaattataaatagaaacgggccgtgccgatgccccaaaagccacccaattgccagctgccccaatcggcgaggataccaagtgctaccgaggtgnnnnnnnnnnnnnn
> Drosophila melanogaster strain NVIII-9 enhancer of split complex, complete sequence (GB AY779909)
nnnnnnnnnnnnnnnnnnnnnnnnnnnnnnnnnnnnnnnnnnnnnnnnnnnnnnnntgaaaacccccacagaatgtcgtacaaaatcatagaatatttatatatatatgtatgtatgtatgtatagaatgtccagaagcgatgaccactgaatgcgaaagaaggaaatgaacgcgtgtattgatgtatgtaaacagaatgtatatatttgtatgtgtagaagggagtggatcgaggatactataagcaccgtagaagaagatatcgaatggaaatatttttaaacgattaccgattgtacattttaatgcttgcaacccacaactgcaactaggcacaccaagtccaccagttcctcaaaggatgaccgcgaccaggcgaaacggagttaaccatgaaagcgattaaaggcaaaatcaaacgaaacgaatacaagaacaagaataacttaaagctttaagaagacggcatgttgcacatgtcgtttgcattactttgtattatagatgaatctccccgcagcaaatgtatctg---atggcatttatttttttttt---attctatataattttacttttaaaccaagttcacctctctcattagtccttactaatttatttcatcagcacattttccaagaaatttccgaaacaccaaaaactaatcgataataagcttaaaacgacccagtccgctttaaatataatttagttttaagcacaacaaagattttaatcgaaatagaaatgataagcgaaatgaatcgaaccaaaataaaaacttacgaacgttacacatttgtacctcttattaaacaataaacgaagcaaattagtccgttacacttactttctagcacatggattttaaactgtatttggcgttatccgcattaaacaagaacattttttttaactagatgcgcaaaaatggaactggattctatacattattattaatctaaatgtatatgtgtgtgttgctatatgtgtattaaacgaatatgtatctttgtaaattacagccacttgaagatatttatgaaatgttaatgtcccaaatttatcaatgtacaacaatatcgaacaaatgaatatactttcaattaaaatgtttattgagtatcggaacgattcttttattgggaaagattaaaattctaaacgattcttattttttgttttgtgatccttgatcctcctcttctactttcaaaagtaagatgattcatcattatcaacagattgaaatctctctcttaaaatctttccctcatggaaattggcgcaattgaaatccctgtttttgcatatggctgtcttccttaagtcgtcccaatacccatatcaaaacattgccactctgatgatctcagaaacctcccccacgaagaaaactggaaacgaaatgtacgaaatcagtgccatcagatgtcagcaaatgtcgccggtgccttgctgcactgtttgttaacttctcgatttcatggctgcgattgcagcgacccctggtcttggatttgaactggaactcaccctcgggcaggtggatttcgtcaatggccctatccccgaatacccaatctcgcaaaatgcgccaaacaagtgtcacagctgaccgaggccgaggaaccgggcaaccggcagcagaagtgcggcacaatcccaatacttgtgggaatgtctccagtacactttctcacgatgcacatgcaccgaccgacccatcgcagcaccggctgtttgccgcttgcctgggtggtgctatgctgccgtcccgttggtggtggtggttgttgcggtggttgctgctgctgcttctgctgctgatgatggtgctccgtgcccgtaagtgtaacgcaatgtcgcgccaaagaggaaatgaggtctgtgtgactgtgcgccaaaagggaagaggccacactgcaagaaaattcgaactctaaactagcaacttataaagatggcttataaagacttcgggattgcattgcttttaaagcaaagtaatgcaaattatagtttagttacagaattta------------------------------atatattatttatgcacattttgcatatttctgaatattatatttcagtttacaaaacaacattttttccagtgcacctgcacgcatacaagcagaaacccacacccatatgcaacaatggcattgcctcgacaagattggctctttggcttaagtgaggacggcacgcatggggcacggctctctttt-ctcgagggaagtgggaaccagggagcacggatggctgccaggcaggtcgaggtcatgtcgctgctgatgtcgtgtgtgcgtgtggtgcgctgctggtggtggtggttgattgctccgactctttcctcctgctcttcctcggagacccttcttcagactgttgcgccggcgcacggcaacagcacgaggaagagagacgcccgaagagagcgcgctactagctcgggcgaagatccgaagaacgtgttattggaccctagtcaatacactgaaaataactttgaggcagtctactattacgaccaaggttaaagaagctttgattaaaaataaattaatttctaaatatata-----aaagt--------------ttctaaagtacaataaaactattttttctttgtttatacttatcgttgtaagatactttagatgcatgagatactttggtttacagaatggacatcaaaagagcatgcttcg----------------------------------tatagattttgaaaatggttctctgccacatagggattgttttcagtgcaagaagagagcctcagtggcttccgcccgatccaatttttttgatgttgcacacgtgcaacgccgagggaatcttgccacaagcagagagtgacccgattgatgcttcgtggtgatcgtcggcgtgtaggagcgttgtgatcgcagtgcgtggtggcagttaggggaggatttcgatttcgcaagtgtacggcaccagcagctacaaaaaggatcagcttaccttgcggcaagatcatttctcaagtgactaccgtgcagtgcggagcggcagcagcgacatcgcaacatcgcaactttatttacaaacaatcaccacaccaaatcaaaacccattatacacaATGGCCGTTCAGGGTCAGAGATTTATGACCAAGACTCAGCATTACCGCAAGGTGACCAAACCCCTCCTGGAGCGCAAAAGACGCGCCCGGATGAACCTGTATCTGGACGAACTCAAGGATCTCATCGTGGACACCATGGATGCGCAGGGCGAGCAGGTCAGCAAGCTGGAGAAAGCTGACATCTTAGAGCTCACCGTCAACTATCTGAAGGCGCAACAGCAGCAGCGAGTGGCCAATCCTCAATCCCCACCACCCGACCAGGTTAACCTGGACAAATTTCGGGCCGGATACACCCAGGCTGCCTACGAGGTCTCGCACATATTCTCTACGGTTCCCGGCTTGGATCTCAAATTCGGCACCCACCTGATGAAGCAATTGGGTCACCAGCTCAAGGACATGAAACAGGAAGAAGAAATCATCGATATGGCCGAAGAACCAGTTAATCTAGCCGACCAAAAACGTTCAAAGTCTCCGCGAGAAGAGGATATCCATCATGGCGAAGAAGTCTGGCGCCCCTGGTGAagggcattccatatatacgcaaccaattaacattgatagctttactactcagtttcattaagaaacaatccaagttttccaaggtctagtgtaaacatttgcctcagaatcgtatttagttggtagttgatttgatatgatgtgatgttcctgtgatagttcttaagttcgtattttgtatttgatctcccataggcttactgattcatgtatttaattcattgtaatttatttcatcaactttgcaagagcttccccaccgagcttccacttagcctcattaagaacaaatttttgtgtatgttttaaaattatatttttcgctttacaccattaagtataagccatgaacatttgaataataaaatgaacgtaaactgaaattttaaaagctttatattatttggaatatgaacataaacaaggttgctataat-----------ccataggtacataggtacaaaatgttataatatatataattattatattataattataatttataagctcttatttagctttcttcgatataaaagatatatcagatatatttaaatatatttctaaaatctaatttgaaatatatagaaaatatatattttccttggaattttaataatttataattctaaataccaaataccgttatactgtccacttgaattcaagtcaattgaactctccccactccgtttacaaatccctgtaatgcaccacccatccaaccatccatccattacaaaggtcctggaacgcgagcaacttacagccgaaagtgtgtccacagcgagccacacgcgagcagcgctccaggatcagcatcgctggccccttttacatggcggatggagggagaggcagaggtcctgccgggtcggggggatcgggaagtcgtacacgcattaagcgcactcgacgcacacgagcaatgttcccacaggatcataacagccgaccaacaagtgcaggatgcctctgtccttgtcccttcctctgccaccaaacacgaacccgatccaatttggaatgccaacggtaaacaggaagtcgtcgaggaatcgcaacgcctcgtccttatccttatccccatcccccgacggaggtccccgctatcgtgggaaccccggaggaccccgatgagatggcataatgcaggcagttcattatccttatgcccctcaccctgccatgccatagtcaaatcataacacacaaatctagaaacggcagctgttcgctctgcaaattcccatgcccatggccgtggccatgctcggctgctttttgcgggcaggtgagcgagtcgatgtgagaaaccgagtaggaaagtgtttcccacgatcctggcagcgatcctgctccctggcccgtttgataagggtgccggggccaacaataagaaatcgcccgaacaataaggagcggtctcaagaagcggaagggtcggtaccgagcaaccctcatgccagcacacgaagcgtgtccccgtcccttttgctcctcgaatgccagcacacacgacgacgacgacgatccctttggcccattttttgggggttgtttctggccagctatataaggccgatcaccgaaggtctagcaacacacaacgacttcgactgtcggagcagcaagagctcaaagaactcagcttacatcaaaactacaagaaaaacaataagaaacacactaaATGTCGTCGCTACAAATGTCCGAGATGTCCAAGACCTATCAGTACCGCAAGGTGATGAAGCCCATGCTGGAGAGGAAGCGTCGTGCCAGAATCAACAAGTGCCTGGACGAGCTAAAGGATCTTATGGTAGCCACCTTGGAGTCCGAGGGCGAGCACGTCACCCGTTTGGAGAAAGCCGATATCCTGGAACTTACCGTCACCCATTTGCAAAAGATGAAGCAGCAGCGTCAGCACAAGCGGGCTTCCGGCGATGAGAGCTTGACTCCGGCGGAGGGCTTCCGTTCCGGCTACATCCATGCCGTCAATGAGGTCTCCCGTTCACTCTCCCAGCTGCCCGGCATGAATGTCAGCCTAGGCACTCAGCTAATGACCCACCTGGGACAGCGCCTCAATCAGATCCAGCCAGCAGAAAAGGAAGTCTTGCCGGTGACCGCTCCACTCTCCGTGCACATCGCCAATCGGGATGCCTACTCCGTGCCCATTTCGCCAATCTCAAGCTACGCCGGCAGTCCCAACTCCAATACCAGTTCGACCAGCCATTCCCTGTTGACCACCATCGATGTGACCAAGATGGAGGACGACAGCGAGGACGAGGAGAACGTCTGGCGTCCCTGGTAGataggattacttcacaccacaactgaaaacaaaaaa--cgaaggagagatcatagaaagtaaaagtcttccgagtcactggatttccaccagtcgactcccacctagttataagtaaacac---acacacacaaagctttagatgaggacgcgcagttcatgtgataactaaataaataataaattatatagctaaaattgaaagatcacgactttttctgccactatctagtgactcacatgcaaattgctgagacactcccatgtccagacagtttccaattgtctgcggtctagaacggaaacgctagaaacgcaatagcacctctctctgtcccctgtaactattcgatcgccccacggatgcacatacacgatcgtcggacaaaagaaagcgaaaacaatgccaaggccgaaacaagaagaattaggcagaagaacgagacaagaaagaagtccaaagtccaaagccggggccaccgataccgggacatagcctataggccagttggtggttgcaactccaacacgtgtgcggacaataagcaaaggtaacagaaaatattagagtcttatctttgagcgtatcaaatcgagttacgacaatgtcgctcagacttagaagaaaacaaatgggcatagagccggcaaggaacccgaaaaaaaaa-ccgaaaaccaaaaaagggatcgagtcattattcatcccgcatccgtcctgatttcgctttgttctcctcgattttttgttgccgtgattctccctggccactcggctagaaaatcgtgtgcacaatggtcaaggtaagctatgggcacataattgcttcggatcaggtaaatgactgccttgccctagggcaactttaagatggaggagctccagccggggacaggatatcggtttttttgttgttacttttttatgggctctgcccgagccttttttgattttcgtttttttttt-ctgatttggctgacccagcatcatttggttatctgtgtgccaagaccagtagccgattcacagacgcctctgtcttaaaaatcgacgcagggcagatcgagggaatagtcaacgagatcggtatcaggattggcttgggactagtctgtgctggcggggtgtaataaatttaaaaaggaactaaatttatagaga--tttttcaactgattaaaattctgttaacttgctaaagccgaaagtagattatctttaagaagatcttcttcacgacagccctaagtgtttatacttaattttacatttccgtcctttttgttttcttgggtgccagcaattatttatggaaattaataagatttatagcttatggttactagcttataaataactaaaaaaaa-cgtttataattttttaaattgcttaaatccttctgagatatcctttgtagataatgggctagaaatatttgtatttcacttgcaaattctgtgtaatcttaaaccctataatgtactgaacaaggtcatttccttcaatgtttggatgtcacttccaccctgggataacataaagtgtaataatggacactccttaagagccatgttaaattatagctcactttcgatcctaggccattcctggatgatccgatcaaggcgacacaactatggactcgacaataagaggaccaacaccaatccaaaccaaaccaagcaagcccagttgtcataccatacaatgggcaataagaaaaagtcggttatagggacatgcggaggaatcgcacccaaaatgccaaaaggaaatgctggcacaaaagatacttaatcttataggtaaacccgatgaatgatgaacgaatggcggcgacgtaaccgaacccccgatacagcaatccggcaatccggcgatcgagctcgaacgcaagcccaagtcattaaaaactacaatacacaaactgcatacgaatcactcgaagaccgaggcccaaagaaagggtcttattttttaggtaggggaagggactgaagactgaagaccggggaccgtggccagaaaaaaaaa-ctaaatatcagaagcgaagatcgtgagaaaatggtttggaacgtggttctcacacgatcgacacacctgcccttttttgtatgtgtgtgtgtgtgtgtgtgtctggctgggccaccactcaatgcgtgtgtgtgtgtgt--acttttacgaattcaagatacaagaccacttacgggcaagatcacgaccgactcgagctgcggctatatggctgtggatcgacatgaaagagaaaagcagcgtgcggtaagtgtgtctcagtcgcagactcagctcagcttcagcttcagcttcgacttttgtgcattggccaacattgtaatgactgtggacacacgatcgttaagagcgcgccgtgtgatctgtgaaggaaaaggggtacgaggtgttccaggggctacaactatgggttcggg-ctcggcgcatgcgtcgctgttttgttgaacgaactcaatttagttggtttatgaccaaaaagcgagagcgagcgggatgcacgaggagatcggttatggtgatcggagtgggagatgctcgttggggagtatgggagttggggagttgaggagttggtcgtcggagcattggagcgctggagaggcacccaaccacacttatatggtgtgctattgactctgtaatatctttaatatgggatgttgttacactacattggcacacgctcttgctgccactggacaagctgcccacaggttgtgtttgtatgggatcgtatggga-------------atgggtatgggtatgggaatgggaatgggagtggatgaagatcgaggcacgagtgccgactccatcccagtcccatcctccagcctccatgcacagcccattgccaggccggtttgccgccgcctctcctttattaagtggtggtcttgcgcttactttaatatggctgcattaaaccttagcggcgtgcggagtattatgactgaagtaggtggccggacccgcggtgcctgcgattgggggtccaccgacacacagaggtcacgtgatggatgacgtgtgggctctactgtacctcctgtcacaagatacgaagtgggttgggtgaggtccgaaactcggaatgggatcattcaataattgcaacctttggtgaaatcttcaaaaagtattgcaatcgttatatgctgtttaataatacttatttgcaagctacattcgtacacagtgtagaatttacgaaatattctagttatgagcaaaccaattttgagtcatcattggcttttgttcctgagttaatcaggtattagatagatatggaaatgatacccactctgatgtcagcaaacatcacatttaataacctcttatgaatgacgcacgtttcggcaaaaaaaagaaaaccaaagccgacaaactgaatgggaacccctctagatcagtttcgccaacgaagccatccaattagcccccggcaatggccaacattgcggcacttagtcaatcttggagtgatctgatcgcctttcaactggtccatcgcaaaatagatcacccattttcagcggactaccgttgagccctataaatagccgttttgtagcccacaaaaaacaaa-gcacaaaataagcggagaagcgctaacttggccgtctcgatgccaatgttacgtgactaatcacattttctgaagattaacagcaatcagcgacggcttgaacggtcccagactcgagacgacctggtaagtagtcatcatcatagttgtccgccagacaaaggcgctgaatccgaggttccgtaatcgaaccgcactccgatacacataccccatacccctaccccaatcccagcccctatccatacccatacagtattggagttttaagacttaagtgccgagacggtcgcggtcgcgggcttaatttgcaatgtctgaccgccggtccgtccgcgcatgtgccaagcggtcaagcgcagttaaagctgtcaaagcctgaacaaaaaaaaaaaactaaaaaagagcaaaatcttaaaaaaaaa-gcgaaacacaatgaccacaatgctgagccattgacagcggagccgcggttctcacactcggcgggcctcataataaatgacgtttcctagaactgactttttgctttattttattatttaattgcgacagcgccggcgcaaaacttcccgcagatatacgtatgtatgtatgttgtatgccccctgaaagccccgcataccctcgcaatccgaattctcggggcataatgaggccaagccggagagaccagacgatagtccgagtgtgggaaaatattcagcgacttccggctgtgggctctgcgattcggttcaccacggagtttatctccaattcgtttcttgttttaaggggtttcttttttttagttgctttagtttgcggttggacgcccactaaatgtctgggaagtctgagtaatcagctctatgggaaataagtaaatgcagagattcttgagttggaatttcatttattttcatttctttatgactttaagaagtgagcagcagccatctctatagccggaatttgaggctctgctagagatgatcggtggctctgctgggctgctgggaaagctattcctgggcagcaattgatgatctccaaggagttcggtgcggtttcaagtccagcacctctttggggcaacaaatttgtataagccttccgcttgaaggcgattcaggtgaatatcatccggagtccagttgaTCACCAGGGACGCCACATGGGGCCAGAGGTGGAGCTGGCCTCGCTGGGCGCCGGGCTGCAGGCTCCGCTCTCCAAGCTGCCGCATTCAGAGGGTGGTGGAGTGACCATAGCTTGATCCTCTACTGGAGCTTGAAGAGGCACTCCGATGGGCAGCGAGGGAACCACCACTTGCAGGTAGTTGAGACGATGGCCAAGGTGACTCATCAGCTGGGTGCCGAGATCCACACTCACTCCGGGTACAGCGGCCAAGGTTTTGGACACTTCATTGGCAGCATGAACGTAGCCAGCACGGAAACTCTCAGCGATGCTAAGCTTGGGATCGGCACTCGGAGACACTCCACCGGTGACGCTGGACAGACGCAGCTGCTTCTGGGCACGCAGCTTCTTCATGTGCTCCACGGTCAGCTCCAGGATGTCGGCCTTCTCCAGCCGGGTGATGTGCTCGCCCTCCTGGGTCAGGCACTCCACCATGATGTCCTTGAGCTCGTCCAGGCACTTGTTAATCCTGGCACGGCGCTTACGCTCCAGCATGGGCTTCATCACCTTGCGGTACTGATAGGTCTTGGACATCTCCATTTCCAGAACCATtttgttgtagtttggttttgtttttttttttttattgagggtaaagtaaactcgcgtaatccacagtcgcaacgttccactagattcagactcagagactctgtgtgcacgcaacgaagtcggagctttgaatgagtcggctggctctgggatcggctttatatagcctctgccgccttgggaactggacagtgagtgcgagcgggacactcattttgcctcgtgcgcggcctgctgctgttgccagcggtggtttcagatggcttggtggtgcttggttgtggtagtggtggtggtggcttctgtttttttgtatacttttgcctgtatatgtgagggcaataaaatgacttgagcgggctgcgccttctcgctctctctccctccctccttatgtatgtgctgtgattgttataccgtgggaaactgtttcgcagccgatttccacgacgacgacgatgacgacggctggcctgacttcttctgattgtgcatgcttggggtcttgtacgatccctcgtccctcgtctttccgtccaccgtctttcttgagcggacggacggatggacgggccgcctttaagaggtctgtgcgacttgggatcccagatacgatgcgaggcgagcacatgccttccatccataacaagatgtttgcatttcaattcatttgtatggtcgactatggtcggggtccggtcttttgggcttcaattcggtgcggttgggttcggttcggttcggtctcaagtcttgccatgtgccttcacccttttgcagtagcttatggcacgctgataattgtggaatcgtcatcgggccaacccgagacgggccagtgtttctgtttcttgcttttttgttagcgctttatggatcattgattggatcgtggtagtcgtgggtttcgtgggacgagcattacgcttttcgtttacatgattattcttgattgtcggttggggatcgtttggggatcagctgcagttcggttgggggttttgggttcgcttggggatcttgggtcgtcgctcgcttctatttgtagacaattaccatagcgacttcgggctgggaaccgatcgaagtcgacgtgtgcgcgaaagtcggttacaatcgtaatggctgttgccagcacacgctataaatgttatggctcgtgggctatacgcgatatatgtatatgtatgtatacacatttagcacattcggtatttatttttaacgctatatcgtcgtgattcatcagcttgagatgctagatctccatccgccggcatctgacacatctcggatcctaagctcgggtttctcaacatttaattagaagtgccggcgacgatgacgctcgctggcgttcattgaaaatgacacgagcccggctcattggcacacaaataaggaataacaaaagctccgagacggcagctactcgatcactatgtgtatataaattcaaactcaaataagacaaattaagattgcccctcgacgcattcgaaatgagctacagttagccgaaacaaagcagcaacggtgataaacgggccaagacacaaacggctaacaacttatctaaccgaaacgttttgtccgctggaccgggacacttaaactgttgatgtcaaaaagctgaatgctccggaaatgtctaattggattttatgggtcggcagtgtgtcaaactgttcgtcagagggtggtggttgcatttttggggtgagttagtcgcatgatatttgcaacaaccaattaagaagtaattcatattggattattaaagaaacaatactat-aaaaaata--tggaaaaaatatttcaaaaatttaaagatttttaaaaacaatttagctataattgtagataacacgatgaattcagaaatattttgtaacaacaatataatccatttatataatccattcattcaactagcttaaattaaaagctaaatagtataggggctccaattgtaattcggaagttccaatttccatgtagtaactatagctaaatgcctttaaacgccactgaaagaattttctagcttaacaactgaatcactgtcgtaactcgaatcattaataccaattgcagcaattaaagggaacccagtggacgagcacgtgcccccaatagaattcatcgagtgtgcccctatagcttgaaatgcagaaacctaatctgctgcccattccgaaaatataatatggaataataaggtagttatttcacaaatttcatcagattctgcaatgctcgttggggtgtagcgcatatggtcaagtcgcttaagaccaactggcctttatacacccaatcatccaaagataca----------gctacacatacaaaaaaacatatatcgcgaagacctcatttctctcggtttattatttctcttgcttgctttttttt-aaa----ttttgtgcttcattttttttttt----gtcgatggcatacgcacgcgcgaatttcagt-gcccccgcggagttgagcgatcgcccgagggggtggagcggtaaggggcggggcacgagagcgtgcaaaactcggagatggagaccagagacccagagcaacaacaccaagcagtgtgtatggccatagcgtgttgttgaattaatttatatccaacagtgcgctttcaactttattgcgccgagaaaagcagccagccaagtcagcagtcgtcggtggggctgccccctctcaaaaagccccccgcttaagccccacttgaaagccccccgcaaacccacagatacaccacagctcacagatacaacgcacaccaaggcaacgccagaccgtgggaaacaaactcgtgccagtcgtttcattgctgtcaaataatatcttgatggggatcaacttgaaaagattggttggggcttgggcccgagctcagtccgccgctccgggtctccgtgtccgtcccgttggccctcattcgctggttgccgctgtttaggatgcggtcgacgcttttgtgtttttttttt--atttagcttttctcatttttttcgtatttttcagatctcttttttaatgctttacacatttgttcgtcatagccgcgtgttaagtatgtgtgtccatgtctctacactcgataaaaagagttatgggttgtcacttcagatcattcgctgcaatccgtaaccattgtaaccattagtaagtttgttatactataatttctattgttggtctgcgataactttttgttcagtgcaaatcagacttgcactttaaataactgaacatttttgaatatttttcatatttcatttgaatatttttcacagtgcacgcatgctggcattggcatctctagtggtgtatgtaaagatccaaaaagccacaaaccagtttgccatccgccaaagccagtggactctgctctgtggctgctgggatgccgacacatactccgcttggagatcacataaaagacccggcacacctcctactgcagcctcagaccccctcgtggttcccccagctcctccctaaccaccgccttgtgaatggctcctccgcctgcttttatgcactgtttgttgtgtatacacggtcgggcacttggcacgttgcccattatctcaaactcaaactggatgtgaagctgagtctgtggcttttattttttgtaaagatttcgagtgcatatatcatattaccaccaccagcaggcagagatgcatcatcattccaggcctccgccaagtgtaagctgtcaatggccccttgacaggaggctcccagatagtggataggatccccccaaaagactcccactttatagcttggatcttgagtctcatttcattcgatttttcacataaacagctagtcaactattcttggcagggggtgcaatctgtgcgatccattagtggcactgataaaaagcgaaccattaaacgggatcccctagccaaacaacaagtcattaaaacgtatctctaagtacgcgttcgtatctcgccctcagctcgctttgcacacactttctccctgcgccttatcgggtaatccctctcccttgaaacaatattgaagaaaccctccctatcgctccacacgttcagcacacttgggccgcaagaaagggaattaattaaaatatctataagattcccagctcacccctggggagtgtttccaaattgaagacaagtggcaagtccgtattttattggtggtggtttcgatggtg------------ctagtgaatagtggtaaatggattcatcgagccctgtgggaaagttggaaatcaaaacaccataacaagtgattcgagatgcctatacaaatagaagatccaaccccaagatcccttatgccctttcatatgcacgaaaccagagccaggacgaagcaatgtgtgggaatgcgtgggaatggtcctggggattcgaaactcagaaacggtcccctatccctgcttttatgttgattgcccattaggaatacaatttgcaactccttttccatgatgtgatccccttgttgatcctgggcttccttcggtgtcgtgagaaattttaccaaggaacacctgccccgtatcggtgtgtcctggattgccagtgtgttggtgatttttttcatgtcctctggggatttcacgcagcacttgaatacgtttccgaaaattttgaggccagcgaaaaattgtttcccacactcgtcggacagttgcagtttttgtaggggtttgtttcctttgccgatgcactcttctctcgtctcatcccgtctcgtctttacctgctcctggaacttcccccgactcctggcgagcgtcgtatttcaggttctccgccccgattatctcggctctttgagggcgagggtctgcgtactccgtttctgtctctgtttgtattcccctccctgtctgcggtgcgtgtcgctggcaggggtccgttctcgccctctctgtcgctcgagcgcacaggaaatgcacttcgagccgggccgtctataaaagccgtccgtttgccggttgggaaatcattctgacatcgtcagcctttcaagcaacacgcactctaaacaaaactacccacataacttcaaccaaaaATGTGCCAACAAGTCGTTGTCGTCGCCAACACCAACAACAAGATGAAGACCAGCTACAGCATCAAGCAGGTCCTGAAGACGCTCTTCAAGAAGCAACAGAAGCAGCAGCAGAAGCCTCAGGGATCTCTGGAATCGCTAGAATCCGTCGACAATCTGCGCAACGCCCAGGTTGAGGAGGCCTACTATGCCGAGATCGATGAGAACGCCGCCAACGAGAAGCTGGCCCAATTGGCTCACTCTCAGGAGTTCGAGATTGTCGAGGAGCAGGAGGACGAGGAGGATGTCTATGTCCCAGTTCGCTTCGCTCGCACCACCGCCGGCACCTTCTTCTGGACCACCAACCTTCAGCCAGTCGCCAGCGTTGAGCCCGCCATGTGCTACTCCATGCAATTCCAGGATCGTTGGGCCCAGGCTTAAgaatccattgcctcaacctttgatcttcaagctttaagaactctacaaacattgtgatagcaccagcggctttaactcccccaacaatctcggcgatccagcgcttccattagttattaagatattgtgataaaacaaaaagagctttaaaacactcgtacaaaatacaaaacaagaaatatcaaaatcaaattcattcatcttataattgggcttgggttttgggttacacacaacaagtaggaaacactttatttatcttctctgagattgttttgattcgcttggcataccacatgaatgaatcgcttgttgtcctagcataaatattgttaccgaagtcaacgtgccagatatgaaccaccgctggcagagatacttcgagttatttccagagaatgataaacaagagaaaacactcgaattacttgattatgaattcggggtagtttactactcagtaagagttgattattaaatatacaatgagtgttggatgtatctgtttattgtttactaatataagctgggtaataaaaagtagacaatgaatgggaagagtaaaaattgttataaatgagtatcattaccagtattctaagtgattttatagaaatttgcttatcgtgttttttttt-aagagtagggtaggttattttttcgggacaagctgtccaggaatctctatttaattccagatcttttagaatcttagaaggaatgctataattgacttcgtcgcaattaaaatgcctatctaactgggtcattgaagaaaagtgcgactcgggcacatcctgctagaaaccagcccacgctccacaagatagtcaattcctcggatagcgctgtcccaaaatggacaaccttgtggccagccttgtcttgtggccattgtggccagaaggtgtgatgtgctcgcacttcggcgaaatggccgcaagccaagttggccaagagccaagtgttatggctatcaccttggctaaggccaccatcgccacctgtgtgcgtccaaatatggatgtcgtgcgcataacttcacggcagctcctggcaaacgggctggttgtcgcttgtcgtacaacttatttatgagtcggtgagggagtggagaaaggccggcaggcggggaaaaccccaagaacccggtgaaagattccagaaccgagaggcaaacaccaaaaaccacaattaaaatgcaacatgtagacgtcaacacctcaagacatcgaatcacatgccaaggcgtctcgaggcggacgttgaaattgggcataaaaacagttgccgcaaaagataatcacattggctagggaatcacaatccgacgcaggtccctcacacgatgcccactctttcacacactctgtccgtccttctctatcaatctcaaacgcatttctcctacactaaaaatgcaaattgatgtcgaca--------------gcacaggaggagcaagcgaaggagttggataaaatcaaataagagaccaacatgaataaccagaaagatcgagaacaaatcgaaagtattcgagactttaaatactctttctaaactggaatttaattataacagatttagctttaatactatttttcataaatttaattatgagtaaaattttacttaaaaaatggtatttgtaaaaatcagaaatatttattccttatattaatgctgaaacacgaatgcccattcaa--gtgaggagtttctggtagcgccgtgacgtaaattaagtagcaatataagtttttgttaaattgcctttgacagcacataattaatttcgtatgcaaagcgaggcttgtctgcacgaaagaattgaaaattggaagaaagaacccatcatggaatgccgttgataatgctgatgacactgttcatgccgatgggcgatgatagcgatgagtccgggggacgaaactccgatggctatctagatgggccgtggctcatttgcatacctgtgcaccgagtcaacctgatcctgtgccgagctgtcttgtccgtgcttctttatgtttagcttcggatctgggattgtaaatgggagtgagaatgggaatgggaatgggaatgggttgtggctcgtagtcttcgtcgatgggtttaatggacgcgtgtgtacccaattctcgatgaccagcggagcggccttcgcgtgcgtgacgagcattcgcttagcggtcattgattggccaggcctgttggttttggccaggtctatggagggcgccgtcagcaacaagtgtgtgaacaccattaaacggtgattaggcccggccaccacgctcccttggccagcgctggggattgggattcccccttcccatctcgtcttctgtgtggcgcgacgagaggcctcaattaccattatgccccatggagatcggcagtttcgatgaactgtgcaaccatgtgggcggtcagaatgttgtaacnnnnnnnnnnnnnnnnnnnnnnnnnnnnnnnagatcatttgtcacaactattggatgtgaagggaatggtgaattttttgggacttgggtcttgatagctattttataatgagcggaaaataattattcaatgtttgaaatgaagttattagaatgagataacataatcaaaacaccactatgtgcacaatcaaaacatccgatagaatgctgaaaaaagtaccacgcagttcctaaaaaaaa-cataagtcatctaccgaaagaaaaacattacctcaacttgagcatctgtaaacaatgatatcaaacacatagcaataagagcatcatagacaaatttcttccccgatattatcaaaattttcagacagaatcgtcgatatctgtaataaacaagatagtaacgaaaatattgatgatgttgttatgaaaatagatttctctcagacagcagacaacaaaaatttgccttcgagaaggtaagcatacatttaaaagcccacttttagataccctttcttagacaaaaacaaatttctttgctcttgatatacaatgtatttttaaaacaaaatttaattatatatacaattttaatatatggtgtgatacgtatagcctgcataaattattagtgtaaatgtaatct--------------------------gtaaaatctcacatataagcaacaatctaaccaacatataatcataataagtataccctctttaagggtataaacacagttcctattcgaaacagtgccagtatcttgtagaacttcgtagaccgcataaacgagtttttgttttggtccgccgataagaagccgctcttatcagcactctataactgatatactatctactagtagctagagagagtcataaaaatatataaaaatcaatgaaacttcagacagtcataccaattgaaatcgatagctactacagagagaacgcattcgtctgtaaaaacccaaaaagtaaaaacgaaagtaaaaaaa-caacttcaaaATGATGAGCCAAACTTTGACCCTTTGCTGCCTTGCATTGGTGGCATGTGTATACGGAAATACAGTGTCCACCAACGATACCGCTTGTCCAACTTTTTGCCCCAGTATCTACAAGCCAGTATGCGGAACTGATGGCCAGAACTTCAAGGAGTTTGCTAGCACCTGCAATCTTTTGTCCCACAACTGTCGCCGCGAAAGGAATAGCGTGCAGGgtgagtaaaatataaataaaatagtaaagatccctatctctaaaatctatatgattctatagCCTATGCTGCCACCGATGCCGCCTGGTGCAGCTCCGAGTTCGTCGAGAATCTGCACGAGAAGTTGGGCAACTTCAAGCTGGAGGTCAAGGAATGCTTCAAGCCCTGCTCGATGATCTACCAGCCGGTGTGTATTACCAATGGAAAGTATCGTGCCGAGTTGGCCAACTCCTGCCTGCTGGAGAACTTCAACTGCGCCCTGCAGGTCTCCGGCGCCCAACCCGCTGAGCTCTTCCGTCTTTTGCGCGAAGAGAAATGCTAGacgggatcggtcgtaaagtcggaacaatgaacaggaccatcttttgttcgtcaaagtcatccttttgtcttcgatgaaaatacaaccctacgaatttatgagacatgcgtaaacgactggttaattggggtgaagaaagtgaaatggatttcagttgctacaattcgatatggtcagcattgcaaatttgtaattaggaagaggtttaagaaattttaataatagtcttagacaaattttttcatttgctcagcatagctatttattctttgtggatcttataacttttttcctttcgtttatccaaattttaatgtttccttaaaaatatactatagcttaaccgcaaatttcgcgcttgtggttttcgggtttcctgtcccaaaactcttttttatgtccgtttttgcaacgtgtcttgtggttgagttgataattatcggatccaactttcctgaatggggcaagcttatcagttcccctgatagctttttgttattattgcccaatcgtggttacctctagagtatgagccaaatttaatcaatgacttattgtgatatacccacatacaaaatcctccttccactgaagagatccatcttacaggtcccattgacgtcagcgcctaactggggatattaacacaggatattgtctgcaatcaaccttaattcttttacatatagtctgggagcatcgatgtgacagttaccgcaagatgataccagtttggcatctaccactcctttcatctcctttgatcggtttaccaacccgtctgggcagaccgctcatctgtcagggttcattaggttccactcataacactgcttccgttatcctttgctctgatcttcgttcttccgttatgccagtacttcaagagatcgggttcttctttctgatccccaagagtgataaagcagaataggtgctattatcaattttttatgtctgttaagtcatcctcaagatgatggatctat----atagtttgaattgcttctcaaggtgataatacaccaaaggaaggtccaacctgttaattgcattaacaacgaatcctactcacagccc-----tattaaccataaaacactaaaatacactggattttattatcaggctgcttcctcgcaagcccaatcaataataaaacatatccttttcatgttcttttcatctgtattgtacaaaatgattgtttatgttttattttacatgcaaattagtatcacatcaacaacgttaatattgcgcagggaaataaataaatgaaattacaataataaggggggtacgacccccatgagaatgagatctattcagtgatgggatgaggtgattgtgggcggagtacaaCTAGCAGAGCGTTCCGGGCAGCTGACTGAAGCTCTGGCAAAGCAAGGCGTGCAGAAGATCATCGTCCACCCGATCCTGGGTGTTGGCCCAGAAGAAGGTGCCATTGTCCGTGCTGATGTATTGGAGGGGCAACTGCAGATCCCAGAGATTACTGGGCAACTGTGTTGCACTGCTGCTGTTCATATTGCTGCTGCTGCTGCTACTGTTGATGTTGCTGCTGCTGTGATGTCGATGCTGGCAGTTGCGTCCGTGTTGGCAGTTGCCGCAGCTCTGGGCGCTGACCTTGTCCACATGCACGCTGCTAATCAATGTGGGTGTGTTGGGCGGCTGGGTGAGGGACACCTGCTCCTCCTCGGGCAATTGCCTCAGCTCCAGACCGTACTTGTGGATAGACTCCTCTGGCGTTGACTTGGTGTCATCTTCAATGAGCAACTCCTGCTGCTGCTGCTGTTGCTGCTGCTG------------TGTGTTGTTGAGATCCACGTTGTTGGGATGGGCCAAGGTCGCCTGTGCGGTGCGACATTTGCCACCCACTTTCAGTAGGCGACTCAGCGGTTTCCACACGTTACGCATGCGCCGTGTTGACTTTGAGTTCGATGCTGTGGCCGCTGTCAGCGCTGAAGTGCTGCTGGCTGTCAGGTTTTTCGTATCCAGATACATgttgctgctgtgctttgcggagcttttacttgaatcttgctgtaatgttgtttcgtggacagcgagcgttgcgtgtgcgcacctcgcaagagctggtcgtttactgatgctgctgcgccggcgtcgctcatatttatatatgaggcgaagttgctgcgctgccgatggccagtcaagagtgaaatcgtacgccggctgatctcacgagcggctataacccaagcaccgtacgaaatttgagtgcactctcacacacagaacactgaaccacagccaggccggggtgagaggtgagcccgctggaggaggcgggggaggagttaaggcctttttatgtgcgcgtatttcccaaataaattccaacaggaatccacaagctccagtcttctgtgtgtgtacttttcccatgcacgtacaatcgacaagggccgcttgatgagttttggctgcaggtagatgaagaccacgtttccgcacagtggttcaagcgggcttgaaaaattgttatcaaatatatatggaattgtaatttatagcctgataaaggaatatgcaatttataatatttaatttgcgaaaaaataaaggattaattatatgcatatatatatttatgttaaaaaaaa-cattgtagttctttttgcaagttttatatt-----tacatcagatgtatttattttttgcaggtaccaaattgtaaatattagttatccataatcctgttattagcctagaactactgtgcgcatcgcctgttcgtcatttatgcacgactgactttgttttcacattcacacggtacccagagcccggagcccagtagtacatgggttgttgtccggtcttcaggcttcgggatttcgggcgatgtggtggggggaggaggggttagggctcgccacagagccgtcgtcgaaggggcctcgaatagcacctgttcccttctgcgagcgtgggactaagacgctgcgcatttccgtcctggggaactggcaatggttagggcaaaggcaatggcaaaggcaaaaggcgcaggcgtcgccgttgttcgatgtcgatgtcttcgagtgtgggaaagggcttataagaatttcacttgggttttcggcttttttcggggcactattattgttgttgcttctgctgctgacgctgttatttctgtttcctttcgatgtgatttttgtttcggctgagcagctgttattgctacttgttggcctgtttgttgtcatttataatcaaggctcgcagagcccggcgctgataagttcattttaaaagggactagtcgcaacgaggggattatgacatgttgtggttcacacgctccgaactgggaacggaaaacgggatgggaatcggatggcataagtatgggtatgccatggcaatgggcatggccatcggtatgggggatctaatgaggccgtgacctcattcaggcagcaagtccttgccggatcgcaggttcccacactgcacaacaatcggagttagctgccataactagttgggccagctcagctacgaatcgggttttaattttcttcatatatatattttgtgcccgaaactcgtgccaatcgcgtgtgcaccgcacgcttgcgcaccagagatctctcgacgcgacttgactctgttgcctttggccgctattaatcttggctgaaacaccaccagcacttcccttaccccaccagcccgcgcacttttgcccccaatcagcgtctaggctttgaactgcacgtttgccaaattgaaagcgactgacttggcaacacggacaccggctgagactccaactcgtagcgcgacttccaagccagcaccgactccaactgcgattgcgattgcagctccaacggaggccagcttgtgcctgggcttgtgcctttcagcaacggactctggtagtcgttaggcgattcatactctctcttatatgg-tctttgggacatatgaacatagattcaggaagatatgactttcatgatatgctaggaaactgctgttataatattaatattaaatatcatatgtttactttaaattttttaatttacagactagtactagttatcttaacgggt----------atttattatctctttctagagcattggcaattcgctaatcgatgacccgtcaagactgcctttacccatcagcaactatttggcttttaagcttttggttcacacgactggcgatggcaacaagttttgtgcagaactatatatacatcggcagacaaacagacgggcatatatgacaagcaattagtgtgcattgaggttagtcgaaaatggttttgcggtctctctatttctgtccatcggtgtctgcgtgattattttgcatattcgcattactcatacgccacgtgtgccggtcgagttgaaagttgaggcatcttgaaaggcgaaccatcgaaatgccttgagagtcttaattgttatggctccagtcagcagaaaggcaagccaagtcaagccaaacggctaacggaagtcatggccagaagacaaacaaacagagcgattctgcagcatcatgggaaatgcttagccaggcaaaaagcacggccacaaaaaataactccgaggcgtccaaccacaagtgtcatattgctgcgatggtgataaagtcggcccaacagcagctgtgaataaaaggggcataaaaaacaggcaacattttatacactcagtgctgaccagtagccctgagatcagcgaattaaaagaaatatgtggaggacgggcgaaaaacgaatcttagaacgacaaccggatgttaaagtttattacgaaaagcgacaaatgccgaagggttggtaatcggactatgcaaaaacagttttatttctttcattttggaacccccaatgcgccgagatagcgaaactgttacacttaatcgatacgcttcaacgaaaagtcaacccacagccccagccatagtggtggttgtgcactgtgagaaatatttgaaaacttaaaaaaaaaa-ctg----------aattcggttatnnnnnnnnnnnnnnnnnnnnnnnnnnnnnnnnnnnnnnnnnnnnnnnnnnnnnnnnnnnnnnnnnnnnnnnnnnnnnnnnnnnnnnnnnnnnnnnnnnnnnnnnnnnnnnnnnnnnnnnnnnnnnnnnnnnnnnnnnnnnnnnnnnnnnnnnnnnnnnnnnnnnnnnnnnnnnnnnnnnnnnnnnnnnnnnnnnnnnnnnnnnnnnnnnnnnnnnnnnnnnnnnnnnnnnnatccctcaccagttcgcccactgccccccattggcggctgacagtcaacccgcttgaaatcaaccagcagcaacagcaacaacatttcagcaatccatcggatcgcatcacaatccagccatccgtccaacgtgtgggaaacacacgacaaatctgtttcccacggtctcgtaaagtaggcacaccgcacacacacacaaacacccatccccatccactgagccatgggacccacaatcacataggctactgcctcgtaggctccctcgtgtctcattctcattgttggtgtgagcggtacggagcagcggacttcgacagcgaatgggagccgagcactgtcatcattgacaataagtatgacatggatgagggggaatggagggcggggtggagcggcctgagagacacgcgcagtcgccgagaatgagatccaatccgaaagccgactgtcgactgccgactgctcagtttccctctggccatgcaatcaattgaagacgacgcgcgccagagcaccaaagctgcagatacagatacatttgtatctgcggcggggcacgctctcgctcgctcccattgcatgcaccttggttcgaagtcgactagtttcggttaataatactaatattgggctaatagtattactttcaataaacagattttactaaaataattgcagttttattaactttgtaagtgattaatattttttgaaatggcttcatttcaggtcttaaaatttagcaaatttttaaatcgtccttttggttgaacaatttttgttgcatacttttgagagtcatataaaaaatagt----------------tgtagcaaaatacatataaagaacacaaattgaacactattggaaatgaaaaatattgataatatattcgcattgctaagatgaattatttcttattttttataataagcacaattaagaaggtaaagagttccacgatgttggtcccactgtaccccctgcagacggtacaacccccatcatcgatggcctacagtagcctctctttgtgccgctgccgagcgccgctaccgatccgcgaccgaaaagaaccgaagtggaactcgatcttgggcccgagtgcctgggagcgtgtgtgagtgatcatgcgggagctttgtggccgggagagcctgatccccgtttgccgggagagcgtggctgtcatataaaagtagggctgggaactagtttgccactcatttcgtaaaagtgccgccactcgaacgcaccgcaatcggtggaacgcgcaacgcacgcgcaacaaactcgtcaaaaagtaaccaatctatgaaaccaaccaaaatcagtagtgataatgtgcagttgagagactaaatacaaaagaacaatccttaaaatacacaacataaaacaacccaatcgatcATGGTCATGGAGATGTCCAAGACGTATCAGTACCGCAAGGTGATGAAGCCGCTGCTGGAGCGCAAACGGCGAGCCAGGATCAACAAGTGTCTGGACGATCTCAAGGATCTGATGGTGGAGTGCCTGCAGCAGGAGGGCGAGCATGTCACCCGGCTGGAGAAGGCGGATATCCTGGAGTTGACCGTGGATCACATGAGGAAACTCAAGCAGCGGGGTGGTCTTTCGCTGCAGGGAGTAGTGGCTGGTGTTGGCAGCCCACCCACCTCAACCAGTACCGCCCACGTGGAGTCCTTTCGCTCCGGCTATGTGCATGCTGCCGATCAGATTACCCAGGTCCTGCTGCAGACACAGCAAACCGATGAGATTGGGCGCAAGATAATGAAATTCCTATCGACGCGACTAATTGAGCTGCAGACGCAGTTGCTCCAGCAGCAG---CAACAGCAACAACACCAGCAGCAGCAAATACCGCAATCATCGGGCCGCTTAGCCTTCCCGCTGCTGGGAGGATATGGACCGGCAGCCGCCGCTGCCGCCATTAGTTACAGCTCCTTCCTGACCAGCAAGGACGAACTGATCGATGTGACATCCGTCGATGGCAACGCGTTATCCGAGACGGCGTCGGTTAGCTCGCAGGAGTCCGGCGCCTCTGAGCCCGTCTGGAGGCCCTGGTAAttgggcgtgcccaatatggatcttatccctaatattataatcgcaacccaagaaaaaatggctattgaccgttctgcaacaagatccgttgtcttccaaagtaaatcatatcaacctaagttaattgaggtctaatcgatttctgaatggttttgaaatacttttagttttagttccgataatggtaatttgtaaattaattgtttaatttcaactgtgatataactaaagtacgttgatcaatcaatcagtgaatatatattcgagtgcgctattttcctactccaaaagttccctaagtttaatatctcgttgcgctctctttattgtttagcatatattaagctttaaataatttataaatgttaatttatgattagttgagaaagaataatcaaaaatacactacccaaataaaataaatgatttaaattgaaaacacaatgtttttcttttgcgggatttcaaaattttataaaatatttattttgttatattaataaatataaacaaactgaacgatattatgcaaacctaacggaatactgttcattcttgtcccagtccgccaatgttgtttactgccccaataaattacctttaattggcgtgaagacacatcacctcaaatgtatgcaacacattttcgactcgaccctgattcattcccataagcagatcatctaattggagcctgttcttaccaccaatctgatcggcaatcaacagatcctctctacctgcccgataactggttggcattgtggtccaaatcaacaggccaaacaacccccgtcaatatgcactacctgctggcaggtaaattgatcaacaataagaccaaaaaaggttcaggatcgaatcggattagggtccgctcgtttttcaaatgagtcatgccaattaagaaaggacttcgctccccatttattttctgtgttgatttgtaaacggaaaattgttggaacaataagggggaaacaaagaatttagattcctattcaattattttttttttgggtgaaatgtaacacaatttttggtaaagattaccaatttccaaatgtgtgatttaagagaaggcccatttcatacgatttatcaatgattaaaagtaaaaaaaacagtggttgatttcatttaaattgtatatatattttgatttttttgtgtttgttaagtaaaatgtatcacaatttttgtaaagctcttcagttgagttgatcggcttgcgtgttaatttttgtggaatggtttcaaaaattaacggaagacgttgattaaagctggagatccaatggaagacatagttgccagatgatggatgatgcaggttgcaggacgctgatatttcTTAGGCCTGAACCCAACGATCCTGGGGGATAGCGATGGCGTTGGAGGTGCTGCAGTAGAGGGGCTCGACGAGGTCGTTGTCGGCTGGCAAATCGGAGACGGCGGTCCAGAAGAATGTGCCGTGAGCGGTGCGGACGAAGTGAACGGGCACGGTGGGCAGTTGCTCGAAGTCGTAGTCCTCAATTTCGCAGGACTGGGAGAGACGCTCGTTGGCCTCGTTCTCGCAGGACTCCAGAGAGGCGCAGATGGAGGCGGATTCCAGATCGGCGTTACGGCTGTTTTCCATGGATTCTAGAGACTCCAAAGAGTTGGCCTTGAGGGCGTTCTTGAGGTTCTGCTCCTCCTCGACGCGCTGCTGCTGCTTGAAGATCTTCTGCAGCAGTTTCTTCACGCTGTAGGACAGCTTCTTGTTCGATTTGATGGTCATGGTGTTGTTGGTGTTGATCTTGTTCTGGCACATgatgatgcgttttggaattttgtgtttagctgctgtgtagctgagatgtgtactgtacgaagcgttgagctcgaatgatgcctgatcctccgagccagggtccttttatactcgccaggacgtggagaaacccgaagccgagcaggtcacaaaacaccgagtgtgggaaactacaaggatacgtgtcccgaaaaatcctatacacagtgcggatacatggcgaggcaacaacaaaaacggcaggtgtgtttttcgaaaagggactgcatcggcattaacctgcgtgcgtcggagtgtgacggcatgtagtgtcgctccgctcgcacatgttgaaggtgcgggcaattttatcctgctgcaggatcgtgagaaacgagactttctaccagttcccacagtttcggttcgaaaggatcctttttgacaaggagattcgtttttttttccctttttctgccgatcacttttggtttttatgtgcacttatctcattatgtaggcagtgcgagcgggacggacgatgatggagccggggggcgggggaaatcccttttccatttctcgaacacgtgtgcagctcgagaacgtgggagaatattttcaattttcaacgctcgaacggaggcgaacaattaatgcccgaaaccagaagataaaatagctcaataggcaaacaatccgtagaatttgatggagtagggggcacagagatcccagacaagggatcaggaatccttaactgcgagcatttaatgcgctgtaatttgaaatttatcaaattgtatgtagaggcgaggcgttgcccgaaggagcgagatggcaaaggagctggaggacaaggatcgtcggcgaaggagttgcttttaatttctgttgctgatggcacacaattagcaggggaccgattcgtattatgatgggtaaaaaatatgtaagagggaaggaggagcaggaccacgaggacatcgttggaggagcacacgcacagcaagcgcctgatcttttttgtgtggctccttcttctttttttatttgtggatcgttgatggcgcgtgaggcgctgaagccaaggtttcccaggatttctttcggctttttgtgtctcggctccctctggatatctttggcgtacttaatggattgtcctctgacttaaccataaatatttggaacccggtgtgagttgggacaaattaagcaggactcctcggtgagaagttgtaggctggcgttaacagatcgtcctggatctcagatctattgaactgctgtggaggtgatgatgattatatggttggctttgttggctggatagttgttataatgaatcgatgagcgggtcaaaggatgggataattggtttttattgatggatactattggatcctttatttcgaagaaaattagagcaccaatgtaagataattcgtagtaatataattgttataattttggggatatctcaaattatgttaatattctaagttagaaaatgtgttttatgttaattgaatcctcctcctttgggtaaaaaccaaaaaattaacataaatatgataatatttattattcatttcaacaacataga-atgcgttcataaaatgtaagtctcaattccaagtttgtacagcttcattttgtcctgttgctgaaatagtcatctaaaaagacaatatgctggcagagaactggaccaattttcgggattaagagctaaagccatttcaataaagtccctcctctttttgtagctacaaagtatctttttgatattgaggcagaatatttctataaaatcccctgtgttttatcacaacaagagttgccttcaatcttttgaatatcctttgctgtatcaacagtcccaaattattgaattgcttccaggaaactgacctttatggccctggacgattctcccagttcctcgtatcgtttttggttgactcatgctaccgcattattcggccttattatgcacggattgtgtcgatctaattgtgttttggtcctttagttttttcggttgactcattgcccccagttttccttctgatggtttttttttt--gtgttagtttttttttt-attctgcactttattgtgtgcccacgtgcaggggcaaaacaaataaaaatagttaaccatttggatgggaaaccaaagccccgctgggggtcttaaattttggctgcccctgcagtggtttttttctggtttttcggtgactactgtggtgccttcttttt-ctccatcacttttctatcttccaaggaaatctttggccgaacacgtgcactgatttcttatctcagctcgatcatttaaggttccaaaactgtggattagcccgacgcacacaaaagcggagaaagaggaaaaaaaa--taaaataaaaataaaatcaacctgaccctggctgtccattgtctccctaccaagtgttcaaaggggggtgggaatgatggtgtttgtacacgtgacgacctcgtttcgctcacagcagggtgttacgatnnnnnnnnnnnnnnnnnnnnnnnnnnnnaaccacctatccatccacctaactatccatccaaaacccatgtacatatctaccataactacagatagtgcggcaacgtgatcaacttgcgaacgtgaaaatttcacacatgtgcgtttgattgtcgacgggaaaagcccaccgatcattgaggccttccctcctccaacggtttccgcaggtccagttacaccggacaggaccttccacacccacgccgaccggaggatgtgctaactgcccgaatctgttacggtatttccgtttacattttccgtggtcagcagcgtgaacatcaaacgaggcgtgcgaaaaattccgtagaacgaaagatgatctctgcacttgagttgaacagacgggctagttgagctatagggatttagtcggagccatgtgcacaaccgtaagcataacaataacaaggaatcgatagataggttctaaggaactgagataatacgaatacttgatgacctcgaaaaaatatagcttgaaatccaactatatattatcaatatatagttatatttggtcgcactttcaattattcctctgatagattcttgccttataaattaaaaacgattacactactttattgctgtaatttaaagtatgtgtttccatataatattgtttcattttcaacaaagaagatatacccaagtcttcattagaattctatctgtgacccgtacttaaatttaaatatgagctggtggacctacgtggcggtttctttggttttgtaatgataaaataacatagacagtaatcagtgtggtgatgcaccacacatgtggggtcctttggatcatcgagttacacaaagacattgcacttgacacgaggcagcgagacatgtcttcttatttttggattttattttttagtttacaaattagtatgtgcgatggtgtgtcgcatatgcgggaggcgagttccaggaatgccgtggccattgtcattgttggtttaggatatcatcgatccaagcctcaaggagtcccgttcctcgatccccgcccatcactcagcacgcacgtgcagggcacaaaagcggtcgtaattgacggtttaactcgatgggcccggaacctcccctggctgacaaacacgagagaaaaaagtcccaaaacgatatgtgagccctgtccaggggttcgaggggtatgcagattcgacaacactttgcaacacgtgcaacaccacagtgttaagctgttgatcgaggcgtagacaggtctgtgtctttttttgtctccggtcctcgggggcgtcgcttggctaggggtttgactgggtttatggccagaggacctcctacttggacccggggg-gttcaactcttcgtcgaggaggtcgcagctgggttgtcaagcacggatcttgtttagatcgatcatcaggcgggggaggtactgcttaatgtgtgtcttttacacaaaaactgtggaattattctaatgaattgctcaacaagggcaattatctttcaaagaagcagaacaatattcttgacaatcttatatctacacagagagggattactttcacttg-cattgtctcttcagaattacaattacttgaatgttctgcaaagtttattttactaatctaaaatctaagcaaaatctacaacactcgtcttgatcatccatgatcatgatgatatttttggatttgattcaatattttctccttgtttaagatttgtaacaaataaatcatattagattaatgagatatctgcaagccgaaaatcacaaagccaattagaattttggcctatgatttttgttaatttaagtaaataaatagaccaaagtattaaggtttttgtgtgttttgtattttataactattaaagctgttgtgttgttctcttaaaataaattccttaataaactaataaagcttgaggtgtgcttatgatctaggtaaagctgttatcacattgttaacgattcaattggaagacatgattcgttgcagcagaagttgctggtggaagacaggattcaatgtcgatgctgaagaagattcttcagctggaagactggattcgatgtcgatgatgatggtgatggtgatTTACCAAGGGCGCCACATGGTTTCTTCGACTGGCTTGGGGCTGGCGGCGGATTGAGAGTCCTCGTTATCGCTGTGGTATCCCGAGGAGGCGGGGCTGAGTGGGCGTGGGGTGGAGGTTGTAACAGAAGTCTGGACCTGATCGGCCTGCAGCATGCGCTGGAACTCGACGCCCAGATGGGTCATCACTGTCTTGCCCACATCCACACTCATGGCTGGAGTGCAGGCCATCACACGGGAGATCTCGCTGACGGCGTTCATGTAGCCATTCTTGAAGCTATCCATGGGAAGTGGGGAGACCGGCGCCTGCTGCTTGACGACCTGTTTGCGCATGAAGACGAGTGCCGCCTCCAGCATCTCGGCCTTGTCCATTCGCAGGATGGCATCATCGCCCTGGAACTCGGCCACCAAGGTCTTCAAGGTGTCCAAACACTTGTTCATGCGGGCCCGACGCTGGCGCTCCAAAAGGGGCTTCTTCACCTTCAAATAGTGCTGGGTCTTGGAGACGAATGTGGTGCTGTTGTTGCTCTGTGGTGCCATtttgtaatgtgttttttgttttggaagatttgtagaaatgtgctgagctgatctgaactgcttgcaggatgctgctcgaatgatgctggattcctcgactgcaccggcttttatacccgcagcagccgcagcagcagcagtgtggagaaggtccttgctggaggacctgctacctgcgaacaccgtaaagatctcgaaatcttattgctatgctgtgcgtgcgtgggaaaggaaaccaaggaaatcgtagtgcaaagactgagttttcaggctgttttccttggctccctttgtgtgttttattcctttcaattgtctagccaaggagtgtgggtcctggcgacgcattgtaactgcaattaaaccgtaaaatgctggccaagacgtgggaacgtggtgctcagaattgggcccaattgtctccgacaaactgattcggtttgggccagcaaatgaaaatcaaactcggtaaaattgtaattgtcttgttgtggcttactgatctttggatcgctgaaaggaaagaaggaggatcgtttagatcctttagccagtttcaaaactaaatatgggatgttagaggttgatgtaatcatggatagcaagcagttatacctcaataaggaatcaaatgggtggatacaaagtacttaaaattttagggattcgtcatctgctcatgcaagtaattataaaatccaattcattacaaacaagcacttaaatatatgtcctagtcatggttttttagggtcccttcaccatcatcgctgccccataaatcctgacccaatgctcgcccgatccccatgcacacttcactgacaacccttaacgctaaccccaatccccatcccagatccaattcgaatcccgagaaagtggctgtcaccgttgttagggtcttgaggggtctctccgtttgttttgctcgattttcatatcgtgagaaccgctcgagacgcgtcgtgtgtttcccacgcgatgtgcacacctgccatttaagacgcttatatggttacgattacaggcacggatacacggaaagccagcgagacacagatactccacacagacaaccacttggccgtaaatatacagaagcaacaaccagatgagggcacacatttatctgtcggcacacatttattgcgccggcgcgacgcttattatcagcccaagtagcaatcgtcgtgtgactgactgatgcactgacggattgactaaactgctcgactgaatgactgaatgactgccggacggactgactgactgactg------------gcgaactgagaaaccgactgattactgcctgctttactttagtttttcactcttgtcgccgtcattgacgattgtttaatttaaattgccggctaccagtcggcgggcttaatgattatggccgggcccagagccagagccagagttgccatccaagttccgtggaacttgtacgcaatagttatttgtactttacgacatgggctaattgaacgaacgcacccgcagaagaagtttaacgagccgtctgtcattgattgaagtggtgaatgggagttgcggggacgtggggatttggcctgtcaatgggcaatcaaatcattaacgtatccaaggtgagtgagaatccccagtagcagtggccagctaactgacagccactggatggatttcaatgatcccatcgcctgacttacgtcgtccgttcgtgggccaatcctttgagggatttatgtatgccggaccaccagtttgtttgtcaggtaaatgtcgccggcaaatgtttgcgcagccataaattagccagacgataagtggacaattgttggctgacattagctcagagcccacaatccgtgggatgcttagaataattcagagttagctttgtgaagaatggtcacttcctggtgttaatgtgattgttctggcattataatacacatcatgggaaaaacacccaagaagttaatgggaggagaggatcttcagcacttttacattgcaatcaagcaccgatttctcttgtatttttttt-gttttttgttaaatgatattataattactaatgcttttatagattgaacactttgaagtactaattactctgtctaatatgcaaagtatatgatgcctttcttatacaacatatcttatctaaaaggtattttcaacagaaaagataccccttttattattatctctcaataacaataccacacagtcaatcattctaatcgcttaccattcaaactcaattgactccccgccagcaatcaaccacaaacccacttcaattgcagctcgtgccaactaacaaccctcgtccgaatgtccaactcccaaaccctggcccacagacaacaa----acactccagaattatgaacccatataagttgaattaaaacactatcaaaagacgccaccacaagtgaaagcaccttgctctggcgaggattaaatttgcagcggtgctccacacacgtgaccaacccacgtccaatcagagaagcagcacttgttctccgccacgcgtttggcccaccgccgagctttccaggcccaaaagcaaacatcaatcaggtggaaagcgattgggaagccaacgcgtgacccaacggcgggcgaagcaattaaccaaagttgaatcaactcggcagcagcggcaggagcagcagca------acaacatcagcagcaagtgcaatatgtgtcaaaaggggcaacagcaacggcaacagcaacaccaacaagaagcaaccaccaccaccaaggcaacgaaatgagcggggctgtggcctaaattgcaaacagctgccactcgaaccgtgggatactttttcccctagcctcaaaaaatcgagatatacgctcaggataggggaaggaaggccctttgctgtcgaaccttatccatgggaaccacaactgctcaacgctctcaatatttattctgtattgaaatggaaaaaatgaggatggttcgagaaaaaaaaaa-caaaaagcaaagggatgcaccaccgggagtggggggaaacgagattatcctgcacgtgttgagcttgctgcgtggttccttgcgctgaaagcgtggcaggcgaacgttgggctgatagttgggatgatgttactgctgctcctgcgcgcagtttggacatgtgtccgccacatgtggcacttgttgtgttgggtggttggacttttgggtggtggttatctggcgggctataaaagcgcggcacttgccatcagcccacaacagttgcaattcgagaatcaacgcgctaagaactcttatctgtaaagtgatactacactcttgtcgtaaccATGTCGAAAGTAAAGAACTTATTGGCCAAAATGCTGCAGCGATTTGGCAAAAACAGCTTACATGCCGACAGTCAGCGATACGATAGCCTGGAGGAGATCGCCCAGAACCAGGCAAACGAGAGGATGTTGAGGGCAACTCAAGTGGGATTGGAGGAGCACCTGGTCATCTGCTTGGAGACGGAAGCGGGCAGCTTCTACTGGCACTCGCAGTAGcagcaaacggaggagcagcagcaacaccacctgcacgaccaatctgaaaggaatcattgctgagaaccaaaacatccgatttcgaaattgctatcatgtcaacagccgcaattatagtaaatagtggagcaaaaccacctgcaatgttagttgcaacatgaggaacgctacaaaacatcaacaactactattattagtagcatcttcaacgtcgataactatacagcaatacaat--aaggaatacttcagttgaaagacccaactgcaattataattgcaatgtcaaccagccacacctcaagaagctaaaaaa----ccaattgcaacatgagtaatgactaaccacgaagcaaccgcaaaaaattgccaataatatctacaataacttgtcaaaaagcgagaacattaacagccgaaacagtagcagccacatgaactataacaattgcagcaatgtcaacagtggcaacatctcaagaaatcaaagcatcgatgacaacaacagcaggcaccacaacaatctcaacatcatccaaagccacaacaccatgggccaaaaaaccggtagttagatgcgaccaaagcgactgaatggatggatgaatgaataatacaagacatatcattcgatgaatgaatggagctgacgatcgatcgtgcgaatcgaattgcgtgccagcaacaagtatccaactagtccaaaggatgccactcagacatcctctccagttggagaccctcgatggttgccaatgatcagtaataaatacatttgtgatatcaactcaagctagttagtgttgtagtataaacgttattagcttataagaaaataaattaaaaagaaaatccactaaaatcgtcactgtttgttacgtgggaagttgggtagttaggaggaaaagtaaccaattggattctaatcaataaaaaatcagccagcgtagggcttcgtcaaatcttttaggcggcttaaaacggctctaaaaaaagctttgaacacacgttaattagatcgattgttagctttttatattcaccttccgacattaagtaattgaagtttgttaatgaagaaaccccttaacaaactaacactgtagctaattgagacctaattattaaatcaaccatcttttaataccatcaaattggacataataggattagattataaa-aaacacttttctatattaaaattccaacgaaaccaaatgcaaatcaaagtcgaaccctcttaagttgacaacatccccgcatatccggggcatcaaagctaatcgcagcaaatgataatcgccgccctgtcattccgcgcaaaatgataatttcctgtcgcggattctcaagcttcaggcctgaaaaaatttaactctttttatttatttattttttttt---------gtttttcttttttgcatttcatgcgattttattgcgcatgcgtggcgcgcagcaagcttctgttggggccctttggcttttgtttttagctgcccgcgtctgtcgcgcgtttggcgtgccaagcatgcgcacaca--tattcaattacacggccagcaacgtcggctgcccagcagcagcagcgattatagcgatgcattgacaataagccaaccccgatgcgtgcccaaatggttgcccctacttaataaaaagtgaaaaaaacaacaacaagagcccggagctggccatgtgcagctcgagaaattttctcacagtcgccagaaaaattgtaacggcccgttgttcagcacactctcagcacgcagtgcactgcacgcacacacacacttcctgcagcagccagcgttcctcaaaccggccacgtatattgtttatatagttaacgaatgcgatacatttaatctttagtgtgtgtcaatttgccgtacagtcatttagtttgcatgtccctcgtcgatccatcgaacaatcatccctttttctgggacctgggtcccacgatgatgatgtcccgacgtgagcaggaataccatacgcgtatatgtatgccacttagcgatggacgatcccaaccgatgccatccgaaacgaaacccagggcccaagtgttcaacagaagctacaattcagcattcataattgacaagagcaggagcgagggagagggcgatatgtgtagggcccacgatggacaagaaaaaattaaataaaataaagggcaggtggtagttttttcagcactacccgtgactcgcactagcagatcggtcagatttacagtggttcgaatggaacgaaaattggttgaaaacaattgagggt-cttgtcacaatcttaagatgcttttagctagtttattaaactacaaaatggtttcttttttttgtaggaatttttttaaacatcataacctgacaagaacatcttttccaaatatttc--------acccatctgggtacagtaatcccatacatagatattctgtaaactgcaaccttcacgaaccttaatgttttccaagactcaggttcccactcaccgtcgcagctaacaaaattatccgtagcaagtagaaaacaccttccacaaaagtccctatactcggactatatacgcctagaaaaacctctaggaacaaatgtacctttctaacatagcagatagtttaggaaaaattctttacaagtagaaatacatcgagaaatccgtaaacacttactttaaaaccagcaagtcgtaaaattgcacgcatgttccgtttggtaaaaccccaaaaatcacattcgaaaactcacattcccacgactttgaatagaggttctcaaattaaccgtagcaagttgagaaaaggcaacaaaaaatccgtaagatactgatttccaaacctgcgagtcccaaaattgcacacatcttcgccttggaaaaccccatttccgacatccaaaaactcgcattcccacgattcctacagaaatttctaaaactttgcctagccagtagataacagtatgcgtaaattccgtaaaccttaaatttcacgtagttggaaaagccttgaagaattcattcaagcaaggcaccctcaaaattcccgcatgtgtttcatcggtttggcccactgtgccatgtgcataagggctcggaactcggagctcggactcgggactcgcacacgggctacctccgattataacttataacaccaacgagcgagaaaaatcttgtgggaaacttgagggcaaagtgtttcccacgattcgaatgtcagtggaaaggaaaacagagaagcagcatgtgcaaccaccgtcgcaccaccaccactgcactatcgcatcttcatcccctgccgagactcacttacaccgaacaccagtggccatagcaatagtactgagaacatatttaaagttctagataatgtttatattttcaaaatcactactattaagaagtgtgctaatttaattttttaggtgtaaacgtataacattatgttaatttctttttgtttaataaaactacatttaagtgctttaagggaaacccatttgaagtaattgttaaaaacgtaacgtacttcttaggtatataacaacaaatttgtatattcgctcgaagaactatagctgctttaaacacatttctcatactatttttaccgcaggtgtgttccaaacttgtttgtggagaaaaacccaccaccgaaaatgcaggcgagaggatcgtgtcccagtgactgagtaaaagtagtttgctccgcaggtggtggttcttcggaggctccgcagctctctcttctctctttctccgagcagcgtgcgctgagcacgagacgctctcgcggcggcacgtgcagctataaaagcagcggtaaccggagacgaatgcaacatttcgaacgcaatcgtcgtgcagtcaacatctcaggataacctcctccgaaagatcgaagaagttcttcaacaagtcgttcttccatttacctaaacgcaacaaataaacaaaacaaacacacaATGGCCACCAAATACGAGATGTCGAAAACCTATCAGTACCGCAAGGTGATGAAGCCCTTGCTGGAGCGGAAGCGTCGTGCCAGGATCAACAAGTGCCTGGACGAGCTCAAGGATCTGATGGCCGAGTGCGTTGCTCAGACTGGCGATGCCAAATTCGAGAAGGCCGACATCCTGGAAGTCACCGTGCAGCATCTCCGCAAGCTGAAAGAGTCTAAGAAGCATGTTCCGGCCAATCCCGAACAGAGTTTCCGTGCTGGATACATCCGGGCAGCCAACGAAGTGTCCCGCGCCCTGGCCTCCCTTCCCCGAGTGGATGTGGCTTTTGGAACCACACTGATGACCCATCTGGGCATGCGTCTCAACCAACTGGAGCAGCCCATGGAACAACCGCAAGCCGTCAACACTCCACTCAGTATCGTCTGTGGATCCAGCTCTAGCTCCAGCACCTACTCCAGTGCCAGCTCC------TCCATCAGTCCCGTTTCCAGTGGATATGCCAGCGACAACGAGTCTCTGCTCCAGATCAGCAGCCCCGGACAGGTGTGGCGTCCCTGGTAAacaaagatctacttggaaggactgaattcccgacgggcaatcacgcaattggaaccgcagctttagaaaaaatgctttacaatgatcctcatttatttgttacgttaccaagttttaggtttctaagttaagtctgtgatagggcacgctttattaacttttgtcttaaatcaatcgagcagaagtctgttttttactctacatatatacaaatgtttaccagctaagagatctcaagaacacaatatgaaaagatacaaaatgaaaaacttaaatacaaatcaaaatatgaaatgaaattatacaagaatcttattatttggggaatctattttacagcacaatccaataggggatattgaacttcagtatttgtctttaaattccaataggaagaagattccattgaaaatatttaatgttggtatgcgcgaactttaaggtccaatataataaaacgatcgtgtgcactagcttatttaggacacgtgtaaaaaaatggacttcccataaattatgttcattatcttaaagcccatcattatcctaaacgagctatattaataacaagtttcaataacagttaaacataatagcaaaacatgctccactaatgtgcacttagttgtcaagcatgcatttaataataaaaaggaattta-tttcatatt----tttaatggtcgttatttttcatttgcacgatgtgtttatttatattctatttcagtaactattttgtcaacagactatgaaatgaaagtatttgacatcctttagcacaatacaatacattgttataaaccttaaatgcggcattataatttttccaccaataaaaggtcaataagaatggtcaagaaacatacaaatgagtttcagcacgcgtctcgattacttatcacacattataccctattatatttaatcccttaaaatttattcttttacaattaatcaattaaattacatcacatattgagggttgcaatagcattacgtaaaatcataggtaagtgtattcaattccaaattcataccacattattaacctctgacacccaaaatactataagaagtgagagtatccctccccattacaataatcaatgacgttgttttccacccataaaatgtcaatattaagaaccctcaagatttgtaagggagatatacaaatccatctcaattattaagtgaggaagtagcataccctaggcggttgcaagggagggacacaaatcccataggtaggcatcgatgtcagaggtcgattagtttcctaatagaaacagagtttataaaagttaactcgaaagtgaaatttactcaatggaattctaatacaccatacttgcatgcgaaacccaagattccgaaaccaaaagcacttaatattagctaattaaaaatgggtttagaaagatacgccagacattataagttcctattaactaaattcaaagaaaacttttgtatcctatgattactttaacaatc----------------ttattaggatgagccacacattgaacaaaccacatttaccataag--------------acaagatatttgaaaagtgcacatcaattaaccggtgaaaaattactaattaccaattagggggttgcaggaagttaactatgtgcatcccataggtagacattccggcacaaggcccacctcacctcagcctgggcattgagtactcaacctcggccacgagtgtggcacgcggggcacactttctgcgcccgtttgacccacgtccccctgccaaccacccaaaaacccgagatcagacagcccaaacgatggaacgatcgaacaaccaaggcgacccggcacgaagccaatatgccacatccactaattgtgtccaataaacactcgtcgacggggcactgtgggaacggaaagaggagatctcagagttcgcagttcggaggtcggagcaggagtaggggcttatacaatcatcgtctgctggcattgatgaaacaataagcgagtagatggcacggcaggataacaatgccagagcggcccacgcacaagcagttcggatcccctgcccctgctcatcatgcttcgatcccatgtacccatatatgaacgttcccattccaaacacgacaggatgaggcagtgaagtatgcattaaggataataacaccggcccagaaagcaatgcgagcagccaaaaacagcgacagctgcaaaaatgtgccctgatccttatactcgaaaaaaaatgagaagcggagcggagcgaagcatgtggccaaaagggaaaacaaacgagaaaaaattgtgtgagaaacttactttcagctcggttcccacgccacgagccacaaggattgtcctccgtcctacgaagttgcagctgttccttgtgaaaaagacaacaacaccggcgtttagccgtgcgagcgaaagagagggcaggaaaggtgcgtatcagagggtggatttcagggaccagggagcggtataaaaggacgggacctcgcagagcagaatatcactcacgattacgccgtcgagcaggcagcaacaagccgaatacaaaatttttcaaaaatttttaaaactacgtaacctactaccaaaacaaaaATGGAATACACCACCAAGACCCAGATCTACCAGAAGGTGAAGAAGCCAATGCTGGAGCGCCAGCGACGTGCCCGCATGAACAAGTGCCTGGACAACCTGAAAACACTTGTCGCCGAGCTACGAGGTGATGATGGCATCCTGCGCATGGACAAGGCCGAGATGCTCGAGTCAGCGGTGATCTTCATGCGCCAGCAAAAGACACCAAAGAAGGTGGCTCAGGAAGAACAATCCCTCCCCCTGGACAGCTTTAAGAATGGCTACATGAATGCCGTCAACGAGGTGTCACGTGTCATGGCCTCCACACCTGGCATGAGCGTCGACCTGGGCAAATCGGTGATGACTCACCTGGGACGCGTCTACAAGAACTTGCAGCAATTCCACGAAGCACAGTCCGCCGCCGACTTCATCCAGAACTCGATGGACTGCTCCTCAATGGACAAGGCTCCGCTCAGCCCCGCCTCCTCCGGATATCACAGCGACTGCGACAGCCCCGCCCCCTCGCCACAGCCCATGCAGCAGCCCTTGTGGCGCCCCTGGTAAaaacaaggggttaagtggcaggaaggtaagggtggagtggcaatgggaatggaagaaccaaccaacaacgcatctgtgatagcccaactgtgatggcaacaaaatagcaaaattaaaaaagcaattagcaaaacaaatataaaccaatttaaacaaatatcaaaacaatttactttattgggatgttgggaggggatctaagggaccaatcccttagttggtggcaattggaatccttattggtaattaaattattaccaattaggaaatatcaaataatatatctctgctctgacaatggaaatctattttggcaatgaccgaagtgaaatctatttta-----------------------------gttaattaaa---------------------aataataaattaaatatatttcacttaattaaaataaaagtgttttagaaaactatcactgataattttaagttttttgaatcggtaatgtccttaacggttcacaagattgaaaa----------------ataataataaactgaataattatttattcatttttaaaaagcgcgccaactgcacctgaagaacatgtacagatctaagttacgtatttattgcggaacttttttctcttttttttcaagatcatggcaaaaaaggagtgctagcacggaatctatttaattagttgttctgcaaccgtagtgtttgtaaataaataatttaatacgtaatagttctttgaacattaggattattatttcgcagagtgtaactagttcgatttcacgtgcagcgcaggcacttcctaacactggcgcatgcaacactgcgccgctgaagcgagtggcccgcgataacagaccctcgacacatcgataggcgatagcgcaaattgcatacctgagaccgacgcggtctgtgtgtcgcggataggaaaataggaaattataaatagaaacgggccgtgccgatgccccaaaagccacccaattgccagctgccccaatcggcgaggataccaagtgctaccgaggtgaaaatnnnnnnnnn
> Drosophila melanogaster strain NVIII-18 enhancer of split complex, complete sequence (GB AY779910)
nnnnnnnnnnnnnnntgcgtttcctaaatctgcttaaaaagtgcttttagagaacgtgaaaacccccacagaatgtcgtacaaaatcatagaatatttatatatatatgtatgtatgtatgtatagaatgtccagaagcgatgaccactgaatgcgaaagaaggaaatgaacgcgtgtattgatgtatgtaaacagaatgtatatatttgtatgtgtagaagggagtggatcgaggatactataagcaccgtagaagaagatatcgaatggaaatatttttaaacgattaccgattgtacattttaatgcttgcaacccacaactgcaactaggcacaccaagtccaccagttcctcaaaggatgaccgcgaccaggcgaaacggagttaaccatgaaagcgattaaaggcaaaatcaaacgaaacgaatacaagaacaagaataacttaaagctttaagaagacggcatgttgcacatgtcgtttgcattactttgtattatagatgaatctccccgcagcaaatgtatctg---atggcatttatttttttttttt-attctatataattttacttttaaaccaagttcacctctctcattagtccttactaatttatttcatcagcacattttccaagaaatttccgaaacaccaaaaactaatcgataataagcttaaaacgacccagtccgctttaaatataatttagttttaagcacaacaaagattttaatcgaaatagaaatgataagcgaaatgaatcgaaccaaaataaaaacttacgaacgttacacatttgtacctcttattaaacaataaacgaagcaaattagtccgttacacttactttctagcacatggattttaaactgtatttggcgttatccgcattaaacaagaacatttttttaaactagatgcgcaaaaatggaactggattctatacattattattaatctaaatgtatatgtgtgtgttgctatatgtgtattaaacgaatatgtatctttgtaaattacagccacttgaagatatttatgaaatgttaatgtcccaaatttatcaatgtacaacaatatcgaacaaatgaatatactttcaattaaaatgtttattgagtatcggaacgattcttttattgggaaagattaaaattcggaacgattcttaatttttgttttatgatccttgatcctcctcttctactttcaaaagtaggatgattcatcattgtcaacagattgaaatctctctcttaaaatctttccctcatggaaattggcgcaattgaaatccctgtttttgcatatggctgtcttccttaagtcgtcccaatacccatatcaaaacattgccactctgatgatctcagaaacctcccccacgaagaaaactggaaacgaaatgtacgaaatcagtgccatcagatgtcagcaaatgtcgccggtgccttgctgcactgtttgttaacttctcgatttcatggctgcgattgcagcgacccctggtcttggatttgaactggaactcaccctcgggcaggtggatttcgtcaatggccctatccccgaatacccaatctcgcaaaatgcgccaaacaagtgtcacagctgaccgaggccgaggaaccgggcaaccggcagcagaagtgcggcacaatcccaatacttgtgggaatgtctccagtacactttctcacgatgcacatgcaccgaccgacccatcgcagcaccggctgtttgccgcttgcctgggtggtgctatgctgccgtcccgttggtggtggtggttgttgcggtggttgctgctgctgcttctgctgctgatgatggtgctccgtgcccgtaagtgtaacgcaatgtcgcgccaaagaggaaatgaggtctgtgtgactgtgcgccaaaagggaagaggccacactgcaagaaaattcgaactctaaactagcaacttataaagatggcttataaagacttcgggattgcattgcttttaaagcaaagtaatgcaaattatagtttagttacagaattta------------------------------atatattatttatgcacattttgcatatttctgaatattatatttcagtttacaaaacaacattttttccagtgcacctgcacgcatacaagcagaaacccacacccatatgcaacaatggcattgcctcgacaagattggctctttggcttaagtgaggacggcacgcatggggctcggctctctttt-ctcgagggaagtgggaaccagggagcacggatggctgccaggcaggtcgaggtcatgtcgctgctgatgtcgtgtgtgcgtgtggtgcgctgctggtggtggtggttgattgctccgactctttcctcctgctcttcctcggagacccttcttcagactgttgcgccggcgcacggcaacagcacgaggaagagagacgcccgaagagagcgcgctactagctcgggcgaagatccgaagaacgtgttattggaccctagtcaatacactgaaaataactttaaggcattctactattatgaccaaggttaaagaagctttgattaaaaataaattaatttctaaatatata-----aaagt--------------ttctaaagtacaataaaactattttttctttgtttatacttatcgttgtaagatactttagatgcatgagaaactttggtttccagaatggacatccaaagagtatgcttcgaaacttgtatattttaaaagtagtttatataaagtatagattttaaaaattgttctctgccacatatggattgttttcagtgcaagaagagagcctcagcggcttccgcccgatccaatttttttgatgttgcacacgtgcaacgccgagggaatcttgccacaagcagagagtgacccgattgatgcttcgttgtgatcgtcggcgtgtaggagcgttgtgatcgcagtgcgtggtggcagttaggggaggatttcgatttcgcaagtgtacggcaccagcagctacaaaaaggatcagcttaccttgcggcaagatcatttctcaagtgactaccgtgcagtgcggagcggcagcagcgacatcgcaacatcgcaactttatttacaaacaatcaccacaccaaatcaaaacccattatacacaATGGCCGTTCAGGGTCAGAGATTTATGACCAAGACTCAGCATTACCGCAAGGTGACCAAACCCCTCCTGGAGCGCAAAAGACGCGCCCGGATGAACCTGTATCTGGACGAACTCAAGGATCTCATCGTGGACACCATGGATGCGCAGGGCGAACAGGTCAGCAAGCTGGAGAAAGCTGACATCTTAGAGCTCACCGTCAACTATCTGAAAGCGCAACAGCAGCAGCGAGTGGCCAATCCTCAATCCCCACCACCCGACCAAGTTAACCTGGACAAATTTCGGGCCGGATACACCCAGGCTGCCTACGAGGTCTCGCACATATTCTCTACGGTTCCCGGCTTGGATCTCAAATTCGGCACCCGCCTGATGAAGCAATTGGGTCACCAGCTCAAGGACATGAAACAGGAAGAAGAAATCATCGATATGGCCGAAGAACCAGTTAATCTAGCCGACCAAAAACGTTCAAAGTCTCCGCGAGAAGAGGATATTCATCATGGCGAAGAAGTCTGGCGCCCCTGGTGAagggcattccatatatacgcaaccaattaacattgatagctttactactcagtttcattaagaaacaatccaagttttccaaggtctagtgtaaacatttgcctcagaatcgtatttagttggtagttgatttgatatgatgtgatgttcctgtgatagttcttaagttcgtattttgtatttgatctcccataggcttactgattcatgtatttaattcattgtaatttatttcatcaactttgcaagagcttccccaccgagcttccacttagcctcattaagaacaaatttttgtgtatgttttaaaattatatttttcgctttacaccattaagtataagccatgaacatttgaataataaaatgaacgtaaactgaaattttaaaagctttatattatttggaatatgaacataaacaaggttgctataat-----------ccataggtacataggtacaaaatgttataatatatataattattatattataattataatttataagctcttatttagctttcttcgatataaaagatatatcagatatatttaaatatatttctaaaatctaatttgaaatatatagaaaatatatattttccttggaattttaataatttataattctaaataccaaataccgttatactgtccacttgaattcaagtcaattgaactctccccactccgtttacaaatccctgtaatgcaccacccatccaaccatccatccattacaaaggtcctggaacgcgagcaacttacagccgaaagtgtgtccacagcgagccacacgcgagcagcgctccaggatcagcatcgctggccccttttacatggcggatggagggagaggcagaggtcctgccgggtcggggggatcgggaagtcgtacacgcattaagcgcactcgacgcacacgagcaatgttcccacaggatcataacagccgaccaacaagtgcaggatgcctctgtccttgtcccttcctctgccaccaaacacgaacccgatccaatttggaatgccaacggtaaacaggaagttgtcgaggaatcgcaacgcctcgtccttatccttatccccatcccccggcggaggtccccgctatcgtgggaaccccggaggaccccgatgagatggcataatgcaagcagttcattatccttatgcccctcaccctgccatgccatagtcaaatcataacacacaaatctagaaacggcagctgttcgctctgcaaattcccatgcccatggccgtggccatgctcggctgctttttgcgggcaggtgagcgagtcgatgtgagaaaccgagtaggaaagtgtttcccacgatcctggcagcgatcctgctccctggcccgtttgataagggtgccggggccaacaataagaaatcgcccgaacaataaggagcggtctcaagaagcggaagggtcggtaccgagcaaccctcatgccagcacacgaagcgtgtccccgtcccttttgctcctcgaatgccagcacacacgacgacgacgacgatccctttggcccattttttgggggttgtttctggccagctatataaggccgatcaccgaaggtctagcaacacacaacgacttcgactgtcggagcagcaagagctcaaagaactcagcttacatcgaaactacaaaaagaacaataagaaacacacaaaATGTCGTCGCTACAAATGTCCGAGATGTCCAAGACCTATCAGTACCGCAAGGTGATGAAGCCCATGCTGGAGAGGAAGCGTCGTGCCAGAATCAACAAGTGCCTGGACGAGCTAAAGGATCTTATGGTTGCCACCTTGGAGTCCGAGGGCGAGCACGTCACCCGTTTGGAGAAAGCCGATATCCTGGAACTTACCGTCACCCATTTGCAAAAGATGAAGCAGCAGCGTCAGCACAAGCGGGCTTCCGGCGATGAGAGCTTGACTCCGGCGGAGGGCTTCCGTTCCGGCTACATCCATGCCGTCAATGAGGTCTCCCGTTCACTCTCCCAGCTGCCCGGCATGAATGTCAGCCTAGGCACTCAGCTAATGACCCACCTGGGACAGCGCCTCAATCAGATCCAGCCAGCAGAAAAGGAAGTCTTGCCGGTGACCGCTCCACTCTCCGTGCACATCGCCAATCGGGATGCCTACTCCGTGCCCATTTCGCCAATCTCCAGCTACGCCGGCAGTCCCAACTCCAATACCAGTTCGACCAGCCATTCCCTGTTGACCACCATCGATGTGACCAAGATGGAGGACGACAGCGAGGACGAGGAGAACGTCTGGCGTCCCTGGTAGataggattacttcacaccacaactgaaaaaaaaaaaaacgaaggagagatcatagaaagtaaaagtcttccgagtcactggatttccaccagtcgactcccacctagttataagtaaacaccataaacacacaaagctttagatgaggacgcgcagttcatgtgataactaaataaataataaattatatagctaaaattgaaagatcacgactttttctgccactatctagtgactcacatgcaaattgctcagacactcccatgtccagacagtttccaattgtctgcggtctagaacggaaacgctagaaacgcaatagcacctctctctgtcccctgtaactattcgatcgccccacggatgcacatacacgatcgtcggacaaaagaaagcgaaaacaatgccaaggccgaaacaagaagaattaggcagaagaacgagagaagaaagaagtccaaagtccaaagccggggctaccgataccgggacatagcctataggccagttggtggttgcaactccaacacgtgtgcggacaataagcgaaggtaacagaaaatattagagtcttatctttgagcgtatctaatcgagttacgacaatgtcgctcagacttagaagaaaacaaatgggcatagagccggcaaggaacccgaaaaaaaaaaccgaaaaccaaaaaagggatcgagtcatcattcatcccgcatccgtcctgatttcgctttgttctcctcaattttttgttgccgtgattctccctggccactcggctagaaaatcgtgtgcacaatggtcaaggtaagctatgggcacataattgcttcggatcaggtaaatgactgccttgccctatggcaactttaagatggaggagctccagccggggacaggatatcggtttttttgttgtttcttttttatgggctctgcccgagccttttttgattttcgttttttttt--ctgatttggctgacccagcatcatttggttatctgtgtgccaagaccagtagccgattcacagacgcctctgtcttaaaaatcgacgcagggcagatcgagggaatagtcaacgagatcggtatcaggattggcttgggactagtctgtgctggcggggtgtaataaatttaaaaaggaactaaatttatagaga--tttttcagctgattaaaattctgttaacttgctaaagccgaaagtagattatctttaagaagatcttcttcacgacagccctaagtgtttatacttaattttacatttccgccctttttgttttcttgggtgccagcaattatttatggaaattaataagatttatagcttatggttactagcttataaataactaaaaaaaaacgtttataattttttaaattgtttaaatccttctgagatatcctttgtagataatgggctagaaatatttgtatttcacttgcaaattctgtgtaatcttaaaccctataatgtactgaacaagatcatttccttcaatgtttggatgtcacttccaccctgggataacataaagtgtaataatggacactccttaagagccatgttaaattatagctcactttcgatcctaggccattcctggatgatccgatcaaggcgacacaactatggactcgacaataagaggaccaacaccaatccaaaccaaaccaagcaagcccagttgtcataccatacaatgggcaataagaaaaagtcggttatagggacatgcggaggaatcgcacccaaaatgccaaaaggaaatgctggcacaaaagatacttaatcttataggtaaacccgatgaatgatgaacgaatggcggcgacgtaaccgaacccccgatacagcaatccggcaatccggcgatcgagctcgaacgcaagcccaagtcattaaaaactacaatacacaaactgcatacgaatcactcgaagaccgaggcccaaagaaagggtcttattttttaggtaggggaagggactgaagactgaagaccggggaccgtggccagaaaaaaaaaactaaatatcagaagcgaagatcgtgagaaaatggtttggaacgtggttctcacacgatcgacacacctgcccttttttgtatgtgtgtgtgtgtgt------ctggctgggccaccactcaatgcgtgtgtgtgtgtgt--acttttacgaattcaagatacaagaccacttacgggcaagatcacgaccgactcgagctgcggctatatggctatggatcgacatgaaagagaaaagcagcgtgcggtaagtgtgtctcagtcgcagactcagctcagcttcagcttcagcttcgacttttgtgcattggccaacattgtaatgactgtggacacacgatcgttaagagcgcgccgtgtgatctgtgaaggaaaaggggtacgaggtgtttcaggggctacaactatgggttcggggttcggcgcatgcgtcgctgttttgttgaacgaactcaatttagttggtttatgaccaaaaagcgagagcgagcgggatgcacgaggagatcggttatggtgatcggagtgggagatgctcgttggggagtatgggagttggggagctgaggagttggtcgtcggagcattggagcgctggagaggcacccaaccacacttatatggtgtgctattgactctgtaatatctttaatatgggatgttgttacactacattggcacacgctcttgctgccactggacaagctgcccacaggttgtgtttgtatgggatcgtatggggaatgggtttggatatgggtatgggaatgggaatgggaatgggagtggatgaagatcgaggcacgagtgccgactccatcccagtcccatcctccagactccatgcacagcccattgccaggccggtttgccgccgcctctcttttattaagtggtggtcttgcgcttactttaatatggctgcattaaaccttagcggcgtgcggagtattatgactgaagtaggtggccggacccgcggtgcctgcgattgggggtccaccgacacacagaggtcacgtgatggatgacgtgtgggctctactgtacctcctgtcacaagatacgaagtgggttgggtgaggtcgaaaacatggaatgggatcattcaataattgcaacctttggtgaaatcttcaaaaattattgcaatcgttatatgctgtttaataatagctatttgcaaggtacattcgtacacagtgtagaatttacgaaatattctagttatgagcaaaccaattttgagtcatcattggcttttgttcctgagttaatcaggtattagatagatatggaaatgatacccactctgatgtcagcaaacatcacat----------------------gcacgtttcggcaaaaaaaagaaaaccaaagccgacaaactgaatgggaacccctctagatcagtttcgccaacgaagccatccaattagcccccggcaatgcccaacattgcggcacttagttaatcttggagtgaactgatcgcctttcaactggtccatcgcaaaatagatcacccattttcagcggactaccgttgagccctataaatagccgttttgtagcccacaacaaaaaaaagcacaaaataagcggagaagcgctaacttggccgtctcgatgccaatgttacgtgactaatcacattttctgaagattaacagcaatcagcgacggcttgaacggtcccagactcgagacgacctggtaagtagtcatcatcatagttgtccgccagacaaaggcgctgaatccgaggttccgtaatcgaaccgcactccgatacacatacccca-------------atcccagcccctatccatacccatactgtattggagttttaagacttaagtgccgagacggtcgcggtcgcgggcttaatttgcaatgtctgaccgccggtccgtccgcgcatgtgccaagcggtcaagcgcagttaaagctgtcaaagcctgaacaaaaaaaaaa--ctaaaaaagagcaaaatcttaaaaaaaaa-gcgaaacacaatgaccacaatgctgagccattgacagcggagccgcggttctcacactcggcgggcctcataataaatgacgtttcctagaactgactttttgctttattttattatttaattgcgacagcgccggcgcaaaacttcccgcagatatacgtatgtatgtatgttatataccccctgaaagccccgcataccctcgcaatccgaattctcggggcataatgagtccaagccggagagaccagacgatagtccgagtgtgggaaaatattcagcgacttccggctgtgggctctgcgattcggttcaccacggagtttatctccaattcgtttcttgttttaaggggtttcttttttttagttgctttagtttgcggttggacgcccactaaatgtctgggaagtctgagtaatcggctctatgggaaataagtaaatgcagagattcttgagttggaatttcatttattttcatttctttatgactttaagaagtgagcagcagccatctctatagccggaatttgaggctctgctagagatgatcggtggctctgctgggctgctgggaaagctattcctgggcagcaattgatgatctccaaggagttcggtgcggtttcaagtccagcacctctttggggcaacaaatttgtataagccttccgcttgaaggcgattcaggtgaatatcatccggagtccagttgaTCACCAGGGACGCCACATGGGGCCAGAGGTGGAGCTGGCCTCGCTGGGCGCCGGGCTGCAGGCTCCGCTCTCCAAGCTGCCGCATTCAGAGGGTGGTGGAGTGACCATAGCTTGATCCTCTACTGGAGCTTGAAGAGGCACTCCGATGGGCAGCGAGGGAACCACCACTTGCAGGTAGTTGAGACGATGGCCAAGGTGACTCATCAGCTGGGTGCCGAGATCCACACTCACTCCGGGTACAGCGGCCAAGGTTTTGGACACTTCATTGGCAGCATGAACGTAGCCCGCACGGAAACTCTCAGCGATGCTAAGCTTGGGATCGGCACTCGGAGACACTCCACCGGTGACGCTGGACAGACGCAGCTGCTTCTGGGCACGCAGCTTCTTCATGTGCTCCACGGTCAGCTCCAGGATGTCGGCCTTCTCCAGCCGGGTGATGTGCTCGCCCTCCTGGGTCAGGCACTCCACCATGATGTCCTTGAGCTCGTCCAGGCACTTGTTAATCCTGGCACGGCGCTTACGCTCCAGCATGGGCTTCATCACCTTGCGGTACTGATAGGTCTTGGACATCTCCATTTCCAGAACCATtttgttgtagtttggttttgtttttttttt---attgggggtaaagtaaactcgcgtaatccacagtcgcaacgttccactagattcggactcggagactctgtgtgcacgcaacgaagtcggagctttgaatgagtcggctggctctgggatcggctttatatagcctctgccgccctgggaactggacagtgagtgcgagcgggacactcattttgcctcgtgcgcggcctgctgctgttgccagcggtggtttcagatggcttggtggtgcttggttgtggtagtggtggtggtggcttctgtttttttgtatacttttgcctgtatatgtgagggcaataaaatgacttgagcgggctgcgccttctcgctctctctccctccctccttatgtatgtgctgtgattgttataccgtgggaaactgtttcgcagccgatttccacgacgacgacgatgacgacggctggcctgacttcttctgattgtgcatgcttggggtcttgtacgatccctcgtccctcgtctttccgtccaccgtctttcttgagcggacggacggatggacgggccgcctttaagaggtctgtgcgacttgggatcccagatacgatgcgaggcgagcacatgccttccatccataacaagatgtttgcatttcaattcatttgtatggtcgactatggtcggggtccggtcttttgggcttcaattcggtgcggttgggttcggttcggttcggtctcaagtcttgccatgtgccttcacccttttgcagtagcttatggcacgctgataattgtggaatcgtcatcgggccaacccgagacgggccagtgtttctgtttcttgcttttttgttagcgctttatggatcattgattggatcgtggtagtcgtgggtttcgtgggacgagcattacgcttttcgtttacatgattattcttgattgtcggttggggatcgtttggggatcagctgcagttcggttgggggttttgggttcgcttggggatcttgggtcgtcgctcgcttctatttgtagacaattaccatagcgacttcgggctgggaaccgatcgaagtcgacgtgtgcgcgaaagtcggttacaatcgtaatggctgttgccagcacacgctataaatgttatggctcgtgggctatacgcgatatatgtatatgtatgtatacacatttagcacattcggtatttatttttaacgctatatcgtcgtgattcatcagcttgagatgctagatctccatccgccggcatctgacacatctcggatcctaagctcgggtttctcaacatttaattagaagtgccggcgacgatgacgctcgctggcgttcattgaaaatgacacgagcccggctcattggcacacaaataaggaataacaaaagctccgagacggcagctactcgatcactatgtgtatataaattcaaactcaaataagacaaattaagattgcccctcgacgcattcgaaatgagctacagttagccgaaacaaagcagcaacggtgataaacgggccaagacacaaacggctaacaacttatctaaccgaaacgttttgtccgctggaccgggacacttaaactgttgatgtcaaaaagctgaatgctccggaaatgtctaattggattttatgggtcggcagtgtgtcaaactgttcgtcagagggtggtggttgcatttttggggtgagttagtcgcatgatatttgcaacaaccaattaagaagtaattcatattggattattaaagaaacaatactat-aaaaaata--tggaaaaaatatttcaaaaatttaaagatttttaaaaacaatttagctacaattgtagataacacgttaaattaagaaatattttgtaataacaatataatccatttatataatccattcattcaactagcttaaattaaaagctaaatagtataggggctccaattgtaattcggaagttccaattttcatgtagtagctata----aatgcctttaaacgccactgaaagacttttctagcttaacaactgaatcactgtcgtaactcgaatcattaataccaattgtagcaattagaggaaacccagtggacgagcacgtgcccccaatagaattcatcgagtgtgcccctatagcttgaaatgcagaaacctaatctgctgcccattccgaaaatataatatggaataataaggtagttatttcacaaatttcatcagattctgcaatgctcgttggggtgtagcgcatatggtcaagtcgcttaagaccaactggcctttatacacccaatcatccaaagataca----------gctacacatacaaaaaaacatatatcgcgaagacctcatttctctcggtttattatttctcttgcttgctttttttt-aaa----ttttgtgcttcatttttttttt-----gtcgatggcatacgcacgcgcgaatttcagt-gcccccgcggagttgagcgatcgcccgagggggtggagcggtaaggggcggggcacgagagcgtgcaaaactcggagatggagaccagagacccagagcaacaacaccaagcagtgtgtatggccatagcgtgttgttgaattaatttatatccaacagtgcgctttcaactttattgcgccgcgaaaagcagccagccaagtcagcagtcgtcggtggggctgccccctctcaaaaagccccccgcttaagccccacttgaaagccccccgcaaacccacagatacaccacagctcacagatacaacgcacaccaaggcaacgccagaccgtgggaaacaaactcgtgccagtcgtttcattgctgtcaaataatatcttgatggggatcaacttgaaaagattggttggggcttgggcccgagctcagtccgccgctccgggtctccgtgtccgtcccgttggccctcattcgctggttgccgctgtttaggatgcggtcgacgcttttgtgtttttttttt--atttagcttttctcatttttttcgtatttttcagatctcttttttaatgctttacacatttgttcgtcatagccgcgtgttaagtatgtgtgtccatgtctctacactcgataaaaagagttatgggttgtcacttcagatcattcgctgcaatccgtaaccattgtaaccattagtaagtttgttatactataatttctattgttggtctgcgataactttttgttcagtgcaaatcagacttgcactttaaataactgaacatttttgaatatttttcatatttcatttgaatatttttcacagtgcacgcatgctggcattggcatctctagtggtgtatgtaaagatccaaaaagccacaaaccagtttgccatccgccaaagccagtggactctgctctgtggctgctgggatgccgacacatactccgcttggagatcacataaaagacccggcacacctcctactgcagcctcagaccccctcgtggttcccccagctcctccctaaccaccgccttgtgaatggctcctccgcctgcttttatgcactgtttgttgtgtatacacggtcgggcacttggcacgttgcccattatctcaaactcaaactggatgtgaagctgagtctgtggcttttattttttgtaaagatttcgagtgcatatatcatattaccaccaccagcaggcagagatgcatcatcattccaggcctccgccaagtgtaagctgtcaatggccccttgacaggaggctcccagatagtggataggatccccccaaaagactcccactttatagcttggatcttgagtctcatttcattcgatttttcacataaacagctagtcaactattcttggcagggggtgcaatctgtgcgatccattagtggcactgataaaaagcgaaccattaaacgggatcccctagccaaacaacaagtcattaaaacgtatctctaagtacgcgttcgtatctcgccctcagctcgctttgcacacactttctccctgcgccttatcgggtaatccctctcccttgaaacaatattgaagaaaccctccctatcgctccacacgttcagcacacttgggccgcatgaaagggaattaattaaaatatctataagattcccagctcacccctggggagtgtttccaaattgaagacaagtggcaagtccgtattttattggtggtggtttcggtggtg------------ctagtgaatagtggtaaatggattcatcgagccctgcgggaatgttggaaatcaaaacaccataacaagtgattcgagatgcctatacaaatagaagatccaaccccaagatcccttatgccctttcatatgcacgaaaccagagccaggacgaagcaatgtgtgggaatgcgtgggaatggtcctggggattcgaaactcagaaacggtcccctatccctgcctttatgttgattgcccattaggaatacaatttgcaactccttttccatgatgtgatccccttgttgatcctgggcttccttcggtgtcgtgagaaattttaccaaggaacacctgccccgtatcggtgtgtcctggattgccagtgtgttggtgatttttttcatgtcctctggggatttcacgcagcacttgaatacgtttccgaaaattttgaggccagcgaaaaattgtttcccacactcgtcggacagttgcagtttttgtaggggtttgtttcctttgccgatgcactcttctctcgtctcatcccgtctcgtctttacctgctcctggaacttcccccgactcctggcgagcgtcgtatttcaggttctccgccccgattatctcggctctttgagggcgagggtctgcgtactccgtttctgtctctgtttgtattcccctccctgtctgcggtgcgtgtcgctggcaggggtccgttctcgccctctctgtcgctcgagcgcacaggaaatgcacttcgagccgggccgtctataaaagccgtccgtttgccggttgggaaatcattctgacatcgtcagcctttcaagcaacacgcactctaaacaaaactacccacataacttcaaccaaaaATGTGCCAACAAGTCGTTGTCGTCGCCAACACCAACAACAAGATGAAGACCAGCTACAGCATCAAGCAGGTCCTGAAGACGCTCTTCAAGAAGCAACAGAAGCAGCAGCAGAAGCCTCAGGGATCTCTGGAATCGCTAGAATCCGTCGACAATCTGCGCAACGCCCAGGTTGAGGAGGCCTACTATGCCGAGATCGATGAGAACGCCGCCAACGAGAAGCTGGCCCAATTGGCTCACTCTCAGGAGTTCGAGATTGTCGAGGAGCAGGAGGACGAGGAGGATGTCTATGTCCCAGTTCGCTTCGCTCGCACCACCGCCGGCACCTTCTTCTGGACCACCAACCTTCAGCCAGTCGCCAGCGTTGAGCCCGCCATGTGCTACTCCATGCAATTCCAGGATCGTTGGGCCCAGGCTTAAgaatccattgcctcaacctttgatcttcaagctttaagaactctacaaacattgtgatagcaccagcggctttaactcccccaacaatctcggcgatccagcgcttccattagttattaagatattgtgataaaacaaaaagagctttaaaacactcgtacaaaatacaaaacaagaaatatcaaaatcaaattcattcatcttataattgggcttgggttttgggttacacacaa---gtaggaaacactttatttatcttctctgagattgttatgattcgcttggcataccacatgaatgaatcgcttgttgtcctagcataaatattgttaccgaagtcaacgtgccagatatgaaccaccgctggcagagatacttcgagttatttccagagaatgataaacaagagaaaacactcgaattacttgattatgaattcggggtagtttactactcagtaagagttgattattaaatatacaatgagtgttggatgtatctgtttattgtttactaatataagctgggtaataaaaagtagacaatgaatgggaagagtaaaaattgttataaatgagtatcattaccagtattctaagtgattttatagaaatttgcttatcgtgttttttttt-aagagtagggtaggttattttttcgggacaagctgtccaggaatctctatttaattccagatcttttagaatcttagaaggaatgctataattgacttcgtcgcaattaaaatgcctatctaactgggtcattgaagaaaagtgcgactcgggcacatcctgctagaaaccagcccacgctccacaagatagtcaattcctcggatagcgctgtcccaaaatggacaaccttgtggccagccttgtcttgtggccattgtggccagaaggtgtgatgtgctcgcacttcggcgaaatggccgcaagccaagttggccaagagccaagtgttatggctatcaccttggctaaggccaccatcgccacctgtgtgcgtccaaatatggatgtcgtgcgcataacttcacggcagctcctggcaaacgggctggttgtcgcttgtcgtacaacttatttatgagtcggtgagggagtggagaaaggccggcaggcggggaaaaccccaagaacccggtgaaagattccagaaccgagaggcaaacaccaaaaaccacaattaaaatgcaacatgtagacgtcaacacctcaagacatcgaatcacatgccaaggcgtctcgaggcggacgttgaaattgggcataaaaacagttgccgcaaaagataatcacattggctagggaatcacaatccgacgcaggtccctcacacgatgcccactctttcacacactctgtccgtccttctctatcaatctcaaacgcatttctcctacactaaaaatgcaaattgatgtcgacaaagacatgtcgacagcacaggaggagcaagcgaaggagttggataaaatcaaataagagaccaacatgaataaccagaaagatcgagaacaaatcgaaagtattcgagactttaaatactctttctaaactggaatttaattataacagatttagctttaatactatttttcataaatttaattatgagtaaaattttacttaaaaaatggtatttgtaaaaatcagaaatatttattccttatattaatgctgaaacacgaatgcccattcaa--gtgaggagtttctggtagcgccgtgacgtaaattaagtagcaatataagtttttgttaaattgcctttgacagcacataattaatttcgtatgcaaagcgaggcttgtctgcacgaaagaattgaaaattggaagaaagaacccatcatggaatgccgttgataatgctgatgacactgttcatgccgatgggcgatgatagcgatgagtccgggggacgaaactccgatggctatctagatgggccgtggctcatttgcatacctgtgcaccgagtcaacctgatcctgtgccgagctgtcttgtccgtgcttctttatgtttagcttcggatctgggattgtaaatgggagtgagaatgggaatgggaatgggaatgggttgtggctcgtagtcttcgtcgatgggtttaatggacgcgtgtgtacccaattctcgatgaccagcggagcggccttcgcgtgcgtgacgagcattcgcttagcggtcattgattggccaggcctgttggttttggccaggtctatggagggcgccgtcagcaacaagtgtgtgaacaccattaaacggtgattaggcccggccaccacgctcccttggccagcgctggggattgggattcccccttcccatctcgtcttctgtgtggcgcgacgagaggcctcaattaccattatgccccatggagatcggcagtttcgatgaactgtgcaaccatgtgggcggtcagaatgttgtaaccgaattagaccgaaatgtgtggaaagaaacaagatcatttgtcacaactattggatgtgaagggaatggtgaattttttgggacttgggtcttgatagctattttataatgagcggaaaataattattcaatgtttgaaatgaagttattagaatgagataacataatcaaaacaccactatgtgcacaatcaaaacatccgatagaatgctgaaaaaagtaccacgcagttcctaaaaaaaaacataagtcatctaccgaaagaaaaacattacctcaacttgagcatctgtaaacgatgatatcaaacacatagcaataagagcatcatagacaaatttcttccccgatattatcaaaattttcagacagaatcgtcgatatctgtaataaacaagatagtaacgaaaatattgatgatgttgttatgaaaatagatttctctcagacagcagacaacaaaaatttgccttcgagaaggtaagcatacatttaaaagcccacttttagataccctttcttagacaaaaacaaatttctttgctcttgatatacaatgtatttttaaaacaaaatttaattatatatacaattttaatatatggtgtgatacgtatagcctgcataaattattagtgtaaatgtaatct--------------------------gtaaaatctcacatataagcaacaatctaaccaacatataatcataataagtataccctctttaagggtataaacacagttcctattcgaaacagtgccagtatcttgtagaacttcgtagaccgcataaacgagtttttgttttggtccgccgataagaagccgctcttatcagcactctataactgatatactatctactagtagctagagagagtcataaaaatatataaaaatcaatgaaacttcagacagtcataccaattgaaatcgatagctactacagagagaacgcattcgtctgtaaaaacccaaaaagtaaaaacgaaagtaaaaaaa-caacttcaaaATGATGAGCCAAACTTTGACCCTTTGCTGCCTTGCATTGGTGGCATGTGTATACGGAAATACAGTGTCCACCAACGATACCGCTTGTCCAACTTTTTGCCCCAGTATCTACAAGCCAGTATGCGGAACTGATGGCCAGAACTTCAAGGAGTTTGCTAGCACCTGCAATCTTTTGTCCCACAACTGTCGCCGCGAAAGGAATAGCGTGCAGGgtgagtaaaatataaataaaatagtaaagatccctatctctaaaatctatatgattctatagCCTATGCTGCCACCGATGCCGCCTGGTGCAGCTCCGAGTTCGTCGAGAATCTGCACGAGAAGTTGGGCAACTTCAAGCTGGAGGTCAAGGAATGCTTCAAGCCCTGCTCGATGATCTACCAGCCGGTGTGTATTACCAATGGAAAGTATCGTGCCGAGTTGGCCAACTCCTGCCTGCTGGAGAACTTCAACTGCGCCCTGCAGGTCTCCGGCGCCCAACCCGCTGAGCTCTTCCGTCTTTTGCGCGAAGAGAAATGCTAGacgggatcggtcgtaaagtcggaacaatgaacaggaccatcttttgttcgtcaaagtcatccttttgtcttcgatgaaaatacaaccctacgaatttatgagacatgcgtaaacgactggttaattggggtgaagaaagtgaaatggatttcagttgctacaattcgatatggtcagcattgcaaatttgtaattaggaagaggtttaagaaattttaataatagtcttagacaaattttttcatttgctcagcatagctatttattctttgtggatcttataacttttttcctttcgtttatccaaattttaatgtttccttaaaaatatactatagcttaaccgcaaatttcgcgcttgtggttttcgggtttcctgtcccaaaactcttttttatgtccgtttttgcaacgtgtcttgtggttgagttgataattatcggatccaactttcctgaatggggcaagcttatcagttcccctgatagctttttgttattattgcccaatcgtggttacctctagagtatgagccaaatttaatcaatgacttattgtgatatacccacatacaaaatcctccttccactgaagagatccatcttacaggtcccattgacgtcagcgcctaactggggatattaacacaggatattgtctgcaatcaaccttaattcttttacatatagtctgggagcatcgatgtgacagttaccgcaagatgataccagtttggcatctaccactcctttcatctcctttgatcggtttaccaacccgtctgggcagaccgctcatctgtcagggttcattaggttccactcataacactgcttccgttatcctttgctctgatcttcgttcttccgttatgccagtacttcaagagatcgggttcttctttctgatccccaagagtgataaagcagaataggtgctattatcaattttttatgtctgttaagtcatcctcaagatgatggatctat----atagtttgaattgcttctcaaggtgataatacaccaaaggaaggtccaacctgttaattgcattaacaacgaatcctactcacagccc-----tattaaccataaaacactaaaatacactggattttattatcaggctgcttcctcgcaagcccaatcaataataaaacatatccttttcatgttcttttcatctgtattgtacaaaatgattgtttatgttttattttacatgcaaattagtatcacatcaacaacgttaatattgcgcagggaaataaataaatgaaattacaataataaggggggtacgacccccatgagaatgagatctattcagtgatgggatgaggtgattgtgggcggagtacaaCTAGCAGAGCGTTCCGGGCAGCTGACTGAAGCTCTGGCAAAGCAAGGCGTGCAGAAGATCATCGTCCACCCGATCCTGGGTGTTGGCCCAGAAGAAGGTGCCATTGTCCGTGCTGATGTATTGGAGGGGCAACTGCAGATCCCAGAGATTACTGGGCAACTGTGTTGCACTGCTGCTGTTCATATTGCTGCTGCT---------------------------GTGATGTCGATGCTGGCAGTTGCGTCCGTGTTGGCAGTTGCCGCAGCTCTGGGCGCTGACCTTGTCCACATGCACGCTGCTAATCAATGTGGGTGTGTTGGGCGGCTGGGTGAGGGACACCTGCTCCTCCTCGGGCAATTGCCTCAGCTCCAGACCGTACTTGTGGATAGACTCCTCTGGCGTTGACTTGGTGTCATCTTCAATGAGCAACTCCTGCTGCTGCTGCTGTTGCTGCTGCTG------------TGTGTTGTTGAGATCCACGTTGTTGGGATGGGCCAAGGTCGCCTGTGCGGTGCGACCTTTGCCACCCACTTTCAGTAGGCGACTCAGCGGTTTCCACACGTTACGCATGCGCCGTGTTGACTTTGAGTTCGATGCTGTGGCCGCTGTCAGCGCTGAAGTGCTGCTGGCTGTCAGGTTTTTCGTATCCAGATACATgttgctgctgtgctttgcggagcttttacttgaatcttgctgtaatgttgtttcgtggacagcgagcgttgcgtgtgcgcacctcgcaagagctggtcgtttactgatgctgctgcgccggcgtcgctcatatttatatatgaggcgaagttgctgcgctgccgatggccagtcaagagtgaaatcgtacgccggctgatctcacgagcggctataacccaagcaccgtacgaaatttgagtgcactctcacacacagaacactgaaccacagccaggccggggtgagaggtgagcccgctggaggaggcgggggaggagttaaggcctttttatgtgcgcgtatttcccaaataaattccaacaggaatccacaagctccagtcttctgtgtgtgtacttttcccatgcacgtacaatcgacaagggccgcttgatgagttttggctgcaggtagatgaa-accacgtttccgcacagtggttcaagcgggcttgaaaaattgttatcaaatatatatggaattgtaatttatagcctgataaaggaatatgcaatttataatatttaatttgcgaaaaaataaaggattaattatatgcatatatatatttatgttaaaaaaaaacattgtagttctttttgcaagttttatatt-----tacatcagatgtaattattttttggaggtaccaaattgtaaatgttagttatccataatcctgttattagcctagaactactgtgcgcatcgcctgttcgtcatttatgcacgactgactttgttttcacattcacacggtacccagagcccggagcccagtagtacatgggttgttgtccggtcttcaggcttcgggatttcgggcgatgtggtggggggaggaggggttagggctcgccacagagccgtcgtcgaaggggcctcgaatagcacctgttcccttctgcgagcgtgggactaagacgctgcgcatttccgtcctggggaactggcaatggttagggcaaaggcaatggcaaaggcaaaaggcgcaggcgtcgccgttgttcgatgtcgatgtcttcgagtgtgggaaagggcttataagaatttcacttgggttttcggcttttttcggggcactattattgttgttgcttctgctgctgacgctgttatttctgtttcctttcgatgtgatttttgtttcggctgagcagctgttattgctacttgttggcctgtttgttgtcatttataatcaaggctcgcagagcccggcgctgataagttcattttaaaagggactagtcgcaacgaggggattatgacatgttgtggttcacacgctccgaactgggaacggaaaacgggatgggaatcggatggcataagtatgggtatgccatggcaatgggcatggccatcggtatgggggatctaatgaggccgtgacctcattcaggcagcaagtccttgccggatcgcaggttcccacactgcacaacaatcggagttagctgccataactagttgggccagctcagctacgaatcgggttttaattttcttcatatatatattttgtgcccgaaactcgtgccaatcgcgtgtgcaccgcacgcttgcgcaccagagatctctcgacgcgacttgactctgttgcctttggccgctattaatcttggctgaaacaccaccagcacttcccttaccccaccagcccgcgcacttttgcccccaatcagcgtctaggctttgaactgcacgtttgccaaattgaaagcgactgacttggcaacacggacaccggctgagactccaactcgtagcgcgacttccaagccagcaccgactccaactgcgattgcgattgcagctccaacggaggccagcttgtgcctgggcttgtgcctttcagcaacggactctggtagtcgttaggcgattcatactctctcttatatgggtctttgggacatatgaacatagattcaggaagatatgactttcatgatatgctaggaaactgctgttataatattaatattaaatatcatatgtttacttaaaattttttaatttacagactagtactagttatcttaatggggacttaatgtaatttattatatctctcaagagcattggcaattcgctaatcgatgacccgtcaagactgcctttacccatcagcaactatttggcttttaagcttttggttcacacgactggcgatggcaacaagttttgtgcaaaactatatatacatcggcagacaaacagacgggcatatatgacaagcaattagtgtgcattgaggttagtcgaaaatggttttgcggtctctctatttctgtccatcggtgtctgcgtgattattttgcatattcgcattactcatacgccacgtgtgccggtcgagttgaaagttgaggcatcttgaaaggcgaaccatcgaaatgccttgagagtcttaattgttatggctccagtcagcagaaaggcaagccaagtcaagccaaacggctaacggaagtcatggccagaagacaaacaaacagagcgattctgcagcatcatgggaaatgcttagccaggcaaaaagcacggccacaaaaaataactccgaggcgtccaaccacaagtgtcatattgctgcgatggtgataaagtcggcccaacagcagctgtgaa-aaaaggggcataaaaaacaggcaacattttatacactcagtgctgaccagtagccctgagatcagcgaattaaaagaaatatgtggaggacgggcgaaaaacgaatcttagaacgacaaccggatgttaaagtttattacgaaaggcgacaaatgccgaagggttggtaatcggactatgcaaaaagagttttatttctttcattttggaacccccaatgcgccgagatagcgaaactgttacacttaatcgatacgcttcaacgaaaagtcaacccacagccccagccatagtggtggttgtgcactgtgagaaatatttgaaaacttaaaaaaaaaa-ctgattacatttgaattcggttataagtaaaatatcaaaatatatata------------ttttccattcttccgaaatggggtgatctatatttattggtaattaacatagttgctgttattgaaattgtttcaaatctactttaaactcccaaaaagaccgcacattttgtccacgtgcagttgtcgcagtcatcatcatcagccaagcatgcgacataattgcgcgagttaaggctgcccctccacccagccatccctcaccagttcgcccactgccccccattggcggctgacagtcaacccgcttgaaatcaaccagcagcaacagcaacaacatttcagcaatccatcggatcgcatcacaatccagccatccgtccaacgtgtgggaaacacacgacaaatctgtttcccacggtctcgtaaagtagacacaccgcacacacacacaaacacccatccccatccactgagccatgggacccacaatcacataggctactgcctcgtaggctccctcgtgtctcattctcattgttggtgtgagcggtacggagcagcggacttcgacagcgaatgggagccgagcactgtcatcattgacaataagtatgacatggatgaggggggatggagggcggggtggagcggcctgagagacacgcgcagtcgccgagaatgagatccaatccgaaagccgactgtcgactgccgactgctcagtttccctctggccatgcaatcaattgaagacgacgcgcgccagagcaccaaagctgcagatacagatacatttgtatctgcggcggggcacgctctcgctcgctcccattgcatgcaccttggttcgaagtcgactagtttcggttaataatactaattttggactaatagtattactttcaataagcagattttacgaaaataattgcagttttattaactttgtaagtgattaatattttttgaaattgctttctttcaggtcttaaaatttagcaaatttttaaatcgtccttttggttgaacaattat-gttgcatacttttgagagtcatataaaaaatagt----------------tgtagcaaaata----taaagaacacaaatttaacactattggaaatgaaaaatattgatattatattcgcattgctaaaatggattatttcttattttttataataagcataattaagaaggtaaagagttccatggtgatggtcccactgtaccccctgcagacggtacaacccccatcatcgatggcctacagtagcctctctttgtgccgctgccgagcgccgctaccgatccgcgaccgaaaagaaccgaagtggaactcgatcttgggcccgagtgcctgggagcgtgtgtgagtgatcatgcgggagctttgtggccgggagagcctgatccccgtttgccgggagagcgtggctgtcatataaaagtagggctgggaactagtttgccactcatttcgtaaaagtgccgccactcgaacgcaccgcaatcggtggaacgcgcaacgcacgcgcaacaaactcgtcaaaaagtaaccaatctatgaaaccaaccaaaatcagtagtgataatgtgcagttgagagactaaatacaaaagaacaatccttaaaatacacaacataaaacaacccaatcgatcATGGTCATGGAGATGTCCAAGACGTATCAGTACCGCAAGGTGATGAAGCCGCTGCTGGAGCGCAAACGGCGAGCCAGGATCAACAAGTGTCTGGACGATCTCAAGGATCTGATGGTGGAGTGCCTGCAGCAGGAGGGCGAGCATGTCACCCGGCTGGAGAAGGCGGATATCCTGGAGTTGACCGTGGATCACATGAGGAAACTCAAGCAGCGGGGTGGTCTTTCGCTGCAGGGAGTAGTGGCTGGTGTTGGCAGCCCACCCACCTCAACCAGTACCGCCCACGTGGAGTCCTTTCGCTCCGGCTATGTGCATGCTGCCGATCAGATTACCCAGGTCCTGCTGCAGACACAGCAAACCGATGAGATTGGGCGCAAGATAATGAAATTCCTATCGACGCGACTAATTGAGCTGCAGACGCAGTTGCTCCAGCAGCAG---CAACAGCAACAACACCAGCAGCAGCAAATACCGCAATCATCGGGCCGCTTAGCCTTCCCGCTGCTGGGAGGATATGGACCGGCAGCCGCCGCTGCCGCCATTAGTTACAGCTCCTTCCTGACCAGCAAGGACGAACTGATCGATGTGACATCCGTCGATGGCAACGCGTTATCCGAGACGGCGTCGGTTAGCTCGCAGGAGTCCGGCGCCTCTGAGCCCGTCTGGAGGCCCTGGTAAttgggcgtgcccaatatggatcttatccctaatattataatcgcaacccaaaaaaaa-tggctattgaccgttctgcaacaagatccgttgtcttccaaagtaaatcatatcaacctaagttaattgaggtctaatcgatttctgaatggttttgaaatacttttagttttagttccgataatggtaatttgtaaattaattgtttaatttcaactgtgatataactaaagtacgttgatcaatcaatcagtgaatatatattcgagtgcgctattttcctactccaaaagttccctaagtttaatatctcgttgcgctctctttattgtttagcatatattaagctttaaataatttataaatgttaatttatgattagttgagaaagaataatcaaaaatacactacccaaataaaataaatgatttaaattgaaaacacaatgtttttcttttgcgggatttcaaaattttataaaatatttattttgttatattaataaatataaacaaactgaacgatattatgcaaacctaacggaatactgttcattcttgtcccagtccgccaatgttgtttactgccccaataaattacctttaattggcgtgaagacacatcacctcaaatgtatgcaacacattttcgactcgaccctgattcattcccataagcagatcatctaattggagcctgttcttaccaccaatctgatcggcaatcaacagatcctctctacctgcccgataactggttggcattgtggtccaaatcaacaggccaaacaacccccgtcaatatgcactacctgctggcaggtaaattgatcaacaataagaccaaaaaaggttcaggatcgaatcggattagggtccgctcgtttttcaaatgagtcatgccaattaagaaaggacttcgctccccatttattttctgtgttgatttgtaaacggaaaattgttggaacaataagggggaaacaaagaatttagattcctattcaattattttttttttgggtgaaatgtaacacaatttttggtaaagattaccaatttccaaatgtgtgatttaagagaaggcccatttcatacgatttatcaatgattaaaagtaaaaaaaacagtggttgatttcatttaaattgtatatatattttgatttttttgtgtttgttaagtaaaatgtatcacaatttttgtaaagctcttcagttgagttgatcggcttgcgtgttaatttttgtggaatggtttcaaaaattaacggaagacgttgattaaagctggagatccaatggaagacatagttgccggatgatggatg---caggttgcaggacgctgatattttTTAGGCCTGAACCCAACGATCCTGGGGGATAGCGATGGCGTTGGAGGTGCTGCAGTAGAGGGGCTCGACGAGGTCGTTGTCGGCTGGCAAATCGGAGACGGCGGTCCAGAAGAATGTGCCGTGAGCGGTGCGGACGAAGTGAACGGGAACGGTGGGCAGTTGCTCGAAGTCGTAGTCCTCAATTTCGCAGGACTGGGAGAGACGCTCGTTGGCCTCGTTCTCGCAGGACTCCAGAGAGGCGCAGATGGAGGCGGATTCCAGATCGGCGTTGCGGCTGTTTTCCATGGATTCCAGAGACTCCAAAGAGTTGGCCTTGAGGGCGTTCTTGAGGTTCTGCTCCTCCTCGACGCGCTGTTGCTGCTTGAAGATCTTCTGCAGCAGTTTCTTCACGCTGTAGGACAGCTTCTTGTTCGATTTGATGGTCATGGTGTTGTTGGTGTTGATCTTGTTCTGGCACATgatgatgtgttttggaattttgtgtttagctgctgtgtagctgagatgtgtactgtacgaagcgttgagctcgaatgatgcctgatcctccgagccagggtccttttatactcgccaggacgtggagaaacccgaagccgagcaggtcacaaaacaccgagtgtgggaaactacaaggatacgtgtcccgaaaaatcctatacacagtgcggatacatggcgaggcaacaacaaaaacggcaggtgtgtttttcgaaaagggactgcatcggcattaacctgcgtgcgtcggagtgtgacggcatgtagtgtcgctccgctcgcacctgttgaaggtgcgggcaattttatcctgctgcaggatcgtgagaaacgagactttctaccagttcccacagtttcggttcgaaaggatcctttttgacaaggagattcgttttttt--ccctttttctgccgatcacttttggtttttatgtgcacttatctcattatgtaggcagtgcgagcgggacggacaatgatggagccggggggcgggggaaatccgttttccatttctcgaacacgtgtgcagctcgagaacgtgggagaatattttcaattttcaacgctcgaacggaggcgaacaattaatgcccgaaaccagaagataaaatagctcaataggcaaacaatccgtagaatttgatggagtagggggcacacagatcccagacgagggaccaggaatccttaactgcgagcatttaatgcgctgtaatttgaaatttatcaaattgtatgtggaggcgaggcgttgcccgaaggagcgagatggcaaaggagctggaggacaaggatcgtcgacgaaggagttgcttttaatttctgttgctgatggcacacaattagcaggggaccgattcgtattatgatgggtaaaaaatatgtaagagggaaggaggagcaggaccacgagtacatcgttggaggagcacacgcacagcgagcgcctgatcttttttgtgtggctccttcttctttttttatttgtggatcgttgatggcgcgtgaggcgctgaagccaaggtttcccaggatttctttcggctttttgtgtctcggctccctctggatatctttggcgtacttaatggattgtcctctgacttaaccataaatatttggaacccggtgtgagttgggacaaattaagcaggactcctcggtgagaagttgtaggctggcgttaacagatcgtcctggatctcagatctattgaactgctgtggaggtgatgatgattatatggttggctttgttggctggatggttgttataatggatcgatgagcgggtcaaaggatgggataattggtttt-attggtggatactattggatcctttacttcgaagaaaattagagcaccaatgtaagataatttgtagtaatataattgttataattttggggatatctgaaattatgttaatattttaagttagaaaatgtgttttatgttaattgaatcctcctcctttgggtaaaaaccaaaaaattaacataaatatgatattatttattattcatttcaacaacataga-atgggttcataaaatgtaagtctcaattccaagtttgtacagcttcattttgtcct-----------------ctaaaaagacaatatgctggcagagaactggaccaattttcgggattaagagctaaagccatttcaataaagtccctcctctttttgtagctacaaagtatctttttaatattgaggcagaatatttctataaaatcccctgtgttttatcacaacaagagttgccttcaatcttttgaatatcctttgctgtatcaacagtcccaaattattgaattacttccaggaaactgacctttatggccctggacgattctcccagttcctcgtatcgtttttggttgactcatgctaccgcattattcggccttattatgcacggattgtgtcgatctaattgtgttttggtcctttagttttt-cggttgactcattgcccccagttttccttctgatggtttttttttt--gtgttagtttttttttttattctgcactttattgtgtgcccacgtgcaggggcaaaacaaataaaaatagttaaccatttggatgggaaaccaaagccccgctgggggtcttaaattttggctgcccctgcagtggtttttttctgggttttcggtgactactgtggtgccttcttttt-ctccatcacttttctatcttccagggaaatctttggccgaacacgtgcactgatttcttatctcagctcgatcatttaaggttccaaaactgtggattagcccgacgcacacaaaagcggagaaagaggaaaaaaaaaataaaataaaaataaaatcaacctgaccctggctgtccattgtctccctaccaagtgttcaaaggggggtgggaatgatcgtgtttgtacacgtgacgacctcgtttcgctcacagcagggtgttacgatcgaaactgcggccccgtcacgtccctcgaaccacctatccatccacctaactatccatccaaaacccatgtacatatctaccataactacagatagtgcggcaacgtgatcaacttgcgaacgtgaaaatttcacacatgtgcgtttgattgtcgacgggaaaagcccaccgatcattgaggccttccctcctcctacggtttccgcaggtccagttacaccggacaggaccttccacacccacgccgaccggaggatgtgctaactgcccgaatctgttacggtatttccgtttacattttccgtggtcagcagcgtgaacatcaaacgaggcgtgcgaaaaattccgtagaacgaaagatgatctctgcacttgagttgaacagacgggctagttgagctatagggatttagtcggagccatgtgcacaaccgtaagcataacaataacaaggaatcgatagataggttctaaggaactgagataatacgaatacttgatgacctcgaaaaaatttagcttgaaatccaactatatattatcaatatatagttatatttggtcgcacttttaattattcctctgatagattcttgccttataaattaaaaacgattacactactttattgctgtaatttaaagtatgtgtttccatattatattgtttcattttcaacaaagaagatatacccaagtcttcattagaattctatctgtgacccgtacttaaatttaaatatgagctggtggacctacgtggcggtttctttggttttgtaatgataaaataacatagacagtaatcagtgtggtgatgcaccacacatgtggggtcctttggatcatcgagttacacaaagacattgcacttgacacgaggcagcgagacatgtcttcttatttttggattttattttttagtttacaaattagtatgtgcgatggtgtgtcgcatatgcgggaggcgagttccaggaatgccgtggccattgtcattgttggtttaggatatcatcgatccaagcctcaaggagtcccgttcctcgatccccgcccatcactcagcacgcacgtgcagggcacaaaagcggtcgtaattgacggtttaactcgatgggcccggaacctcccctggctgacaaacacgagagaaaaaagtcccaaaacgatatgtgagccctgtccaggggctcgaggggtatgcagattcgacaacactttgcaacacgtgcaacaccacagtgttaagctgttgatcgaggcgtagacaggtctgtgtctttttttgtctccggtcctcgggggcgtcgcttggctaggggtttgactgggtttatggccagaggacctcctacttggactcgggggagttcaactcttcgtcgaggaggtcgcagctgggttgtcaagcacggatcttgtttagatcgatcatcaggcgggggtggtactgcttaatgtgtgtcttttacacaaaaactgtggaattattctaatgaattgctcaacaagggtaattatctttcaaagaagcagaacaatattcttgacaatcttatatctacacagaaagggattactttcacttgacattgtctcttctgaattacaattacgtgaatgttctgcaaagtttattttactaatctaaaatctaagcaaaatctacaatactcgtcttgatcatccatgatcatgatgatatttttggatttgattcaatattttctccttgtttaagatttgtaacaaataaatcatattagattaatgagatatctgcaagccgaaaatcacaaagccaattagaattttggcctatgatttttgttaatttaagtaaataaatagaccaaagtatttaggtttttgtgtgttttgtattttataactattaaagctgttgtgttgttctcttaaaataaattccttaataaactaataaagcttgaggtgtgcttatgatctaggtaaagctgttatcacattgttaacgattcaattggaagacatgattcattgcagcagaagttgctggtggaagacaggattcaatgtcgatgctgaagaagattcctcagctggaagactggattcgatgtcgatgatgatggtaatggtgatTTACCAAGGGCGCCACATGGTTTCTTCGACTGGCTTGGGGCTGGCGGCGGATTGAGAGTCCTCGTTATCGCTGTGGTATCCCGAGGAGGCGGGGCTGAGTGGGCGTGGGGTGGAGGTTGTAACAGAAGTCTGGACCTGATCGGCCTGCAGCATGCGCTGGAACTCGACGCCCAGATGGGTCATCACTGTCTTGCCCACATCCACACTCATGGCTGGAGTGCAGGCCATCACACGGGAGATCTCGCTGACGGCGTTCATGTAGCCATTCTTGAAGCTATCCATGGGAAGTGGGGAGACCGGCGCCTGCTGCTTGACGACCTGTTTGCGCATGAAGACGAGTGCCGCCTCCAGCATCTCGGCCTTGTCCATTCGCAGGATGGCATCATCGCCCTGGAACTCGGCCACCAAGGTCTTCAAGGTGTCCAAACACTTGTTCATGCGGGCCCGACGCTGGCGCTCCAAAAGGGGCTTCTTCACCTTCAAATAGTGCTGGGTCTTGGAGACGAATGTGGTGCTGTTGTTGCTCTGTGGTGCCATtttgtaatgtgttttttgttttggaagatttgtagaaatgtgctgagctgatctgaactgcttgcaggatgctgctcgaatgatgctggattcctcgactgcaccggcttttatacccgcagcagccgcagcagcagcagtgtggagaaggtccttgctggaggacctgctacctgcgaacaccgtaaagatctcgaaatcttattgctatgctgtgcgtgcgtgggaaaggaaaccaaggaaatcgttgtgcaaagactgagttttcaggctgcttttcttggctccctttgtgtgttttattcctttcaattgtctagccaaggagtgtgggtcctggcgacgcattgtaactgcaattaaaccgtaaaatgctggccaagacgtgggaacgtggtgctcagaattgggcccaattgtctgcgacaaactgattcggtttgggccagcaaatgaaaatcaaactcggtaaaattgtaattgtcttgttgtggcttactgatctttggatcgctgaaaggaaagaaggaggatcgtttagatcctttagccagtttcaaaactaaatatgggatgttagaggttgatgtaatcatggatagcaaacacttatacctcaataaggaatcaaataggtggatacaaagtacataaaattttagggattcgtcatctgctcatgcaagtaattataaaatccaattcattacaaacaagcacttagatatatgtcctagtcatggttttttagggtcccttcaccatcatcgctgccccataaatcctgacccaatgctcgcccgatccccatgcacactttactgacaacccttaacgctaaccccaatccccatcccagatccaattcgaatcccgagaaagtggctgtcaccgttgttagggtcttgaggggtctttccgtttgttttgctcgattttcatatcgtgagaaccgctcgagacgcgtcgtgtgtttcccacgcgatgtgcacacctgccatttaagacgcttatatggttacgattacaggcacggatacacggaaagccagcgagacacagatactccacacagacaaccacttggccgtaaatatacagaagcaacaaccagatgagggcacacatttatctgtcggcacacatttattgcgccggcgcgacgcttattatcagcccaagtagcaatcgtcgtgtgagtgactgatgcactgacggattgactaaactgctcgactgaatgactgaatgactgccggacggactgactgactgactgactg--------gcgaactgagaaaccgactgattactgtctgctttactttagtttttcactcttgtcgccgtcattgacgattgtttaatttaaattgccggctaccagtcggcgggcttaatgattatggccgggcccagagccagagccagagttgccatccaagttccgtggaacttgtacgcaatagttatttgtactttacgacatgggctaattgaacgaacgcacccgcagaagaagtttaacgagccgtctgtcattgattgaagtggtgaatgggagttgcggggacgtggggatttggcctgtcaatgggcaatcaaatcattaacgtatccaaggtgagtgagaatccccagtagcagtgaccagctaactgacagccactggatggatttcaatgatcccatcgcctgacttacgtcgtccgttcgtggaccaatcctttgagggatttatgtatgccggaccaccagtttgtttgtcaggtaaatgtcgccggcaaatgtttgcgcagccataaattagccagacgataagtggacaattgttggctgacattagctcagagcccacaatccgtgggatgcttagaataattcaaagttagctttgtgaagaatggtcacttcctggtgttaatgtgattgttctggcattataatacacatcatgggaaaaacacccaagaagttaatgggaggagaggatcttcagcacttttacattgcaatcaagcaccgatttctcttgtatttttttt-gttttttgttaaatgatattataattactaatgcttttatagattgaaaactttgaagtactattaactctgtccaatatgcaaagtatatgatgcctttcttatacaacatatcttatctaaaaggtattttcaacagaaaagataccccttttattattatctctcaataacaataccacacagtcaatcattctaatcgcttaccattcaaactcaattgactccccgccagcaatcaaccacaaacccacttcaattgcagctcgtgccaactaacaaccctcgtccgaatgtccaactcccaaaccctggcccacagacaacaa----gcactccagaattatgaacccatataagttgaattaaaacactatcaaaagacgccaccacaagtgaaagcaccttgctctggcgaggattaaatttgcagcggtgctccacacacgtgaccaacccacgtccaatcagaggagcagcacttgttctccgccacgcgtttggcccaccgccgagctttccaggcccaaaagcaaacatcaatcaggtggaaagcgattgggaagccaacgcgtgacccaacggcgggcgaagcaattaaccaaagttgaatcaactcggcagcagcggcaggagcagcagcagcagcaacaacatcagcagcaagtgcaatatgtgtcaaaaggggcaacagcaacggcaacagcaacaccaacaagaagcaaccaccaccaccaaggcaacgaaatgagcggggctgtggcctaaattgcaaacagctgccactcgaaccgtgggatactttttcccctagcctcaaaaaatcgagatatacgctcaggataggggaaggaaggccctttgctgtcgaaccttatccatgggaaccacaactgctcaacgctctcaatatttattctgtattgaaatggaaaaaatgaggatggttcgagaaaaaaaaaaacaaaaagcaaagggatgcaccaccgg-agtggggggaaacgagattatcctgcacgtgttgagcttgctgcgtggttccttgcgctgaaagcgtggcaggcgaacgttgggctgatagttgggatgatgttgctgctgctcctgcgcacagtttggacatgtgtccgccacatgtggcacttgttgtgttgggtggttggacttttgggtggtggttatctggcgggctataaaagcgcgccacttgccatcagcccacaacagttgcaattcgagaatcaacgcgctaagaactcttatctgtaaagtgatactacactcttgtcgtaaccATGTCGAAAGTAAAGAACTTATTGGCCAAAATGCTGCAGCGATTTGGCAAAAACAGCTCACATGCCGACAGTCAGCGATACGATAGCCTGGAGGAGATTGCCCAGAACCAGGCAAACGAGAGGATGTTGAGGGCAACTCAAGTGGGATTGGAGGAGCACCTGGTCATCTGCTTGGAGACGGAAGCGGGCAGCTTCTACTGGCACTCGCAGTAGcagcaaacggaggagcagcagcaacaccacctgcacgaccaatctgaaaggaatcattgctgagaaccaaaacatccgatttcgaaattgctatcatgtcaacagccgcaattatagtaaatagtggagcaaaaccaccttcaatgttagttgcaacatgaggaacgctacaaaacatcaacaactactattattagtagcatcttcaacgtcgataactatacagcaatacaat--aaggaatacttcagttgaaagacccaactgcaattataattgcaatgtcaaccagccacacctcaagaagctaaaaaa----ccaattgcaacatgagtaatgactaaccacgaagcaaccgcaaaaaattgccaataatatctacaataacttgtcaaaaagcgagaacattaacagccgaaacagtagcagccacatgaactataacaattgcagcaatgtcaacagtggcaacatctcaagaaatcaaagcatcgatgacaacaacagcaggcaccacaacaatctcaacattatccaaagccacaacaccatgggccaaaaa-ccggtagttagatgcgaccaaagcgactgaatggatggatgtatgaataatacaagacatatcattcgatgaatgaatggagctgacgatcgatcgtgcgaatcgaattgcgtgccagcaacaagtatccaactagtccaaaggatgccactcagacatcctctccagttggagaccctcgatggttgccaatgatcagtaataaatacatttgtgatatcaactcaagctagttagtgttgtagtataaacgttattagcttataagaaaataaattaaaaagaaaatccactaaaatcgtcactgtttgttacgtgggaagttgggtagttaggaggaaaagtaaccaattggattctaatcaatagaaaatcagtcagcgtagggcttcatcaaatcttttaggcggcttaaaacggctctaaaaaaagctttgaacacacgttaattagatcgattgttacctttttatattcaccttccgacattaagtaattgaagtttgttaatgaagaaaccccttaacaaactaacactgtagctaattgagatctaattattaaatcaaccatcttttaataccatcacattggacataataggattagattataaagaaacacttttctatattaaaattccaacgaatccaaatgcaaatcaaagtcaaaccctcttaagttgacaacatccccgcatatccggggcatcaaagctaatcgcagcaaatgataatcgccgccctgtcattccgcgcaaaatgataatttcctgtcgccgattctcaagcttcaggcctgaaaaaattaaactctttttatttatttatttatttttttttt-----tttttcttttttgcatttcatgcgattttattgcgcatgcgtggcgcgcagcaagcttctgttggggccctttggcttttgtttttagctgcccgcgtctgtcgcgcgtttggcgtgccaagcatgcgcacaca--tattcaattacacggccagcaacgtcggttgcccagcagcagcagcgattatagcgatgcattgacaataagccaaccccgatgcgtgcccaaatggttgcccctacttaataaaaagtggaaaaaacaacaacaaaagcccggagctggccatgtgcagctcgagaaattttctcacagtcgccagaaaaattgtaacggcccgttgttcagcacactctcagcacgcagtgcactgcac----acacacacttcctgccgcagccagcgttcctcaaaccggccacgtatattgtttatatagttaacgaatgcgatacatttaatctttagtgtgtgtcaatttgccgtacagtcatttagtttgcatgtccctcgtcgatccatcgaacaatcatccctttttctgggacctgggtcccacgatgatgatgtcccgacgtgagcaggaataccatacgcgtatatgtatgccacttagcgatggacgatcccaaccgatgccatccgaaacgaaacccagggcccaagtgttcaacagaagctacaattcagcattcataattgacaagagcaggagcgagggagagggcgatatgtgtagggcccacgatggacaagaaaaaattaaataaaataaagggcaggtggtagttttttcagcactacccgtgactcgcactagcagctcggtcagatttacagtggttcgaatggaacgaaaattggttgaaaacaatttagggt-cttgtcacaatctttagatgcttttagcta------caaactacaaaatggtttcttttttt----agaaattttttaaacatcataacctgacaagaacatcttttccaaatatttctttatttcacccatctgggtacagtaatcccatacatagatattctgtaaactgcaaccttcacgaaccttaatgtttttcaagactcaggttcccactcaccgtcgcagctaacaaaattatccgtagcaagtagaaaacacctttcacaaaagtccctatactcggactatatatgcctagaaaaacctctaggaacaaatgtacctttccaacatagcagatagtttagtaaaaattctttacaagtagaaacacatcgagaaatccataaacacttactctaaaacctgcaagtcgtaaaattgcacgcatgttccgtttggtaaaaccccaaaaatcacattcgaaaactcacattcccacgactttgaatagaggttctcaaattaaccgtagcaagttgagaacaggcaacaaaaaatccgtaagatactgatttccaaacctgcgagtcccaaaattgcacacatcttcgccttggaaaaccccatttccgacatcccaaaactcgcattcccacgatccctacagaaattgctaaaactttgtctagcaagtagataacagtatgcgtaaattccgtaaaccttaaatttcacgtagttggaaaagccttgaagaattcattcaagcaaggcaccctcaaaattcccgcatgtgtttcatcggtttggcccactgtgccatgtgcataagggctcggaactcggagctcggactcgggactcgcacacgggctacctccgattataacttataacaccaacgagcgagaaaaatcttgtgggaaacttgagggcaaagtgtttcccacgattcgaatgtcagtggaaaggaaaacagagaagcagcatgtgcaaccaccgtcgcaccaccaccactgcactatcgcatcttcatcccctgccgagactcacttacaccgaacaccagtggccatagcaatagtactgagaacatatttaaagttctagataatgtttatattttcaaaatcactactattaagaagtgtgctaatttaattttttaggtgtaaacgtataacattatgttaatttctttttgtttaataaaacgacatttaagtgctttaagggaaacccatttgaagtaattgttaaaaacgtaacgtacttcttaggtatataacaacaaatttgtatattcgctcgaagaactatagctgctttaaacacatttctcatactatttttaccgcaggtgtgttccaaacttgtttgtggagaaaaacccaccaccgaaaatgcaggcgagaggatcgtgtcccagtgactgagtaaaagtagtttgctccgcaggtggtggttcttcggaggctccgcagctctctcttctctctttctccgagcagcgtgcgctgagcacgagacgctctcgcggcggcacgtgcagctataaaagcagcggtaaccggagacgaatgcaacatttcgaacgcaatcgtcgtgcagtcaacatctcaggataacctcctccgaaagatcgaagaagttcttcaacaagtcgttcttccatttacctaaacgcaacaaataaacaaaacaaacacacaATGGCCACCAAATACGAGATGTCGAAAACCTATCAGTACCGCAAGGTGATGAAGCCCTTGCTGGAGCGGAAGCGTCGTGCCAGGATCAACAAGTGCCTGGACGAGCTCAAGGATCTGATGGCCGAGTGCGTTGCTCAGACTGGCGATGCCAAATTCGAGAAGGCCGACATCCTGGAAGTCACCGTGCAGCATCTCCGCAAGCTGAAAGAGTCTAAGAAGCATGTTCCGGCCAATCCCGAACAGAGTTTCCGTGCTGGATACATCCGGGCAGCCAACGAAGTGTCCCGCGCCCTGGCCTCCCTTCCCCGAGTGGATGTGGCTTTTGGAACCACACTGATGACCCATCTGGGCATGCGTCTCAACCAACTGGAGCAGCCCATGGAACAACCGCAAGCCGTCAACACTCCACTCAGTATCGTCTGTGGATCCAGCTCTAGCTCCAGCACCTACTCCAGTGCCAGCTCCTGCTCCTCCATCAGTCCCGTTTCCAGTGGATATGCCAGCGACAACGAGTCTCTGCTCCAGATCAGCAGCCCCGGACAGGTGTGGCGTCCCTGGTAAacaaagatctacttggaaggactgaattcccgacgggcaatcacgcaattggaaccgcagctttagaaaaaatgctttacaatgatcctcatttatttgttacgttaccaagttttaggtttctaagttaagtctgtgatagggcacgctttattaacttttgtcttaaatcaatcgagcagaagtctgttttttactctacatatatacaaatgtttaccagctaagagatctcaagaacacaatatgaaaagatacaaaatgaaaaacttaaatacaaatcaaaatatgaaatgaaattatacaagaatcttattatttggggaatctattttacagcacaatccaataggggatattgaacttcagtatttgtctttaaattccaataggaagaagattccattgaaaatatttaatgttggtatgcgcgaactttaaggtccaatataataaaacgatcgtgtgcactagcttatttaggacacgtgtaaaaaaatggacttcccataaattatgttcattatcttaaagcccatcattatcctaaacgagctatattaataacaagtttcaataacagttaaacataatagcaaaacatgctccactaatgtgcacttagttgtcaagcatgcatttaataataaaaaggaatttaatttcatatt----tttaatggtcgttatttttcatttgcacgatgtgtttatttatattctatttcagtaactattttgtcaacagactatgaaatgaaagtatttgacatcctttagcacaatacaatacattgttataaaccttaaatgcggcattataatttttccaccaataaaaggtcaataagaatggtcaagaaacatacaaatgagtttcagcacgcgtctcgattacttatcacacattataccctattatatttaatcccttaaaatttattcttttacaattaatcaattaaattacatcacatattgagggttgcaatagcattacgtaaaatcataggtaagtgtattcaattccaaattcataccacattattaacctctgacacccaaaatactataagaagtgagagtatccctccccattacaataatcaatgacgttgttttccacccataaaatgtcaatattaagaaccctcaagatttgtaagggagatatacaaatccatctcaattattaagtgaggaagtagcataccctaggcggttgcaagggagggacacaaatcccataggtaggcatcgatgtcagaggtcgattagtttcctaatagaaacagagtttataaaagttaactcgaaagtgaaatttactcaatggaattctaatacaccatacttgcatgcgaaacccaagattccgaaaccaaaagcacttaatattagctaattaaaaatgggtttagaaagatacgccagacattataagttcctattaactaaattcaaagaaaacttttgtatcctatgattactttaacaatc----------------ttattaggatgagccacacattgaacaaaccacatttaccataag--------------acaagatatttgaaaagtgcacatcaattaaccggtgaaaaattactaattaccaattagggggttgcaggaagttaactatgtgcatcccataggtagacattccggcacaaggcccacctcacctcagcctgggcattgagtactcaacctcggccacgagtgtggcacgcggggcacactttctgcgcccgtttgacccacgtccccctgccaaccacccaaaaacccgagatcagacagcccaaacgatggaacgatcgaacaaccaaggcgacccggcacgaagccaatatgccacatccactaattgtgtccaataaacactcgtcgacggggcactgtgggaacggaaagaggagatctcagagttcgcagttcggaggtcggagcaggagtaggggcttatacaatcatcgtctgctggcattgatgaaacaataagcgagtagatggcacggcaggataacaatgccagagcggcccacgcacaagcagttcggatcccctgcccctgctcatcatgcttcgatcccatgtacccatatatgaacgttcccattccaaacacgacaggatgaggcagtgaagtatgcattaaggataataacaccggcccagaaagcaatgcgagcagccaaaaacagcgacagctgcaaaaatgtgccctgatccttatactcgaaaaaaaatgagaagcggagcggagcgaagcatgtggccaaaagggaaaacaaacgagaaaaaattgtgtgagaaacttactttcagctcggttcccacgccacgagccacaaggattgtcctccgtcctacgaagttgcagctgttccttgtgaaaaagacaacaacaccggcgtttagccgtgcgagcgaaagagagggcaggaaaggtgcgtatcagagggtggatttcagggaccagggagcggtataaaaggacgggacctcgcagagcagaatatcactcacgattacgccgtcgagcaggcagcaacaagccgaatacaaaatttttcaaaaatttttaaaactacgtaacctactaccaaaacaaaaATGGAATACACCACCAAGACCCAGATCTACCAGAAGGTGAAGAAGCCAATGCTGGAGCGCCAGCGACGTGCCCGCATGAACAAGTGCCTGGACAACCTGAAAACACTTGTCGCCGAGCTACGAGGTGATGATGGCATCCTGCGCATGGACAAGGCCGAGATGCTCGAGTCAGCGGTGATCTTCATGCGCCAGCAAAAGACACCAAAGAAGGTGGCTCAGGAAGAACAATCCCTCCCCCTGGACAGCTTTAAGAATGGCTACATGAATGCCGTCAACGAGGTGTCACGTGTCATGGCCTCCACACCTGGCATGAGCGTCGACCTGGGCAAATCGGTGATGACTCACCTGGGACGCGTCTACAAGAACTTGCAGCAATTCCACGAAGCACAGTCCGCCGCCGACTTCATCCAGAACTCGATGGACTGCTCCTCAATGGACAAGGCTCCGCTCAGCCCCGCCTCCTCCGGATATCACAGCGACTGCGACAGCCCCGCCCCCTCGCCACAGCCCATGCAGCAGCCCTTGTGGCGCCCCTGGTAAaaacaaggggttaagtggcaggaaggtaagggtggagtggcaatgggaatggaagaaccaaccaacaacgcatctgtgatagcccaactgtgatggcaacaaaatagcaaaattaaaaaagcaattagcaaaacaaatataaaccaatttaaacaaatatcaaaacaatttactttattgggatgttgggaggggatctaagggaccaatcccttagttggtggcaattggaatccttattggtaattaaattattaccaattaggaaatatcaaataatatatcnnnnnnnnnnnnnnnnnnnnnnnnnnnnnnnnnnnnnnnnnnnnnnnnnnnnnnnnnnnnnnnnnnnnnnnnnnnnnnnnnnnnnnnnnnnnnnnnnnnnnnnnnnnnnnnnnnnaataatacattaaatatatttcacttaattaaaataaaagtgttttagaaaactatcactgataattttaagttttttgaatcggtaatgtccttaacggttcacaagattgaaaatagcaaatcagactgaataataataaactgaataataatttattcatttttaaaaagcgcgccaactgcacctgaagaacatgtacagatctaagttacgtatttattgcggaacttttttcacttttttt-caagatcatggcaaaaaatgagtgctagcacggaatctatttaattagttgtcctgcaaccgtagtttttgtaaataaataatttaatacgtaatagttctttgaacattaggattattatttcgcagagtgtaactagttcgatttcacgtgcagcgcaggcacttcctaacactggcgcatgcaacactgcagcgctgaagcgagtggcccgcgataacagaccctcgacacatcgataggcgatagcgcaaattgcatacctgagaccgacgcggtctgtgtgtcgcggataggaaaataggaaattataaatagaaacgggccgtgccgatgccccaaaagccacccaattgccagctgccccaatcggcgaggataccaagtgctaccgaggtgaaaatcggcgtgcc
> Drosophila melanogaster strain NVIII-22 enhancer of split complex, complete sequence (GB AY779911)
nnnnnnnnnnnnnnnnnnnnnnnnnnnnnnnnnnnnnnnngtgcttttagagaacgtgaaaacccccacagaatgtcgtacaaaatcatagaatatttatatatatatgtatgtatgtatgtatagaatgtccagaagcgatgaccactgaatgcgaaagaaggaaatgaacgcgtgtattgatgtatgtaaacagaatgtatatatttgtatgtgtagaagggagtggatcgaggatactataagcaccgtagaagaagatatcgaatggaaatatttttaaacgattaccgattgtacattttaatgcttgcaacccacaactgcaactaggcacaccaagtccaccagttcctcaaaggatgaccgcgaccaggcgaaacggagttaaccatgaaagcgattaaaggcaaaatcaaacgaaacgaatacaagaacaagaataacttaaagctttaagaagacggcatgttgcacatgtcgtttgcattactttgtattatagatgaatctccccgcagcaaatgtatgcatgtatggcatttatttttttttttt-attctatataattt-------aaaccaagttcacctctctcattagtccttactaatttatttcatcagcacattttccaagaaatttccgaaacaccaaaaactaatcgataataagcttaaaacgacccagtccgctttaaatataatttagttttaagcacaacaaagattttaatcgaaatagaaatgataagcgaaatgaatcgaaccaaaataaaaacttacgaacgttacacatttgtacctcttattaaacaataaacgaagcaaattagtccgttacacttactttctagcacatggattttaaactgtatttggcgttatccgcattaaacaagaacatttttttaaactagatgcgcaaaaatggaactggattctatacattattattaatctaaatgtatatgtgtgtgttgctatatgtgtattaaacgaatatgtatctttgtaaattacagccacttgaagatatttatgaaatgttaatgtcccaaatttatcaatgtacaacaatatcgaacaaatgaatatactttcaattaaaatgtttattgagtatcggaacgattcttttattgggaaagattaaaattcggaacgattcttaatttttgttttatgatccttgatcctcctcttctactttcaaaagtaggatgattcatcattgtcaacagattgaaatctctctcttaaaatctttccctcatggaaattggcgcaattgaaatccctgtttttgcatatggctgtcttccttaagtcgtcccaatacccatatcaaaacattgccactctgatgatctcagaaacctcccccacgaagaaaactggaaacgaaatgtacgaaatcagtgccatcagatgtcagcaaatgtcgccggtgccttgctgcactgtttgttaacttctcgatttcatggctgcgattgcagcgacccctggtcttggatttgaactggaactcaccctcgggcaggtggatttcgtcaatggccctatccccgaatacccaatctcgcaaaatgcgccaaacaagtgtcacagctgaccgaggccgaggaaccgggcaaccggcagcagaagtgcggcacaatcccaatacttgtgggaatgtctccagtacactttctcacgatgcacatgcaccgaccgacccatcgcagcaccggctgtttgccgcttgcctgggtggtgctatgctgccgtcccgttggtggtggtggttgttgcggtggttgctgctgctgcttctgctgctgatgatggtgctccgtgcccgtaagtgtaacgcaatgtcgcgccaaagaggaaatgaggtctgtgtgactgtgcgccaaaagggaagaggccacactgcaagaaaattcgaactctaaactagcaacttataaagatggcttataaagacttcgggattgcattgcttttaaagcaaagtaatgcaaattatagtttagttacagaattta------------------------------atatattatttatgcacattttgcatatttctgaatattatatttcagtttacaaaacaacattttttccagtgcacctgcacgcatacaagcagaaacccacacccatatgcaacaatggcattgcctcgacaagattggctctttggcttaagtgaggacggcacgcatggggctcggctctctttt-ctcgagggaagtgggaaccagggagcacggatggctgccaggcaggtcgaggtcatgtcgctgctgatgtcgtgtgtgcgtgtggtgcgctgctggtggtggtggttgattgctccgactctttcctcctgctcttcctcggagacccttcttcagactgttgcgccggcgcacggcaacagcacgaggaagagagacgcccgaagagagcgcgctactagctcgggcgaagatccgaagaacgtgttattggaccctagtcaatacactgaaaataactttaaggcattctactattatgaccaaggttaaagaagctttgattaaaaataaattaatttctaaatatata-----aaagt--------------ttctaaagtacaataaaactattttttctttgtttatacttatcgttgtaagatactttagatgcatgagaaactttggtttccagaatggacatccaaagagtatgcttcgaaacttgtatattttaaaagtagtttatataaagtatagattttaaaaattgttctctgccacatatggattgttttcagtgcaagaagagagcctcagcggcttccgcccgatccaatttttttgatgttgcacacgtgcaacgccgagggaatcttgccacaagcagagagtgacccgattgatgcttcgttgtgatcgtcggcgtgtaggagcgttgtgatcgcagtgcgtggtggcagttaggggaggatttcgatttcgcaagtgtacggcaccagcagctacaaaaaggatcagcttaccttgcggcaagatcatttctcaagtgactaccgtgcagtgcggagcggcagcagcgacatcgcaacatcgcaactttatttacaaacaatcaccacaccaaatcaaaacccattatacacaATGGCCGTTCAGGGTCAGAGATTTATGACCAAGACTCAGCATTACCGCAAGGTGACCAAACCCCTCCTGGAGCGCAAAAGACGCGCCCGGATGAACCTGTATCTGGACGAACTCAAGGATCTCATCGTGGACACCATGGATGCGCAGGGCGAACAGGTCAGCAAGCTGGAGAAAGCTGACATCTTAGAGCTCACCGTCAACTATCTGAAAGCGCAACAGCAGCAGCGAGTGGCCAATCCTCAATCCCCACCACCCGACCAAGTTAACCTGGACAAATTTCGGGCCGGATACACCCAGGCTGCCTACGAGGTCTCGCACATATTCTCTACGGTTCCCGGCTTGGATCTCAAATTCGGCACCCACCTGATGAAGCAATTGGGTCACCAGCTCAAGGACATGAAACAGGAAGAAGAAATCATCGATATGGCCGAAGAACCAGTTAATCTAGCCGACCAAAAACGTTCAAAGTCTCCGCGAGAAGAGGATATTCATCATGGCGAAGAAGTCTGGCGCCCCTGGTGAagggcattccatatatacgcaaccaattaacattgatagctttactactcagtttcattaagaaacaatccaagttttccaaggtctagtgtaaacatttgcctcagaatcgtatttagttggtagttgatttgatatgatgtgatgttcctgtgatagttcttaagttcgtattttgtatttgatctcccataggcttactgattcatgtatttaattcattgtaatttatttcatcaactttgcaagagcttccccaccgagcttccacttagcctcattaagaacaaatttttgtgtatgttttaaaattatatttttcgctttacaccattaagtataagccatgaacatttgaataataaaatgaacgtaaactgaaattttaaaagctttatattatttggaatatgaacataaacaaggttgctataat-----------ccataggtacataggtacaaaatgttataatatatataattattatattataattataatttataagctcttatttagctttcttcgatataaaagatatatcagatatatttaaatatatttctaaaatctaatttgaaatatatagaaaatatatattttccttggaattttaataatttataattctaaataccaaataccgttatactgtccacttgaattcaagtcaattgaactctccccactccgtttacaaatccctgtaatgcaccacccatccaaccatccatccattacaaaggtcctggaacgcgagcaacttacagccgaaagtgtgtccacagcgagccacacgcgagcagcgctccaggatcagcatcgctggccccttttacatggcggatggagggagaggcagaggtcctgccgggtcggggggatcgggaagtcgaacacacattaagcacactcgacgcacacgagcaatgttcccacaggatcataacagccgaccaacaagtgcaggatgcctctgtccttgtcccttcctctgccaccaaacacgaacccgatccaatttggaatgccaacggtaaacaggaagtcgtcgaggaatcgcaacgcctcgtccttatccttatccccatcccccgacggaggtccccgctatcgtgggaaccccggaggaccccgatgagatggcataatgcaggcagttcattatccttatgcccctcaccctgccatgccatagtcaaatcataacacacaaatctagaaacggcagctgttcgctctgcaaattcccatgcccatggccgtggccatgctcggctgctttttgcgggcaggtgagcgagtcgatgtgagaaaccgagtaggaaagtgtttcccacgatcctggcagcgatcctgctccctggcccgtttgataagggtgccggggccaacaataagaaatcgcccgaacaataaggagcggtctcaagaagcggaagggtcggtaccgagcaaccctcatgccagcacacgaagcgtgtccccgtcccttttgctcctcgaatgccagcacacacgacgacgacgacgatccctttggcccattttttgggggttgtttctggccagctatataaggccgatcaccgaaggtctagcaacacacaacgacttcgactgtcggagcagcaagagctcaaagaactcagcttacatcaaaactacaagaaaaacaataagaaacacacaaaATGTCGTCGCTACAAATGTCCGAGATGTCCAAGACCTATCAGTACCGCAAGGTGATGAAGCCCATGCTGGAGAGGAAGCGTCGTGCCAGAATCAACAAGTGCCTGGACGAGCTAAAGGATCTTATGGTTGCCACCTTGGAGTCCGAGGGCGAGCACGTCACCCGTTTGGAGAAAGCCGATATCCTGGAACTTACCGTCACCCATTTGCAAAAGATGAAGCAGCAGCGTCAGCACAAGCGGGCTTCCGGCGATGAGAGCTTGACTCCGGCGGAGGGCTTCCGTTCCGGCTACATCCATGCCGTCAATGAGGTCTCCCGTTCACTCTCCCAGCTGCCCGGCATGAATGTCAGCCTAGGCACTCAGCTAATGACCCACCTGGGACAGCGCCTCAATCAGATCCAGCCAGCAGAAAAGGAAGTCTTGCCGGTGACCGCTCCACTCTCCGTGCACATCGCCAATCGGGATGCCTACTCCGTGCCCATTTCGCCAATCTCAAGCTACGCCGGCAGTCCCAACTCCAATACCAGTTCGACCAGCCATTCCCTGTTGACCACCATCGATGTGACCAAGATGGAGGACGACAGCGAGGACGAGGAGAACGTCTGGCGTCCCTGGTAGataggattacttcacaccacaactgaaaaaaaa-----cgaaggagagatcatagaaagtaaaagtcttccgagtcactggatttccaccagtcgactcccacctagttataagtaaacaccataaacacacaaagctttagatgaggacgcgcagttcatgtgataactaaataaataataaattatatagctaaaattgaaagatcacgactttttctgccactatctagtgactcacatgcaaattgctcagacactcccatgtccagacagtttccaattgtctgcggtctagaacggaaacgctagaaacgcaatagcacctctctctgtcccctgtaactattcgatcgccccacggatgcacatacacgatcgtcggacaaaagaaagcgaaaacaataccaaggccgaaacaagaagaattaggcagaagaacgagagaagaaagaagtccaaagtccaaagccggggctaccgataccgggacatagcctataggccagttggtggttgcaactccaacacgtgtgcggacaataagcgaaggtaacagaaaatattagagtcttatctttgagcgtatctaatcgagttacgacaatgtcgctcagacttagaagaaaacaaatgggcatagagccggcaaggaacccgaaaaaaaaaaccgaaaaccaaaaaagggatcgagtcatcattcatcccgcatccgtcctgatttcgctttgttctcctcaattttttgttgccgtgattctccctggccactcggctagaaaatcgtgtgcacaatggtcaaggtaagctatgggcacataattgcttcggatcaggtaaatgactgccttgccctatggcaactttaagatggaggagctccagccggggacaggatatcggtttttttgttgtttcttttttatgggctctgcccgagccttttttgattttcgttttttttt--ctgatttggctgacccagcatcatttggttatctgtgtgccaagaccagtagccgattcacagacgcctctgtcttaaaaatcgacgcagggcagatcgagggaatagtcaacgagatcggtatcaggattggcttgggactagtctgtgctggcggggtgtaataaatttaaaaaggaactaaatttatagaga--tttttcagctgattaaaattctgttaacttgctaaagccgaaagtagattatctttaagaagatcttcttcacgacagccctaagtgtttatacttaattttacatttccgccctttttgttttcttgggtgccagcaattatttatggaaattaataagatttatagcttatggttactagcttataaataactaaaaaaaaacgtttataattttttaaattgtttaaatccttctgagatatcctttgtagataatgggctagaaatatttgtatttcacttgcaaattctgtgtaatcttaaaccctataatgtactgaacaagatcatttccttcaatgtttggatgtcacttccaccctgggataacataaagtgtaataatggacactccttaagagccatgttaaattatagctcactttcgatcctaggccattcctggatgatccgatcaaggcgacacaactatggactcgacaataagaggaccaacaccaatccaaaccaaaccaagcaagcccagttgtcataccatacaatgggcaataagaaaaagtcggttatagggacatgcggaggaatcgcacccaaaatgccaaaaggaaatgctggcacaaaagatacttaatcttataggtaaacccgatgaatgatgaacgaatggcggcgacgtaaccgaacccccgatacagcaatccggcaatccggcgatcgagctcgaacgcaagcccaagtcattaaaaactacaatacacaaactgcatacgaatcactcgaagaccgaggcccaaagaaagggtcttattttttaggtaggggaagggactgaagac-------cggggaccgtggccagaaaaaaaaaactaaatatcagaagcgaagatcgtgagaaaatggtttggaacgtggttctcacacgatcgacacacctgcccttttttgtatgtgtgtgtgtgtgt------ctggctgggccaccactcaatgcgtgtgtgtgtgtgt--acttttacgaattcaagatacaagaccacttacgggcaagatcacgaccgactcgagctgcggctatatggctatggatcgacatgaaagagaaaagcagcgtgcggtaagtgtgtctcagtcgcagactcagctcagcttcagcttcagcttcgacttttgtgcattggccaacattgtaatgactgtggacacacgatcgttaagagcgcgccgtgtgatctgtgaaggaaaaggggtacgaggtgtttcaggggctacaactatgggttcggggttcggcgcatgcgtcgctgttttgttgaacgaactcaatttagttggtttatgaccaaaaagcgagagcgagcgggatgcacgaggagatcggttatggtgatcggagtgggagatgctcgttggggagtatgggagttggggagttgaggagttggtcgtcggagcattggagcgctggagaggcacccaaccacacttatatggtgtgctattgactctgtaatatctttaatatgggatgttgttacactacattggcacacgctcttgctgccactggacaagctgcccacaggttgtgtttgtatgggatcgtatggggaatgggtttggatatgggtatgggaatgggaatgggaatgggagtggatgaagatcgaggcacgagtgccgactccatcccagtcccatcctccagcctccatg-----cccattgccaggccggtttgccgccgcctctcttttattaagtggtggtcttgcgcttactttaatatggctgcattaaaccttagcggcgtgcggagtattatgactgaagtaggtggccggacccgcggtgcctgcgattgggggtccaccgacacacagaggtcacgtgatggatgacgtgtgggctctactgtacctcctgtcacaagatacgaagtgggttgggtgaggtcgaaaacatggaatgggatcattcaataattgcaacctttggtgaaatcttcaaaaattattgcaatcgttatatgctgtttaataatagctatttgcaagctaca----------gtgtagaatttacgaaatattctagttatgagcaaaccaattttgagtcatcattggcttttgttcctgagttaatcaggtattagatagatatggaaatgatacccactctgaagtcagcaaacatcacatttaataacctcttatgaatgacgcacgtttcggcaataaat-gaaaaccaaagccgacaaactgaatgggaacccctctagatcagtttcgccaacgaagccatccaattagcccccggcaatggccaacattgcggcacttagtcaatcttggagtgaactgatcgcctttcaactggtccatcgcaaaatagatcacccattttcagcagactaccgttgagccctataaatagccgttttgtagtccacaacaaaaaaaagcacaaaataagcggagaagcgctaacttggccgtctcgatgccaatgttacgtgactaataacattttctgaagattaacagcaatcagcgacggcttgaacggtcccagactcgagacgacctggtaagtagtcatcatcatagttgtccgccagacaaaggcgctgaatccgaggttccgtaatcgaaccgcactccgatacacataccccatacccctaccccaatcccagcccctatccatacccatacagtattggagttttaagacttaagtgccgagacggtcgcggtcgcgggcttaatttgcaatgtctgaccgccggtccgtccgcgcatgtgccaagcggtcaagcgcagttaaagctgtcaaagcctgaacaaaaaaaaa---ctaaaaaagagcaaaatcttaaaaaaaaa-gcgaaacacaatgaccacaatgctgagccattgacagcggagccgcggttctcacactcggcgggcctcataataaatgacgtttcctagaactgactttttgctttattttattatttaattgcgacagcgccggcgcaaaacttcccgcagatatacgtatgtatgtatgttgtatgccccctgaaagccccgcataccctcgcaatccgaattctcggggcataatgaggccaagccggagagaccagacgatagtccgagtgtgggaaaatattcagnnnnnnnnnnnnnnnnnnnnnnnnnnnnggttcaccacggagtttatctccaattcgtttcttgttttaaggggtttcttttttttagttgctttagtttgcggttggacgcccactaaatgtctgggaagtctgagtaatcggctctatgggaaataagtaaatgcagagattcttgagttggaatttcatttattttcatttctttatgactttaagaagtgagcagcagccatctctatagccggaatttgaggctctgctagagatgatcggtggctctgctgggctgctgggaaagctattcctgggcagcaattgatgatctccaaggagttcggtgcggtttcaagtccagcacctctttggggcaacaaatttgtagaagccttccgcttgaaggcgattcaggtgaatatcatccggagtccagttgaTCACCAGGGACGCCACATGGGGCCAGAGGTGGAGCTGGCCTCGCTGGGCGCCGGGCTGCAGGCTCCGCTCTCCAAGCTGCCGCATTCCGAGGGAGGTGGAGTGACCATAGCTTGATCCTCTACTGGAGCTTGAAGAGGCACTCCAATGGGCAGCGAGGGAACCACCACTTGCAGGTAGTTGAGACGATGGCCAAGGTGACTCATCAGCTGGGTGCCGAGATCCACACTCACTCCGGGTACAGCGGCCAAGGTTTTGGACACTTCATTGGCAGCATGAACGTAGCCAGCACGGAAACTCTCAGCGATGCTAAGCTTGGGATCGGCACTCGGAGACACTCCACCGGTGACGCTGGACAGACGCAGCTGCTTCTGGGCACGCAGCTTCTTCATGTGCTCCACGGTCAGCTCCAGGATGTCGGCCTTCTCCAGCCGGGTGATATGCTCGCCCTCCTGGGTCAGGCACTCCACCATGATGTCCTTGAGCTCGTCCAGGCACTTGTTAATCCTGGCACGGCGCTTACGCTCCAGCATGGGCTTCATCACCTTGCGGTACTGATAGGTCTTGGACATCTCCATTTCCAGAACCATtttgttgtagtctggttttgtttttttttt---attgagggtaaagtaaactcgcgtaatccacagtcgcaacgttccactagattcagactcggagactctgtgtgcacgcaacgaagtcggagctttgaatgagtcggctggctctgggatcggctttatatagcctctgccgccctgggaactggacagtgagtgcgagcgggacactcattttgcctcgtgcgcggcctgctgctgttgccagcggtggtttcagatggcttggtggtgcttggttgtggtagtggtggtggtggcttctgtttttttgtatacttttgcctgtatatgtgagggcaataaaatgacttgagcgggctgcgccttctcgctctctctccctccctccttatgtatgtgctgtgattgttataccgtgggaaactgtttcgcagccgatttccacgacgacgacgatgacgacggctggcctgacttcttctgattgtgcatgcttggggtcttgtacgatccctcgttcctcgtctttccgtccaccgtctttcttgagcggacggacggatggacgggccgcctttaagaggtctgtgcgacttgggatcccagatacgatgcgaggcgagcacatgccttccatccataacaagatgtttgcatttcaattcatttgtatggtcgactatggtcggggtccggtcttttgggcttcaattcggtgcggttgggttcggttcggttcggtctcaagtcttgccatgtgccttcacccttttgcagtagcttatggcacgctgataattgtggaatcgtcatcgggccaacccgagacgggccagtgtttctgtttcttgcttttttgttagcgctttatggatcattgattggatcgtggtagtcgtgggtttcgtgggacgagcattacgcttttcgtttacatgattattcttgattgtcggttggggatcgtttggggatcagctgcagttcggttgggggttttgggttcgcttggggatcttgggtcgtcgctcgcttctatttgtagacaattaccatagcgacttcgggctgggaaccgatcgaagtcgacgtgtgcgcgaaagtcggttacaatcgtaatggctgttgccagcacacgctataaatgttatggctcgtgggctatacgcgatatatgtatatgtatgtatacacatttagcacattcggtatttatttttaacgctatatcgtcgtgattcatcagcttgagatgctagatctccatccgccggcatctgacacatctcggatcctaagctcgggtttctcaacatttaattagaagtgccggcgacgatgacgctcggtggcgttcattgaaaatgacacgagcccggctcattggcacacaaataaggaataacaaaagccccgagacggcagctactcgatcactatgtgtatataaattcaaactcaaataagacaaattaagattgcccctcgacgcattcgaaatgagctacagttagccgaaacaaagcagcaacggtgataaacgggccaagacacaaacggctaacaacttatctaaccgaaacgttttgtccgctggaccgggacacttaaactgttgatgtcaaaaagctgaatgctccggaaatgcttaattggattttatgggtcggcagtgtgtcaaactgttcgtcagagggtggtggttgcatttttggggtgagttagtcgcatgatatttgcaacaaccaattaagaagtaattcatattggattattaaagaaacaatactat-aaaaaata--tggaaaaaatatttcaaaaatttaaagatttttaaaaacaatttagctataattgtagataacacgatgaattcagaaatattttgtaacaacaatataatccatttatataatccattcattcaactagcttaaattaaaagtaaaatagtataggggctccaattgtaattcggaagttccaatttccatgtagtaactatagctaaatgcctttaaacgccactgaaagaattttctagcttaacaactgaatcactgtcgtaactcgaatcattaataccaattgcagcaattagaggaaacccagtggacgagcacgtgcccccaatagaattcatcgagtgtgcccctatagcttgaaatgcagaaacctaatctgctgcccattccgaaaatataatatggaataataaggtagttatttcacaaatttcatcagattctgcaatgctcgttggggtgtagcgcatatggtcaagtcgcttaagaccaactggcctttatacacccaatcatccaaagataca----------gctacacatacaaaaaaacatatatcgcgaagacctcatttctctcggtttattatttctcttgcttgctttttttt-aaa----ttttgtgcttcatttttttttt-----gtcgatggcatacgcacgcgcgaatttcagttgcccccgcggagttgagcgatcgcccgagggggtggagcggtaaggggcggggcacgagagcgtgcaaaactcggagatggagaccagagacccagagcaacaacaccaagcagtgtgtatggccatagcgtgttgttgaattaatttatatccaacagtgcgctttcaactttattgcgccgcgaaaagcagccagccaagtcagcagtcgtcggtggggctgccccctctcaaaaagccccccgcttaagccccacttgaaagccccccgcaaacccacagatacaccacagctcacagatacaacgcacaccaaggcaacgccagaccgtgggaaacaaactcgtgccagtcgtttcattgctgtcaaataatatcttgatggggatcaacttgaaaagattggttggggcttgggcccgagctcagtccgccgctccgggtctccgtgtccgtcccgttggccctcattcgctggttgccgctgtttaggatgcggtcgacgcttttgtgtttttttttt--atttagcttttctcatttttttcgtatttttcagatctcttttttaatgctttacacatttgttcgtcatagccgcgtgttaagtatgtgtgtccatgtctctacactcgataaaaagagttatgggttgtcacttcagatcattcgctgcaatccgtaaccattgtaaccattagtaagtttgttatactataatttctattgttggtctgcgataactttttgttcagtgcaaatcagacttgcactttaaataactgaacatttttgaatatttttcatatttcatttgaatatttttcacagtgcacgcatgctggcattggcatctctagtggtgtatgtaaagatccaaaaagccacaaaccagtttgccatccgccaaagccagtggactctgctctgtggctgctgggatgccgacacatactccgcttggagatcacataaaagacccggcacacctcctactgcagcctcagaccccctcgtggttcccccagctcctccctaaccaccgccttgtgaatggctcctccgcctgcttttatgcactgtttgttgtgtatacacggtcgggcacttggcacgttgcccattatctcaaactcaaactggatgtgaagctgagtctgtggcttttattttttgtaaagatttcgagtgcatatatcatattaccaccaccagcaggcagagatgcatcatcattccaggcctccgccaagtgtaagctgtcaatggccccttgacaggaggctcccagatagtggataggatccccccaaaagactcccactttatagcttggatcttgagtctcatttcattcgatttttcacataaacagctagtcaactattcttggcagggggtgcaatctgtgcgatccattagtggcactgataaaaagcgaaccattaaacgggatcccctagccaaacaacaagtcattaaaacgtatctctaagtacgcgttcgtatctcgccctcagctcgctttgcacacactttctccctgcgccttatcgggtaatccctctcccttgaaacaatattgaagaaaccctccctatcgctccacacgttcagcacacttgggccgcaagaaagggaattaattaaaatatctataagattcccagctcacccctggggagtgtttccaaattgaagacaagtggcaagtccgtattttattggtggtggtttcgatggtg------------ctagtgaatagtggtaaatggattcatcgagccctgtgggaaagttggaaatcaaaacaccataacaagtgattcgagatgcctatacaaatagaagatccaaccccaagatcccttatgccctttcatatgcacgaaaccagagccaggacgaagcaatgtgtgggaatgcgtgggaatggtcctggggattcgaaactcagaaacggtcccctatccctgcttttatgttgattgcccattaggaatacaatttgcaactccttttccatgatgtgatccccttgttgatcctgggcttccttcggtgtcgtgagaaattttaccaaggaacacctgccccgtatcagtgtgtcctggattgccagtgtgttggtgatttttttcatgtcctctggggatttcacgcagcacttgaatacgtttccgaaaattttgaggccagcgaaaaattgtttcccacactcgtcggacagttgcagtttttgtaggggtttgtttcctttgccgatgcactcttctctcgtctcatcccgtctcgtctttacctgctcctggaacttcccccgactcctggcgagcgtcgtatttcaggttctccgccccgattatctcggctctttgagggcgagggtctgcgtactccgtttctgtctctgtttgtattcccctccctgtctgcggtgcgtgtcgctggcaggggtccgttctcgccctctctgtcgctcgagcgcacaggaaatgcacttcgagccgggccgtctataaaagccgtccgtttgccggttgggaaatcattctgacatcgtcagcctttcaagcaacacgcactctaaacaaaactacccacataacttcaaccaaaaATGTGCCAACAAGTCGTTGTCGTCGCCAACACCAACAACAAGATGAAGACCAGCTACAGCATCAAGCAGGTCCTGAAGACGCTCTTCAAGAAGCAACAGAAGCAGCAGCAGAAGCCTCAGGGATCTCTGGAATCGCTAGAATCCGTCGACAATCTGCGCAACGCCCAGGTTGAGGAGGCCTACTATGCCGAGATCGATGAGAACGCCGCCAACGAGAAGCTGGCCCAATTGGCTCACTCTCAGGAGTTCGAGATTGTCGAGGAGCAGGAGGACGAGGAGGATGTCTATGTCCCAGTTCGCTTCGCTCGCACCACCGCCGGCACCTTCTTCTGGACCACCAACCTTCAGCCAGTCGCCAGCGTTGAGCCCGCCATGTGCTACTCCATGCAATTCCAGGATCGTTGGGCCCAGGCTTAAgaatccattgcctcaacctttgatcttcaagctttaagaactctacaaacattgtgatagcaccagcggctttaactcccccaacaatctcggcgatccagcgcttccattagttattaagatattgtgataaaacaaaaagagctttaaaacactcgtacaaaatacaaatcaagaaatatcaaaatcaaattcattcatcttataattgggcttgggttttgggttacacacaacaagtaggaaacactttatttatcttctctgagattgttatgattcgcttggcataccacatgaatgaatcgcttgttgtcctagcataaatattgttaccgaagtcaacgtgccagatatgaaccaccgctggcagagatacttcgagttatttccagagaatgataaacaagagaaaacactcgaattacttgattatgaattcggggtagtttactactcagtaagagttgattattaaatatacaatgagtgttggatgtatctgtttattgtttactaatataagctgggtaataaaaagtagacaatgaatgggaagagtaaaaattgttataaatgagtatcattaccagtattctaagtgattttatagaaatttgcttatcgtgttttttttt-aagagtagggtaggttattttttcgggacaagctgtccaggaatctctatttaattccagatcttttagaatcttagaaggaatgctataattgacttcgtcgcaattaaaatgcctatctaactgggtcattgaagaaaagtgcgactcgggcacatcctgctagaaaccagcccacgctccacaagatagtcaattcctcggatagcgctgtcccaaaatggacaaccttgtggccagccttgtcttgtggccattgtggccagaaggtgtgatgtgctcgcacttcggcgaaatggccgcaagccaagttggccaagagccaagtgttatggctatcaccttggctaaggccaccatcgccacctgtgtgcgtccaaatatggatgtcgtgcgcataacttcacggcagctcctggcaaacgggctggttgtcgcttgtcgtacaacttatttatgagtcggtgagggagtggagaaaggccggcaggcggggaaaaccccaagaacccggtgaaagattccagaaccgagaggcaaacaccaaaaaccacaattaaaatgcaacatgtagacgtcaacacctcaagacatcgaatcacatgccaaggcgtctcgaggcggacgttgaaattgggcataaaaacagttgccgcaaaagataatcacattggctagggaatcacaatccgacgcaggtccctcacacgatgcccactctttcacacactctgtccgtccttctctatcaatctcaaacgcatttctcctacactaaaaatgcaaattgatgtcgaca--------------gcacgggaggagcaagcgaaggagttggataaaatcaaataagagaccaacatgaataaccagaaagatcgagaacaaatcgaaagtattcgagactttaaatactctttctaaactggaatttaattataacagatttagctttaatactatttttcataaatttaattatgagtaaaattttacttaaaaaatggtatttgtaaaaatcagaaatatttattccttatattaatgctgaaacacgaatgcccattcaa--gtgaggagtttctggtagcgccgtgacgtaaattaagtagcaatataagtttttgttaaattgcctttgacagcacataattaatttcgtatgcaaagcgaggcttgtctgcacgaaagaattgaaaattggaagaaagaacccatcatggaatgccgttgataatgctgatgacactgttcatgccgatgggcgatgatagcgatgagtccgggggacgaaactccgatggctatctagatgggccgtggctcatttgcatacctgtgcaccgagtcaacctgatcctgtgccgagctgtcttgtccgtgcttctttatgtttagcttcggatctgggattgtaaatgggagtgagaatgggaatgggaatgggaatgggttgtggctcgtagtcttcgtcgatgggtttaatggacgcgtgtgtacccaattctcgatgaccagcggagcggccttcgcgtgcgtgacgagcattcgcttagcggtcattgattggccaggcctgttggttttggccaggtctatggagggcgccgtcagcaacaagtgtgtgaacaccattaaacggtgattaggcccggccaccacgctcccttggccagcgctggggattgggattcccccttcccatctcgtcttctgtgtggcgcgacgagaggcctcaattaccattatgccccatggagatcggcagtttcgatgaactgtgcaaccatgtgggcggtcagaatgttgtaaccgaattagaccgaaatgtgtggaaagaaacaagatcatttgtcacaactattggatgtgaagggaatggtgaattttttgggacttgggtcttgatagctattttataatgagcggaaaataattattcaatgtttgaaatgaagttattagaatgagataacataatcaaaacaccactatgtgcacaatcaaaacatccgatagaatgctgaaaaaagtaccacgcagttcctaaaaaaaa-cataagtcatctaccgaaagaaaaacattacctcaacttgagcatctgtaaacaatgatatcaaacacatagcaataagagcatcatagacaaatttcttccccgatattatcaaaattttcagacagaatcgtccatatctgtaataaacaagatagtaacgaaaatattgatgatgttgttatgaaaatagatttctctcagacagcagacaacaaaaatttgccttcgagaaggtaagcatacatttaaaagcccacttttagataccctttcttagacaaaaacaaatttctttgctcttgatatacaatgtatttttaaaacaaaatttaattatatatacaattttaatatatggtgtgatacgtatagcctgcataaattattagtgtaaatgtaatct--------------------------gtaaaatctcacatataagcaacaatctaaccaacatataatcataataagtataccctctttaagggtataaacacagttcctattcgaaacagtgccagtatcttgtagaacttcgtagaccgcataaacgagtttttgttttggtccgccgataagaagccgctcttatcagcactctataactgatatactatctactagtagctagagagagtcataaaaatatataaaaatcaatgaaacttcagacagtcataccaattgaaatcgatagctactacagagagaacgcattcgtctgtaaaaacccaaaaagtaaaaacgaaagtaaaaaaa-caacttcaaaATGATGAGCCAAACTTTGACCCTTTGCTGCCTTGCATTGGTGGCATGTGTATACGGAAATACAGTGTCCACCAACGATACCGCTTGTCCAACTTTTTGCCCCAGTATCTACAAGCCAGTATGCGGAACTGATGGCCAGAACTTCAAGGAGTTTGCTAGCACCTGCAATCTTTTGTCCCACAACTGTCGCCGCGAAAGGAATAGCGTGCAGGgtgagtaaaatataaataaaatagtaaagatccctatctctaaaatctatatgattctatagCCTATGCTGCCACCGATGCCGCCTGGTGCAGCTCCGAGTTCGTCGAGAATCTGCACGAGAAGTTGGGCAACTTCAAGCTGGAGGTCAAGGAATGCTTCAAGCCCTGCTCGATGATCTACCAGCCGGTGTGTATTACCAATGGAAAGTATCGTGCCGAGTTGGCCAACTCCTGCCTGCTGGAGAACTTCAACTGCGCCCTGCAGGTCTCCGGCGCCCAACCCGCTGAGCTCTTCCGTCTTTTGCGCGAAGAGAAATGCTAGacgggatcggtcgtaaagtcggaacaatgaacaggaccatcttttgttcgtcaaagtcatccttttgtcttcgatgaaaatacaaccctacgaatttatgagacatgcgtaaacgactggttaattggggtgaagaaagtgaaatggatttcagttgctacaattcgatatggtcagcattgcaaatttgtaattaggaagaggtttaagaaattttaataatagtcttagacaaattttttcatttgctcagcatagctatttattctttgtggatcttataacttttttcctttcgtttatccaaattttaatgtttccttaaaaatatactatagcttaaccgcaaatttcgcgcttgtggttttcgggtttcctgtcccaaaactcttttttatgtccgtttttgcaacgtgtcttgtggttgagttgataattatcggatccaactttcctgaatggggcaagcttatcagttcccctgatagctttttgttattattgcccaatcgtggttacctctagagtatgagccaaatttaatcaatgacttattgtgatatacccacatacaaaatcctccttccactgaagagatccatcttacaggtcccattgacgtcagcgcctaactggggatattaacacaggatattgtctgcaatcaaccttaattcttttacatatagtctgggagcatcgatgtgacagttaccgcaagatgataccagtttggcatctaccactcctttcatctcctttgatcggtttaccaacccgtctgggcagaccgctcatctgtcagggttcattaggttccactcataacactgcttccgttatcctttgctctgatcttcgttcttccgttatgccagtacttcaagagatcgggttcttctttctgatccccaagagtgataaagcagaataggtgctattatcaattttttatgtctgttaagtcatcctcaagatgatggatctat----atagtttgaattgcttctcaaggtgataatacaccaaaggaaggtccaacctgttaattgcattaacaacgaatcctactcacagccc-----tattaaccataaaacactaaaatacactggattttattatcaggctgcttcctcgcaagcccaatcaataataaaacatatccttttcatgttcttttcatctgtattgtacaaaatgattgtttatgttttattttacatgcaaattagtatcacatcaacaacgttaatattgcgcagggaaataaataaatgaaattacaataataaggggggtacgacccccatgagaatgagatctattcagtgatgggatgaggtgattgtgggcggagtacaaCTAGCAGAGCGTTCCGGGCAGCTGACTGAAGCTCTGGCAAAGCAAGGCGTGCAGAAGATCATCGTCCACCCGATCCTGGGTGTTGGCCCAGAAGAAGGTGCCATTGTCCGTGCTGATGTATTGGAGGGGCAACTGCAGATCCCAGAGATTACTGGGCAACTGTGTTGCACTGCTGCTGTTCATATTGCTGCTGCTGCTGCTACTGTTGATGTTGCTGCTGCTGTGATGTCGATGCTGGCAGTTGCGTCCGTGTTGGCAGTTGCCGCAGCTCTGGGCGCTGACCTTGTCCACATGCACGCTGCTAATCAATGTGGGTGTGTTGGGCGGCTGGGTGAGGGACACCTGCTCCTCCTCGGGCAATTGCCTCAGCTCCAGACCGTACTTGTGGATAGACTCCTCTGGCGTTGACTTGGTGTCATCTTCAATGAGCAACTCCTGCTGCTGCTGCTGTTGCTGCTGCTG------------TGTGTTGTTGAGATCCACGTTGTTGGGATGGGCCAAGGTCGCCTGTGCGGTGCGACCTTTGCCACCCACTTTCAGTAGGCGACTCAGCGGTTTCCACACGTTACGCATGCGCCGTGTTGACTTTGAGTTCGATGCTGTGGCCGCTGTCAGCGCTGAAGTGCTGCTGGCTGTCAGGTTTTTCGTATCCAGATACATgttgctgctgtgctttgcggagcttttacttgaatcttgctgtaatgttgtttcgtggacagcgagcgttgcgtgtgcgcacctcgcaagagctggtcgtttactgatgctgctgcgccggcgtcgctcatatttatatatgaggcgaagttgctgcgctgccgatggccagtcaagagtgaaatcgtacgccggctgatctcacgagcggctataacccaagcaccgtacgaaatttgagtgcactctcacacacagaacactgaaccacagccaggccggggtgagaggtgagcccgctggaggaggcgggggaggagttaaggcctttttatgtgcgcgtatttcccaaataaattccaacaggaatccacaagctccagtcttctgtgtgtgtacttttcccatgcacgtacaatcgacaagggccgcttgatgagttttggctgcaggtagatgaa-accacgtttccgcacagtggttcaagcgggcttgaaaaattgttatcaaatatatatggaattgtaatttatagcctgataaaggaatatgcaatttataatatttaatttgcgaaaaaataaaggattaattatatgcatatatatatttatgttaaaaaaaaacattgtagttctttttgcaagttttatatt-----tacatcagatgtaattattttttggaggtaccaaattgtaaatgttagttatccataatcctgttattagcctagaactactgtgcgcatcgcctgttcgtcatttatgcacgactgactttgttttcacattcacacggtacccagagcccggagcccagtagtacatgggttgttgtccggtcttcaggcttcgggatttcgggcgatgcggtggggggaggaggggttagggctcgccacagagccgtcgtcgaaggggcctcgaatagcacctgttcccttctgcgagcgtgggactaagacgctgcgcatttccgtcctggggaactggcaatggttagggcaaaggcaatggcaaaggcaaaaggcgcaggcgtcgccgttgttcgatgtcgatgtcttcgagtgtgggaaagggcttataagaatttcacttgggttttcggcttttttcggggcactattattgttgttgcttctgctgctgacgctgttatttctgtttcctttcgatgtgatttttgtttcggctgagcagctgttattgctacttgttggcctgtttgttgtcatttataatcaaggctcgcagagcccggcgctgataagttcattttaaaagggactagtcgcaacgaggggattatgacatgttgtggttcacacgctccgaactgggaacggaaaacgggatgggaatcggatggcataagtatgggtatgccatggcaatgggcatggccatcggtatgggggatctaatgaggccgtgacctcattcaggcagcaagtccttgccggatcgcaggttcccacactgcacaacaatcggagttagctgccataactagttaggccagctcagctacgaatcgggttttaattttcttcatatatatattttgtgcccgaaactcgtgccaatcgcgtgtgcaccgcacgcttgcgcaccagagatctctcgacgcgacttgactctgttgcctttggccgctattaatcttggctgaaacaccaccagcacttcccttaccccaccagcccgcgcacttttgcccccaatcagcgtctaggctttgaactgcacgtttgccaaattgaaagcgactgacttggcaacacggacaccggctgagactccaactcgtagcgcgacttccaagccagcaccgactccaactgcgattgcgattgcagctccaacggaggccagcttgtgcctgggcttgtgcctttcagcaacggactctggtagtcgttaggcgattcatactctctcttatatgggtctttgggacatatgaacatagattcaggaagatatgactttcatgatatgctaggaaactgctgttataatattaatattaaatatcatatgtttacttaaaattttttaatttacagactagtactagttatcttaatggggacttaatgtaatttattatatctctcaagagcattggcaattcgctaatcgatgacccgtcaagactgcctttacccatcagcaactatttggcttttaagcttttggttcacacgactggcgatggcaacaagttttgtgcaaaactatata--catcggcagacaaacagacgggcatatatgacaagcaattagtgtgcattgaggttagtcgaaaatggttttgcggtctctctatttctgtccatcggtgtctgcgtgattattttgcatattcgcattactcatacgccacgtgtgccggtcgagttgaaagttgaggcatcttgaaaggcgaaccatcgaaatgccttgagagtcttaattgttatggctccagtcagcagaaaggcaagccaagtcaagccaaacggctaacggaagtcatggccagaagacaaacaaacagagcgattctgcagcatcatgggaaatgcttagccaggcaaaaagcacggccacaaaaaataactccgaggcgtccaaccacaagtgtcatattgctgcgatggtgataaagtcggcccaacagcagctgtgaa-aaaaggggcataaaaaacaggcaacattttatacactcagtgctgaccagtagccctgagatcagcgaattaaaagaaatatgtggaggacgggcgaaaaacgaatcttagaacgacaaccggatgttaaagtttattacgaaaggcgacaaatgccgaagggttggtaatcggactatgcaaaaagagttttatttctttcattttggaacccccaatgcgccgagatagcgaaactgttacacttaatcgatacgcttcaacgaaaagtcaacccacagccccagccatagtggtggttgtgcactgtgagaaatatttgaaaacttaaaaaaaaaaactgattacatttgaattcggttataagtaaaatatcaaaatatatata------------ttttccattcttccgaaatggggtgatctatatttattggtaattaacatagttgctgttattgaaattgtttcaaatctactttaaactcccaaaaagaccgcacattttgtccacgtgcagttgtcgcagtcatcatcatcagccaagcatgcgacataattgcgcgagttaaggctgcccctccacccagccatccctcaccagttcgcccactgccccccattggcggctgacagtcaacccgcttgaaatcaaccagcagcaacagcaacaacatttcagcaatccatcggatcgcatcacaatccagccatccgtccaacgtgtgggaaacacacgacaaatctgtttcccacggtctcgtaaagtaggcacaccgcacacacacacaaacacccatccccatccactgagccatgggacccacaatcacataggctactgcctcgtaggctccctcgtgtctcattctcattgttggtgtgagcggtacggagcagcggacttcgacagcgaatgggagccgagcactgtcatcattgacaataagtatgacatggatgaggggggatggagggcggggtggagcggcctgagagacacgcgcagtcgccgagaatgagatccaatccgaaagccgactgtcgactgccgactgctcagtttccctctggccatgcaatcaattgaagacgacgcgcgccagagcaccaaagctgcagatacagatacatttgtatctgcggcggggcacgctctcgctcgctcccattgcatgcaccttggttcgaagtcgactagtttcggttaataatactaattttggactaatagtattactttcaataagcagattttacgaaaataattgcagttttattaactttgtaagtgattaatattttttgaaattgctttctttcaggtcttaaaatttagcaaatttttaaatcgtccttttggttgaacaattat-gttgcatacttttgagagtcatataaaaaatagt----------------tgtagcaaaata----taaagaacacaaatttaacactattggaaatgaaaaatattgatattatattcgcattgctaaaatggattatttcttattttttataataagcataattaagaaggtaaagagttccatggtgatggtcccactgtaccccctgcagacggtacaacccccatcatcgatggcctacagtagcctctctttgtgccgctgccgagcgccgctaccgatccgcgaccgaaaagaaccgaagtggaactcgatcttgggcccgagtgcctgggagcgtgtgtgagtgatcatgcgggagctttgtggccgggagagcctgatccccgtttgccgggagagcgtggctgtcatataaaagtagggctgggaactagtttgccactcatttcgtaaaagtgccgccactcgaacgcaccgcaatcggtggaacgcgcaacgcacgcgcaacaaactcgtcaaaaagtaaccaatctatgaaaccaaccaaaatcagtagtgataatgtgcagttgagagactaaatacaaaagaacaatccttaaaatacacaacataaaacaacccaatcgatcATGGTCATGGAGATGTCCAAGACGTATCAGTACCGCAAGGTGATGAAGCCGCTGCTGGAGCGCAAACGGCGAGCCAGGATCAACAAGTGTCTGGACGATCTCAAGGATCTGATGGTGGAGTGCCTGCAGCAGGAGGGCGAGCATGTCACCCGGCTGGAGAAGGCGGATATCCTGGAGTTGACCGTGGATCACATGAGGAAACTCAAGCAGCGGGGTGGTCTTTCGCTGCAGGGAGTAGTGGCTGGTGTTGGCAGCCCACCCACCTCAACCAGTACCGCCCACGTGGAGTCCTTTCGCTCCGGCTATGTGCATGCTGCCGATCAGATTACCCAGGTCCTGCTGCAGACACAGCAAACCGATGAGATTGGGCGCAAGATAATGAAATTCCTATCGACGCGACTAATTGAGCTGCAGACGCAGTTGCTCCAGCAGCAG---CAACAGCAACAACACCAGCAGCAGCAAATACCGCAATCATCGGGCCGCTTAGCCTTCCCGCTGCTGGGAGGATATGGACCGGCAGCCGCCGCTGCCGCCATTAGTTACAGCTCCTTCCTGACCAGCAAGGACGAACTGATCGATGTGACATCCGTCGATGGCAACGCGTTATCCGAGACGGCGTCGGTTAGCTCGCAGGAGTCCGGCGCCTCTGAGCCCGTCTGGAGGCCCTGGTAAttgggcgtgcccaatatggatcttatccctaatattataatcgcaacccaaaaaaaa-tggctattgaccgttctgcaacaagatccgttgtcttccaaagtaaatcatatcaacctaagttaattgaggtctaatcgatttctgaatggttttgaaatacttttagttttagttccgataatggtaatttgtaaattaattgtttaatttcaactgtgatataactaaagtacgttgatcaatcaatcagtgaatatatattcgagtgcgctattttcctactccaaaagttccctaagtttaatatctcgttgcgctctctttattgtttagcatatattaagctttaaataatttataaatgttaatttatgattagttgagaaagaataatcaaaaatacactacccaaataaaataaatgatttaaattgaaaacacaatgtttttcttttgcgggatttcaaaattttataaaatatttattttgttatattaataaatataaacaaactgaacgatattatgcaaacctaacggaatactgttcattcttgtcccagtccgccaatgttgtttactgccccaataaattacctttaattggcgtgaagacacatcacctcaaatgtatgcaacacattttcgactcgaccctgattcattcccataagcagatcatctaattggagcctgttcttaccaccaatctgatcggcaatcaacagatcctctctacctgcccgataactggttggcattgtggtccaaatcaacaggccaaacaacccccgtcaatatgcactacctgctggcaggtaaattgatcaacaataagaccaaaaaaggttcaggatcgaatcggattagggtccgctcgtttttcaaatgagtcatgccaattaagaaaggacttcgctccccatttattttctgtgttgatttgtaaacggaaaattgttggaacaataagggggaaacaaagaatttagattcctattcaattattttttttttgggtgaaatgtaacacaatttttggtaaagattaccaatttccaaatgtgtgatttaagagaaggcccatttcatacgatttatcaatgattaaaagtaaaaaaaacagtggttgatttcatttaaattgtatatatattttgatttttttgtgtttgttaagtaaaatgtatcacaatttttgtaaagctcttcagttgagttgatcggcttgcgtgttaatttttgtggaatggtttcaaaaattaacggaagacgttgattaaagctggagatccaatggaagacatagttgccggatgatggatg---caggttgcaggacgctgatattttTTAGGCCTGAACCCAACGATCCTGGGGGATAGCGATGGCGTTGGAGGTGCTGCAGTAGAGGGGCTCGACGAGGTCGTTGTCGGCTGGCAAATCGGAGACGGCGGTCCAGAAGAATGTGCCGTGAGCGGTGCGGACGAAGTGAACGGGAACGGTGGGCAGTTGCTCGAAGTCGTAGTCCTCAATTTCGCAGGACTGGGAGAGACGCTCGTTGGCCTCGTTCTCGCAGGACTCCAGAGAGGCGCAGATGGAGGCGGATTCCAGATCGGCGTTGCGGCTGTTTTCCATGGATTCCAGAGACTCCAAAGAGTTGGCCTTGAGGGCGTTCTTGAGGTTCTGCTCCTCCTCGACGCGCTGTTGCTGCTTGAAGATCTTCTGCAGCAGTTTCTTCACGCTGTAGGACAGCTTCTTGTTCGATTTGATGGTCATGGTGTTGTTGGTGTTGATCTTGTTCTGGCACATgatgatgtgttttggaattttgtgtttagctgctgtgtagctgagatgtgtactgtacgaagcgttgagctcgaatgatgcctgatcctccgagccagggtccttttatactcgccaggacgtggagaaacccgaagccgagcaggtcacaaaacaccgagtgtgggaaactacaaggatacgtgtcccgaaaaatcctatacacagtgcggatacatggcgaggcaacaacaaaaacggcaggtgtgtttttcgaaaagggactgcatcggcattaacctgcgtgcgtcggagtgtgacggcatgtagtgtcgctccgctcgcacctgttgaaggtgcgggcaattttatcctgctgcaggatcgtgagaaacgagactttctaccagttcccacagtttcggttcgaaaggatcctttttgacaaggagattcgttttttt--ccctttttctgccgatcacttttggtttttatgtgcacttatctcattatgtaggcagtgcgagcgggacggacaatgatggagccggggggcgggggaaatccgttttccatttctcgaacacgtgtgcagctcgagaacgtgggagaatattttcaattttcaacgctcgaacggaggcgaacaattaatgcccgaaaccagaagataaaatagctcaataggcaaacaatccgtagaatttgatggagtagggggcacacagatcccagacgagggaccaggaatccttaactgcgagcatttaatgcgctgtaatttgaaatttatcaaattgtatgtggaggcgaggcgttgcccgaaggagcgagatggcaaaggagctggaggacaaggatcgtcgacgaaggagttgcttttaatttctgttgctgatggcacacaattagcaggggaccgattcgtattatgatgggtaaaaaatatgtaagagggaaggaggagcaggaccacgagtacatcgttggaggagcacacgcacagcgagcgcctgatcttttttgtgtggctccttcttctttttttatttgtggatcgttgatggcgcgtgaggcgctgaagccaaggtttcccaggatttctttcggctttttgtgtctcggctccctctggatatctttggcgtacttaatggattgtcctctgacttaaccataaatatttggaacccggtgtgagttgggacaaattaagcaggactcctcggtgagaagttgtaggctggcgttaacagatcgtcctggatctcagatctattgaactgctgtggaggtgatgatgattatatggttggctttgttggctggatggttgttataatggatcgatgagcgggtcaaaggatgggataattggtttt-attggtggatactattggatcctttacttcgaagaaaattagagcaccaatgtaagataatttgtagtaatataattgttataattttggggatatctgaaattatgttaatattttaagttagaaaatgtgttttatgttaattgaatcctcctcctttgggtaaaaaccaaaaaattaacataaatatgatattatttattattcatttcaacaacataga-atgggttcataaaatgtaagtctcaattccaagtttgtacagcttcattttgtcct-----------------ctaaaaagacaatatgctggcagagaactggaccaattttcgggattaagagctaaagccatttcaataaagtccctcctctttttgtagctacaaagtatctttttaatattgaggcagaatatttctataaaatcccctgtgttttatcacaacaagagttgccttcaatcttttgaatatcctttgctgtatcaacagtcccaaattattgaattacttccaggaaactgacctttatggccctggacgattctcccagttcctcgtatcgtttttggttgactcatgctaccgcattattcggccttattatgcacggattgtgtcgatctaattgtgttttggtcctttagttttt-cggttgactcattgcccccagttttccttctgatggttttttttttt-gtgttagtttttttttt-attctgcactttattgtgtgcccacgtgcaggggcaaaacaaataaaaatagttaaccatttggatgggaaaccaaagccccgctgggggtcttatattttggctgcccctgcagtggtttttttctgggttttcggtgactactgtggtgccttcttttt-ctccatcacttttctatcttccagggaaatctttggctgaacacgtgcnnnnnnnnnnnnnnnnnnnnnnnnnnnnnnnnnnnnnnnnnnnnnnnnnnnnnnnnnnnnnnnnnnnnnnnnnnnnnnnnnnnnnnnnnnnnaaaataaaaataaaatcaacctgaccctggctgtccattgtctccctaccaagtgttcaaaggggggtgggaatgatcgtgtttgtacacgtgacgacctcgtttcgctcacagcagggtgttacgatcgaaactgcggccccgtcacgtccctcgaaccacctatccatccacctaactatccatccaaaacccatgtacatatctaccataactacagatagtgcggcaacgtgatcaacttgcgaacgtgaaaatttcacacatgtgcgttcgattgtcgacgggaaaagcccaccgatcattgaggccttccctcctccaccggtttccgcaggtccagttacaccggacaggaccttccacaccgacgccgaccagaggatgtgctaactgcccgaatctgttacggtatttccgtttacattttccgtggtcagcagcgtgaacatcaaacgaggcgtgcgaaaaattccgtagaacgaaagatgatctctgcacttgagttgaacagacgggctagttgagctatagggatttagtcggagccatgtgcacaaccgtaagcataacaataacaaggaatcgatagataggttctaaggaactgagataatacgaatacttgatgacctcgaaaaaatttagcttgaaatccaactatatattatcaatatatagttatatttggtcgctcttttaattattcctctgatagattcttgccttataaattaaaaacgattacactactttattgctgtaatttaaagtatgtgtttccatattatattgtttcattttcaacaaagaagatatacccaagtcttcattagaattctatctgtgacccgtacttaaatttaaatatgagctggtggacctacgtggcggtttctttggttttgtaatgataaaataacatagacagtaatcagtgtggtgatgcaccacacatgtggggtcctttggatcatcgagttacacaaagacattgcacttgacacgaggcagcgagacatgtcttcttatttttggattttattttttagtttacaaattagtatgtgcgttggtgtgtcgcatatgcgggaggcgagttccaggaatgccgtggccattgtcattgttggtttaggatatcatcgatccaagcctcaaggagtcccgttcctcgatccccgcccatcactcagcacgcacgtgcagggcacaaaagcggtcgtaattgacggtttaactcgatgggcccggaacctcccctggctgacaaacacgagagaaaaaagtcccaaaacgatatgtgagccctgtccaggggctcgaggggtatgcagattcgacaacactttgcaacacgtgcaacaccacagtgttaagctgttgatcgaggcgtagacaggtctgtgtctttttttgtctccggtcctcgggggcgtcgcttggctaggggtttgactgggtttatggccagaggacctcctacttggacccgggggagttcaactcttcgtcgaggaggtcgcagctgggttgtcaagcacggatcttgtttagatcgatcatcaggcgggggaggtactgcttaatgtgtgtcttttacacaaaaactgtggaattattctaatgaattgctcaacaagggtaattatttttcaaagaagcagaacaatattcttgacaatcttatatctacacagagagggattactttcacttgacattgtctcttcagaattacaattacttgaatgttctgcaaagtttattttactaatctaaaatctaagcaaaatctacaatactcgtcttgatcatccatgatcatgatgatatttttggatttgattcaatattttctccttgtttaagatttgtaacaaataaatcatattagattaatgagatatctgcaagccgaaaatcacaaagccaattagaattttggcctatgatttttgttaatttaagtaaataaatagaccaaagtatttaggtttttgtgtgttttgtattttataactattaaagctgttgtgttgttctcttaaaataaattccttaataaactaataaagcttgaggtgtgcttatgatctaggtaaagctgttatcacattgttaacgattcaattggaagacatgattcgttgcagcagaagttgctggtggaagacaggattcaatgtcgatgctgaagaagattcctcagctggaagactggattcgatgtcgatgatgatggtaatggtgatTTACCAAGGGCGCCACATGGTTTCTTCGACTGGCTTGGGGCTGGCGGCGGATTGAGAGTCCTCGTTATCGCTGTGGTATCCCGAGGAGGCGGGGCTGAGTGGGCGTGGGGTGGAGGTTGTAACAGAAGTCTGGACCTGATCGGCCTGCAGCATGCGCTGGAACTCGACGCCCAGATGGGTCATCACTGTCTTGCCCACATCCACACTCATGGCTGGAGTGCAGGCCATCACACGGGAGATCTCGCTGACGGCGTTCATGTAGCCATTCTTGAAGCTATCCATAGGAAGTGGGGAGACCGGCGCCTGCTGCTTGACGACCTGTTTGCGCATGAAGACGAGTGCCGCCTCCAGCATCTCGGCCTTGTCCATTCGCAGGATGGCATCATCGCCCTGGAACTCGGCCACCAAGGTCTTCAAGGTGTCCAAACACTTGTTCATGCGGGCCCGACGCTGGCGCTCCAAAAGGGGCTTCTTCACCTTCAAATAGTGCTGGGTCTTGGAGACGAATGTGGTGCTGTTGTTGCTCTGTGGTGCCATtttgtaatgtgttttttgttttggaagatttgtagaaatgtgctgagctgatctgaactgcttgcaggatgctgctcgaatgatgctggattcctcgactgcaccggcttttatacccgcagcagccgcagcagcagcagtgtggagaaggtccttgctggaggacctgctacctgcgaacaccgtaaagatctcgaaatcttattgctatgctgtgcgtgcgtgggaaaggaaaccaaggaaatcgtagtgcaaagactgagttttcaggctgttttccttggctccctttgtgtgttttattcctttcaattgtctagccaaggagtgtgggtcctggcgacgcattgtaactgcaattaaaccgtaaaatgctggccaagacgtgggaacgtggtgctcagaattgggcccaattgtctccgacaaactgattcggtttgggccagcaaatgaaaatcaaactcggtaaaattgtaattgtcttgttgtggcttactgatctttggatcgctgaaaggaaagaaggaggatcgtttagatcctttagccagtttcaaaactaaatatgggatgttagaggttgatgtaatcatggatagcaagcagttatacctcaataaggaatcaaatgggtggatacaaagtacttaaaattttagggattcgtcatctgctcatgcaagtaattataaaatccaattcattacaaacaagcacttaaatatatgtcctagtcatggttttttagggtcccttcaccatcatcgctgccccataaatcctgacccaatgctcgcccgatccccatgcacactttactgacaacccttaacgctaaccccaatccccatcccagatccaattcgaatcccgagaaagtggctgtcaccgttgttagggtcttgaggggtctttccgtttgttttgctcgattttcatatcgtgagaaccgctcgagacgcgtcgtgtgtttcccacgcgatgtgcacacctgccatttaagacgcttatatggttacgattacaggcacggatacacggaaagccagcgagacacagatactccacacagacaaccacttggccgtaaatatacagaagcaacaaccagatgagggcacacatttatctgtcggcacacatttattgcgccggcgcgacgcttattatcagcccaagtagcaatcgtcgtgtgagtgactgatgcactgacggattgactaaactgctcgactgaatgactgaatgactgccggacggactgactgactgactgactg--------gcgaactgagaaaccgactgattactgcctgctttactttagtttttcactcttgtcgccgtcattgacgattgtttaatttaaattgccggctaccagtcggcgggcttaatgattatggccgggcccagagccagagccagagttgccatccaagttccgtggaacttgtacgcaatagttatttgtactttacgacatgggctaattgaacgaacgcacccgcagaagaagtttaacgagccgtctgtcattgattgaagtggtgaatgggagttgcggggacgtggggatttggcctgtcaatgggcaatcaaatcattaacgtatccaaggtgagtgagaatccccagtagcagtgaccagctaactgacagccactggatggatttcaatgatcccatcgcctgacttacgtcgtccgttcgtggaccaatcctttgagggatttatgtatgccggaccaccagtttgtttgtcaggtaaatgtcgccggcaaatgtttgcgcagccataaattagccagacgataagtggacaattgttggctgacattagctcagagcccacaatccgtgggatgcttagaataattcaaagttagctttgtgaagaatggtcacttcctggtgttaatgtgattgttctggcattataatacacatcatgggaaaaacacccaagaagttaatgggaggagaggatcttcagcacttttacattgcaatcaagcaccgatttctcttgtatttttttt-gttttttgttaaatgatattataattactaatgcttttatagattgaaaactttgaagtactattaactctgtccaatatgcaaagtatatgatgcctttcttatacaacatatcttatctaaaaggtattttcaacagaaaagataccccttttattattatctctcaataacaataccacacagtcaatcattctaatcgcttaccattcaaactcaattgactccccgccagcaatcaaccacaaacccacttcaattgcagctcgtgccaactaacaaccctcgtccgaatgtccaactcccaaaccctggcccacagacaacaa----gcactccagaattatgaacccatataagttgaattaaaacactatcaaaagacgccaccacaagtgaaagcaccttgctctggcgaggattaaatttgcagcggtgctccacacacgtgaccaacccacgtccaatcagaggagcagcacttgttctccgccacgcgtttggcccaccgccgagctttccaggcccaaaagcaaacatcaatcaggtggaaagcgattgggaagccaacgcgtgacccaacggcgggcgaagcaattaaccaaagttgaatcaactcggcagcagcggcaggagcagcagcagcagcaacaacatcagcagcaagtgcaatatgtgtcaaaaggggcaacagcaacggcaacagcaacaccaacaagaagcaaccaccaccaccaaggcaacgaaatgagcggggctgtggcctaaattgcaaacagctgccactcgaaccgtgggatactttttcccctagcctcaaaaaatcgagatatacgctcaggataggggaaggaaggccctttgctgtcgaaccttatccatgggaaccacaactgctcaacgctctcaatatttattctgtattgaaatggaaaaaatgaggatggttcgagaaaaaaaaaaacaaaaagcaaagggatgcaccaccgg-agtggggggaaacgagattatcctgcacgtgttgagcttgctgcgtggttccttgcgctgaaagcgtggcaggcgaacgttgggctgatagttgggatgatgttgctgctgctcctgcgcacagtttggacatgtgtccgccacatgtggcacttgttgtgttgggtggttggacttttgggtggtggttatctggcgggctataaaagcgcgccacttgccatcagcccacaacagttgcaattcgagaatcaacgcgctaagaactcttatctgtaaagtgatactacactcttgtcgtaaccATGTCGAAAGTAAAGAACTTATTGGCCAAAATGCTGCAGCGATTTGGCAAAAACAGCTCACATGCCGACAGTCAGCGATACGATAGCCTGGAGGAGATTGCCCAGAACCAGGCAAACGAGAGGATGTTGAGGGCAACTCAAGTGGGATTGGAGGAGCACCTGGTCATCTGCTTGGAGACGGAAGCGGGCAGCTTCTACTGGCACTCGCAGTAGcagcaaacggaggagcagcagcaacaccacctgcacgaccaatctgaaaggaatcattgctgagaaccaaaacatccgatttcgaaattgctatcatgtcaacagccgcaattatagtaaatagtggagcaaaaccaccttcaatgttagttgcaacatgaggaacgctacaaaacatcaacaactactattattagtagcatcttcaacgtcgataactatacagcaatacaat--aaggaatacttcagttgaaagacccaactgcaattataattgcaatgtcaaccagccacacctcaagaagctaaaaaa----ccaattgcaacatgagtaatgactaaccacgaagcaaccgcaaaaaattgccaataatatctacaataacttgtcaaaaagcgagaacattaacagccgaaacagtagcagccacatgaactataacaattgcagcaatgtcaacagtggcaacatctcaagaaatcaaagcatcgatgacaacaacagcaggcaccacaacaatctcaacattatccaaagccacaacaccatgggccaaaaa-ccggtagttagatgcgaccaaagcgactgaatggatggatgaatgaataatacaagacatatcattcgatgaatgaatggagctgacgatcgatcgtgcgaatcgaattgcgtgccagcaacaagtatccaactagtccaaaggatgccactcagacatcctctccagttggagaccctcgatggttgccaatgatcagtaataaatacatttgtgatatcaactcaagctagttagtgttgtagtataaacgttattagcttataagaaaataaattaaaaagaaaatccactaaaatcgtcactgtttgttacgtgggaagttgggtagttaggaggaaaagtaaccaattggattctaatcaatagaaaatcagtcagcgtagggcttcatcaaatcttttaggcggcttaaaacggctctaaaaaa-gctttgaacacacgttaattagatcgattgttacctttttatattcaccttccgacattaagtaattgaagtttgttaatgaagaaaccccttaacaaactaacactgtagctaattgagatctaattattaaatcaaccatcttttaataccatcacattggacataataggattagattataaagaaacacttttctatattaaaattccaacgaatccaaatgcaaatcaaagtcaaaccctcttaagttgacaacatccccgcatatccggggcatcaaagctaatcgcagcaaatgataatcgccgccctgtcattccgcgcaaaatgataatttcctgtcgccgattctcaagcttcaggcctgaaaaaattaaactctttttatttatttattttttttttttt-----gtttttcttttttgcatttcatgcgattttattgcgcatgcgtggcgcgcagcaagcttctgttggggccctttggcttttatttttagctgcccgcgtctgtcgcgcgtttggcgtgccaagcatgcgcacaca--tattcaattacacggccagcaacgtcggttgcccagcagcagcagcgattatagcgatgcattgacaataagccaaccccgatgcgtgcccaaatggttgcccctacttaataaaaagtggaaaaaacaacaacaaaagcccggagctggccatgtgcagctcgagaaattttctcacagtcgccagaaaaattgtaacggcccgttgttcagcacactctcagcacgcagtgcactgcac----acacacacttcctgccgcagccagcgttcctcaaaccggccacgtatattgtttatatagttaacgaatgcgatacatttaatctttagtgtgtgtcaatttgccgtacagtcatttagtttgcatgtccctcgtcgatccatcgaacaatcatccctttttctgggacctgggtcccacgatgatgatgtcccgacgtgagcaggaataccatacgcgtatatgtatgccacttagcgatggacgatcccaaccgatgccatccgaaacgaaacccagggcccaagtgttcaacagaagctacaattcagcattcataattgacaagagcaggagcgagggagagggcgatatgtgtagggcccacgatggacaagaaaaaattaaataaaataaagggcaggtggtagttttttcagcactacccgtgactcgcactagcagctcggtcagatttacagtggttcgaatggaacgaaaattggttgaaaacaatttagggt-cttgtcacaatctttagatgcttttagcta------caaactacaaaatggtttcttttttt----agaaattttttaaacatcataacctgacaagaacatcttttccaaatatttctttatttcacccatctgggtacagtaatcccatacatagatattctgtaaactgcaaccttcacgaaccttaatgtttttcaagactcaggttcccactcaccgtcgcagctaacaaaattatccgtagcaagtagaaaacacctttcacaaaagtccctatactcggactatatatgcctagaaaaacctctaggaacaaatgtacctttccaacatagcagatagtttagtaaaaattctttacaagtagaaacacatcgagaaatccataaacacttactctaaaacctgcaagtcgtaaaattgcacgcatgttccgtttggtaaaaccccaaaaatcacattcgaaaactcacattcccacgactttgaatagaggttctcaaattaaccgtagcaagttgagaacaggcaacaaaaaatccgtaagatactgatttccaaacctgcgagtcccaaaattgcacacatcttcgccttggaaaaccccatttccgacatcccaaaactcgcattcccacgatccctacagaaattgctaaaactttgtctagcaagtagataacagtatgcgtaaattccgtaaaccttaaatttcacgtagttggaaaagccttgaagaattcattcaagcaaggcaccctcaaaattcccgcatgtgtttcatcggtttggcccactgtgccatgtgcataagggctcggaactcggagctcggactcgggactcgcacacgggctacct---------acttataacaccaacgagcgagaaaaatcttgtgggaaacttgagggcaaagtgtttcccacgattcgaatgtcagtggaaaggaaaacagagaagcagcatgtgcaaccaccgtcgcaccaccaccactgcactatcgcatcttcatcccctgccgagactcacttacaccgaacaccagtggccatagcaatagtactgagaacatatttaaagttctagataatgtttatattttcaaaatcactactattaagaagtgtgctaatttaattttttaggtgtaaacgtataacattatgttaatttctttttgtttaataaaacgacatttaagtgctttaagggaaacccatttgaagtaattgttaaaaacgtaacgtacttcttaggtatataacaacaaatttgtatattcgctcgaagaactatagctgctttaaacacatttctcatactatttttaccgcaggtgtgttccaaacttgtttgtggagaaaaacccaccaccgaaaatgcaggcgagaggatcgtgtcccagtgactgagtaaaagtagtttgctccgcaggtggtggttcttcggaggctccgcagctctctcttctctctttctccgagcagcgtgcgctgagcacgagacgctctcgcggcggcacgtgcagctataaaagcagcggtaaccggagacgaatgcaacatttcgaacgcaatcgtcgtgcagtcaacatctcaggataacctcctccgaaagatcgaagaagttcttcaacaagtcgttcttccatttacctaaacgcaacaaataaacaaaacaaacacacaATGGCCACCAAATACGAGATGTCGAAAACCTATCAGTACCGCAAGGTGATGAAGCCCTTGCTGGAGCGGAAGCGTCGTGCCAGGATCAACAAGTGCCTGGACGAGCTCAAGGATCTGATGGCCGAGTGCGTTGCTCAGACTGGCGATGCCAAATTCGAGAAGGCCGACATCCTGGAAGTCACCGTGCAGCATCTCCGCAAGCTGAAAGAGTCTAAGAAGCATGTTCCGGCCAATCCCGAACAGAGTTTCCGTGCTGGATACATCCGGGCAGCCAACGAAGTGTCCCGCGCCCTGGCCTCCCTTCCCCGAGTGGATGTGGCTTTTGGAACCACACTGATGACCCATCTGGGCATGCGTCTCAACCAACTGGAGCAGCCCATGGAACAACCGCAAGCCGTCAACACTCCACTCAGTATCGTCTGTGGATCCAGCTCTAGCTCCAGCACCTACTCCAGTGCCAGCTCCTGCTCCTCCATCAGTCCCGTTTCCAGTGGATATGCCAGCGACAACGAGTCTCTGCTCCAGATCAGCAGCCCCGGACAGGTGTGGCGTCCCTGGTAAacaaagatctacttggaaggactgaattcccgacgggcaatcacgcaattggaaccgcagctttagaaaaaatgctttacaatgatcctcatttatttgttacgttaccaagttttaggtttctaagttaagtctgtgatagggcacgctttattaacttttgtcttaaatcaatcgagcagaagtctgttttttactctacatatatacaaatgtttaccagctaagagatctcaagaacacaatatgaaaagatacaaaatgaaaaacttaaatacaaatcaaaatatgaaatgaaattatacaagaatcttattatttggggaatctattttacagcacaatccaataggggatattgaacttcagtatttgtctttaaattccaataggaagaagattccattgaaaatatttaatgttggtatgcgcgaactttaaggtccaatataataaaacgatcgtgtgcactagcttatttaggacacgtgtaaaaaaatggacttcccataaattatgttcattatcttaaagcccatcattatcctaaacgagctatattaataacaagtttcaataacagttaaacataatagcaaaacatgctccactaatgtgcacttagttgtcaagcatgcatttaataataaaaaggaattta-tttcatatt----tttaatggtcgttatttttcatttgcacgatgtgtttatttatattctatttcagtaactattttgtcaacagactatgaaatgaaagtatttgacatcctttagcacaatacaatacattgttataaaccttaaatgcggcattataatttttccaccaataaaaggtcaataagaatggtcaagaaacatacaaatgagtttcagcacgcgtctcgattacttatcacacattataccctattatatttaatcccttaaaatttattcttttacaattaatcaattaaattacatcacatattgagggttgcaatagcattacgtaaaatcataggtaagtgtattcaattccaaattcataccacattattaacctctgacacccaaaatactataagaagtgagagtatccctccccattacaataatcaatgacgttgttttccacccataaaatgtcaatattaagaaccctcaagatttgtaagggagatatacaaatccatctcaattattaagtgaggaagtagcataccctaggcggttgcaagggagggacacaaatcccataggtaggcatcgatgtcagaggtcgattagtttcctaatagaaacagagtttataaaagttaactcgaaagtgaaatttactcaatggaattctaatacaccatacttgcatgcgaaacccaagattccgaaaccaaaagcacttaatattagctaattaaaaatgggtttagaaagatacgccagacattataagttcctattaactaaattcaaagaaaacttttgtatcctatgattactttaacaatc----------------ttattaggatgagccacacattgaacaaaccacatttaccataag--------------acaagatatttgaaaagtgcacatcaattaaccggtgaaaaattactaattaccaattagggggttgcaggaagttaactatgtgcatcccataggtagacattccggcacaaggcccacctcacctcagcctgggcattgagtactcaacctcggccacgagtgtggcacgcggggcacactttctgcgcccgtttgacccacgtccccctgccaaccacccaaaaacccgagatcagacagcccaaacgatggaacgatcgaacaaccaaggcgacccggcacgaagccaatatgccacatccactaattgtgtccaataaacactcgtcgacggggcactgtgggaacggaaagaggagatctcagagttcgcagttcggaggtcggagcaggagtaggggcttatacaatcatcgtctgctggcattgatgaaacaataagcgagtagatggcacggcaggataacaatgccagagcggcccacgcacaagcagttcggatcccctgcccctgctcatcatgcttcgatcccatgtacccatatatgaacgttcccattccaaacacgacaggatgaggcagtgaagtatgcattaaggataataacaccggcccagaaagcaatgcgagcagccaaaaacagcgacagctgcaaaaatgtgccctgatccttatactcgaaaaaaaatgagaagcggagcggagcgaagcatgtggccaaaagggaaaacaaacgagaaaaaattgtgtgagaaacttactttcagctcggttcccacgccacgagccacaaggattgtcctccgtcctacgaagttgcagctgttccttgtgaaaaagacaacaacaccggcgtttagccgtgcgagcgaaagagagggcaggaaaggtgcgtatcagagggtggatttcagggaccagggagcggtataaaaggacgggacctcgcagagcagaatatcactcacgattacgccgtcgagcaggcagcaacaagccgaatacaaaatttttcaaaaatttttaaaactacgtaacctactaccaaaacaaaaATGGAATACACCACCAAGACCCAGATCTACCAGAAGGTGAAGAAGCCAATGCTGGAGCGCCAGCGACGTGCCCGCATGAACAAGTGCCTGGACAACCTGAAAACACTTGTCGCCGAGCTACGAGGTGATGATGGCATCCTGCGCATGGACAAGGCCGAGATGCTCGAGTCAGCGGTGATCTTCATGCGCCAGCAAAAGACACCAAAGAAGGTGGCTCAGGAAGAACAATCCCTCCCCCTGGACAGCTTTAAGAATGGCTACATGAATGCCGTCAACGAGGTGTCACGTGTCATGGCCTCCACACCTGGCATGAGCGTCGACCTGGGCAAATCGGTGATGACTCACCTGGGACGCGTCTACAAGAACTTGCAGCAATTCCACGAAGCACAGTCCGCCGCCGACTTCATCCAGAACTCGATGGACTGCTCCTCAATGGACAAGGCTCCGCTCAGCCCCGCCTCCTCCGGATATCACAGCGACTGCGACAGCCCCGCCCCCTCGCCACAGCCCATGCAGCAGCCCTTGTGGCGCCCCTGGTAAaaacaaggggttaagtggcaggaaggtaagggtggagtggcaatgggaatggaagaaccaaccaacaacgcatctgtgatagcccaactgtgatggcaacaaaatagcaaaattaaaaaagcaattagcaaaacaaatataaaccaatttaaacaaatatcaaaacaatttactttattgggatgttgggaggggatctaagggaccaatcccttagttggtggcaattggaatccttattggtaattaaattattaccaattaggaaatatcaaataatatatctnnnnnnnnnnnnnnnnnnnnnnnnnnnnnnnnnnnnnnnnnnnnnnnnnnnnnnnnnnnnnnnnnnnnnnnnnnnnnnnnnnnnnnnnnnnnnnnnnnnnnnnnnnnnnnnnnnnnnnnnnnnnnnnnnnnnnnnnnnnnnnnnnnnnnnnnnnnnnnnnnnnnnnnnnnnnnnnnnnnnnnnnnnnnnnnnnnnnnnnnnnnnnnnnnnnnnnnnnnnnnnnnnnnnnnnnnnnnnnnnnnnnnnnnnnnnnnnnnnnnnnnnnnnnnnnnnnnnnnnnnnnnnnnnnnnnnnnnnnnnnnnnnnnnnnnnnnnnnnnnnnnnnnnnnnnnnnnnnnnnnnnnnnnnnnnnnnnnnnnnnnnnnnnnnnnnnnnnnnnnnnnnnnnnnnnnnnnnnnnnnnnnnnnnnnnnnnnnnnnnnnnnnnnnnnnnnnnnnnnnnnnnnnnnnnnnnnnnnnnnnnnnnnnnnnnnnnnnnnnnnnnnnnnnnnnnnnnnnnnnnnnnnnnnnnnnnnnnnnnnnnnnnnnnnnnnnnnnnnnnnnnnnnnnnnnnnnnnnnnnnnnnnnnnnnnnnnnnnnnnnnnnnnnnnnnnnnnnnnnnnnnnnnnnnnnnnnnnnnnnnnnnnnnnnnnnnnnnnnnnnnnnnnnnnnnnnnnnnnnnnnnnnnnnnnnnnnnnnnnnnnnnnnnnnnnnnnnnnnnnnnnnnnnnnnnnnnnnnnnnnnnnnnnnnnnnnnnnnnnnnnnnnnnnnnnnnnnnnnnnnnnnnnnnnnnnnnn
> Drosophila melanogaster strain NVIII-24 enhancer of split complex, complete sequence (GB AY779912)
nnnnnnnnnnnnnnnnnnnnnnnnnnnnnnnnnnnnnnnnnnnnnnnnnnnnnnnntgaaaacccccacagaatgtcgtacaaaatcatagaatatttatatatatatgtatgtatgtatgtatagaatgtccagaagcgatgaccactgaatgcgaaagaaggaaatgaacgcgtgtattgatgtatgtaaacagaatgtatatatttgtatgtgtagaagggagtggatcgaggatactataagcaccgtagaagaagatatcgaatggaaatatttttaaacgattaccgattgtacattttaatgcttgcaacccacaactgcaactaggcacaccaagtccaccagttcctcaaaggatgaccgcgaccaggcgaaacggagttaaccatgaaagcgattaaaggcaaaatcaaacgaaacgaatacaagaacaagaataacttaaagctttaagaagacggcatgttgcacatgtcgtttgcattactttgtattatagatgaatctccccgcagcaaatgtatctg---atggcatttatttttttttttt-attctatataattttacttttaaaccaagttcacctctctcattagtccttactaatttatttcatcagcacattttccaagaaatttccgaaacaccaaaaactaatcgataataagcttaaaacgacccagtccgctttaaatataatttagttttaagcacaacaaagattttaatcgaaatagaaatgataagcgaaatgaatcgaaccaaaataaaaacttacgaacgttacacatttgtacctcttattaaacaataaacgaagcaaattagtccgttacacttactttctagcacatggattttaaactgtatttggcgttgtccgcattaaacaagaacatttttttaaactagatgcgcaaaaatggaactggattctatacattattattaatctaaatgtatatgtgtgtgttgctatatgtgtattaaacgaatatgtatctttgtaaattacagccacttgaagatatttatgaaatgttaatgtcccaaatttatcaatgtacaacaatatcgaacaaatgaatatactttcaattaaaatgtttattgagtatcggaacgattcttttattgggaaagattaaaattctgaacgattcttattttttgttttatgatccttgatcctcctcttctactttcaaaagtaggatgattcatcattgtcaacagattgaaatctctctcttaaaatctttccctcatggaaattggcgcaattgaaatccctgtttttgcatatggctgtcttccttaagtcgtcccaatacccatatcaaaacattgccactctgatgatctcagaaacctcccccacgaagaaaactggaaacgaaatgtacgaaatcagtgccatcagatgtcagcaaatgtcgccggtgccttgctgcactgtttgttaacttctcgatttcatggctgcgattgcagcgacccctggtcttggatttgaactggaactcaccctcgggcaggtggatttcgtcaatggcccaatccccgaatacccaatctcgcaaaatgcgccaaacaagtgtcacagctgaccgaggccgaggaaccgggcaaccggcagcagaagtgcggcacaatcccaatacttgtgggaatgtctccagtacactttctcacgatgcacatgcaccgaccgacccatcgcagcaccggctgtttgccgcttgcctgggtggtgctatgctgccgttccgttggtggtggtggttgttgcggtggttgctgctgttgcttctgctgctgatgatggtgctccgtgcccgtaagtgtaacgcaatgtcgcgccaaagaggaaatgaggtctgtgtgactgtgcgccaaaagggaaaaggccacactgcaagaaaattctaactctaaactagcaacttataaagatgggttataaagatttcgggattgctttgcttttaaagcaaagtaatgcaaattgtagtttagttacagcaattagtacgttcaaaggaaaaaaa-------attatatattatgtaagcacattttgcatatttccaaatattatatttcagtttataaaacaacttttcccccagtgcacttgcacgcatacaagcagaaacccacacccatgtgcaacaatggcattgcctcaacgagattggctctttggcttaagtgaggacggcacgcatggggcacggctctctttttctcgaggggagtgggaaccagggagcacggatggctgccaggcaggtcgaggtcatgtcgctgctgatgtcgtgtgtgcgtgtggtgcgctgctggtggtggtggttgattgctccgactctttcctcctgctcttcctcggagacccttcttcagactgttgcgccggcgcacggcaacagcacgaggaagagagacgcccgaagagagcgcgctactagctcgggcgaagatccgaagaacgtgttattggaccctagtcaatacactgaaaataactttgaggcgctctactattatgaccaaggttgaagaagctttgattaaaaataaattaatttctaaatatata-----aaagt--------------ttctaaagtacaataaaactattttttctttgtttatacttatcgttgtaagatactttagatgcatgagatactttggtttacagaatggacatcaaaagagcatgcttcg----------------------------------tatagattttgaaaattgttctctgccacatagggattgttttcagtgcaagaagagagcctcagtggcttccgcccgatccaatttttttgatgttgcacacgtgcaacgccgagggaatcttgccacaagcagagagtgacccgattgatgcttcgtggtgatcgtcggcgtgtaggagcgttgtgatcgcagtgcgtggtggcagttaggggaggatttcgatttcgcaagtgtacggcaccagcagctacaaaaaggatcagcttaccttgcggcaagatcatttctcaagtgactaccgtgcagtgcggagcggcagcagcgacatcgcaacatcgcaactttatttacaaacaatcaccacaccaaatcaaaacccattatacacaATGGCCGTTCAGGGTCAGAGATTTATGACCAAGACTCAGCATTACCGCAAGGTGACCAAACCCCTCCTGGAGCGCAAAAGACGCGCCCGGATGAACCTGTATCTGGACGAACTCAAGGATCTCATCGTGGACACCATGGATGCGCAGGGCGAGCAGGTCAGCAAGCTGGAGAAAGCTGACATCTTAGAGCTTACCGTCAACTATCTGAAAGCGCAACAGCAGCAGCGAGTGGCCAATCCTCAATCCCCACCACCCGACCAGGTTAACCTGGACAAATTTCGGGCCGGATACACCCAGGCTGCCTACGAGGTCTCGCACATATTCTCTACGGTTCCCGGCTTGGATCTCAAATTCGGCACCCACCTGATGAAGCAATTGGGTCACCAGCTCAAGGACATGAAACAGGAAGAAGAAATCATCGATATGGCCGAAGAACCAGTTAATCTAGCCGACCAAAAACGTTCAAAGTCTCCGCGAGAAGAGGATATTCATCATGGCGAAGAAGTCTGGCGCCCCTGGTGAagggcattccctatatacgcaaccaattaacattgatagctttactactcagtttcattaagaaacaattcaagttttccaaggtctagtgtaaacatttgcctcagaatcgtatttagttggtagttgatttgatatgatgtgatgttcctgtgatagttcttaagttcgtattttgtatttgatctccaataggcttactgattcatgtatttaattcattgtaatttatttcatcaactttgcaagagcttccccaccgagcttccacttagtctcattaagaacacatttttgtgtatgttttaaaattatatttttcgctttacaccattaagtataagccatgaacatttgaataataaaatgaacgtaaactgaaattttaaaagctttatattatttggaatatgaacataaacaaggttgctataattttcttattatccataggtacataggtacaaaatgttataatatatataattattatattataattataatttataagctcttattttgctttcttcgatataaaagatatatcagatatatttaaatatatttctaaaatctaatttcaaatatatagaaaatatatatattccttggaactttaataatttatatttctaaataccaaataccgttatactgtccacttgaattcaagtcaattgaactctccccactccgtttacaaatccctgtaatgcaccacccatccaaccatccatccattacaaaggtcctggaacgcgagcaacttacagccgaaagtgtgtccacagcgagccacacgcgagcagcgctccaggatcagcatcgctggccccttttacatggcggatggagggagaggcagaggtcctgccgggtcggggggatcgggaagtcgaacacacattaagcacactcgacgcacacgagcaatgttcccacaggatcataacagccgaccaacaagtgnnnnnnnnnnnnnnncttgtcccttcctctgccaccaaacacgaacccgatccaatttggaatgccaacggtaaacaggaagttgtcgaggaatcgcaacgcctcgtccttatccttatccccatcccccggcggaggtccccgctatcgtgggaaccccggaggaccccgatgagatggcataatgcaagcagttcattatccttatgcccctcaccctgccatgccatagtcaaatcataacacacaaatctagaaacggcagctgttcgctctgcaaattcccatgcccatggccgtggccatgctcggctgctttttgcgggcaggtgagcgagtcgatgtgagaaaccgagtaggaaagtgtttcccacgatcctggcagcgatcctgctccctggcccgtttgataagggtgccggggccaacaataagaaatcgcccgaacaataaggagcggtctcaagaagcggaagggtcggtaccgagcaaccctcatgccagcacacgaagcgtgtccccgtcccttttgctcctcgaatgccagcacacacgacgacgacgacgatccctttggcccattttttgggggttgtttctggccagctatataaggccgatcaccgaaggtctagcaacacacaacgacttcgactgtcggagcagcaagagctcaaagaactcagcttacatcgaaactacaaaaagaacaataagaaacacacaaaATGTCGTCGCTACAAATGTCCGAGATGTCCAAGACCTATCAGTACCGCAAGGTGATGAAGCCCATGCTGGAGAGGAAGCGTCGTGCCAGAATCAACAAGTGCCTGGACGAGCTAAAGGATCTTATGGTTGCCACCTTGGAGTCCGAGGGCGAGCACGTCACCCGTTTGGAGAAAGCCGATATCCTGGAACTTACCGTCACCCATTTGCAAAAGATGAAGCAGCAGCGTCAGCACAAGCGGGCTTCCGGCGATGAGAGCTTGACTCCGGCGGAGGGCTTCCGTTCCGGCTACATCCATGCCGTCAATGAGGTCTCCCGTTCACTCTCCCAGCTGCCCGGCATGAATGTCAGCCTAGGCACTCAGCTAATGACCCACCTGGGACAGCGCCTCAATCAGATCCAGCCAGCAGAAAAGGAAGTCTTGCCGGTGACCGCTCCACTCTCCGTGCACATCGCCAATCGGGATGCCTACTCCGTGCCCATTTCGCCAATCTCCAGCTACGCCGGCAGTCCCAACTCCAATACCAGTTCGACCAGCCATTCCCTGTTGACCACCATCGATGTGACCAAGATGGAGGACGACAGCGAGGACGAGGAGAACGTCTGGCGTCCCTGGTAGataggattacttcacaccacaactgaaaaaaaaaaaa-cgaaggagagatcatagaaagtaaaagtcttccgagtcactggatttccaccagtcgactcccacctatttataagtaaacaccataaacacacaaagctttagatgaggacgcgcagttcatgtgataactaaataaataataaattatatagctaaaattgaaagatcacgactttttctgccactatctagtgactcacatgcaaattgctcagacactcccatgtccagacagtttccaattgtctgcggtctagaacggaaacgctagaaacgcaatagcacctctctctgtcccctgtaactattcgatcgccccacggatgcacatacacgatcgtcggacaaaagaaagcgaaaacaatgccaaggccgaaacaagaagaattaggcagaagaacgagagaagaaagaagtccaaagtccaaagccggggctaccgataccgggacatagcctataggccagttggtggttgcaactccaacacgtgtgcggacaataagcgaaggtaacagaaaatattagagtcttatctttgagcgtatctaatcgagttacgacaatgtcgctcagacttagaagaaaacaaatgggcatagagccggcaaggaacccgaaaaaaaaaaccgaaaaccaaaaaagggatcgagtcatcattcatcccgcatccgtcctgatttcgctttgttctcctcaattttttgttgccgtgattctccctggccactcggctagaaaatcgtgtgcacaatggtcaaggtaagctatgggcacataattgcttcggatcaggtaaatgactgccttgccctatggcaactttaagatggaggagctccagccggggacaggatatcggtttttttgttgtttcttttttatgggctctgcccgagccttttttgattttcgtttttttttt-ctgatctggctgacccagcatcatttggttatctgtgtgccaagaccagtagccgattcacagacgcctctgtcttaaaaatcgacgcagggcagatcgagggaatagtcaacgagatcggtatcaggattggcttgggactagtctgtgctggcggggtgtaataaatttaaaaaggaactaaatttatagaga--tttttcagctgattaaaattctgttaacttgctaaagccgaaagtagattatctttaagaagatcttcttcacaacagccctaagtgtttatacttaattttacatttccgtcctttttgttttcttgtgtgccagcaattatttatggaaattaataagatttatagcttatggttactagcttataaataactaaaaaaaa-cgtttataattttttaaattgtttaaatccttctgagatatcctttgtagataatgggctagaaatatttgtatttcacttgcaaattctgtgtaatcttaaaccctataatgtactgaacaagatcatttccttcaatgtttggatgtcacttccaccctgggataacataaagtgtaataatggacactccttaagagccatgttaaattatagctcactttcgatcctaggccattcctggatgatccgatcaaggcgacacaactatggactcgacaataagaggaccaacaccaatccaaaccaaaccaagcaagcccagttgtcataccatacaatgggcaataagaaaaagtcggttatagggacatgcggaggaatcgcacccaaaatgccaaaaggaaatgctggcacaaaagatacttaatcttataggtaaacccgatgaatgatgaacgaatggcggcgacgtaaccgaacccccgatacagcaatccggcaatccggcgatcgagctcgaacgcaagcccaagtcattaaaaactacaatacacaaactgcatacgaatcactcgaagaccgaggcccaaagaaagggtcttattttttaggtaggggaagggactgaagactgaagaccggggaccgtggccagaaaaaaaaaactaaatatcagaagcgaagatcgtgagaaaatggtttggaacgtggttctcacacgatcgacacacctgcccttttttgtatgtgtgtgtgtgtgt------ctggctgggccaccactcaatgcgtgtgtgtgtgtgt--acttttacgaattcaagatacaagaccacttacgggcaagatcacgaccgactcgagctgcggctatatggctatggatcgacatgaaagagaaaagcagcgtgcggtaagtgtgtctcagtcgcagactcagctcagcttcagcttcagcttcgacttttgtgcattggccaacattgtaatgactgtggacacacgatcgttaagagcgcgccgtgtgatctgtgaaggaaaaggggtacgaggtgttccaggggctacaactatgggttcggg-cccggcgcatgcgtcgctgttttgttgaacgaactcaatttagttggtttatgaccaaaaagcgagagcgagcgggatgcacgaggagatcggttatggtgatcggagtgggagatgctcgttggggagtatgggagttggggagctgaggagttggtcgtcggagcattggagcgctggagaggcacccaaccacacttatatggtgtgctattgactctgtaatatctttaatatgggatgttgttacactacattggcacacgctcttgctgccactggacaagctgcccacaggttgtgtttgtatgggatcgtatggggaatgggtttggatatgggtatgggaatgggaatgggaatgggagtggatgaagatcgaggcacgagtgccgactccatcccagtcccatcctccagcctccatgcacagcccattgccaggccggtttgccgccgcctctcttttattaagtggtggtcttgcgcttactttaatatggctgcattaaaccttagcggcgtgcggagtattatgactgaagtaggtggccggacccgcggtgcctgcgattgggggtccaccgacacacagaggtcacgtgatggatgacgtgtgggctctactgtacctcctgtcacaagatacgaagtgggttgggtgaggtcgaaaacatggaatgggatcattcaataattgcaacctttggtgaaatcttcaaaaattattgcaatcgttatatgctgtttaataatagctatttgcaaggtacattcgtacacagtgtagaatttacgaaatattctagttatgagcaaaccaattttgagtcatcattggcttttgttcctgagttaatcaggtattagatagatatggaaatgatacccactctgatgtcagcaaacatcacat----------------------gcacgtttcggcaaaaaaaagaaaaccaaagccgacaaactgaatgggaacccctctagatcagtttcgccaacgaagccatccaattagcccccggcaatgcccaacattgcggcacttagttaatcttggagtgaactgatcgcctttcaactggtccatcgcaaaatagatcacccattttcagcggactaccgttgagccctataaatagccgttttgtagcccacaacaaaaaaaagcacaaaataagcggagaagcgctaacttggccgtctcgatgccaatgttacgtgactaatcacattttctgaagattaacagcaatcagcgacggcttgaacggtcccagactcgagacgacctggtaagtagtcatcatcatagttgtccgccagacaaaggcgctgaatccgaggttccgtaatcgaaccgcactccgatacacataccccatacccctaccccaatcccagcccctatccatacccatacagtattggagttttaagacttaagtgccgagacggtcgcggtcgcgggcttaatttgcaatgtctgaccgccggtccgtccgcgcatgtgccaagcggtcaagcgcagttaaagctgtcaaagcctgaacaaaaaaaaaa--ctaaaaaagagcaaaatcttaaaaaaaaa-gcgaaacacaatgaccacaatgctgagccattgacagcggagccgcggttctcacactcggcgggcctcataataaatgacgtttcctagaactgactttttgctttattttattatttaattgcgacagcgccggcgcaaaacttcccgcagatatacgtatgtatgtatgttgtatgccccctgaaagccccgcataccctcgcaatccgaattctcggggcataatgaggccaagccggagagaccagacgatagtccgagtgtgggaaaatattcagcgacttccggctgtgggctctgcgattcggttcaccacggagtttatctccaattcgtttcttgttttaaggggtttcttttttttagttgctttagtttgcggttggacgcccactaaatgtctgggaagtctgagtaatcggctctatgggaaataagtaaatgcagagattcttgagttggaatttcatttattttcatttctttatgactttaagaagtgagcagcagccatctctatagccggaatttgaggctctgctagagatgatcggtggctctgctgggctgctgggaaagctattcctgggcagcaattgatgatctccaaggagttcggtgcggtttcaagtccagcacctctttggggcaacaaatttgtataagccttccgcttgaaggcgattcaggtgaatatcatccggagtccagttgaTCACCAGGGACGCCACATGGGGCCAGAGGTGGAGCTGGCCTCGCTGGGCGCCGGGCTGCAGGCTCCGCTCTCCAAGCTGCCGCATTCAGAGGGTGGTGGAGTGACCATAGCTTGATCCTCTACTGGAGCTTGAAGAGGCACTCCGATGGGCAGCGAGGGAACCACCACTTGCAGGTAGTTGAGACGATGGCCAAGGTGACTCATCAGCTGGGTGCCGAGATCCACACTCACTCCGGGTACAGCGGCCAAGGTTTTGGACACTTCATTGGCAGCATGAACGTAGCCCGCACGGAAACTCTCAGCGATGCTAAGCTTGGGATCGGCACTCGGAGACACTCCACCGGTGACGCTGGACAGACGCAGCTGCTTCTGGGCACGCAGCTTCTTCATGTGCTCCACGGTCAGCTCCAGGATGTCGGCCTTCTCCAGCCGGGTGATGTGCTCGCCCTCCTGGGTCAGGCACTCCACCATGATGTCCTTGAGCTCGTCCAGGCACTTGTTAATCCTGGCACGGCGCTTACGCTCCAGCATGGGCTTCATCACCTTGCGGTACTGATAGGTCTTGGACATCTCCATTTCCAGAACCATtttgttgtagtttggttttgtttttttttt---attgggggtaaagaaaactcgcgtaatccacagtcgcaacgttccactagattcggactcggagactctgtgtgcacgcaacgaagtcggagctttgaatgagtcggctggctctgggatcggctttatatagcctctgccgccctgggaactggacagtgagtgcgagcgggacactcattttgcctcgtgcgcggcctgctgctgttgccagcggtggtttcagatggcttggtggtgcttggttgtggtagtggtggtggtggcttctgtttttttgtatacttttgcctgtatatgtgagggcaataaaatgacttgagcgggctgcgccttctcgctctctctccctccctccttatgtatgtgctgtgattgttataccgtgggaaactgtttcgcagccgatttccacgacgacgacgatgacgacggctggcctgacttcttctgattgtgcatgcttggggtcttgtacgatccctcgcccctcgtctttccgtccaccgtctttcttgagcggacggacggatggacgggccgcctttaagaggtctgtgcgacttgggatcccagatacgatgcgaggcgagcacatgccttccatccataacaagatgtttgcatttcaattcatttgtatggtcgactatggtcggggtccggtcttttgggcttcaattcggtgcggttgggttcggttcggttcggtctcaagtcttgccatgtgccttcacccttttgcagtagcttatggcacgctgataattgtggaatcgtcatcgggccaacccgagacgggccagtgtttctgtttcttgcttttttgttagcgctttatggatcattgattggatcgtggtagtcgtgggtttcgtgggacgagcattacgcttttcgtttacatgattattcttgattgtcggttggggatcgtttggggatcagctgcagttcggttgggggttttgggttcgcttggggatcttgggtcgtcgctcgcttctatttgtagacaattaccatagcgacttcgggctgggaaccgatcgaagtcgacgtgtgcgcgaaagtcggttacaatcgtaatggctgttgccagcacacgctataaatgttatggctcgtgggctatacgcgatatatgtatatgtatgtatacacatttagcacattcggtatttatttttaacgctatatcgtcgtgattcatcagcttgagatgctagatctccatccgccggcatctgacacatctcggatcctaagctcgggtttctcaacatttaattagaagtgccggcgacgatgacgctcgctggcgttcattgaaaatgacacgagcccggctcattggcacacaaataaggaataacaaaagctccgagacggcagctactcgatcactatgtgtatataaattcaaactcaaataagacaaattaagattgcccctcgacgcattcgaaatgagctacagttagccgaaacaaagcagcaacggtgataaacgggccaagacacaaacggctaacaacttatctaaccgaaacgttttgtccgctggaccgggacacttaaactgttgatgtcaaaaagctgaatgctccggaaatgtctaattggattttatgggtcggcagtgtgtcaaactgttcgtcagagggtggtggttgcatttttggggtgagttagtcgcatgatatttgcaacaaccaattaagaagtaattcatattggattattaaagaaacaatactat-aaaaaata--tggaaaaaatatttcaaaaatttaaagatttttaaaaacaatttagctacaattgtagataacacgttaaattaagaaatattttgtaataacaatataatccatttatataatccattcattcaactagcttaaattaaaagctaaatagtataggggctccaattgtaattcggaagttccaattttcatgtagtagctata----aatgcctttaaacgccactgaaagacttttctagcttaacaactgaatcactgtcgtaactcgaatcattaataccaattgtagcaattagaggaaacccagtggacgagcacgtgcccccaatagaattcatcgagtgtgcccctatagcttgaaatgcagaaacctaatctgctgcccattccgaaaatataatatggaataataaggtagttatttcacaaatttcatcagattctgcaatgctcgttggggtgtagcgcatatggtcaagtcgcttaagaccaactggcctttatacacccaatcatccaaagataca----------gctacacatacaaaaaaacatatatcgcgaagacctcatttctctcggtttattatttctcttgcttgctttttttt-aaa----ttttgtgcttcatttttttttt-----gtcgatggcatacgcacgcgcgaatttcagt-gcccccgcggagttgagcgatcgcccgagggggtggagcggtaaggggcggggcacgagagcgtgcaaaactcggagatggagaccagagacccagagcaacaacaccaagcagtgtgtatggccatagcgtgttgttgaattaatttatatccaacagtgcgctttcaactttattgcgccgcgaaaagcagccagccaagtcagcagtcgtcggtggggctgccccctctcaaaaagccccccgcttaagccccacttgaaagccccccgcaaacccacagatacaccacagctcacagatacaacgcacaccaaggcaacgccagaccgtgggaaacaaactcgtgccagtcgtttcattgctgtcaaataatatcttgatggggatcaacttgaaaagattggttggggcttgggcccgagctcagtccgccgctccgggtctccgtgtccgtcccgttggccctcattcgctggttgccgctgtttaggatgcggtcgacgcttttgtgtttttttttt--atttagcttttctcatttttttcgtatttttcagatctcttttttaatgctttacacatttgttcgtcatagccgcgtgttaagtatgtgtgtccatgtctctacactcgataaaaagagttatgggttgtcacttcagatcattcgctgcaatccgtaaccattgtaaccattagtaagtttgttatactataatttctattgttggtctgcgataactttttgttcagtgcaaatcagacttgcactttaaataactgaacatttttgaatatttttcatatttcatttgaatatttttcacagtgcacgcatgctggcattggcatctctagtggtgtatgtaaagatccaaaaagccacaaaccagtttgccatccgccaaagccagtggactctgctctgtggctgctgggatgccgacacatactccgcttggagatcacataaaagacccggcacacctcctactgcagcctcagaccccctcgtggttcccccagctcctccctaaccaccgccttgtgaatggctcctccgcctgcttttatgcactgtttgttgtgtatacacggtcgggcacttggcacgttgcccattatctcaaactcaaactggatgtgaagctgagtctgtggcttttattttttgtaaagatttcgagtgcatatatcatattaccaccaccagcaggcagagatgcatcatcattccaggcctccgccaagtgtaagctgtcaatggccccttgacaggaggctcccagatagtggataggatccccccaaaagactcccactttatagcttggatcttgagtctcatttcattcgatttttcacataaacagctagtcaactattcttggcagggggtgcaatctgtgcgatccattagtggcactgataaaaagcgaaccattaaacgggatcccctagccaaacaacaagtcattaaaacgtatctctaagtacgcgttcgtatctcgccctcagctcgctttgcacacactttctccctgcgccttatcgggtaatccctctcccttgaaacaatattgaagaaaccctccctatcgctccacacgttcagcacacttgggccgcaagaaagggaattaattaaaatatctataagattcccagctcacccctggggagtgtttccaaattgaagacaagtggcaagtccgtattttattggtggtggtttcgatggtg------------ctagtgaatagtggtaaatggattcatcgagccctgtgggaaagttggaaatcaaaacaccataacaagtgattcgagatgcctatacaaatagaagatccaaccccaagatcccttatgccctttcatatgcacgaaaccagagccaggacgaagcaatgtgtgggaatgcgtgggaatggtcctggggattcgaaactcagaaacggtcccctatccctgcttttatgttgattgcccattaggaatacaatttgcaactccttttccatgatgtgatccccttgttgatcctgggcttccttcgttgtcgtgagaaattttaccaaggaacacctgccccgtatcggtgtgtcctggattgccagtgtgttggtgatttttttcatgtcctctggggatttcacgcagcacttgaatacgtttccgaaaattttgaggccagcgaaaaattgtttcccacactcgtcggacagttgcagtttttgtaggggtttgtttcctttgccgatgcactcttctctcgtctcatcccgtctcgtctttacctgctcctggaacttcccccgactcctggcgagcgtcgtatttcaggttctccgccccgattatctcggctctttgagggcgagggtctgcgtactccgtttctgtctctgtttgtattcccctccctgtctgcggtgcgtgtcgctggcaggggtccgttctcgccctctctgtcgctcgagcgcacaggaaatgcacttcgagccgggccgtctataaaagccgtccgtttgccggttgggaaatcattctgacatcgtcagcctttcaagcaacacgcactctaaacaaaactacccacataacttcaaccaaaaATGTGCCAACAAGTCGTTGTCGTCGCCAACACCAACAACAAGATGAAGACCAGCTACAGCATCAAGCAGGTCCTGAAGACGCTCTTCAAGAAGCAACAGAAGCAGCAGCAGAAGCCTCAGGGATCTCTGGAATCGCTAGAATCCGTCGACAATCTGCGCAACGCCCAGGTTGAGGAGGCCTACTATGCCGAGATCGATGAGAACGCCGCCAACGAGAAGCTGGCCCAATTGGCTCACTCTCAGGAGTTCGAGATTGTCGAGGAGCAGGAGGACGAGGAGGATGTCTATGTCCCAGTTCGCTTCGCTCGCACCACCGCCGGCACCTTCTTCTGGACCACCAACCTTCAGCCAGTCGCCAGCGTTGAGCCCGCCATGTGCTACTCCATGCAATTCCAGGATCGTTGGGCCCAGGCTTAAgaatccattgcctcaacctttgatcttcaagctttaagaactctacaaacattgtgatagcaccagcggctttaactcccccaacaatctcggcgatccagcgcttccattagttattaagatattgtgataaaacaaaaagagctttaaaacactcgtacaaaatacaaaacaagaaatatcaaaatcaaattcattcatcttataattgggcttgggttttgggttacacacaacaagtaggaaacactttatttatcttctctgagattgttatgattcgcttggcataccacatgaatgaatcgcttgttgtcctagcataaatattgttaccgaagtcaacgtgccagatatgaaccaccgctggcagagatacttcgagttatttccagagaatgataaacaagagaaaacactcgaattacttgattatgaattcggggtagtttactactcagtaagagttgattattaaatatacaatgagtgttggatgtatctgtttattgtttactaatataagctgggtaataaaaagtagacaatgaatgggaagagtaaaaattgttataaatgagtatcattaccagtattctaagtgattttatagaaatttgcttatcgtgtttttttt--aagagtagggtaggttattttttcgggacaagctgtccaggaatctctatttaattccagatcttttagaatcttagaaggaatgctataattgacttcgtcgcaattaaaatgcctatctaactgggtcattgaagaaaagtgcgactcgggcacatcctgctagaaaccagcccacgctccacaagatagtcaattcctcggatagcgctgtcccaaaatggacaaccttgtggccagccttgtcttgtggccattgtggccagaaggtgtgatgtgctcgcacttcggcgaaatggccgcaagccaagttggccaagagccaagtgttatggctatcaccttggctaaggccaccatcgccacctgtgtgcgtccaaatatggatgtcgtgcgcataacttcacggcaactcctggcaaacgggctggttgtcgcttgtcgtacaacttatttatgagtcggtgagggagtggagaaaggccggcaggcggggaaaaccccaagaacccggtgaaagattccagaaccgagaggcaaacaccaaaaaccacaattaaaatgcaacatgtagacgtcaacacctcaagacatcgaatcacatgccaaggcgtctcgaggcggacgttgaaattgggcataaaaacagttgccgcaaaagataatcacattggctagggaatcacaatccgacgcaggtccctcacacgatgcccactctttcacacactctgtccgtccttctctatcaatctcaaacgcatttctcctacactaaaaatgcaaattgatgtcgaca--------------gcacaggaggagcaagcgaaggagttggataaaatcaaataagagaccaacatgaataaccagaaagatcgagaacaaatcgaaagtattcgagactttaaatactctttctaaactggaatttaattataacagatttagctttaatactatttttcataaatttaattatgagtaaaattttacttaaaaaatggtatttgtaaaaatcagaaatatttattccttatattaatgctgaaacacgaatgcccattcaa--gtgaggagtttctggtagcgccgtgacgtaaattaagtagcaatataagtttttgttaaattgcctttgacagcacataattaatttcgtatgcaaagcgaggcttgtctgcacgaaagaattgaaaattggaagaaagaacccatcatggaatgccgttgataatgctgatgacactgttcatgccgatgggcgatgatagcgatgagtccgggggacgaaactccgatggctatctagatgggccgtggctcatttgcatacctgtgcaccgagtcaacctgatcctgtgccgagctgtcttgtccgtgcttctttatgtttagcttcggatctgggattgtaaatgggagtgagaatgggaatgggaatgggaatgggttgtggctcgtagtcttcgtcgatgggtttaatggacgcgtgtgtacccaattctcgatgaccagcggagcggccttcgcgtgcgtgacgagcattcgcttagcggtcattgattggccaggcctgttggttttggccaggtctatggagggcgccgtcagcaacaagtgtgtgaacaccattaaacggtgattaggcccggccaccacgctcccttggccagcgctggggattgggattcccccttcccatctcgtcttctgtgtggcgcgacgagaggcctcaattaccattatgccccatggagatcggcagtttcgatgaactgtgcaaccatgtgggcggtcagaatgttgtaaccgaattagaccgaaatgtgtggaaagaaacaagatcatttgtcacaactattggatgtgaagggaatggtgaattttttgggacttgggtcttgatagctattttataatgagcggaaaataattattcaatgtttgaaatgaagttattagaatgagataacataatcaaaacaccactatgtgcacaatcaaaacatccgatagaatgctgaaaaaagtaccacgcagttcctaaaaaaaa-cataagtcatctaccgaaagaaaaacattacctcaacttgagcatctgtaaacaatgatatcaaacacatagcaataagagcatcatagacaaatttcttccccgatattatcaaaattttcagacagaatcgtcgatatctgtaataaacaagatagtaacgaaaatattgatgatgttgttatgaaaatagatttctctcagacagcagacaacaaaaatttgccttcgagaaggtaagcatacatttaaaagcccacttttagataccctttcttagacaaaaacaaatttctttgctcttgatatacaatgtatttttaaaacaaaatttaattatatatacaattttaatatatggtgtgatacgtatagcctgcataaattattagtgtaaatgtaatct--------------------------gtaaaatctcacatataagcaacaatctaaccaacatataatcataataagtataccctctttaagggtataaacacagttcctattcgaaacagtgccagtatcttgtagaacttcgtagaccgcataaacgagtttttgttttggtccgccgataagaagccgctcttatcagcactctataactgatatactatctactagtagctagagagagtcataaaaatatataaaaatcaatgaaacttcagacagtcataccaattgaaatcgatagctactacagagagaacgcattcgtctgtaaaaacccaaaaagtaaaaacgaaagtaaaaaaa-caacttcaaaATGATGAGCCAAACTTTGACCCTTTGCTGCCTTGCATTGGTGGCATGTGTATACGGAAATACAGTGTCCACCAACGATACCGCTTGTCCAACTTTTTGCCCCAGTATCTACAAGCCAGTATGCGGAACTGATGGCCAGAACTTCAAGGAGTTTGCTAGCACCTGCAATCTTTTGTCCCACAACTGTCGCCGCGAAAGGAATAGCGTGCAGGgtgagtaaaatataaataaaatagtaaagattcctatctctaaaatctatatgattctatagCCTATGCTGCCACCGATGCCGCCTGGTGCAGCTCCGAGTTCGTCGAGAATCTGCACGAGAAGTTGGGCAACTTCAAGCTGGAGGTCAAGGAATGCTTCAAGCCCTGCTCGATGATCTACCAGCCGGTGTGTATTACCAATGGAAAGTATCGTGCCGAGTTGGCCAACTCCTGCCTGCTGGAGAACTTCAACTGCGCCCTGCAGGTCTCCGGCGCCCAACCCGCTGAGCTCTTCCGTCTTTTGCGCGAAGAGAAATGCTAGacgggatcggtcgtaaagtcggaacaatgaacaggaccatcttttgttcgtcaaagtcatccttttgtcttcgatgaaaatacaaccctacgaatttatgagacatgcgtaaacgactggttaattggggtgaagaaagtgaaatggatttcagttgctacaattcgatatggtcagcattgcaaatttgtaattaggaagaggtttaagaaattttaataatagtcttagacaaattttttcatttgctcagcatagctatttattctttgtggatcttataacttttttcctttcgtttatccaaattttaatgtttccttaaaaatatactatagcttaaccgcaaatttcgcgcttgtggttttcgggtttcctgtcccaaaactcttttttatgtccgtttttgcaacgtgtcttgtggttgagttgataattatcggatccaactttcctgaatggggcaagcttatcagttcccctgatagctttttgttattattgcccaatcgtggttacctctagagtatgagccaaatttaatcaatgacttattgtgatatacccacatacaaaatcctccttccactgaagagatccatcttacaggtcccattgacgtcagcgcctaactggggatattaacacaggatattgtctgcaatcaaccttaattcttttacatatagtctgggagcatcgatgtgacagttaccgcaagatgataccagtttggcatctaccactcctttcatctcctttgatcggtttaccaacccgtctgggcagaccgctcatctgtcagggttcattaggttccactcataacactgcttccgttatcctttgctctgatcttcgttcttccgttatgccagtacttcaagagatcgggttcttctttctgatccccaagagtgataaagcagaataggtgctattatcaattttttatgtctgttaagtcatcctcaagatgatggatctat----atagtttgaattgcttctcaaggtgataatacaccaaaggaaggtccaacctgttaattgcattaacaacgaatcctactcacagccc-----tattaaccataaaacactaaaatacactggattttattatcaggctgcttcctcgcaagcccaatcaataataaaacatatccttttcatgttcttttcatctgtattgtacaaaatgattgtttatgttttattttacatgcaaattagtatcacatcaacaacgttaatattgcgcagggaaataaataaatgaaattacaataataaggggggtacgacccccatgagaatgagatctattcagtgatgggatgaggtgattgtgggcggagtacaaCTAGCAGAGCGTTCCGGGCAGCTGACTGAAGCTCTGGCAAAGCAAGGCGTGCAGAAGATCATCGTCCACCCGATCCTGGGTGTTGGCCCAGAAGAAGGTGCCATTGTCCGTGCTGATGTATTGGAGGGGCAACTGCAGATCCCAGAGATTACTGGGCAACTGTGTTGCACTGCTGCTGTTCATATTGCTGCTGCTGCTGCTACTGTTGATGTTGCTGCTGCTGTGATGTCGATGCTGGCAGTTGCGTCCGTGTTGGCAGTTGCCGCAGCTCTGGGCGCTGACCTTGTCCACATGCACGCTGCTAATCAATGTGGGTGTGTTGGGCGGCTGGGTGAGGGACACCTGCTCCTCCTCAGGCAATTGCCTCAGCTCCAGACCGTACTTGTGGATAGACTCCTCTGGCGTTGACTTGGTGTCATCTTCAATGAGCAACTCCTGCTGCTGCTGCTGTTGCTGCTGCTG------------TGTGTTGTTGAGATCCACGTTGTTGGGATGGGCCAAGGTCGCCTGTGCGGTGCGACCTTTGCCACCCACTTTCAGTAGGCGACTCAGCGGTTTCCACACGTTACGCATGCGCCGTGTTGACTTTGAGTTCGATGCTGTGGCCGCTGTCAGCGCTGAAGTGCTGCTGGCTGTCAGGTTTTTCGTATCCAGATACATgttgctgctgtgctttgcggagcttttacttgaatcttgctgtaatgttgtttcgtggacagcgagcgttgcgtgtgcgcacctcgcaagagctggtcgtttactgatgctgctgcgccggcgtcgctcatatttatatatgaggcgaagttgctgcgctgccgatggccagtcaagagtgaaatcgtacgccggctgatctcacgagcggctataacccaagcaccgtacgaaatttgagtgcactctcacacacagaacactgaaccacagccaggccggggtgagaggtgagcccgctggaggaggcgggggaggagttaaggcctttttatgtgcgcgtatttcccaaataaattccaacaggaatccacaagctccagtcttctgtgtgtgtacttttcccatgcacgtacaatcgacaagggccgcttgatgagttttggctgcaggtagatgaa-accacgtttccgcacagtggttcaagcgggcttgaaaaattgttatcaaatatatatggaattgtaatttatagcctgataaaggaatatgcaatttataatatttaatttgcgaaaaaataaaggattaattatatgcatatatatatttatgttaaaaaaaaacattgtagttctttttgcaagttttatatt-----tacatcagatgtaattattttttggaggtaccaaattgtaaatgttagttatccataatcctgttattagcctagaactactgtgcgcatcgcctgttcgtcatttatgcacgactgactttgttttcacattcacacggtacccagagcccggagcccagtagtacatgggttgttgtccggtcttcaggcttcgggatttcgggcgatgtggtggggggaggaggggttagggctcgccacagagccgtcgtcgaaggggcctcgaatagcacctgttcccttctgcgagcgtgggactaagacgctgcgcatttccgtcctggggaactggcaatggttagggcaaaggcaatggcaaaggcaaaaggcgcaggcgtcgccgttgttcgatgtcgatgtcttcgagtgtgggaaagggcttataagaatttcacttgggttttcggcttttttcggggcactattattgttgttgcttctgctgctgacgctgttatttctgtttcctttcgatgtgatttttgtttcggctgagcagctgttattgctacttgttggcctgtttgttgtcatttataatcaaggctcgcagagcccggcgctgataagttcattttaaaagggactagtcgcaacgaggggattatgacatgttgtggttcacacgctccgaactgggaacggaaaacgggatgggaatcggatggcataagtatgggtatgccatggcaatgggcatggccatcggtatgggggatctaatgaggccgtggcctcattcaggcagcaagtccttgccggatcgcaggttcccacactgcacaacaatcggagttagctgccataactagttaggccagctcagctacgaatcgggttttaattttcttcatatatatattttgtgcccgaaactcgtgccaatcgcgtgtgcaccgcacgcttgcgcaccagagatctctcgacgcgacttgactctgttgcctttggccgctattaatcttggctgaaacaccacctgcacttcccttaccccaccagcccgcgcacttttgcccccaatcagcgtctaggctttgaactgcacgtttgccaaattgaaagcgattgacttggcaacacggacaccggctgagactccaactcgtagcgcgacttccaagccagcaccgactctaactgcgattgcgattgcagctccaacggaggccagcttgtgcctgggcttgtgcctttcagcaacggactctggtagtcgttaggcgattcatactctctcttatacgggtctttgggacatatgaacatagattcaggaagatatgactttcatgatatgctaggaaactgctgttataatattaatattaaatatcatatgtttacttaaaattttttaatttacagactagtactagttatcttaatggggacttaatgtaatttattatatctctcaagagcattggcaattcgctaatcgatgacccgtcaagactgcctttacccatcagcaactatttggcttttaagcttttggttcacacgactggcgatggcaacaagttttgtgcaaaactatatatacatcggcagacaaacagacgggcatatatgacaagcaattagtgtgcattgaggttagtcgaaaatggttttgcggtctctctatttctgtccatcggtgtctgcgtgattattttgcatattcgcattactcatacgccacgtgtgccggtcgagttgaaagttgaggcatcttgaaaggcgaaccatcgaaatgccttgagagtcttaattgttatggctccagtcagcagaaaggcaagccaagtcaagccaaacggctaacggaagtcatggccagaagacaaacaaacagagcgattctgcagcatcatgggaaatgcttagccaggcaaaaagcacggccacaaaaaataactccgaggcgtccaaccacaagtgtcatattgctgcgatggtgataaagtcggcccaacagcagctgtgaa-aaaaggggcataaaaaacaggcaacattttatacactcagtgctgaccagtagccctgagatcagcgaattaaaagaaatatgtggaggacgggcgaaaaacgaatcttagaacgacaaccggatgttaaagtttattacgaaaggcgacaaatgccgaagggttggtaatcggactatgcaaaaagagttttatttctttcattttggaacccccaatgcgccgagatagcgaaactgttacacttaatcgatacgcttcaacgaaaagtcaacccacagccccagccatagtggtggttgtgcactgtgagaaatatttgaaaacttaaaaaaaaaaactgattacnnnnnnnnnnnnnnnnnnnnnnnnnnnnnnnnnnnnnnnnnnnnnnnnnnnnntttccattcttccgaaatggggtgatctatatttattggtaattaacatagttgctgttattgaaattgtttcaaatctactttaaactcccaaaaagaccgcacattttgtccacgtgcagttgtcgcagtcatcatcatcagccaagcatgcgacataattgcgcgagttaaggctgcccctccacccagccatccctcaccagttcgcccactgccccccattggcggctgacagtcaacccgcttgaaatcaaccagcagcaacagcaacaacatttcagcaatccatcggatcgcatcacaatccagccatccgtccaacgtgtgggaaacacacgacaaatctgtttcccacggtctcgtaaagtaggcacaccgcacacacacacaaacacccatccccatccactgagccatgggacccacaatcacataggctactgcctcgtaggctccctcgtgtctcattctcattgttggtgtgagcggtacggagcagcggacttcgacagcgaatgggagccgagcactgtcatcattgacaataagtatgacatggatgaggggggatggagggcggggtggagcggcctgagagacacgcgcagtcgccgagaatgagatccaatccgaaagccgactgtcgactgccgactgctcagtttccctctggccatgcaatcaattgaagacgacgcgcgccagagcaccaaagctgcagatacagatacatttgtatctgcggcggggcacgctctcgctcgctcccattgcatgcaccttggttcgaagtcgactagtttcggttaataatactaatattgggctaatagtattagtttcaataagcagattttacgaaaataattgcagttttattaactttgtaagtgattaatattttttgaaatggcttcatttcaggtcttaaaatttagcaaatttttaaatcgtccttttggttgaacaatttttgttgcatacttttgagagtcatataaaaaatagt----------------tgtagcaaaata----taaagaacacaaattgaacactattggaaatgaaaaatattgataatatattcgcattgctaagatgaattatttcttattttttataataagcacaattaagaaggtaaagagttccacgatgttggtcccactgtaccccctgcagacggtacaacccccatcatcgatggcctacagtagcctctctttgtgccgctgccgagcgccgctaccgatccgcgaccgaaaagaaccgaagtggaactcgatcttgggcccgagtgcctgggagcgtgtgtgagtgatcatgcgggagctttgtggccgggagagcctgatccccgtttgccgagagagcgtggctgtcatataaaagtagggctgggaactagtttgccactcatttcgtaaaagtgccgccactcgaacgcaccgcaatcggtggaacgcgcaacgcacgcgcaacaaactcgtcaaaaagtaaccaatctatgaaaccaaccaaaatcagtagtgataatgtgcagttgagagactaaatacaaaagaacaatccttaaaatacacaacataaaacaacccaatcgatcATGGTCATGGAGATGTCCAAGACGTATCAGTACCGCAAGGTGATGAAGCCGCTGCTGGAGCGCAAACGGCGAGCCAGGATCAACAAGTGTCTGGACGATCTCAAGGATCTGATGGTGGAGTGCCTGCAGCAGGAGGGCGAGCATGTCACCCGGCTGGAGAAGGCGGATATCCTGGAGTTGACCGTGGATCACATGAGGAAACTCAAGCAGCGGGGTGGTCTTTCGCTGCAGGGAGTAGTGGCTGGTGTTGGCAGCCCACCCACCTCAACCAGTACCGCCCACGTGGAGTCCTTTCGCTCCGGCTATGTGCATGCTGCCGATCAGATTACCCAGGTCCTGCTGCAGACACAGCAAACCGATGAGATTGGGCGCAAGATAATGAAATTCCTATCGACGCGACTAATTGAGCTGCAGACGCAGTTGCTCCAGCAGCAG---CAACAGCAACAACACCAGCAGCAGCAAATACCGCAATCATCGGGCCGCTTAGCCTTCCCGCTGCTGGGAGGATATGGACCGGCAGCCGCCGCTGCCGCCATTAGTTACAGCTCCTTCCTGACCAGCAAGGACGAACTGATCGATGTGACATCCGTCGATGGCAACGCGTTATCCGAGACGGCGTCGGTTAGCTCGCAGGAGTCCGGCGCCTCTGAGCCCGTCTGGAGGCCCTGGTAAttgggcgtgcccaatatggatcttatccctaatattataatcgcaacccaaaaaaa--tggctattgaccgttctgcaacaagatccgttgtcttccaaagtaaatcatatcaacctaagttaattgaggtctaatcgatttctgaatggttttgaaatacttttagttttagttccgataatggtaatttgtaaattaattgtttaatttcaactgtgatataactaaagtacgttgatcaatcaatcagtgaatatatattcgagtgcgctattttcctactccaaaagttccctaagtttaatatctcgttgcgctctctttattgtttagcctatattaagctttaaataatttataaatgttaatttatgattagttgagaaagaataatcaaaaatacactacccaaataaaataaatgatttaaattgaaaacacaatgtttttcttttgcgggatttcaaaattttataaaatatttattttgttatattaataaatataaacaaactgaacgatattatgcaaacctaacggaatactgttcattcttgtcccagtccgccaatgttgtttactgccccaataaattacctttaattggcgtgaagacacatcacctcaaatgtatgcaacacattttcgactcgaccctgattcattcccataagcagatcatctaattggagcctgttcttaccaccaatctgatcggcaatcaacagatcctctctacctgcccgataactggttggcattgtggtccaaatcaacaggccaaacaacccccgtcaatatgcactacctgctggcaggtaaattgatcaacaataagaccaaaaaaggttcaggatcgaatcggattagggtccgctcgtttttcaaatgagtcatgccaattaagaaaggacttcgctccccatttattttctgtgttgatttgtaaacggaaaattgttggaacaataagggggaaacaaagaatttagattcctattcaattattttttttttgggtgaaatgtaacacaatttttggtaaagattaccaatttccaaatgtgtgatttaagagaaggcccatttcatacgatttatcaatgattaaaagtaaaaaaaacagtggttgatttcatttaaattgtatatatattttgatttttttgtgtttgttaagtaaaatgtatcacaatttttgtaaagctcttcagttgagttgatcggcttgcgtgttaatttttgtggaatggtttcaaaaattaacggaagacgttgattaaagctggagatccaatggaagacatagttgccggatgatggatg---caggttgcaggacgctgatattttTTAGGCCTGAACCCAACGATCCTGGGGGATAGCGATGGCGTTGGAGGTGCTGCAGTAGAGGGGCTCGACGAGGTCGTTGTCGGCTGGCAAATCGGAGACGGCGGTCCAGAAGAATGTGCCGTGAGCGGTGCGGACGAAGTGAACGGGAACGGTGGGCAGTTGCTCGAAGTCGTAGTCCTCAATTTCGCAGGACTGGGAGAGACGCTCGTTGGCCTCGTTCTCGCAGGACTCCAGAGAGGCGCAGATGGAGGCGGATTCCAGATCGGCGTTGCGGCTGTTTTCCATGGATTCCAGAGACTCCAAAGAGTTGGCCTTGAGGGCGTTCTTGAGGTTCTGCTCCTCCTCGACGCGCTGTTGCTGCTTGAAGATCTTCTGCAGCAGTTTCTTCACGCTGTAGGACAGCTTCTTGTTCGATTTGATGGTCATGGTGTTGTTGGTGTTGATCTTGTTCTGGCACATgatgatgtgttttggaattttgtgtttagctgctgtgtagctgagatgtgtactgtacgaagcgttgagctcgaatgatgcctgatcctccgagccagggtccttttatactcgccaggacgtggagaaacccgaagccgagcaggtcacaaaacaccgagtgtgggaaactacaaggatacgtgtcccgaaaaatcctatacacagtgcggatacatggcgaggcaacaacaaaaacggcaggtgtgtttttcgaaaagggactgcatcggcattaacctgcgtgcgtcggagtgtgacggcatgtagtgtcgctccgctcgcacctgttgaaggtgcgggcaattttatcctgctgcaggatcgtgagaaacgagactttctaccagttcccacagtttcggttcgaaaggatcctttttgacaaggagattcgttttttt--ccctttttctgccgatcacttttggtttttatgtgcacttatctcattatgtaggcagtgcgagcgggacggacaatgatggagccggggggcgggggaaatccgttttccatttctcgaacacgtgtgcagctcgagaacgtgggagaatattttcaattttcaacgctcgaacggaggcgaacaattaatgcccgaaaccagaagataaaatagctcaataggcaaacaatccgtagaatttgatggagtagggggcacacagatcccagacgagggaccaggaatccttaactgcgagcatttaatgcgctgtaatttgaaatttatcaaattgtatgtggaggcgaggcgttgcccgaaggagcgagatggcaaaggagctggaggacaaggatcgtcgacgaaggagttgcttttaatttctgttgctgatggcacacaattagcaggggaccgattcgtattatgatgggtaaaaaatatgtaagagggaaggaggagcaggaccacgaggacatcgttggaggagcacacgcacagcaagcgcctgatcttttttgtgtggctccttcttctttttttatttgtggatcgttgatggcgcgtgaggcgctgaagccaaggtttcccaggatttctttcggctttttgtgtctcggctccctctggatatctttggcgtacttaatggattgtcctctgacttaaccataaatatttggaacccggtgtgagttgggacaaattaagcaggactcctcggtgagaagttgtaggctggcgttaacagatcgtcctggatctcagatctattgaactgctgtggaggtgatgatgattatatggttggctttgttggctggatagttgttataatgaatcgatgagcgggtcaaaggatgggataattggtttttattgatggatactattggatcctttatttcgaagaaaattagagcaccaatgtaagataattcgtagtaatataattgttataattttggggatatctcaaattatgttaatattctaagttagaaaatgtgttttatgttaattgaatcctcctcctttgggtaaaaaccaaaaaattaacataaatatgataatatttattattcatttcaacaacataga-atgcgttcataaaatgtaagtctcaattccaagtttgtacagcttcattttgtcctgttgctgaaatagtcatctaaaaagacaatatgctggcagagaactggaccaattttcgggattaagagctaaagccatttcaataaagtccctcctctttttgtagctacaaagtatctttttgatattgaggcagaatatttctataaaatcccctgtgttttatcacaacaagagttgccttcaatcttttgaatatcctttgctgtatcaacagtcccaaattattgaattgcttccaggaaactgacctttatggccctggacgattctcccagttcctcgtatcgtttttggttgactcatgctaccgcattattcggccttattatgcacggattgtgtcgatctaattgtgttttggtcctttagttttttcggttgactcattgcccccagttttccttctgatggtttttttttt--gtgttagtttttttttt-attctgcactttattgtgtgcccacgtgcaggggcaaaacaaataaaaatagttaaccatttggatgggaaaccaaagccccgctgggggtcttaaattttggctgcccctgcagtggtttttttctggtttttcggtgactactgtggtgccttcttttt-ctccatcacttttctatcttccaaggaaatctttggccgaacacgtgcactgatttcttatctcagctcgatcatttaaggttccaaaactgtggattagcccgacgcacacaaaagcggagaaagaggaaaaaaaaa-taaaataaaaataaaatcaacctgaccctggctgtccattgtctccctaccaagtgttcaaaggggggtgggaatgatcgtgtttgtacacgtgacgacctcgtttcgctcacagcagggtgttacgatcgaaactgcggccccgtcacgtccctcgaaccacctatccatccacctaactatccatccaaaacccatgtacatatctaccataactacagatagtgcggcaacgtgatcaacttgcgaacgtgaaaatttcacacatgtgcgtttgattgtcgacgggaaaagcccaccgatcattgaggccttccctcctccaacggtttccgcaggtccagttacaccggacaggaccttccacacccacgccgaccggaggatgtgctaactgcccgaatctgttacggtatttccgtttacattttccgtggtcagcagcgtgaacatcaaacgaggcgtgcgaaaaattccgtagaacgaaagatgatctctgcacttgagttgaacagacgggctagttgagctatagggatttagtcggagccatgtgcacaaccgtaagcataacaataacaaggaatcgatagataggttctaaggaactgagataatacgaatacttgatgacctcgaaaaaatatagcttgaaatccaactatatattatcaatatatagttatatttggtcgcactttcaattattcctctgatagattcttgccttataaattaaaaacgattacactactttattgctgtaatttaaagtatgtgtttccatataatattgtttcattttcaacaaagaagatatacccaagtcttcattagaattctatctgtgacccgtacttaaatttaaatatgagctggtggacctacgtggcggtttctttggttttgtaatgataaaataacatagacagtaatcagtgtggtgatgcaccacacatgtggggtcctttggatcatcgagttacacaaagacattgcacttgacacgaggcagcgagacatgtcttcttatttttggattttattttttagtttacaaattagtatgtgcgatggtgtgtcgcatatgcgggaggcgagttccaggaatgccgtggccattgtcattgttggtttaggatatcatcgatccaagcctcaaggagtcccgttcctcgatccccgcccatcactcagcacgcacgtgcagggcacaaaagcggtcgtaattgacggtttaactcgatgggcccggaacctcccctggctgacaaacacgagagaaaaaagtcccaaaacgatatgtgagccctgtccaggggttcgaggggtatgcagattcgacaacactttgcaacacgtgcaacaccacagtgttaagctgttgatcgaggcgtagacaggtctgtgtctttttttgtctccggtcctcgggggcgtcgcttggctaggggtttgactgggtttatggccagaggacctcctacttggacccggggg-gttcaactcttcgtcgaggaggtcgcagctgggttgtcaagcacggatcttgtttagatcgatcatcaggcgggggaggtactgcttaatgtgtgtcttttacacaaaaactgtggaattattctaatgaattgctcaacaagggcaattatctttcaaagaagcagaacaatattcttgacaatcttatatctacacagagagggattactttcacttg-cattgtctcttcagaattacaattacttgaatgttctgcaaagtttattttactaatctaaaatctaagcaaaatctacaacactcgtcttgatcatccatgatcatgatgatatttttggatttgattcaatattttctccttgtttaagatttgtaacaaataaatcatattagattaatgagatatctgcaagccgaaaatcacaaagccaattagaattttggcctatgatttttgttaatttaagtaaataaatagaccaaagtattaaggtttttgtgtgttttgtattttataactattaaagctgttgtgttgttctcttaaaataaattccttaataaactaataaagcttgaggtgtgcttatgatctaggtaaagctgttatcacattgttaacgattcaattggaagacatgattcgttgcagcagaagttgctggtggaagacaggattcaatgtcgatgctgaagaagattcttcagctggaagactggattcgatgtcgatgatgatggtgatggtgatTTACCAAGGGCGCCACATGGTTTCTTCGACTTGCTTGGGGCTGGCGGCGGATTGAGAGTCCTCGTTATCGCTGTGGTATCCCGAGGAGGCGGGGCTGAGTGGGCGTGGGGTGGAGGTTGTAACAGAAGTCTGGACCTGATCGGCCTGCAGCATGCGCTGGAACTCGACGCCCAGATGGGTCATCACTGTCTTGCCCACATCCACACTCATGGCTGGAGTGCAGGCCATCACACGGGAGATCTCGCTGACGGCGTTCATGTAGCCATTCTTGAAGCTATCCATAGGAAGTGGGGAGACCGGCGCCTGCTGCTTGACGACCTGTTTGCGCATGAAGACGAGTGCCGCCTCCAGCATCTCGGCCTTGTCCATTCGCAGGATGGCATCATCGCCCTGGAACTCGGCCACCAAGGTCTTCAAGGTGTCCAAACACTTGTTCATGCGGGCCCGACGCTGGCGCTCCAAAAGGGGCTTCTTCACCTTCAAATAGTGCTGGGTCTTGGAGACGAATGTGGTGCTGTTGTTGCTCTGTGGTACCATtttgtaatgtgttttttgttttggaagatttgtagaaatgtgctgagctgatctgaactgcttgcaggatgctgctcgaatgatgctggattcctcgactgcaccggcttttatacccgcagcagccgcagcagcagcagtgtggagaaggtccttgctggaggacctgctacctgcgaacaccgtaaagatctcgaaatcttattgctatgctgtgcgtgcgtgggaaaggaaaccaaggaaatcgtagtgcaaagactgagttttcaggctgttttccttggctccctttgtgtgttttattcctttcaattgtctagccaaggagtgtgggtcctggcgacgcattgtaactgcaattaaaccgtaaaatgctggccaagacgtgggaacgtggtgctcagaattgggcccaattgtctccgacaaactgattcggtttgggccagcaaatgaaaatcaaactcggtaaaattgtaattgtcttgttgtggcttactgatctttggatcgctgaaaggaaagaaggaggatcgtttagatcctttagccagtttcaaaactaaatatgggatgttagaggttgatgtaatcatggatagcaagcagttatacctcaataaggaatcaaataggtggatacaaagtacataaaattttagg-attcgtcatctgctcatgcaagtaattataaaatccaattcattacaaacaagcacttaaatatatgtcctagtcatggttttt-agggtcccttcaccatcatcgctgccccataaatcctgacccaatgctcgcccgatccccatgcacacttcactgacaacccttaacgctaaccccaatccccatcccagatccaattcgaatcccgagaaagtggctgtcaccgttgttagggtcttgaggggtctctccgtttgttttgctcgattttcatatcgtgagaaccgctcgagacgcgtcgtgtgtttcccacgcgatgtgcacacctgccatttaagacgcttatatggttacgattacaggcacggatacacggaaagccagcgagacacagatactccacacagacaaccacttggccgtaaatatacagaagcaacaaccagatgagggcacacatttatctgtcggcacacatttattgcgccggcgcgacgcttattatcagcccaagtagcaatcgtcgtgtgagtgactgatgcactgacggattgactaaactgctcgactgaatgactgaatgactgccggacggactgactgactgactgactg--------gcgaactgagaaaccgactgattactgcctgctttactttagtttttcactcttgtcgccgtcattgacgattgtttaatttaaattgccggctaccagtcggcgggcttaatgattatggccgggcccagagccagagccagagttgccatccaagttccgtggaacttgtacgcaatagttatttgtactttacgacatgggctaattgaacgaacgcacccgcagaagaagtttaacgagccgtctgtcattgattgaagtggtgaatgggagttgcggggacgtggggatttggcctgtcaatgggcaatcaaatcattaacgtatccaaggtgagtgagaatccccagtagcagtggccagctaactgacagccactggatggatttcaatgatcccatcgcctgacttacgtcgtccgttcgtgggccaatcctttgagggatttatgtatgccggaccaccagtttgtttgtcaggtaaatgtcgccggcaaatgtttgcgcagccataaattagccagacgataagtggacaattgttggctgacattagctcagagcccacaatccgtgggatgcttagaataattcaaagttagctttgtgaagaatggtcacttcctggtgttaatgtgattgttctggcattataatacacatcatgggaaaaacacccaagaagttaatgggaggagaggatcttcagcacttttacattgcaatcaagcaccgatttctcttgtatttttttt-gttttttgttaaatgatattataattactaatgcttttatagattgaaaactttgaagtactattaactctgtccaatatgcaaagtatatgatgcctttcttatacaacatatcttatctaaaaggtattttcaacagaaaagataccccttttattattatctctcaataacaataccacacagtcaatcattctaatcgcttaccattcaaactcaattgactccccgccagcaatcaaccacaaacccacttcaattgcagctcgtgccaactaacaaccctcgtccgaatgtccaactcccaaaccctggcccacagacaacaa----gcactccagaattatgaacccatataagttgaattaaaacactatcaaaagacgccaccacaagtgaaagcaccttgctctggcgaggattaaatttgcagcggtgctccacacacgtgaccaacccacgtccaatcagaggagcagcacttgttctccgccacgcgtttggcccaccgccgagctttccaggcccaaaagcaaacatcaatcaggtggaaagcgattgggaagccaacgcgtgacccaacggcgggcgaagcaattaaccaaagttgaatcaactcggcagcagcggcaggagcagcagcagcagcaacaacatcagcagcaagtgcaatatgtgtcaaaaggggcaacagcaacggcaacagcaacaccaacaagaagcaaccaccaccaccaaggcaacgaaatgagcggggctgtggcctaaattgcaaacagctgccactcgaaccgtgggatactttttcccctagcctcaaaaaatcgagatatacgctcaggataggggaaggaaggccctttgctgtcgaaccttatccatgggaaccacaactgctcaacgctctcaatatttattctgtattgaaatggaaaaaatgaggatggttcgagaaaaaaaaaaacaaaaagcaaagggatgcaccaccgg-agtggggggaaacgagattatcctgcacgtgttgagcttgctgcgtggttccttgcgctgaaagcgtggcaggcgaacgttgggctgatagttgggatgatgttgctgctgctcctgcgcacagtttggacatgtgtccgccacatgtggcacttgttgtgttgggtggttggacttttgggtggtggttatctggcgggctataaaagcgcgccacttgccatcagcccacaacagttgcaattcgagaatcaacgcgctaagaactcttatctgtaaagtgatactacactcttgtcgtaaccATGTCGAAAGTAAAGAACTTATTGGCCAAAATGCTGCAGCGATTTGGCAAAAACAGCTCACATGCCGACAGTCAGCGATACGATAGCCTGGAGGAGATTGCCCAGAACCAGGCAAACGAGAGGATGTTGAGGGCAACTCAAGTGGGATTGGAGGAGCACCTGGTCATCTGCTTGGAGACGGAAGCGGGCAGCTTCTACTGGCACTCGCAGTAGcagcaaacggaggagcagcagcaacaccacctgcacgaccaatctgaaaggaatcattgctgagaaccaaaacatccgatttcgaaattgctatcatgtcaacagccgcaattatagtaaatagtggagcaaaaccacctgcaatgttagttgcaacatgaggaacgctacaaaacatcaacaactactattattagtagcctcttcaacgtcgaaaactatacagcaatacaat--aaggaatacttcagttgaaacacccaactgcaattataattgcaatgtcaaccagccacacctcaaaaagctaaaaaaaaa-ccaattgcaacatgagtaatgactaaccacgaagcaaccgcaagaaattgccaataatatctacaataccttgtcaaaaagcgagaacattaacagccgaaacagtagcagccacatgaactataacaattgcagcaatgtccacagtggcaacatctcaagaaatcaaagcatcgatgacaacaacagcaggcaccacaacaatctcaacatcatccaaagccacaacaccatgggccaaaaaaccggtagttagatgcgaccaaagcgactgaatggatggatgaatgaataatacaagacatatcattcgatgaatgaatggagctgacgatcgatcgtgcgaatcgaattgcgtgccagcaacaagtatccaactagtccaaaggatgccactcagacatcctctccagttggagacccccgatggttgccaatgatcagtaataaatacatttgtgatatcaactcaagctagttagtgttgtagtataaacgttattagcttataagaaaataaattaaaaagaaaatccactaaaatcgtcactgtttgttacgtgggaagttgggtagttaggaggaaaagtaaccaattggattctaatcaataaaaaatcagccagcgtagggcttcgtcaaatcttttaggcggcttaaaacggctctaaaaaaagctttgaacacacgttaattagatcgattgttagctttttatattcaccttccgacattaagtaattgaagtttgttaatgaagaaaccccttaacaaactaacactgtagctaattgagacctaattattaaatcaaccatcttttaataccatcaaattggacataataggattagattataaa-aaacacttttctatattaaaattccaacgaaaccaaatgcaaatcaaagtcgaaccctcttaagttgacaacatccccgcatatccggggcatcaaagctaatcgcagcaaatgataatcgccgccctgtcattccgcgcaaaatgataatttcctgtcgcggattctcaagcttcaggcctgaaaaaatttaactctttttatttatttattttttttt---------gtttttcttttttgcatttcatgcgattttattgcgcatgcgtggcgcgcagcaagcttctgttggggccctttgacttttgtttttagctgcccgcgtctgtcgcgcgtttggcgtgccaagcatgcgcacaca--tattcaattacacggccagcaacgtcggttgcccagcagcagcagcgattatagcgatgcattgacaataagccaaccccgatgcgtgcccaaatggttgcccctacttaataaaaagtggaaaaaacaacaacaaaagcccggagctggccatgtgcagctcgagaaattttctcacagtcgccagaaaaattgtaacggcccgttgttcagcacactctcagcacgcagtgcactgcac----acacacacttcctgccgcagccagcgttcctcaaaccggccacgtatattgtttatatagttaacgaatgcgatacatttaatctttagtgtgtgtcaatttgccgtacagtcatttagtttgcatgtccctcgtcgatccatcgaacaatcatccctttttctgggacctgggtcccacgatgatgatgtcccgacgtgagcaggaataccatacgcgtatatgtatgccacttagcgatggacgatcccaaccgatgccatccgaaacgaaacccagggcccaagtgttcaacagaagctacaattcagcattcataattgacaagagcaggagcgagggagagggcgatatgtgtagggcccacgatggacaagaaaaaattaaataaaataaagggcaggtggtagttttttcagcactacccgtgactcgcactagcagctcggtcagatttacagtggttcgaatggaacgaaaattggttgaaaacaatttagggt-cttgtcacaatctttagatgcttttagcta------caaactacaaaatggtttcttttttt----agaaattttttaaacatcataacctgacaagaacatcttttccaaatatttctttatttcacccatctgggtacagtaatcccatacatagatattctgtaaactgcaaccttcacgaaccttaatgtttttcaagactcaggttcccactcaccgtcgcagctaacaaaattatccgtagcaagtagaaaacacctttcacaaaagtccctatactcggactatatatgcctagaaaaacctctaggaacaaatgtacctttccaacatagcagatagtttagtaaaaattctttacaagtagaaacacatcgagaaatccataaacacttactctaaaacctgcaagtcgtaaaattgcacgcatgttccgtttggtaaaaccccaaaaatcacattcgaaaactcacattcccacgactttgaatagaggttctcaaattaaccgtagcaagttgagaacaggcaacaaaaaatccgtaagatactgatttccaaacctgcgagtcccaaaattgcacacatcttcgccttggaaaaccccatttccgacatcccaaaactcgcattcccacgatccctacagaaattgctaaaactttgtctagcaagtagataacagtatgcgtaaattccgtaaaccttaaatttcacgtagttggaaaagccttgaagaattcattcaagcaaggcaccctcaaaattcccgcatgtgtttcatcggtttggcccactgtgccatgtgcataagggctcggaactcggagctcggactcgggactcgcacacgggctacctccgattataacttataacaccaacgagcgagaaaaatcttgtgggaaacttgagggcaaagtgtttcccacgattcgaatgtcagtggaaaggaaaacagagaagcagcatgtgcaaccaccgtcgcaccaccaccactgcactatcgcatcttcatcccctgccgagactcacttacaccgaacaccagtggccatagcaatagtactgagaacatatttaaagttctagataatgtttatattttcaaaatcactactattaagaagtgtgctaatttaattttttaggtgtaaacgtataacattatgttaatttctttttgtttaataaaacgacatttaagtgctttaagggaaacccatttgaagtaattgttaaaaacgtaacgtacttcttaggtatataacaacaaatttgtatattcgctcgaagaactatagctgctttaaacacatttctcatactatttttaccgcaggtgtgttccaaacttgtttgtggagaaaaacccaccaccgaaaatgcaggcgagaggatcgtgtcccagtgactgagtaaaagtagtttgctccgcaggtggtggttcttcggaggctccgcagctctctcttctctctttctccgagcagcgtgcgctgagcacgagacgctctcgcggcggcacgtgcagctataaaagcagcggtaaccggagacgaatgcaacatttcgaacgcaatcgtcgtgcagtcaacatctcaggataacctcctccgaaagatcgaagaagttcttcaacaagtcgttcttccatttacctaaacgcaacaaataaacaaaacaaacacacaATGGCCACCAAATACGAGATGTCGAAAACCTATCAGTACCGCAAGGTGATGAAGCCCTTGCTGGAGCGGAAGCGTCGTGCCAGGATCAACAAGTGCCTGGACGAGCTCAAGGATCTGATGGCCGAGTGCGTTGCTCAGACTGGCGATGCCAAATTCGAGAAGGCCGACATCCTGGAAGTCACCGTGCAGCATCTCCGCAAGCTGAAAGAGTCTAAGAAGCATGTTCCGGCCAATCCCGAACAGAGTTTCCGTGCTGGATACATCCGGGCAGCCAACGAAGTGTCCCGCGCCCTGGCCTCCCTTCCCCGAGTGGATGTGGCTTTTGGAACCACACTGATGACCCATCTGGGCATGCGTCTCAACCAACTGGAGCAGCCCATGGAACAACCGCAAGCCGTCAACACTCCACTCAGTATCGTCTGTGGATCCAGCTCTAGCTCCAGCACCTACTCCAGTGCCAGCTCCTGCTCCTCCATCAGTCCCGTTTCCAGTGGATATGCCAGCGACAACGAGTCTCTGCTCCAGATCAGCAGCCCCGGACAGGTGTGGCGTCCCTGGTAAacaaagatctacttggaaggactgaattcccgacgggcaatcacgcaattggaaccgcagctttagaaaaaatgctttacaatgatcctcatttatttgttacgttaccaagttttaggtttctaagttaagtctgtgatagggcacgctttattaacttttgtcttaaatcaatcgagcagaagtctgttttttactctacatatatacaaatgtttaccagctaagagatctcaagaacacaatatgaaaagatacaaaatgaaaaacttaaatacaaatcaaaatatgaaatgaaattatacaagaatcttattatttggggaatctattttacagcacaatccaataggggatattgaacttcagtatttgtctttaaattccaataggaagaagattccattgaaaatatttaatgttggtatgcgcgaactttaaggtccaatataataaaacgatcgtgtgcactagcttatttaggacacgtgtaaaaaaatggacttcccataaattatgttcattatcttaaagcccatcattatcctaaacgagctatattaataacaagtttcaataacagttaaacataatagcaaaacatgctccactaatgtgcacttagttgtcaagcatgcatttaataataaaaaggaatttaatttcatatt----tttaatggtcgttatttttcatttgcacgatgtgtttatttatattctatttcagtaactattttgtcaacagactatgaaatgaaagtatttgacatcctttagcacaatacaatacattgttataaaccttaaatgcggcattataatttttccaccaataaaaggtcaataagaatggtcaagaaacatacaaatgagtttcagcacgcgtctcgattacttatcacacattataccctattatatttaatcccttaaaatttattcttttacaattaatcaattaaattacatcacatattgagggttgcaatagcattacgtaaaatcataggtaagtgtattcaattccaaattcataccacattattaacctctgacacccaaaatactataagaagtgagagtatccctccccattacaataatcaatgacgttgttttccacccataaaatgtcaatattaagaaccctcaagatttgtaagggagatatacaaatccatctcaattattaagtgaggaagtagcataccctaggcggttgcaagggagggacacaaatcccataggtaggcatcgatgtcagaggtcgattagtttcctaatagaaacagagtttataaaagttaactcgaaagtgaaatttactcaatggaattctaatacaccatacttgcatgcgaaacccaagattccgaaaccaaaagcacttaatattagctaattaaaaatgggtttagaaagatacgccagacattataagttcctattaactaaattcaaagaaaacttttgtatcctatgattactttaacaatc----------------ttattaggatgagccacacattgaacaaaccacatttaccataag--------------acaagatatttgaaaagtgcacatcaattaaccggtgaaaaattactaattaccaattagggggttgcaggaagttaactatgtgcatcccataggtagacattccggcacaaggcccacctcacctcagcctgggcattgagtactcaacctcggccacgagtgtggcacgcggggcacactttctgcgcccgtttgacccacgtccccctgccaaccacccaaaaacccgagatcagacagcccaaacgatggaacgatcgaacaaccaaggcgacccggcacgaagccaatatgccacatccactaattgtgtccaataaacactcgtcgacggggcactgtgggaacggaaagaggagatctcagagttcgcagttcggaggtcggagcaggagtaggggcttatacaatcatcgtctgctggcattgatgaaacaataagcgagtagatggcacggcaggataacaatgccagagcggcccacgcacaagcagttcggatcccctgcccctgctcatcatgcttcgatcccatgtacccatatatgaacgttcccattccaaacacgacaggatgaggcagtgaagtatgcattaaggataataacaccggcccagaaagcaatgcgagcagccaaaaacagcgacagctgcaaaaatgtgccctgatccttatactcgaaaaaaaatgagaagcggagcggagcgaagcatgtggccaaaagggaaaacaaacgagaaaaaattgtgtgagaaacttactttcagctcggttcccacgccacgagccacaaggattgtcctccgtcctacgaagttgcagctgttccttgtgaaaaagacaacaacaccggcgtttagccgtgcgagcgaaagagagggcaggaaaggtgcgtatcagagggtggatttcagggaccagggagcggtataaaaggacgggacctcgcagagcagaatatcactcacgattacgccgtcgagcaggcagcaacaagccgaatacaaaatttttcaaaaatttttaaaactacgtaacctactaccaaaacaaaaATGGAATACACCACCAAGACCCAGATCTACCAGAAGGTGAAGAAGCCAATGCTGGAGCGCCAGCGACGTGCCCGCATGAACAAGTGCCTGGACAACCTGAAAACACTTGTCGCCGAGCTACGAGGTGATGATGGCATCCTGCGCATGGACAAGGCCGAGATGCTCGAGTCAGCGGTGATCTTCATGCGCCAGCAAAAGACACCAAAGAAGGTGGCTCAGGAAGAACAATCCCTCCCCCTGGACAGCTTTAAGAATGGCTACATGAATGCCGTCAACGAGGTGTCACGTGTCATGGCCTCCACACCTGGCATGAGCGTCGACCTGGGCAAATCGGTGATGACTCACCTGGGACGCGTCTACAAGAACTTGCAGCAATTCCACGAAGCACAGTCCGCCGCCGACTTCATCCAGAACTCGATGGACTGCTCCTCAATGGACAAGGCTCCGCTCAGCCCCGCCTCCTCCGGATATCACAGCGACTGCGACAGCCCCGCCCCCTCGCCACAGCCCATGCAGCAGCCCTTGTGGCGCCCCTGGTAAaaacaaggggttaagtggcaggaaggtaagggtggagtggcaatgggaatggaagaaccaaccaacaacgcatctgtgatagcccaactgtgatggcaacaaaatagcaaaattaaaaaagcaattagcaaaacaaatataaaccaatttaaacaaatatcaaaacaatttactttattgggatgttgggaggggatctaagggaccaatcccttagttggtggcaattggaatccttattggtaattaaattattaccaattaggaaatatcaaataatatatctctgctctgacaatggaaatctattttggcaatgaccgaagtgaaatctattttannnnnnnnnnnnnnnnnnnnnnnnnnnnnnnnnnnnnnnnnnnnnnnnnnnnnnnnnnnnnnnnnnnnnnnnnnnnnnnnnnnnnnnnnnnnnnnnnnnnnnnnnnnnnnnnnnnnnnnnnnnnnnnnnnnnnnnnnnnnnnnnnnnnnnnnnnnnnnnnnnnnnnnnnnnnnnnnnnnnnnnnnnnnnnnnnnnnnnnnnnnnnnnnnnnnnnnnnnnnnnnnnnnnnnnnnnnnnnnnnnnnnnnnnnnnnnnnnnnnnnnnnnnnnnnnnnnnnnnnnnnnnnnnnnnnnnnnnnnnnnnnnnnncaagatcatggcaaaaaatgagtgttagcatggaatctatttaattagttgttctgcaaccgtagtgtttgtaaataaataatttaacacgtaatagttctttgaacattaggattattatttcgcagagtgtaactagttcgatttca------gcgcaggcacttcctaacactggcgcatgcaacactgcgccgctgaagcgagtggcccgcgataacagaccctcgacacatcgataggcgatagcgcaaattgcatacctgagaccgacgcggtctgtgtgtcgcggataggaaaataggaaattataaatagaaacgggccgtgccgatgccccaaaagccacccaattgccagnnnnnnnnnnnnnnnnnnnnnnnnnnnnnnnnnnnnnnnnnnnnnnnnnnnnn
> Drosophila melanogaster strain NVIII-28 enhancer of split complex, complete sequence (GB AY779913)
nnntcgcaaaagtaatgcgtttcctaaatctgtttaaaaagtgcttttagagaacgtgaaaacccccacagaatgtcgtacaaaatcatagaatatttatatatatatgtatgtatgtatgtatagaatgtccagaagcgatgaccactgaatgcgaaagaaggaaatgaacgcgtgtattgatgtatgtaaacagaatgtatatatttgtatgtgtagaagggagtggatcgaggatactataagcaccgtagaagaagatatcgaatggaaatatttttaaacgattaccgattgtacattttaatgcttgcaacccacaactgcaactaggcacaccaagtccaccagttcctcaaaggatgaccgcgaccaggcgaaacggagttaaccatgaaagcgattaaaggcaaaatcaaacgaaacgaatacaagaacaagaataacttaaagctttaagaagacggcatgttgcacatgtcgtttgcattactttgtattatagatgaatctccccgcagcaaatgtatctg---atggcatttatttttttttttt-attctatataattttacttttaaaccaagttcacctctctcattagtccttactaatttatttcatcagcacattttccaagaaatttccgaaacaccaaaaactaatcgataataagcttaaaacgacccagtccgctttaaatataatttagttttaagcacaacaaagattttaatcgaaatagaaatgataagcgaaatgaatcgaaccaaaataaaaacttacgaacgttacacatttgtacctcttattaaacaataaacgaagcaaattagtccgttacacttactttctagcacatggattttaaactgtatttggcgttatccgcattaaacaagaacatttttttaaactagatgcgcaaaaatggaactggattctatacattattattaatctaaatgtatatgtgtgtgttgctatatgtgtattaaacgaatatgtatctttgtaaattacagccacttgaagatatttatgaaatgttaatgtcccaaatttatcaatgtacaacaatatcgaacaaatgaatatactttcaattaaaatgtttattgagtatcggaacgattcttttattgggaaagattaaaattcggaacgattcttaattttggttttatgatccttgatcctcctcttctactttcaaaagtaggatgattcatcattgtcaacagattgaaatctctctcttaaaatctttccctcatggaaattggcgcaattgaaatccctgtttttgcatatggctgtcttccttaagtcgtcccaatacccatatcaaaacattgccactctgatgatctcagaaacctcccccacgaagaaaactggaaacgaaatgtacgaaatcagtgccatcagatgtcagcaaatgtcgccggtgccttgctgcactgtttgttaacttctcgatttcatggctgcgattgcagcgacccctggtcttggatttgaactggaactcaccctcgggcaggtggatttcgtcaatggccctatccccgaatacccaatctcgcaaaatgcgccaaacaagtgtcacagctgaccgaggccgaggaaccgggcaaccggcagcagaagtgcggcacaatcccaatacttgtgggaatgtctccagtacactttctcacgatgcacatgcaccgaccgacccatcgcagcaccggctgtttgccgcttgcctgggtggtgctatgctgccgtcccgttggtggtggtggttgttgcggtggttgctgctgctgcttctgctgctgatgatggtgctccgtgcccgtaagtgtaacgcaatgtagcgccaaagaggaaatgaggtctgtgtgactgtgcgccaaaagggaagaggccacactgcaagaaaattcgaactctaaactagcaacttataaagatggcttataaagacttcgggattgcattgcttttaaagcaaagtaatgcaaattatagtttagttacagaattta------------------------------atatattatttatgcacattttgcatatttctgaatattatatttcagtttacaaaacaacattttttccagtgcacctgcacgcatacaagcagaaacccacacccatatgcaacaatggcattgcctcgacaagattggctctttggcttaagtgaggacggcacgcatggggctcggctctctttt-ctcgagggaagtgggaaccagggagcacggatggctgccaggcaggtcgaggtcatgtcgctgctgatgtcgtgtgtgcgtgtggtgcgctgctggtggtggtggttgattgctccgactctttcctcctgctcttcctcggagacccttcttcagactgttgcgccggcgcacggcaacagcacgaggaagagagacgcccgaagagagcgcgctactagctcgggcgaagatccgaagaacgtgttattggaccctagtcaatacactgaaaataactttaaggcattctactattatgaccaaggttaaagaagctttgattaaaaataaattaatttctaaatatata-----aaagt--------------ttctaaagtacaataaaactattttttctttgtttatacttatcgttgtaagatactttagatgcatgagaaactttggtttccagaatggacatccaaagagtatgcttcgaaacttgtatattttaaaagtagtttatataaagtatagattttaaaaattgttctctgccacatatggattgttttcagtgcaagaagagagcctcagcggcttccgcccgatccaatttttttgatgttgcacacgtgcaacgccgagggaatcttgccacaagcagagagtgacccgattgatgcttcgttgtgatcgtcggcgtgtaggagcgttgtgatcgcagtgcgtggtggcagttaggggaggatttcgatttcgcaagtgtacggcaccagcagctacaaaaaggatcagcttaccttgcggcaagatcatttctcaagtgactaccgtgcagtgcggagcggcagcagcgacatcgcaac--------tttatttacaaacaatcaccacaccaaatcaaaacccattatacacaATGGCCGTTCAGGGTCAGAGATTTATGACCAAGACTCAGCATTACCGCAAGGTGACCAAACCCCTCCTGGAGCGCAAAAGACGCGCCCGGATGAACCTGTATCTGGACGAACTCAAGGATCTCATCGTGGACACCATGGATGCGCAGGGCGAACAGGTCAGCAAGCTGGAGAAAGCTGACATCTTAGAGCTCACCGTCAACTATCTGAAAGCGCAACAGCAGCAGCGAGTGGCCAATCCTCAATCCCCACCACCCGACCAAGTTAACCTGGACAAATTTCGGGCCGGATACACCCAGGCTGCCTACGAGGTCTCGCACATATTCTCTACGGTTCCCGGCTTGGATCTCAAATTCGGCACCCACCTGATGAAGCAATTGGGTCACCAGCTCAAGGACATGAAACAGGAAGAAGAAATCATCGATATGGCCGAAGAACCAGTTAATCTAGCCGACCAAAAACGTTCAAAGTCTCCGCGAGAAGAGGATATTCATCATGGCGAAGAAGTCTGGCGCCCCTGGTGAagggcattccatatatacgcaaccaattaacattgatagctttactactcagtttcattaagaaacaatccaagttttccaaggtctagtgtaaacatttgcctcagaatcgtatttagttggtagttgatttgatatgatgtgatgttcctgtgatagttcttaagttcgtattttgtatttgatctcccataggcttactgattcatgtatttaattcattgtaatttatttcatcaactttgcaagagcttccccaccgagcttccacttagcctcattaagaacaaatttttgtgtatgttttaaaattatatttttcgctttacaccattaagtataagccatgaacatttgaataataaaatgaacgtaaactgaaattttaaaagctttatattatttggaatatgaacataaacaaggttgctataat-----------ccataggtacataggtacaaaatgttataatatatataattattatattataattataatttataagctcttatttagctttcttcgatataaaagatatatcagatatatttaaatatatttctaaaatctaatttgaaatatatagaaaatatatattttccttggaattttaataatttataattctaaataccaaataccgttatactgtccacttgaattcaagtcaattgaactctccccactccgtttacaaatccctgtaatgcaccacccatccaaccatccatccattacaaaggtcctggaacgcgagcaacttacagccgaaagtgtgtccacagcgagccacacgcgagcagcgctccaggatcagcatcgctggccccttttacatggcggatggagggagaggcagaggtcctgccgggtcggggggatcgggaagtcgtacacgcattaagcgcactcgacgcacacgagcaatgttcccacaggatcataacagccgaccaacaagtgcaggatgcctctgtccttgtcccttcctctgccaccaaacacgaacccgatccaatttggaatgccaacggtaaacaggaagtcgtcgaggaatcgcaacgcctcgtccttatccttatccccatcccccgacggaggtccccgctatcgtgggaaccccggaggaccccgatgagatggcataatgcaggcagttcattatccttatgcccctcaccctgccatgccatagtcaaatcataacacacaaatctagaaacggcagctgttcgctctgcaaattcccatgcccatggccgtggccatgctcggctgctttttgcgggcaggtgagcgagtcgatgtgagaaaccgagtaggaaagtgtttcccacgatcctggcagcgatcctgctccctggcccgtttgataagggtgccggggccaacaataagaaatcgcccgaacaataaggagcggtctcaagaagcggaagggtcggtaccgagcaaccctcatgccagcacacgaagcgtgtccccgtcccttttgctcctcgaatgccagcacacacgacgacgacgacgatccctttggcccattttttgggggttgtttctggccagctatataaggccgatcaccgaaggtctagcaacacacaacgacttcgactgtcggagcagcaagagctcaaagaactcagcttacatcaaaactacaagaaaaacaataagaaacacacaaaATGTCGTCGCTACAAATGTCCGAGATGTCCAAGACCTATCAGTACCGCAAGGTGATGAAGCCCATGCTGGAGAGGAAGCGTCGTGCCAGAATCAACAAGTGCCTGGACGAGCTAAAGGATCTTATGGTTGCCACCTTGGAGTCCGAGGGCGAGCACGTCACCCGTTTGGAGAAAGCCGATATCCTGGAACTTACCGTCACCCATTTGCAAAAGATGAAGCAGCAGCGTCAGCACAAGCGGGCTTCCGGCGATGAGAGCTTGACTCCGGCGGAGGGCTTCCGTTCCGGCTACATCCATGCCGTCAATGAGGTCTCCCGTTCACTCTCCCAGCTGCCCGGCATGAATGTCAGCCTAGGCACTCAGCTAATGACCCACCTGGGACAGCGCCTCAATCAGATCCAGCCAGCAGAAAAGGAAGTCTTGCCGGTGACCGCTCCACTCTCCGTGCACATCGCCAATCGGGATGCCTACTCCGTGCCCATTTCGCCAATCTCAAGCTACGCCGGCAGTCCCAACTCCAATACCAGTTCGACCAGCCATTCCCTGTTGACCACCATCGATGTGACCAAGATGGAGGACGACAGCGAGGACGAGGAGAACGTCTGGCGTCCCTGGTAGataggattacttcacaccacaactgaaaaaaaa-----cgaaggagagatcatagaaagtaaaagtcttccgagtcactggatttccaccagtcgactcccacctagttataagtaaacaccataaacacacaaagctttagatgaggacgcgcagttcatgtgataactaaataaataataaattatatagctaaaattgaaagatcacgactttttctgccactatctagtgactcacatgcaaattgctgagacactcccatgtccagacagtttccaattgtctgcggtctag------aacactagaaacgcaatagcacctctctctgtcccctgtaactgttcgatcgccccacggatgcacatacacgatcgtcggacaaaagaaagcgaaaacaatgccaaggccgaaacaagaagaattaggcagaagaacgagagaagaaagaagtccaaagtccaaagccggggctaccgataccgggacatagcctataggccagttggtggttgcaactccaacacgtgtgcggacaataagcgaaggtaacagaaaatattagagtcttatctttgagcgtatctaatcgagttacgacaatgtcgctcagacttagaagaaaacaaatgggcatagagccggcaaggaacccgaaaaaaaaa-ccgaaaaccaaaaaagggatcgagtcatcattcatcccgcatccgtcctgatttcgctttgttctcctcaattttttgttgccgtgattctccctggccactcggctagaaaatcgtgtgcacaatggtcaaggtaagctatgggcacataattgcttcggatcaggtaaatgactgccttgccctatggcaactttaagatggaggagctccagccggggacaggatatcggtttttttgttgtttcttttttatgggctctgcccgagccttttttgattttcgttttttttt--ctgatttggctgacccagcatcatttggttatctgtgtgccaagaccagtagccgattcacagacgcctctgtcttaaaaatcgacgcagggcagatcgagggaatagtcaacgagatcggtatcaggattggcttgggactagtctgtgctggcggggtgtaataaatttaaaaaggaactaaatttatagaga--tttttcagctgattaaaattctgttaacttgctaaagccgaaagtagattatctttaagaagatcttcttcacgacagccctaagtgtttatacttaattttacatttccgccctttttgttttcttgggtgccagcaattatttatggaaattaataagatttatagcttatggttactagcttataaataactaaaaaaaaacgtttataattttttaaattgtttaaatccttctgagatatcctttgtagataatgggctagaaatatttgtatttcacttgcaaattctgtgtaatcttaaaccctataatgtactgaacaagatcatttccttcaatgtttggatgtcacttccaccctgggataacataaagtgtaataatggacactccttaagagccatgttaaattatagctcactttcgatcctaggccattcctggatgatccgatcaaggcgacacaactatggactcgacaataagaggaccaacaccaatccaaaccaaaccaagcaagcccagttgtcataccatacaatgggcaataagaaaaagtcggttatagggacatgcggaggaatcgcacccaaaatgccaaaaggaaatgctggcacaaaagatacttaatcttataggtaaacccgatgaatgatgaacgaatggcggcgacgtaaccgaacccccgatacagcaatccggcaatccggcgatcgagctcgaacgcaagcccaagtcattaaaaactacaatacacaaactgcatacgaatcactcgaagaccgaggcccaaagaaagggtcttattttttaggtaggggaagggactgaagactgaagaccggggaccgtggccagaaaaaaaaaactaaatatcagaagcgaagatcgtgagaaaatggtttggaacgtggttctcacacgatcgacacacctgcccttttttgtatgtgtgtgtgtgtgt------ctggctgggccaccactcaatgcgtgtgtgtgtgtgt--acttttacgaattcaagatacaagaccacttacgggcaagatcacgaccgactcgagctgcggctatatggctatggatcgacatgaaagagaaaagcagcgtgcggtaagtgtgtctcagtcgcagactcagctcagcttcagcttcagcttcgacttttgtgcattggccaacattgtaatgactgtggacacacgatcgttaagagcgcgccgtgtgatctgtgaaggaaaaggggtacgaggtgtttcaggggctacaactatgggttcggggttcggcgcatgcgtcgctgttttgttgaacgaactcaatttagttggtttatgaccaaaaagcgagagcgagcgggatgcacgaggagatcggttatggtgatcggagtgggagatgctcgttggggagtatgggagttggggagttgaggagttggtcgtcggagcattggagcgctggagaggcacccaaccacacttatatggtgtgctattgactctgtaatatctttaatatgggatgttgttacactacattggcacacgctcttgctgccactggacaagctgcccacaggttgtgtttgtatgggatcgtatggggaatgggtttggatatgggtatgggaatgggaatgggaatgggagtggatgaagatcgaggcacgagtgccgactccatcccagtcccatcctccagcctccatgcacagcccattgccaggccggtttgccgccgcctctcttttattaagtggtggtcttgcgcttactttaatatggctgcattaaaccttagcggcgtgcggagtattatgactgaagtaggtggccggacccgcggtgcctgcgattgggggtccaccgacacacagaggtcacgtgatggatgacgtgtgggctctactgtacctcctgtcacaagatacgaagtgggttgggtgaggtcgaaaacatggaatgggatcattcaataattgcaacctttggtgaaatcttcaaaaattattgcaatcgttatatgctgtttaataatagctatttgcaaggtacattcgtacacagtgtagaatttacgaaatattctagttatgagcaaaccaattttgagtcatcattggcttttgttcctgagttaatcaggtattagatagatatggaaatgatacccactctgatgtcagcaaacatcacat----------------------gcacgtttcggcaaaaaaaagaaaaccaaagccgacaaactgaatgggaacccctctagatcagtttcgccaacgaagccatccaattagcccccggcaatgcccaacattgcggcacttagttaatcttggagtgaactgatcgcctttcaactggtccatcgcaaaatagatcacccattttcagcggactaccgttgagccctataaatagccgttttgtagcccacaacaaaaaaaagcacaaaataagcggagaagcgctaacttggccgtctcgatgccaatgttacgtgactaatcacattttctgaagattaacagcaatcagcgacggcttgaacggtcccagactcgagacgacctggtaagtagtcatcatcatagttgtccgccagacaaaggcgctgaatccgaggttccgtaatcgaaccgcactccgatacacatacccca-------------atcccagcccctatccatacccatactgtattggagttttaagacttaagtgccgagacggtcgcggtcgcgggcttaatttgcaatgtctgaccgccggtccgtccgcgcatgtgccaagcggtcaagcgcagttaaagctgtcaaagcctgaacaaaaaaaaa---ctaaaaaagagcaaaatcttaaaaaaaaa-gcgaaacacaatgaccacaatgctgagccattgacagcggagccgcggttctcacactcggcgggcctcataataaatgacgtttcctagaactgactttttgctttattttattatttaattgcgacagcgccggcgcaaaacttcccgcagatatacgtatgtatgtatgttgtatgccccctgaaagccccgcataccctcgcaatccgaattctcggggcataatgaggccaagccggagagaccagacgatagtccgagtgtgggaaaatattcagcgacttccggctgtgggctctgcgattcggttcaccacggagtttatctccaattcgtttcttgttttaaggggtttcttttttttagttgctttagtttgcggttggacgcccactaaatgtctgggaagtctgagtaatcagctctatgggaaataagtaaatgcagagattcttgagttggaatttcatttattttcatttctttatgactttaagaagtgagcagcagccatctctatagccgaaatttgaggctctgctagagatgatcggtggctctgctgggctgctgggaaagctattcctgggcagcaattgatgatctccaaggagttcggtgcggtttcaagtccagcacctctttggggcaacaaatttgtagaagccttccgcttgaaggcgattcaggtgaatatcatccggagtccagttgaTCACCAGGGACGCCACATGGGGCCAGAGGTGGAGCTGGCCTCGCTGGGCGCCGGGCTGCAGGCTCCGCTCTCCAAGCTGCCGCATTCCGAGGGAGGTGGAGTGACCATAGCTTGATCCTCTACTGGAGCTTGAAGAGGCACTCCAATGGGCAGCGAGGGAACCACCACTTGCAGGTAGTTGAGACGATGGCCAAGGTGACTCATCAGCTGGGTGCCGAGATCCACACTCACTCCGGGTACAGCGGCCAAGGTTTTGGACACTTCATTGGCAGCATGAACGTAGCCAGCACGGAAACTCTCAGCGATGCTAAGCTTGGGATCGGCACTCGGAGACACTCCACCGGTGACGCTGGACAGACGCAGCTGCTTCTGGGCACGCAGCTTCTTCATGTGCTCCACGGTCAGCTCCAGGATGTCGGCCTTCTCCAGCCGGGTGATGTGCTCGCCCTCCTGGGTCAGGCACTCCACCATGATGTCCTTGAGCTCGTCCAGGCACTTGTTAATCCTGGCACGGCGCTTACGCTCCAGCATGGGCTTCATCACCTTGCGGTACTGATAGGTCTTGGACATCTCCATTTCCAGAACCATtttgttgtagtttggttttgtttttttttt---attgggggtaaagtaaactcgcgtaatccacagtcgcaacgttccactagattcggactcggagactctgtgtgcacgcaacgaagtcggagctttgaatgagtcggctggctctgggatcggctttatatagcctctgccgccctgggaactggacagtgagtgcgagcgggacactcattttgcctcgtgcgcggcctgctgctgttgccagcggtggtttcagatggcttggtggtgcttggttgtggtagtggtggtggtggcttctgtttttttgtatacttttgcctgtatatgtgagggcaataaaatgacttgagcgggctgcgccttctcgctctctctccctccctccttatgtatgtgctgtgattgttataccgtgggaaactgtttcgcagccgatttccacgacgacgacgatgacgacggctggcctgacttcttctgattgtgcatgcttggggtcttgtacgatccctcgtccctcgtctttccgtccaccgtctttcttgagcggacggacggatggacgggccgcctttaagaggtctgtgcgacttgggatcccagatacgatgcgaggcgagcacatgccttccatccataacaagatgtttgcatttcaattcatttgtatggtcgactatggtcggggtccggtcttttgggcttcaattcggtgcggttgggttcggttcggttcggtctcaagtcttgccatgtgccttcacccttttgcagtagcttatggcacgctgataattgtggaatcgtcatcgggccaacccgagacgggccagtgtttctgtttcttgcttttttgttagcgctttatggatcattgattggatcgtggtagtcgtgggtttcgtgggacgagcattacgcttttcgtttacatgattattcttgattgtcggttggggatcgtttggggatcagctgcagttcggttgggggttttgggttcgcttggggatcttgggtcgtcgctcgcttctatttgtagacaattaccatagcgacttcgggctgggaaccgatcgaagtcgacgtgtgcgcgaaagtcggttacaatcgtaatggctgttgccagcacacgctataaatgttatggctcgtgggctatacgcgatatatgtatatgtatgtatacacatttagcacattcggtatttatttttaacgctatatcgtcgtgattcatcagcttgagatgctagatctccatccgccggcatctgacacatctcggatcctaagctcgggtttctcaacatttaattagaagtgccggcgacgatgacgctcgctggcgttcattgaaaatgacacgagcccggctcattggcacacaaataaggaataacaaaagctccgagacggcagctactcgatcactatgtgtatataaattcaaactcaaataagacaaattaagattgcccctcgacgcattcgaaatgagctacagttagccgaaacaaagcagcaacggtgataaacgggccaagacacaaacggctaacaacttatctaaccgaaacgttttgtccgctggaccgggacacttaaactgttgatgtcaaaaagctgaatgctccggaaatgcttaattggattttatgggtcggcagtgtgtcaaactgttcgtcagagggtggtggttgcatttttggggtgagttagtcgcatgatatttgcaacaaccaattaagaagtaattcatattggattattaaagaaacaatactat-aaaaaata--tggaaaaaatatttcaaaaatttaaagatttttaaaaacaatttagctacaattgtagataacacgttaaattaagaaatattttgtaataacaatataatccatttatataatccattcattcaactagcttaaattaaaagctaaatagtataggggctccaattgtaattcggaagttccaattttcatgtagtagctata----aatgcctttaaacgccactgaaagacttttctagcttaacaactgaatcactgtcgtaactcgaatcattaataccaattgtagcaattagaggaaacccagtggacgagcacgtgcccccaatagaattcatcgagtgtgcccctatagcttgaaatgcagaaacctaatctgctgcccattccgaaaatataatatggaataataaggtagttatttcacaaatttcatcagattctgcaatgctcgttggggtgtagcgcatatggtcaagtcgcttaagaccaactggcctttatacacccaatcatccaaagataca----------gctacacatacaaaaaaacatatatcgcgaagacctcatttctctcggtttattatttctcttgcttgctttttttt-aaa----ttttgtgcttcatttttttttt-----gtcgatggcatacgcacgcgcgaatttcagt-gcccccgcggagttgagcgatcgcccgagggggtggagcggtaaggggcggggcacgagagcgtgcaaaactcggagatggagaccagagacccagagcaacaacaccaagcagtgtgtatggccatagcgtgttgttgaattaatttatatccaacagtgcgctttcaactttattgcgccgcgaaaagcagccagccaagtcagcagtcgtcggtggggctgccccctctcaaaaagccccccgcttaagccccacttgaaagccccccgcaaacccacagatacaccacagctcacagatacaacgcacaccaaggcaacgccagaccgtgggaaacaaactcgtgccagtcgtttcattgctgtcaaataatatcttgatggggatcaacttgaaaagattggttggggcttgggcccgagctcagtccgccgctccgggtctccgtgtccgtcccgttggccctcattcgctggttgccgctgtttaggatgcggtcgacgcttttgtgtttttttttt--atttagcttttctcatttttttcgtatttttcagatctcttttttaatgctttacacatttgttcgtcatagccgcgtgttaagtatgtgtgtccatgtctctacactcgataaaaagagttatgggttgtcacttcagatcattcgctgcaatccgtaaccattgtaaccattagtaagtttgttatactataatttctattgttggtctgcgataactttttgttcagtgcaaatcagacttgcactttaaataactgaacatttttgaatatttttcatatttcatttgaatatttttcacagtgcacgcatgctggcattggcatctctagtggtgtatgtaaagatccaaaaagccacaaaccagtttgccatccgccaaagccagtggactctgctctgtggctgctgggatgccgacacatactccgcttggagatcacataaaagacccggcacacctcctactgcagcctcagaccccctcgtggttcccccagctcctccctaaccaccgccttgtgaatggctcctccgcctgcttttatgcactgtttgttgtgtatacacggtcgggcacttggcacgttgcccattatctcaaactcaaactggatgtgaagctgagtctgtggcttttattttttgtaaagatttcgagtgcatatatcatattaccaccaccagcaggcagagatgcatcatcattccaggcctccgccaagtgtaagctgtcaatggccccttgacaggaggctcccagatagtggataggatccccccaaaagactcccactttatagcttggatcttgagtctcatttcattcgatttttcacataaacagctagtcaactattcttggcagggggtgcaatctgtgcgatccattagtggcactgataaaaagcgaaccattaaacgggatcccctagccaaacaacaagtcattaaaacgtatctctaagtacgcgttcgtatctcgccctcagctcgctttgcacacactttctccctgcgccttatcgggtaatccctctcccttgaaacaatattgaagaaaccctccctatcgctccacacgttcagcacacttgggccgcaagaaagggaattaattaaaatatctataagattcccagctcacccctggggagtgtttccaaattgaagacaagtggcaagtccgtattttattggtggtggtttcgatggtg------------ctagtgaatagtggtaaatggattcatcgagccctgtgggaaagttggaaatcaaaacaccataacaagtgattcgagatgcctatacaaatagaagatccaaccccaagatcccttatgccctttcatatgcacgaaaccagagccaggacgaagcaatgtgtgggaatgcgtgggaatggtcctggggattcgaaactcagaaacggtcccctatccctgcttttatgttgattgcccattaggaatacaatttgcaactccttttccatgatgtgatccccttgttgatcctgggcttccttcggtgtcgtgagaaattttaccaaggaacacctgccccgtatcggtgtgtcctggattgccagtgtgttggtgatttttttcatgtcctctggggatttcacgcagcacttgaatacgtttccgaaaattttgaggccagcgaaaaattgtttcccacactcgtcggacagttgcagtttttgtaggggtttgtttcctttgccgatgcactcttctctcgtctcatcccgtctcgtctttacctgctcctggaacttcccccgactcctggcgagcgtcgtatttcaggttctccgccccgattatctcggctctttgagggcgagggtctgcgtactccgtttctgtctctgtttgtattcccctccctgtctgcggtgcgtgtcgctggcaggggtccgttctcgccctctctgtcgctcgagcgcacaggaaatgcacttcgagccgggccgtctataaaagccgtccgtttgccggttgggaaatcattctgacatcgtcagcctttcaagcaacacgcactctaaacaaaactacccacataacttcaaccaaaaATGTGCCAACAAGTCGTTGTCGTCGCCAACACCAACAACAAGATGAAGACCAGCTACAGCATCAAGCAGGTCCTGAAGACGCTCTTCAAGAAGCAACAGAAGCAGCAGCAGAAGCCTCAGGGATCTCTGGAATCGCTAGAATCCGTCGACAATCTGCGCAACGCCCAGGTTGAGGAGGCCTACTATGCCGAGATCGATGAGAACGCCGCCAACGAGAAGCTGGCCCAATTGGCTCACTCTCAGGAGTTCGAGATTGTCGAGGAGCAGGAGGACGAGGAGGATGTCTATGTCCCAGTTCGCTTCGCTCGCACCACCGCCGGCACCTTCTTCTGGACCACCAACCTTCAGCCAGTCGCCAGCGTTGAGCCCGCCATGTGCTACTCCATGCAATTCCAGGATCGTTGGGCCCAGGCTTAAgaatccattgcctcaacctttgatcttcaagctttaagaactctacaaacattgtgatagcaccagcggctttaactcccccaacaatctcggcgatccagcgcttccattagttattaagatattgtgataaaacaaaaagagctttaaaacactcgtacaaaatacaaaacaagaaatatcaaaatcaaattcattcatcttataattgggcttgggttttgggttacacacaacaagtaggaaacactttatttatcttctctgagattgttatgattcgcttggcataccacatgaatgaatcgcttgttgtcctagcataaatattgttaccgaagtcaacgtgccagatatgaaccaccgctggcagagatacttcgagttatttccagagaatgataaacaagagaaaacactcgaattacttgattatgaattcggggtagtttactactcagtaagagttgattattaaatatacaatgagtgttggatgtatctgtttattgtttactaatataagctgggtaataaaaagtagacaatgaatgggaagagtaaaaattgttataaatgagtatcattaccagtattctaagtgattttatagaaatttgcttatcgtgtttttttgt-aagagtagggtaggttatttgatcgggacaagctgtccaggaatctctatttaattccagatcttttagaatcttagaaggaatgctataattgacttcgtcgcaattaaaatgcctatctaactgggtcattgaagaaaagtgcgactcgggcacatcctgctagaaaccagcccacgctccacaagatagtcaattcctcggatagcgctgtcccaaaatggacaaccttgtggccagccttgtcttgtggccattgtggccagaaggtgtgatgtgctcgcacttcggcgaaatggccgcaagccaagttggccaagagccaagtgttatggctatcaccttggctaaggccaccatcgccacctgtgtgcgtccaaatatggatgtcgtgcgcataacttcacggcagctcctggcaaacgggctggttgtcgcttgtcgtacaacttatttatgagtcggtgagggagtggagaaaggccggcaggcggggaaaaccccaagaacccggtgaaagattccagaaccgagaggcaaacaccaaaaaccacaattaaaatgcaacatgtagacgtcaacacctcaagacatcgaatcacatgccaaggcgtctcgaggcggacgttgaaattgggcataaaaacagttgccgcaaaagataatcacattggctagggaatcacaatccgacgcaggtccctcacacgatgcccactctttcacacactctgtccgtccttctctatcaatctcaaacgcatttctcctacactaaaaatgcaaattgatgtcgaca--------------gcacaggaggagcaagcgaaggagttggataaaatcaaataagagaccaacatgaataaccagaaagatcgagaacaaatcgaaagtattcgagactttaaatactctttctaaactggaatttaattataacagatttagctttaatactatttttcataaatttaattatgagtaaaattttacttaaaaaatggtatttgtaaaaatcagaaatatttattccttatattaatgctgaaacacgaatgcccattcaa--gtgaggagtttctggtagcgccgtgacgtaaattaagtagcaatataagtttttgttaaattgcctttgacagcacataattaatttcgtatgcaaagcgaggcttgtctgcacgaaagaattgaaaattggaagaaagaacccatcatggaatgccgttgataatgctgatgacactgttcatgccgatgggcgatgatagcgatgagtccgggggacgaaactccgatggctatctagatgggccgtggctcatttgcatacctgtgcaccgagtcaacctgatcctgtgccgagctgtcttgtccgtgcttctttatgtttagcttcggatctgggattgtaaatgggagtgagaatgggaatgggaatgggaatgggttgtggctcgtagtcttcgtcgatgggtttaatggacgcgtgtgtacccaattctcgatgaccagcggagcggccttcgcgtgcgtgacgagcattcgcttagcggtcattgattggccaggcctgttggttttggccaggtctatggagggcgccgtcagcaacaagtgtgtgaacaccattaaacggtgattaggcccggccaccacgctcccttggccagcgctggggattgggattcccccttcccatctcgtcttctgtgtggcgcgacgagaggcctcaattaccattatgccccatggagatcggcagtttcgatgaactgtgcaaccatgtgggcggtcagaatgttgtaaccgaattagaccgaaatgtgtggaaagaaacaagatcatttgtcacaactattggatgtgaagggaatggtgaattttttgggacttgggtcttgatagctattttataatgagcggaaaataattattcaatgtttgaaatgaagttattagaatgagataacataatcaaaacaccactatgtgcacaatcaaaacatccgatagaatgctgaaaaaagtaccacgcagttcctaaaaaaaa-cataagtcatctaccgaaagaaaaacattacctcaacttgagcatctgtaaacaatgatatcaaacacatagcaataagagcatcatagacaaatttcttccccgatattatcaaaattttcagacagaatcgtcgatatctgtaataaacaagatagtaacgaaaatattgatgatgttgttatgaaaatagatttctctcagacagcagacaacaaaaatttgccttcgagaaggtaagcatacatttaaaagcccacttttagataccctttcttagacaaaaacaaatttctttgctcttgatatacaatgtatttttaaaacaaaatttaattatatatacaattttaatatatggtgtgatacgtatagcctgcataaattattagtgtaaatgtaatct--------------------------gtaaaatctcacatataagcaacaatctaaccaacatataatcataataagtataccctctttaagggtataaacacagttcctattcgaaacagtgccagtatcttgtagaacttcgtagaccgcataaacgagtttttgttttggtccgccgataagaagccgctcttatcagcactctataactgatatactatctactagtagctagagagagtcataaaaatatataaaaatcaatgaaacttcagacagtcataccaattgaaatcgatagctactacagagagaacgcattcgtctgtaaaaacccaaaaagtaaaaacgaaagtaaaaaaa-caacttcaaaATGATGAGCCAAACTTTGACCCTTTGCTGCCTTGCATTGGTGGCATGTGTATACGGAAATACAGTGTCCACCAACGATACCGCTTGTCCAACTTTTTGCCCCAGTATCTACAAGCCAGTATGCGGAACTGATGGCCAGAACTTCAAGGAGTTTGCTAGCACCTGCAATCTTTTGTCCCACAACTGTCGCCGCGAAAGGAATAGCGTGCAGGgtgagtaaaatataaataaaatagtaaagattcctatctctaaaatctatatgattctatagCCTATGCTGCCACCGATGCCGCCTGGTGCAGCTCCGAGTTCGTCGAGAATCTGCACGAGAAGTTGGGCAACTTCAAGCTGGAGGTCAAGGAATGCTTCAAGCCCTGCTCGATGATCTACCAGCCGGTGTGCATTACCAATGGAAAGTATCGTGCCGAGTTGGCCAACTCCTGCCTGCTGGAGAACTTCAACTGCGCCCTGCAGGTCTCCGGCGCCCAACCCGCTGAGCTCTTCCGTCTTTTGCGCGAAGAGAAATGCTAGacgggatcggtcgtaaagtcggaacaatgaacaggaccatcttttgttcgtcaaagtcatccttttgtcttcgatgaaaatacaaccctacgaatttatgagacatgcgtaaacgactggttaattggggtgaagaaagtgaaatggatttcagttgctacaattcgatatggtcagcattgcaaatttgtaattaggaagaggtttaagaaattttaataatagtcttagacaaattttttcatttgctcagcatagctatttattctttgtggatcttataacttttttcctttcgtttatccaaattttaatgtttccttaaaaatatactatagcttaaccgcaaatttcgcgcttgtggttttcgggtttcctgtcccaaaactcttttttatgtccgtttttgcaacgtgtcttgtggttgagttgataattatcggatccaactttcctgaatggggcaagcttatcagttcccctgatagctttttgttattattgcccaatcgtggttacctctagagtatgagccaaatttaatcaatgacttattgtgatatacccacatacaaaatcctccttccactgaagagatccatcttacaggtcccattgacgtcagcgcctaactggggatattaacacaggatattgtctgcaatcaaccttaattcttttacatatagtctgggagcatcgatgtgacagttaccgcaagatgataccagtttggcatctaccactcctttcatctcctttgatcggtttaccaacccgtctgggcagaccgctcatctgtcagggttcattaggttccactcataacactgcttccgttatcctttgctctgatcttcgttcttccgttatgccagtacttcaagagatcgggttcttctttctgatccccaagagtgataaagcagaataggtgctattatcaattttttatgtctgttaagtcatcctcaagatgatggatctat----atagtttgaattgcttctcaaggtgataatacaccaaaggaaggtccaacctgttaattgcattaacaacgaatcctactcacagccc-----tattaaccataaaacactaaaatacactggattttattatcaggctgcttcctcgcaagcccaatcaataataaaacatatccttttcatgttcttttcatctgtattgtacaaaatgattgtttatgttttattttacatgcaaattagtatcacatcaacaacgttaatattgcgcagggaaataaataaatgaaattacaataataaggggggtacgacccccatgagaatgagatctattcagtgatgggatgaggtgattgtgggcggagtacaaCTAGCAGAGCGTTCCGGGCAGCTGACTGAAGCTCTGGCAAAGCAAGGCGTGCAGAAGATCATCGTCCACCCGATCCTGGGTGTTGGCCCAGAAGAAGGTGCCATTGTCCGTGCTGATGTATTGGAGGGGCAACTGCAGATCCCAGAGATTACTGGGCAACTGTGTTGCACTGCTGCTGTTCATATTGCTGCTGCTGCTGCTACTGTTGATGTTGCTGCTGCTGTGATGTCGATGCTGGCAGTTGCGTCCGTGTTGGCAGTTGCCGCAGCTCTGGGCGCTGACCTTGTCCACATGCACGCTGCTAATCAATGTGGGTGTGTTGGGCGGCTGGGTGAGGGACACCTGCTCCTCCTCGGGCAATTGCCTCAGCTCCAGACCGTACTTGTGGATAGACTCCTCTGGCGTTGACTTGGTGTCATCTTCAATGAGCAACTCCTGCTGCTGCTGCTGTTGCTGCTGCTG------------TGTGTTGTTGAGATCCACGTTGTTGGGATGGGCCAAGGTCGCCTGTGCGGTGCGACCTTTGCCACCCACTTTCAGTAGGCGACTCAGCGGTTTCCACACGTTACGCATGCGCCGTGTTGACTTTGAGTTCGATGCTGTGGCCGCTGTCAGCGCTGAAGTGCTGCTGGCTGTCAGGTTTTTCGTATCCAGATACATgttgctgctgtgctttgcggagcttttacttgaatcttgctgtaatgttgtttcgtggacagcgagcgttgcgtgtgcgcacctcgcaagagctggtcgtttactgatgctgctgcgccggcgtcgctcatatttatatatgaggcgaagttgctgcgctgccgatggccagtcaagagtgaaatcgtacgccggctgatctcacgagcggctataacccaagcaccgtacgaaatttgagtgcactctcacacacagaacactgaaccacagccaggccggggtgagaggtgagcccgctggaggaggcgggggaggagttaaggcctttttatgtgcgcgtatttcccaaataaattccaacaggaatccacaagctccagtcttctgtgtgtgtacttttcccatgcacgtacaatcgacaagggccgcttgatgagttttggctgcaggtagatgaa-accacgtttccgcacagtggttcaagcgggcttgaaaaattgttatcaaatatatatggaattgtaatttatagcctgataaaggaatatgcaatttataatatttaatttgcgaaaaaataaaggattaattatatgcatatatatatttatgttaaaaaaaaacattgtagttctttttgcaagttttatatt-----tacatcagatgtaattattttttggaggtaccaaattgtaaatgttagttatccataatcctgttattagcctagaactactgtgcgcatcgcctgttcgtcatttatgcacgactgactttgttttcacattcacacggtacccagagcccggagcccagtagtacatgggttgttgtccggtcttcaggcttcgggatttcgggcgatgcggtgggaggaggaggggttagggctcgccacagagccgtcgtcgaaggggcctcgaatagcacctgttcccttctgcgagcgtgggactaagacgctgcgcatttccgtcctggggaactggcaatggttagggcaaaggcaatggcaaaggcaaaaggcgcaggcgtcgccgttgttcgatgtcgatgtcttcgagtgtgggaaagggcttataagaatttcacttgggttttcggcttttttcggggcactattattgttgttgcttctgctgctgacgctgttatttctgtttcctttcgatgtgatttttgtttcggctgagcagctgttattgctacttgttggcctgtttgttgtcatttataatca-ggctcgcagagcccggcgctgataagttcattttaaaagggactagtcgcaacgaggggattatgacatgttgtggttcacacgctccgaactgggaacggaaaacgggatgggaatcggatggcataagtatgggtatgccatggcaatgggcatggccatcggtatgggggatctaatgaggccgtgacctcattcaggcagcaagtccttgccggatcgcaggttcccacactgcacaacaatcggagttagctgccataactagttaggccagctcagctacgaatcgggttttaattttcttcatatatatattttgtgcccgaaactcgtgccaatcgcgtgtgcaccgcacgcttgcgcaccagagatctctcgacgcgacttgactctgttgcctttggccgctattaatcttggctgaaacaccaccagcacttcccttaccccaccagcccgcgcacttttgcccccaatcagcgtctaggctttgaactgcacgtttgccaaattgaaagcgactgacttggcaacacggacaccggctgagactccaactcgtagcgcgacttccaagccagcaccgactccaactgcgattgcgattgcagctccaacagaggccagcttgtgcctgggcttgtgcctttcagcaacggactctggtagtcgttaggcgattcatactctctcttatatgggtctttgggacatatgaacatagattcaggaagatatgactttcatgatatgctaggaaactgctgttataatattaatattaaatatcatatgtttacttaaaattttttaatttacagactagtactagttatcttaatggggacttaatgtaatttattatatctctcaagagcattggcaattcgctaatcgatgacccgtcaagactgcctttacccatcagcaactatttggcttttaagcttttggttcacacgactggcgatggcaacaagttttgtgcaaaactatatatacatcggcagacaaacagacgggcatatatgacaagcaattagtgtgcattgaggttagtcgaaaatggttttgcggtctctctatttctgtccatcggtgtctgcgtgattattttgcatattcgcattactcatacgccacgtgtgccggtcgagttgaaagttgaggcatcttgaaaggcgaaccatcgaaatgccttgagagtcttaattgttatggctccagtcagcagaaaggcaagccaagtcaagccaaacggctaacggaagtcatggccagaagacaaacaaacagagcgattctgcagcatcatgggaaatgcttagccaggcaaaaagcacggccacaaaaaataactccgaggcgtccaaccacaagtgtcatattgctgcgatggtgataaagtcggcccaacagcagctgtgaa-aaaaggggcataaaaaacaggcaacattttatacactcagtgctgaccagtagccctgagatcagcgaattaaaagaaatatgtggaggacgggcgaaaaacgaatcttagaacgacaaccggatgttaaagtttattacgaaaggcgacaaatgccgaagggttggtaatcggactatgcaaaaagagttttatttctttcattttggaacccccaatgcgccgagatagcgaaactgttacacttaatcgatacgcttcaacgaaaagtcaacccacagccccagccatagtggtggttgtgcactgtgagaaatatttgaaaacttaaaaaaaaaaactgattacatttgaattcggttataagtaaaatatcaaaatatatata------------ttttccattcttccgaaatggggtgatctatatttattggtaattaacatagttgctgttattgaaattgtttcaaatctactttaaactcccaaaaagaccgcacattttgtccacgtgcagttgtcgcagtcatcatcatcagccaagcatgcgacataattgcgcgagttaaggctgcccctccacccagccatccctcaccagttcgcccactgccccccattggcggctgacagtcaacccgcttgaaatcaaccagcagcaacagcaacaacatttcagcaatccatcggatcgcatcacaatccagccatccgtccaacgtgtgggaaacacacgacaaatctgtttcccacggtctcgtaaagtaggcacaccgcacacacacacaaacacccatccccatccactgagccatgggacccacaatcacataggctactgcctcgtaggctccctcgtgtctcattctcattgttggtgtgagcggtacggagcagcggacttcgacagcgaatgggagccgagcactgtcatcattgacaataagtatgacatggatgaggggggatggagggcggggtggagcggcctgagagacacgcgcagtcgccgagaatgagatccaatccgaaagccgactgtcgactgccgactgctcagtttccctctggccatgcaatcaattgaagacgacgcgcgccagagcaccaaagctgcagatacagatacatttgtatctgcggcggggcacgctctcgctcgctcccattgcatgcaccttggttcgaagtcgactagtttcggttaataatactaattttggactaatagtattactttcaataagcagattttacgaaaataattgcagttttattaactttgtaagtgattaatattttttgaaattgctttctttcaggtcttaaaatttagcaaatttttaaatcgtccttttggttgaacaattat-gttgcatacttttgagagtcatataaaaaatagt----------------tgtagcaaaata----taaagaacacaaatttaacactattggaaatgaaaaatattgatattatattcgcattgctaaaatggattatttcttattttttataataagcataattaagaaggtaaagagttccatggtgatggtcccactgtaccccctgcagacggtacaacccccatcatcgatggcctacagtagcctctctttgtgccgctgccgagcgccgctaccgatccgcgaccgaaaagaaccgaagtggaactcgatcttgggcccgagtgcctgggagcgtgtgtgagtgatcatgcgggagctttgtggccgggagagcctgatccccgtttgccgggagagcgtggctgtcatataaaagtagggctgggaactagtttgccactcatttcgtaaaagtgccgccactcgaacgcaccgcaatcggtggaacgcgcaacgcacgcgcaacaaactcgtcaaaaagtaaccaatctatgaaaccaaccaaaatcagtagtgataatgtgcagttgagagactaaatacaaaagaacaatccttaaaatacacaacataaaacaacccaatcgatcATGGTCATGGAGATGTCCAAGACGTATCAGTACCGCAAGGTGATGAAGCCGCTGCTGGAGCGCAAACGGCGAGCCAGGATCAACAAGTGTCTGGACGATCTCAAGGATCTGATGGTGGAGTGCCTGCAGCAGGAGGGCGAGCACGTCACCCGGCTGGAGAAGGCGGATATCCTGGAGTTGACCGTGGATCACATGAGGAAACTCAAGCAGCGGGGTGGTCTTTCGCTGCAGGGAGTAGTGGCTGGTGTTGGCAGCCCACCCACCTCAACCAGTACCGCCCACGTGGAGTCCTTTCGCTCCGGCTATGTGCATGCTGCCGATCAGATTACCCAGGTCCTGCTGCAGACACAGCAAACCGATGAGATTGGGCGCAAGATAATGAAATTCCTATCGACGCGACTAATTGAGCTGCAGACGCAGTTGCTCCAGCAGCAGCAGCAACAGCAACAACACCAGCAGCAGCAAATACCGCAATCATCAGGCCGCCTAGCCTTCCCGCTGCTGGGAGGATATGGACCGGCAGCCGCCGCTGCCGCCATTAGTTACAGCTCCTTCCTGACCAGCAAGGACGAACTGATCGATGTGACATCCGTCGATGGCAATGCGTTATCCGAGACGGCGTCGGTTAGCTCGCAGGAGTCCGGCGCCTCTGAGCCCGTCTGGAGGCCCTGGTAAttgggcgtgcccaatatggatcttatccctaatattataatcgcaacccaaaaaaa--tggctattgaccgttctgcaacaagatccgttgtcttccaaagtaaatcatatcaacctaagttaattgaggtctaatcgatttctgaatggttttgaaatacttttagttttagttccgataatggtaatttgtaaattaattgtttaatttcaactgtgatataactaaagtacgttgatcaatcaatcagtgaatatatattcgagtgcgctattttcctactccaaaagttccctaagtttaatatctcgttgcgctctctttattgtttagcatatattaagctttaaataatttataaatgttaatttatgattagttgagaaagaataatcaaaaatacactacccaaataaaataaatgatttaaattgaaaacacaatgtttttcttttgcgggatttcaaaattttataaaatatttattttgttatattaataaatataaacaaactgaacgatattatgcaaacctaacggaatactgttcattcttgtcccagtccgccaatgttgtttactgccccaataaattacctttaattga---------acatcacctcaaatgtatgcaacacattttcgactcgaccctgattcattcccataagcagatcatctaattggagcctgttcttaccaccaatctgatcggcaatcaacagatcctctctacctgcccgataactggttggcattgtggtccaaatcaacaggccaaacaacaaccgtcaatatgcactacctgctggcaggtaaattgatcaacaataagaccaaaaaaggttcaggatcgaatcggattagggtccgctcgtttttcaaatgagtcatgccaattaagaaaggacttcgctccccatttattttctgtgttgatttgtaaacggaaaattgttggaacaataagggggaaacaaagaatttagattcctattcaattattttttttttgggtgaaatgtaacacaatttttggtaaagattaccaatttccaaatgtgtgatttaagagaaggcccatttcatacgatttatcaatgattaaaagtaaaaaaaacagtggttgatttcatttaaattgtatatatattttgatttttttgtgtttgttaagtaaaatgtatcacaatttttgtaaagctcttcagttgagttgatcggcttgcgtgttaatttttgtggaatggtttcaaaaattaacggaagacgttgattaaagctggagatccaatggaagacatagttgccggatgatggatg---caggttgcaggacgctgatattttTTAGGCCTGAACCCAACGATCCTGGGGGATAGCGATGGCGTTGGAGGTGCTGCAGTAGAGGGGCTCGACGAGGTCGTTGTCGGCTGGCAAATCGGAGACGGCGGTCCAGAAGAATGTGCCGTGAGCGGTGCGGACGAAGTGAACGGGAACGGTGGGCAGTTGCTCGAAGTCGTAGTCCTCAATTTCGCAGGACTGGGAGAGACGCTCGTTGGCCTCGTTCTCGCAGGACTCCAGAGAGGCGCAGATGGAGGCGGATTCCAGATCGGCGTTGCGGCTGTTTTCCATGGATTCCAGAGACTCCAAAGAGTTGGCCTTGAGGGCGTTCTTGAGGTTCTGCTCCTCCTCGACGCGCTGTTGCTGCTTGAAGATCTTCTGCAGCAGTTTCTTCACGCTGTAGGACAGCTTCTTGTTCGATTTGATGGTCATGGTGTTGTTGGTGTTGATCTTGTTCTGGCACATgatgatgtgttttggaattttgtgtttagctgctgtgtagctgagatgtgtactgtacgaagcgttgagctcgaatgatgcctgatcctccgagccagggtccttttatactcgccaggacgtggagaaacccgaagccgagcaggtcacaaaacaccgagtgtgggaaactacaaggatacgtgtcccgaaaaatcctatacacagtgcggatacatggcgaggcaacaacaaaaacggcaggtgtgtttttcgaaaagggactgcatcggcattaacctgcgtgcgtcggagtgtgacggcatgtagtgtcgctccgctcgcacctgttgaaggtgcgggcaattttatcctgctgcaggatcgtgagaaacgagactttctaccagttcccacagtttcggttcgaaaggatcctttttgacaaggagattcgttttttt--ccctttttctgccgatcacttttggtttttatgtgcacttatctcattatgtaggcagtgcgagcgggacggacaatgatggagccggggggcgggggaaatccgttttccatttctcgaacacgtgtgcagctcgagaacgtgggagaatattttcaattttcaacgctcgaacggaggcgaacaattaatgcccgaaaccagaagataaaatagctcaataggcaaacaatccgtagaatttgatggagtagggggcacacagatcccagacgagggaccaggaatccttaactgcgagcatttaatgcgctgtaatttgaaatttatcaaattgtatgtggaggcgaggcgttgcccgaaggagcgagatggcaaaggagctggaggacaaggatcgtcgacgaaggagttgcttttaatttctgttgctgatggcacacaattagcaggggaccgattcgtattatgatgggtaaaaaatatgtaagagggaaggaggagcaggaccacgagtacatcgttggaggagcacacgcacagcgagcgcctgatcttttttgtgtggctccttcttctttttttatttgtggatcgttgatggcgcgtgaggcgctgaagccaaggtttcccaggatttctttcggctttttgtgtctcggctccctctggatatctttggcgtacttaatggattgtcctctgacttaaccataaatatttggaacccggtgtgagttgggacaaattaagcaggactcctcggtgagaagttgtaggctggcgttaacagatcgtcctggatctcagatctattgaactgctgtggaggtgatgatgattatatggttggctttgttggctggatggttgttataatggatcgatgagcgggtcaaaggatgggataattggtttt-attggtggatactattggatcctttacttcgaagaaaattagagcaccaatgtaagataatttgtagtaatataattgttataattttggggatatctgaaattatgttaatattttaagttagaaaatgtgttttatgttaattgaatcctcctcctttgggtaaaaaccaaaaaattaacataaatatgatattatttattattcatttcaacaacataga-atgggttcataaaatgtaagtctcaattccaagtttgtacagcttcattttgtcct-----------------ctaaaaagacaatatgctggcagagaactggaccaattttcgggattaagagctaaagccatttcaataaagtccctcctctttttgtagctacaaagtatctttttaatattgaggcagaatatttctataaaatcccctgtgttttatcacaacaagagttgccttcaatcttttgaatatcctttgctgtatcaacagtcccaaattattgaattacttccaggaaactgacctttatggccctggacgattctcccagttcctcgtatcgtttttggttgactcatgctaccgcattattcggccttattatgcacggattgtgtcgatctaattgtgttttggtcctttagttttt-cggttgactcattgcccccagttttccttctgatggtttttttttt--gtgttagtttttttttttattctgcactttattgtgtgcccacgtgcaggggcaaaacaaataaaaatagttaaccatttggatgggaaaccaaagccccgctgggggtcttaaattttggctgcccctgcagtggtttttttctgggttttcggtgactactgtggtgccttcttttttctccatcacttttctatcttccagggaaatctttggccgaacacgtgnnnnnnnnnnnnnnnnnnnnnnnnnnnnnnnnnnnnnnnnnnnnnnnnnnnnnnnnnnnnnnnnnnnnnnnnnnnnnnnnnnnnnnnnnnnnnnnnnnnnnnnnnnnnnnnnnnnnnnnnnnnnnnnnnnnnnnnnnnnnnnnnnnnnnnnnnnnnnnnnnnnnnnnnnnnnnnnnnnnnnnnnnnnnnnnnnnnnnnnnnnnnnnnnnnnnnnnnnnnnnnnnnnnnnnnnnnnnnnnnnnnnnnnnnnnnnnnntatccatccacctaactatccatccaaaacccatgtacatatctaccataactacagatagtgcggcaacgtgatcaacttgcgaacgtgaaaatttcacacatgtgcgtttgattgtcgacgggaaaagcccaccgatcattgaggccttccctcctcctacggtttccgcaggtccagttacaccggacaggaccttccacacccacgccgaccggaggatgtgctaactgcccgaatctgttacggtatttccgtttacattttccgtggtcagcagcgtgaacatcaaacgaggcgtgcgaaaaattccgtagaacgaaagatgatctctgcacttgagttgaacagacgggctagttgagctatagggatttagtcggagccatgtgcacaaccgtaagcataacaataacaaggaatcgatagataggttctaagaaactgagataatacgaatacttgatgacctcgaaaaaatttagcttgaaatccaactatatattatcaatatatagttatatttggtcgcacttttaattattcctctgatagattcttgccttataaattaaaaacgattacactactttattgctgtaatttaaagtatgtgtttccatattatattgtttcattttcaacaaagaagatatacccaagtcttcattagaattctatctgtgacccgtacttaaatttaaatatgagctggtggacctacgtggcggtttctttggttttgtaatgataaaataacatagacagtaatcagtgtggtgatgcaccacacatgtggggtcctttggatcatcgagttacacaaagacattgcacttgacacgaggcagcgagacatgtcttcttatttttggattttattttttagtttacaaattagtatgtgcgttggtgtgtcgcatatgcgggaggcgagttccaggaatgccgtggccattgtcattgttggtttaggatatcatcgatccaagcctcaaggagtcccgttcctcgatccccgcccatcactcagcacgcacgtgcagggcacaaaagcggtcgtaattgacggtttaactcgatgggcccggaacctcccctggctgacaaacacgagagaaaaaagtcccaaaacgatatgtgagccctgtccaggggttcgaggggtatgcagattcgacaacactttgcaacacgtgcaacaccacagtgttaagctgttgatcgaggcgtagacaggtctgtgtctttttttgtctccggtcctcgggggcgtcgcttggctaggggtttgactgggtttatggccagaggacctcctacttggacccgggggagttcaactcttcgtcgaggaggtcgcagctgggttgtcaagcacggatcttgtttagatcgatcatcaggcgggggaggtactgcttaatgtgtgtcttttacacaaaaactgtggaattattctaatgaattgctcaacaagggtaattatttttcaaagaagcagaacaatattcttgacaatcttatatctacacagagagggattactttcacttgacattgtctcttcagaattacaattacttgaatgttctgcaaagtttattttactaatctaaaatctaagcaaaatctacaacactcgtcttgatcatccatgatcatgatgatatttttggatttgattcaatattttctccttgtttaagatttgtaacaaataaatcatattagattaatgagatatctgcaagccgaaaatcacaaagccaattagaattttggcctatgatttttgttaatttaagtaaataaatagaccaaagtattaaggtttttgtgtgttttgtattttataactattaaagctgttgtgttgttctcttaaaataaattccttaataaactaataaagcttgaggtgtgcttatgatctaggtaaagctgttatcacattgttaacgattcaattggaagacatgattcgttgcagcagaagttgctggtggaagacaggattcaatgtcgatgctgaagaagattcttcagctggaagactggattcgatgtcgatgatgatggtgatggtgatTTACCAAGGGCGCCACATGGTTTCTTCGACTGGCTTGGGGCTGGCGGCGGATTGAGAGTCCTCGTTATCGCTGTGGTATCCCGAGGAGGCGGGGCTGAGTGGGCGTGGGGTGGAGGTTGTAACAGAAGTCTGGACCTGATCGGCCTGCAGCATGCGCTGGAACTCGACGCCCAGATGGGTCATCACTGTCTTGCCCACATCCACACTCATGGCTGGAGTGCAGGCCATCACACGGGAGATCTCGCTGACGGCGTTCATGTAGCCATTCTTGAAGCTATCCATGGGAAGTGGGGAGACCGGCGCCTGCTGCTTGACGACCTGTTTGCGCATGAAGACGAGTGCCGCCTCCAGCATCTCGGCCTTGTCCATTCGCAGGATGGCATCATCGCCCTGGAACTCGGCCACCAAGGTCTTCAAGGTGTCCAAACACTTGTTCATGCGGGCCCGACGCTGGCGCTCCAAAAGGGGCTTCTTCACCTTCAAATAGTGCTGGGTCTTGGAGACGAATGTGGTGCTGTTGTTGCTCTGTGGTGCCATtttgtaatgtgttttttgttttggaagatttgtagaaatgtgctgagctgatctgaactgcttgcaggatgctgctcgaatgatgctggattcctcgactgcaccggcttttatacccgcagcagccgcagcagcagcagtgtggagaaggtccttgctggaggacctgctacctgcgaacaccgtaaagatctcgaaatcttattgctatgctgtgcgtgcgtgggaaaggaaaccaaggaaatcgttgtgcaaagactgagttttcaggctgcttttcttggctccctttgtgtgttttattcctttcaattgtctagccaaggagtgtgggtcctggcgacgcattgtaactgcaattaaaccgtaaaatgctggccaagacgtgggaacgtggtgctcagaattgggcccaattgtctgcgacaaactgattcggtttgggccagcaaatgaaaatcaaactcggtaaaattgtaattgtcttgttgtggcttactgatctttggatcgctgaaaggaaagaaggaggatcgtttagatcctttagccagtttcaaaactaaatatgggatgttagaggttgatgtaatcatggatagcaaacacttatacctcaataaggaatcaaataggtggatacaaagtacataaaattttagggattcgtcatctgctcatgcaagtaattataaaatccaattcattacaaacaagcacttagatatatgtcctagtcatggttttttagggtcccttcaccatcatcgctgccccataaatcctgacccaatgctcgcccgatccccatgcacactttactgacaacccttaacgctaaccccaatccccatcccagatccaattcgaatcccgagaaagtggctgtcaccgttgttagggtcttgaggggtctttccgtttgttttgctcgattttcatatcgtgagaaccgctcgagacgcgtcgtgtgtttcccacgcgatgtgcacacctgccatttaagacgcttatatggttacgattacaggcacggatacacggaaagccagcgagacacagatactccacacagacaaccacttggccgtaaatatacagaagcaacaaccagatgagggcacacatttatctgtcggcacacatttattgcgccggcgcgacgcttattatcagcccaagtagcaatcgtcgtgtgagtgactgatgcactgacggattgactaaactgctcgactgaatgactgaatgactgccggacggactgactgactgactgactg--------gcgaactgagaaaccgactgattactgcctgctttactttagtttttcactcttgtcgccgtcattgacgattgtttaatttaaattgccggctaccagtcggcgggcttaatgattatggccgggcccagagccagagccagagttgccatccaagttccgtggaacttgtacgcaatagttatttgtactttacgacatgggctaattgaacgaacgcacccgcagaagaagtttaacgagccgtctgtcattgattgaagtggtgaatgggagttgcggggacgtggggatttggcctgtcaatgggcaatcaaatcattaacgtatccaaggtgagtgagaatccccagtagcagtgaccagctaactgacagccactggatggatttcaatgatcccatcgcctgacttacgtcgtccgttcgtggaccaatcctttgagggatttatgtatgccggaccaccagtttgtttgtcaggtaaatgtcgccggcaaatgtttgcgcagccataaattagccagacgataagtggacaattgttggctgacattagctcagagcccacaatccgtgggatgcttagaataattcaaagttagctttgtgaagaatggtcacttcctggtgttaatgtgattgttctggcattataatacacatcatgggaaaaacacccaagaagttaatgggaggagaggatcttcagcacttttacattgcaatcaagcaccgatttctcttgtatttttttt-gttttttgttaaatgatattataattactaatgcttttatagattgaaaactttgaagtactattaactctgtccaatatgcaaagtatatgatgcctttcttatacaacatatcttatctaaaaggtattttcaacagaaaagataccccttttattattatctctcaataacaataccacacagtcaatcattctaatcgcttaccattcaaactcaattgactccccgccagcaatcaaccacaaacccacttcaattgcagctcgtgccaactaacaaccctcgtccgaatgtccaactcccaaaccctggcccacagacaacaa----gcactccagaattatgaacccatataagttgaattaaaacactatcaaaagacgccaccacaagtgaaagcaccttgctctggcgaggattaaatttgcagcggtgctccacacacgtgaccaacccacgtccaatcagaggagcagcacttgttctccgccacgcgtttggcccaccgccgagctttccaggcccaaaagcaaacatcaatcaggtggaaagcgattgggaagccaacgcgtgaccc-gtggcgggcgaagcaattaaccaaagttgaatcaactcggcagcagcggcaggagcagcagcagcagcaacaacatcagcagcaagtgcaatatgtgtcaaaaggggcaacagcaacggcaacagcaacaccaacaagaagcaaccaccaccaccaaggcaacgaaatgagcggggctgtggcctaaattgcaaacagctgccactcgaaccgtgggatactttttcccctagcctcaaaaaatcgagatatacgctcaggataggggaaggaaggccctttgctgtcgaaccttatccatgggaaccacaactgctcaacgctctcaatatttattctgtattgaaatggaaaaaatgaggatggttcgagaaaaaaaaaaacaaaaagcaaagggatgcaccaccgg-agtggggggaaacgagattatcctgcacgtgttgagcttgctgcgtggttccttgcgctgaaagcgtggcaggcgaacgttgggctgatagttgggatgatgttgctgctgctcctgcgcacagtttggacatgtgtccgccacatgtggcacttgttgtgttgggtggttggacttttgggtggtggttatctggcgggctataaaagcgcgccacttgccatcagcccacaacagttgcaattcgagaatcaacgcgctaagaactcttatctgtaaagtgatactacactcttgtcgtaaccATGTCGAAAGTAAAGAACTTATTGGCCAAAATGCTGCAGCGATTTGGCAAAAACAGCTCACAAGCCGACAGTCAGCGATACGATAGCCTGGAGGAGATTGCCCAGAACCAGGCAAACGAGAGGATGTTGAGGGCAACTCAAGTGGGATTGGAGGAGCACCTGGTCATCTGCTTGGAGACGGAAGCGGGCAGCTTCTACTGGCACTCGCAGTAGcagcaaacggaggagcagcagcaacaccacctgcacgaccaatctgaaaggaatcattgctgagaaccaaaacatccgatttcgaaattgctatcatgtcaacagccgcaattatagtaaatagtggagcaaaaccaccttcaatgttagttgcaacatgaggaacgctacaaaacatcaacaactactattattagtagcatcttcaacgtcgataactatacagcaatacaat--aaggaatacttcagttgaaagacccaactgcaattataattgcaatgtcaaccagccacacctcaagaagctaaaaaa----ccaattgcaacatgagtaatgactaaccacgaagcaaccgcaaaaaattgccaataatatctacaataacttgtcaaaaagcgagaacattaacagccgaaacagtagcagccacatgaactataacaattgcagcaatgtcaacagtggcaacatctcaagaaatcaaagcatcgatgacaacaacagcaggcaccacaacaatctcaacattatccaaagccacaacaccatgggccaaaaa-ccggtagttagatgcgaccaaagcgactgaatggatggatgaatgaataatacaagacatatcattcgatgaatgaatggagctgacgatcgatcgtgcgaatcgaattgcgtgccagcaacaagtatccaactagtccaaaggatgccactcagacatcctctccagttggagaccctcgatggttgccaatgatcagtaataaatacatttgtgatatcaactcaagctagttagtgttgtagtataaacgttattagcttataagaaaataaattaaaaagaaaatccactaaaatcgtcactgtttgttacgtgggaagttgggtagttaggaggaaaagtaaccaattggattctaatcaatagaaaatcagtcagcgtagggcttcatcaaatcttttaggcggcttaaaacggctctaaaaaa-gctttgaacacacgttaattagatcgattgttacctttttatattcaccttccgacattaagtaattgaagtttgttaatgaagaaaccccttaacaaactaacactgtagctaattgagatctaattattaaatcaaccatcttttaataccatcacattggacataataggattagattataaagaaacacttttctatattaaaattccaacgaatccaaatgcaaatcaaagtcaaaccctcttaagttgacaacatccccgcatatccggggcatcaaagctaatcgcagcaaatgataatcgccgccctgtcattccgcgcaaaatgataatttcctgtcgccgattctcaagcttcaggcctgaaaaaattaaactctttttatttatttatttttttttttttt----gtttttcttttttgcatttcatgcgattttattgcgcatgcgtggcgcgcagcaagcttctgttggggccctttggcttttgtttttagctgcccgcgtctgtcgcgcgtttggcgtgccaagcatgcgcacaca--tattcaattacacggccagcaacgtcggttgcccagcagcagcagcgattatagcgatgcattgacaataagccaaccccgatgcgtgcccaaatggttgcccctacttaataaaaagtggaaaaaacaacaacaaaagcccggagctggccatgtgcagctcgagaaattttctcacagtcgccagaaaaattgtaacggcccgttgttcagcacactctcagcacgcagtgcactgcac----acacacacttcctgccgcagccagcgttcctcaaaccggccacgtatattgtttatatagttaacgaatgcgatacatttaatctttagtgtgtgtcaatttgccgtacagtcatttagtttgcatgtccctcgtcgatccatcgaacaatcatccctttttctgggacctgggtcccacgatgatgatgtcccgacgtgagcaggaataccatacgcgtatatgtatgccacttagcgatggacgatcccaaccgatgccatccgaaacgaaacccagggcccaagtgttcaacagaagctacaattcagcattcataattgacaagagcaggagcgagggagagggcgatatgtgtagggcccacgatggacaagaaaaaattaaataaaataaagggcaggtggtagttttttcagcactacccgtgactcgcactagcagctcggtcagatttacagtggttcgaatggaacgaaaattggttgaaaacaatttagggt-cttgtcacaatctttagatgcttttagcta------caaactacaaaatggtttcttttttt----agaaattttttaaacatcataacctgacaagaacatcttttccaaatatttctttatttcacccatctgggtacagtaatcccatacatagatattctgtaaactgcaaccttcacgaaccttaatgtttttcaagactcaggttcccactcaccgtcgcagctaacaaaattatccgtagcaagtagaaaacacctttcacaaaagtccctatactcggactatatatgcctagaaaaacctctaggaacaaatgtacctttccaacatagcagatagtttagtaaaaattctttacaagtagaaacacatcgagaaatccataaacacttactctaaaacctgcaagtcgtaaaattgcacgcatgttccgtttggtaaaaccccaaaaatcacattcgaaaactcacattcccacgactttgaatagaggttctcaaattaaccgtagcaagttgagaacaggcaacaaaaaatccgtaagatactgatttccaaacctgcgagtcccaaaattgcacacatcttcgccttggaaaaccccatttccgacatcccaaaactcgcattcccacgatccctacagaaattgctaaaactttgtctagcaagtagataacagtatgcgtaaattccgtaaaccttaaatttcacgtagttggaaaagccttgaagaattcattcaagcaaggcaccctcaaaattcccgcatgtgtttcatcggtttggcccactgtgccatgtgcataagggctcggaactcggagctcggactcgggactcgcacacgggctacctccgattataacttataacaccaacgagcgagaaaaatcttgtgggaaacttgagggcaaagtgtttcccacgattcgaatgtcagtggaaaggaaaacagagaagcagcatgtgcaaccaccgtcgcaccaccaccactgcactatcgcatcttcatcccctgccgagactcacttacaccgaacaccagtggccatagcaatagtactgagaacatatttaaagttctagataatgtttatattttcaaaatcactactattaagaagtgtgctaatttaattttttaggtgtaaacgtataacattatgttaatttctttttgtttaataaaacgacatttaagtgctttaagggaaacccatttgaagtaattgttaaaaacgtaacgtacttcttaggtatataacaacaaatttgtatattcgctcgaagaactatagctgctttaaacacatttctcatactatttttaccgcaggtgtgttccaaacttgtttgtggagaaaaacccaccaccgaaaatgcaggcgagaggatcgtgtcccagtgactgagtaaaagtagtttgctccgcaggtggtggttcttcggaggctccgcagctctctcttctctctttctccgagcagcgtgcgctgagcacgagacgctctcgcggcggcacgtgcagctataaaagcagcggtaaccggagacgaatgcaacatttcgaacgcaatcgtcgtgcagtcaacatctcaggataacctcctccgaaagatcgaagaagttcttcaacaagtcgttcttccatttacctaaacgcaacaaataaacaaaacaaacacacaATGGCCACCAAATACGAGATGTCGAAAACCTATCAGTACCGCAAGGTGATGAAGCCCTTGCTGGAGCGGAAGCGTCGTGCCAGGATCAACAAGTGCCTGGACGAGCTCAAGGATCTGATGGCCGAGTGCGTTGCTCAGACTGGCGATGCCAAATTCGAGAAGGCCGACATCCTGGAAGTCACCGTGCAGCATCTCCGCAAGCTGAAAGAGTCTAAGAAGCATGTTCCGGCCAATCCCGAACAGAGTTTCCGTGCTGGATACATCCGGGCAGCCAACGAAGTGTCCCGCGCCCTGGCCTCCCTTCCCCGAGTGGATGTGGCTTTTGGAACCACACTGATGACCCATCTGGGCATGCGTCTCAACCAACTGGAGCAGCCCATGGAACAACCGCAAGCCGTCAACACTCCACTCAGTATCGTCTGTGGATCCAGCTCTAGCTCCAGCACCTACTCCAGTGCCAGCTCCTGCTCCTCCATCAGTCCCGTTTCCAGTGGATATGCCAGCGACAACGAGTCTCTGCTCCAGATCAGCAGCCCCGGACAGGTGTGGCGTCCCTGGTAAacaaagatctacttggaaggactgaattcccgacgggcaatcacgcaattggaaccgcagctttagaaaaaatgctttacaatgatcctcatttatttgttacgttaccaagttttaggtttctaagttaagtctgtgatagggcacgctttattaacttttgtcttaaatcaatcgagcagaagtctgttttttactctacatatatacaaatgtttaccagctaagagatctcaagaacacaatatgaaaagatacaaaatgaaaaacttaaatacaaatcaaaatatgaaatgaaattatacaagaatcttattatttggggaatctattttacagcacaatccaataggggatattgaacttcagtatttgtctttaaattccaataggaagaagattccattgaaaatatttaatgttggtatgcgcgaactttaaggtccaatataataaaacgatcgtgtgcactagcttatttaggacacgtgtaaaaaaatggacttcccataaattatgttcattatcttaaagcccatcattatcctaaacgagctatattaataacaagtttcaataacagttaaacataatagcaaaacatgctccactaatgtgcacttagttgtcaagcatgcatttaataataaaaaggaatttaatttcatatt----tttaatggtcgttatttttcatttgcacgatgtgtttacttatattctatttcagtaactattttgtcaacagactatgaaatgaaagtatttgacatcctttagcacaatacaatacattgttataaaccttaaatgcggcattataatttttccaccaataaaaggtcaataagaatggtcaagaaacatacaaatgagtttcagcacgcgtctcgattacttatcacacattataccctattatatttaatcccttaaaatttattcttttacaattaatcaattaaattacatcacatattgagggttgcaatagcattacgtaaaatcataggtaagtgtattcaattccaaattcataccacattattaacctctgacacccaaaatactataagaagtgagagtatccctccccattacaataatcaatgacgttgttttccacccataaaatgtcaatattaagaaccctcaagatttgtaagggagatatacaaatccatctcaattattaagtgaggaagtagcataccctaggcggttgcaagggagggacacaaatcccataggtaggcatcgatgtcagaggtcgattagtttcctaatagaaacagagtttataaaagttaactcgaaagtgaaatttactcaatggaattctaatacaccatacttgcatgcgaaacccaagattccgaaaccaaaagcacttaatattagctaattaaaaatgggtttagaaagatacgccagacattataagttcctattaactaaattcaaagaaaacttttgtatcctatgattactttaacaatc----------------ttattaggatgagccacacattgaacaaaccacatttaccataag--------------acaagatatttgaaaagtgcacatcaattaaccggtgaaaaattactaattaccaattagggggttgcaggaagttaactatgtgcatcccataggtagacattccggcacaaggcccacctcacctcagcctgggcattgagtactcaacctcggccacgagtgtggcacgcggggcacactttctgcgcccgtttgacccacgtccccctgccaaccacccaaaaacccgagatcagacagcccaaacgatggaacgatcgaacaaccaaggcgacccggcacgaagccaatatgccacatccactaattgtgtccaataaacactcgtcgacggggcactgtgggaacggaaagaggagatctcagagttcgcagttcggaggtcggagcaggagtaggggcttatacaatcatcgtctgctggcattgatgaaacaataagcgagtagatggcacggcaggataacaatgccagagcggcccacgcacaagcagttcggatcccctgcccctgctcatcatgcttcgatcccatgtacccatatatgaacgttcccattccaaacacgacaggatgaggcagtgaagtatgcattaaggataataacaccggcccagaaagcaatgcgagcagccaaaaacagcgacagctgcaaaaatgtgccctgatccttatactcgaaaaaaaatgagaagcggagcggagcgaagcatgtggccaaaagggaaaacaaacgagaaaaaattgtgtgagaaacttactttcagctcggttcccacgccacgagccacaaggattgtcctccgtcctacgaagttgcagctgttccttgtgaaaaagacaacaacaccggcgtttagccgtgcgagcgaaagagagggcaggaaaggtgcgtatcagagggtggatttcagggaccagggagcggtataaaaggacgggacctcgcagagcagaatatcactcacgattacgccgtcgagcaggcagcaacaagccgaatacaaaatttttcaaaaatttttaaaactacgtaacctactaccaaaacaaaaATGGAATACACCACCAAGACCCAGATCTACCAGAAGGTGAAGAAGCCAATGCTGGAGCGCCAGCGACGTGCCCGCATGAACAAGTGCCTGGACAACCTGAAAACACTTGTCGCCGAGCTACGAGGTGATGATGGCATCCTGCGCATGGACAAGGCCGAGATGCTCGAGTCAGCGGTGATCTTCATGCGCCAGCAAAAGACACCAAAGAAGGTGGCTCAGGAAGAACAATCCCTCCCCCTGGACAGCTTTAAGAATGGCTACATGAATGCCGTCAACGAGGTGTCACGTGTCATGGCCTCCACACCTGGCATGAGCGTCGACCTGGGCAAATCGGTGATGACTCACCTGGGACGCGTCTACAAGAACTTGCAGCAATTCCACGAAGCACAGTCCGCCGCCGACTTCATCCAGAACTCGATGGACTGCTCCTCAATGGACAAGGCTCCGCTCAGCCCCGCCTCCTCCGGATATCACAGCGACTGCGACAGCCCCGCCCCCTCGCCACAGCCCATGCAGCAGCCCTTGTGGCGCCCCTGGTAAaaacaaggggttaagtggcaggaaggtaagggtggagtggcaatgggaatggaagaaccaaccaacaacgcatctgtgatagcccaactgtgatggcaacaaaatagcaaaattaaaaaagcaattagcaaaacaaatataaaccaatttaaacaaatatcaaaacaatttactttattgggatgttgggaggggatctaagggaccaatcccttagttggtggcaattggaatccttattggtaattaaattattaccaattaggaaatatcaaataatatatctctgctctgacaatggaaatctattttggcaatgaccgaagtgaaatctattttataataataaatatttatttataaatataaataaattatatttatttatttatatctatttaataataaattaaatatatttcacttaattaaaataaaagtgttttagaaaactagcactgataattttaagttttttgaatcggtaatgtccttaacggttcacaagattgaaaatagcaaatcagactgaataataataaactgaataattatttattcatttttaaaaagcgcgccaactgcacctgaagaacatgtacagatctaagttacgtatttattgcggaacttttttcacttttttttcaagatcatggcaaaaaatgagtgttagcatggaatctatttaattagttgttctgcaaccgtagtgtttgtaaataaataatttaacacgtaatagttctttgaacattaggattattatttcgcagagtgtaactagttcgatttca------gcgcaggcacttcctaacactggcgcatgcaacactgcgccgctgaagcgagtggcccgcgataacagaccctcgacacatcgataggcgatagcgcaaattgcatacctgagaccgacgcggtctgtgtgtcgcggataggaaaataggaaattataaatagaaacgggccgtgccgatgccccaaaagccacccaattgccagctgccccaatcggcgaggataccaagnnnnnnnnnnnnnnnnnnnnnnnnnnn
> Drosophila melanogaster strain NVIII-41 enhancer of split complex, complete sequence (GB AY779914)
[truncated: 382,136 more chars]
