# Supplementary material for: A low-cost open-source SNP genotyping platform for association mapping applications
Source: Genome Biol. 2005 Dec 2;6(12):R105. doi: 10.1186/gb-2005-6-12-r105 (PMC1414086; doi:10.1186/gb-2005-6-12-r105)
Supplement: Additional data file 4 — Details of the 168 SNPs and insertion/deletion polymorphisms genotyped. [file gb-2005-6-12-r105-S4.xls]

## Sheet: polymorphism summary
Polymorphism name [a]	Gene	Sequenced alleles [b]	Position in alignment	Major allele [c]	Minor allele [c]	Long PCR amplicon [d]	8-plex OLA reaction [d]	Barcode pair [e]	Secondary SNP [f]	Called	Calling rate [g]	HW disequilibrium [h]	HW P-value [h]
es02.G2472A	Enhancer of split	AY779906-21	2472	G	A	02	01	01	no	yes	0.959425	0.000370262	0.207033
es02.T2560C	Enhancer of split	AY779906-21	2560	T	C	02	02	09	uncontrolled	no	NA	NA	NA
es02.C2719A	Enhancer of split	AY779906-21	2719	C	A	02	01	02	uncontrolled	yes	0.932203	0.0179402	0.000204438
es02.T2815G	Enhancer of split	AY779906-21	2815	T	G	02	02	10	no	yes	0.945044	0.00521473	0.288285
es02.T2942G	Enhancer of split	AY779906-21	2942	T	G	02	01	03	no	yes	0.931176	-0.0139472	0.00513195
es02.A3327G	Enhancer of split	AY779906-21	3327	A	G	02	02	11	no	no	NA	NA	NA
es02.C3366T	Enhancer of split	AY779906-21	3366	C	T	02	01	04	no	yes	0.967643	0.0065029	0.0692977
es02.A3435G	Enhancer of split	AY779906-21	3435	A	G	02	02	12	no	yes	0.956343	0.0080229	0.0469374
es02.A3536G	Enhancer of split	AY779906-21	3536	A	G	02	01	05	no	yes	0.949666	-3.86832e-05	0.787841
es02.A3659T	Enhancer of split	AY779906-21	3659	A	T	02	02	13	uncontrolled	no	NA	NA	NA
es02.A3707C	Enhancer of split	AY779906-21	3707	A	C	02	01	06	no	yes	0.953261	0.00421745	0.260707
es02.C3766T	Enhancer of split	AY779906-21	3766	C	T	02	02	14	no	no	NA	NA	NA
es02.C3972T	Enhancer of split	AY779906-21	3972	C	T	02	01	07	uncontrolled	yes	0.875706	-0.00418675	0.319121
es02.del4133in	Enhancer of split	AY779906-21	4133	Del-11	In+11	02	02	15	no	no	NA	NA	NA
es02.A4220T	Enhancer of split	AY779906-21	4220	A	T	02	01	08	no	yes	0.964561	0.00666679	0.086494
es02.G4612A	Enhancer of split	AY779906-21	4612	G	A	02	02	16	uncontrolled	yes	0.93169	0.0116379	0.00868013
es03.C4752T	Enhancer of split	AY779906-21	4752	C	T	03	03	01	no	yes	0.92604	0.0156203	0.00244471
es03.C4984G	Enhancer of split	AY779906-21	4984	C	G	03	04	09	no	yes	0.935799	-5.90418e-05	0.741004
es03.G5334T	Enhancer of split	AY779906-21	5334	G	T	03	03	02	no	yes	0.939908	-0.000125489	0.62793
es03.A5363G	Enhancer of split	AY779906-21	5363	A	G	03	04	10	uncontrolled	no	NA	NA	NA
es03.G5471A	Enhancer of split	AY779906-21	5471	G	A	03	03	03	no	yes	0.933744	0.000200295	0.64168
es03.T5525A	Enhancer of split	AY779906-21	5525	T	A	03	04	11	no	yes	0.951207	-0.000347021	0.41399
es03.A5891C	Enhancer of split	AY779906-21	5891	A	C	03	03	04	no	yes	0.911145	0.0107388	0.0523499
es03.A6023T	Enhancer of split	AY779906-21	6023	A	T	03	04	12	no	yes	0.96867	0.000417768	0.0837713
es03.G6121T	Enhancer of split	AY779906-21	6121	G	T	03	03	05	uncontrolled	no	NA	NA	NA
es03.G6267C	Enhancer of split	AY779906-21	6267	G	C	03	04	13	no	yes	0.894196	0.0171318	0.00321072
es03.G6361A	Enhancer of split	AY779906-21	6361	G	A	03	03	06	no	yes	0.909091	0.0129643	0.025078
es03.G6420A	Enhancer of split	AY779906-21	6420	G	A	03	04	14	no	yes	0.964047	-0.000279652	0.661719
es03.G6460C	Enhancer of split	AY779906-21	6460	G	C	03	03	07	no	yes	0.922958	0.0012349	0.481748
es03.G6562A	Enhancer of split	AY779906-21	6562	G	A	03	04	15	no	yes	0.968156	-0.000228595	0.505086
es03.C6789A	Enhancer of split	AY779906-21	6789	C	A	03	03	08	no	no	NA	NA	NA
es03.T6871G	Enhancer of split	AY779906-21	6871	T	G	03	04	16	no	yes	0.904468	0.0114974	0.0480322
es08.G16540A	Enhancer of split	AY779906-21	16540	G	A	08	05	01	no	yes	0.947098	-3.24233e-05	0.805746
es08.A16615C	Enhancer of split	AY779906-21	16615	A	C	08	05	02	no	yes	0.932203	0.012123	6.16111e-07
es08.T16678C	Enhancer of split	AY779906-21	16678	T	C	08	05	03	no	yes	0.928608	-0.00244435	0.120667
es08.C16807T	Enhancer of split	AY779906-21	16807	C	T	08	05	04	no	yes	0.923472	-0.00211218	0.593516
es08.A16882G	Enhancer of split	AY779906-21	16882	A	G	08	05	05	no	yes	0.939908	0.00343516	0.486324
es08.G16940A	Enhancer of split	AY779906-21	16940	G	A	08	06	14	uncontrolled	no	NA	NA	NA
es08.T16953A	Enhancer of split	AY779906-21	16953	T	A	08	05	06	controlled	yes	0.935799	0.00401838	0.250262
es08.in17146del	Enhancer of split	AY779906-21	17146	In+3	Del-3	08	06	11	no	yes	0.898305	-0.000588182	0.696946
es08.A17201T	Enhancer of split	AY779906-21	17201	A	T	08	05	08	no	yes	0.937853	-0.00430978	0.382571
es08.C17291T	Enhancer of split	AY779906-21	17291	C	T	08	06	09	no	yes	0.914741	-0.000803998	0.218118
es08.A17433G	Enhancer of split	AY779906-21	17433	A	G	08	06	10	no	yes	0.93169	-0.00202767	0.202135
es08.TT17569-70GA	Enhancer of split	AY779906-21	17569-70	TT	GA	08	05	07	uncontrolled	yes	0.904468	-0.00680181	0.181884
es08.C17606T	Enhancer of split	AY779906-21	17606	C	T	08	06	12	no	yes	0.915768	0.000335316	0.60343
es08.A17666C	Enhancer of split	AY779906-21	17666	A	C	08	06	13	no	yes	0.928608	-0.00238646	0.088436
es08.G17868C	Enhancer of split	AY779906-21	17868	G	C	08	06	15	no	no	NA	NA	NA
es08.G18166A	Enhancer of split	AY779906-21	18166	G	A	08	06	16	no	yes	0.830508	0.0165208	0.00335347
es09.T19024G	Enhancer of split	AY779906-21	19024	T	G	09	07	01	no	yes	0.962506	0.00143278	0.762235
es09.in19454del	Enhancer of split	AY779906-21	19454	In+27	Del-27	09	20	13	uncontrolled	yes	0.945557	-0.00545639	0.0966712
es09.A19662G	Enhancer of split	AY779906-21	19662	A	G	09	07	02	uncontrolled	no	NA	NA	NA
es09.C19711T	Enhancer of split	AY779906-21	19711	C	T	09	20	14	uncontrolled	no	NA	NA	NA
es09.A19724T	Enhancer of split	AY779906-21	19724	A	T	09	07	03	uncontrolled	no	NA	NA	NA
es09.G19744C	Enhancer of split	AY779906-21	19744	G	C	09	20	15	no	yes	0.963534	-1.59829e-05	0.86198
es09.A19964C	Enhancer of split	AY779906-21	19964	A	C	09	07	04	no	yes	0.953775	-0.00148328	0.290294
es09.G20396A	Enhancer of split	AY779906-21	20396	G	A	09	07	05	uncontrolled	yes	0.942989	0.0068171	0.0958233
es09.C20404G	Enhancer of split	AY779906-21	20404	C	G	09	20	16	uncontrolled	yes	0.958911	0.00635599	0
es09.C20633T	Enhancer of split	AY779906-21	20633	C	T	09	07	06	uncontrolled	yes	0.967129	0.0208388	5.06538e-06
es09.A20763T	Enhancer of split	AY779906-21	20763	A	T	09	07	07	no	yes	0.941448	-2.67866e-06	0.944046
es09.T20794C	Enhancer of split	AY779906-21	20794	T	C	09	07	08	no	yes	0.948639	0.00205949	0.70401
es10.G21042T	Enhancer of split	AY779906-21	21042	G	T	10	08	01	no	yes	0.953261	0.00996506	0.0214717
es10.T21068A	Enhancer of split	AY779906-21	21068	T	A	10	08	02	no	yes	0.965588	-0.00303878	0.499461
es10.T21563C	Enhancer of split	AY779906-21	21563	T	C	10	08	04	no	no	NA	NA	NA
es10.in22062del	Enhancer of split	AY779906-21	22062	In+9	Del-9	10	08	03	uncontrolled	yes	0.950693	0.00641228	0.134684
es10.in22485del	Enhancer of split	AY779906-21	22485	In+27	Del-27	10	08	05	no	yes	0.963534	0.0039041	0.00473969
es10.G22563T	Enhancer of split	AY779906-21	22563	G	T	10	08	08	no	no	NA	NA	NA
es10.G22626A	Enhancer of split	AY779906-21	22626	G	A	10	09	09	no	yes	0.945557	-1.06217e-05	0.888427
es10.G22644A	Enhancer of split	AY779906-21	22644	G	A	10	09	10	no	yes	0.949666	0.00202812	0.00958752
es10.del22752in	Enhancer of split	AY779906-21	22752	Del-12	In+12	10	08	06	no	no	NA	NA	NA
es10.C22820A	Enhancer of split	AY779906-21	22820	C	A	10	09	11	no	no	NA	NA	NA
es10.in22896del	Enhancer of split	AY779906-21	22896	In+3	Del-3	10	08	07	no	yes	0.946071	0.00106448	0
es10.C22924G	Enhancer of split	AY779906-21	22924	C	G	10	09	12	no	yes	0.949153	-0.000830429	0.550365
es10.A22992T	Enhancer of split	AY779906-21	22992	A	T	10	09	13	controlled	yes	0.96867	0.000773687	0.762243
es10.T23007C	Enhancer of split	AY779906-21	23007	T	C	10	09	14	controlled	yes	0.956343	-0.000844019	0.584237
es10.G23044A	Enhancer of split	AY779906-21	23044	G	A	10	09	15	no	yes	0.953775	-0.000342763	0.839422
es10.C23150A	Enhancer of split	AY779906-21	23150	C	A	10	09	16	no	yes	0.946584	-0.00264025	0.178122
es12.G25784A	Enhancer of split	AY779906-21	25784	G	A	12	10	01	no	yes	0.964047	-0.00539868	0.302027
es12.G25826C	Enhancer of split	AY779906-21	25826	G	C	12	11	09	no	yes	0.973292	-0.00815951	0.149962
es12.A26071T	Enhancer of split	AY779906-21	26071	A	T	12	10	02	uncontrolled	no	NA	NA	NA
es12.G26414A	Enhancer of split	AY779906-21	26414	G	A	12	11	10	uncontrolled	yes	0.963534	0.00247203	0.135728
es12.G26612A	Enhancer of split	AY779906-21	26612	G	A	12	10	03	no	yes	0.948125	0.00834606	0.0794377
es12.C26882G	Enhancer of split	AY779906-21	26882	C	G	12	11	11	uncontrolled	yes	0.939908	0.040102	0
es12.G26903T	Enhancer of split	AY779906-21	26903	G	T	12	10	04	uncontrolled	yes	0.948125	0.00882468	0.0469488
es12.T27180C	Enhancer of split	AY779906-21	27180	T	C	12	11	12	uncontrolled	yes	0.918336	0.014134	0.013541
es12.G27418A	Enhancer of split	AY779906-21	27418	G	A	12	10	05	no	yes	0.93888	-0.00405347	0.293513
es12.T27548A	Enhancer of split	AY779906-21	27548	T	A	12	11	13	no	yes	0.963534	0.00324802	0.277628
es12.A27722G	Enhancer of split	AY779906-21	27722	A	G	12	10	06	no	no	NA	NA	NA
es12.T27764C	Enhancer of split	AY779906-21	27764	T	C	12	11	14	no	yes	0.948125	0.00519615	0.0399231
es12.T27800C	Enhancer of split	AY779906-21	27800	T	C	12	10	07	no	yes	0.904982	0.00421683	0.323546
es12.G27903T	Enhancer of split	AY779906-21	27903	G	T	12	11	15	no	yes	0.969697	-5.68095e-06	0.917318
es12.G28052A	Enhancer of split	AY779906-21	28052	G	A	12	10	08	no	yes	0.948639	-8.8673e-06	0.897865
es12.G28160A	Enhancer of split	AY779906-21	28160	G	A	12	11	16	no	yes	0.945044	-1.89036e-05	0.851413
es13.C28190T	Enhancer of split	AY779906-21	28190	C	T	13	12	02	controlled	no	NA	NA	NA
es13.C28259T	Enhancer of split	AY779906-21	28259	C	T	13	12	03	no	yes	0.907036	0.00100874	0.409574
es13.G28515T	Enhancer of split	AY779906-21	28515	G	T	13	12	04	controlled	yes	0.966615	-0.000494082	0.623057
es13.C28667A	Enhancer of split	AY779906-21	28667	C	A	13	12	05	no	no	NA	NA	NA
es13.T28881G	Enhancer of split	AY779906-21	28881	T	G	13	12	06	no	yes	0.968156	0.00174771	0.671522
es13.C28982T	Enhancer of split	AY779906-21	28982	C	T	13	12	07	controlled	yes	0.956857	0.00352047	0.471392
es13.G29647A	Enhancer of split	AY779906-21	29647	G	A	13	12	01	uncontrolled	no	NA	NA	NA
es13.T29685C	Enhancer of split	AY779906-21	29685	T	C	13	12	08	no	yes	0.964047	0.00432144	0.427736
es13.A29775G	Enhancer of split	AY779906-21	29775	A	G	13	13	09	no	yes	0.978428	0.00303463	0.309506
es13.A29833C	Enhancer of split	AY779906-21	29833	A	C	13	13	10	no	yes	0.965074	0.0164748	0.000450529
es13.C29901T	Enhancer of split	AY779906-21	29901	C	T	13	13	11	no	yes	0.983564	-0.000492539	0.320596
es13.G29956A	Enhancer of split	AY779906-21	29956	G	A	13	13	12	no	yes	0.960452	-0.000306271	0.952688
es13.C29977T	Enhancer of split	AY779906-21	29977	C	T	13	13	13	no	yes	0.971238	0.00700296	0.0863102
es13.T30040C	Enhancer of split	AY779906-21	30040	T	C	13	13	14	no	yes	0.860298	0.00655861	0.248958
es13.T30152C	Enhancer of split	AY779906-21	30152	T	C	13	13	15	no	yes	0.967643	0.0134553	0.00677332
es13.C30471A	Enhancer of split	AY779906-21	30471	C	A	13	13	16	controlled	yes	0.922445	-0.0111229	0.00623475
es15.T32811C	Enhancer of split	AY779906-21	32811	T	C	15	14	01	uncontrolled	yes	0.860812	0.0285211	1.59658e-06
es15.G33141A	Enhancer of split	AY779906-21	33141	G	A	15	15	09	no	yes	0.951721	-0.00195829	0.0462485
es15.T33181A	Enhancer of split	AY779906-21	33181	T	A	15	14	02	no	no	NA	NA	NA
es15.T33325A	Enhancer of split	AY779906-21	33325	T	A	15	15	10	no	no	NA	NA	NA
es15.A33609T	Enhancer of split	AY779906-21	33609	A	T	15	14	03	no	yes	0.966615	0.0098059	0.0442418
es15.C33858T	Enhancer of split	AY779906-21	33858	C	T	15	15	11	no	no	NA	NA	NA
es15.A34113T	Enhancer of split	AY779906-21	34113	A	T	15	14	04	uncontrolled	yes	0.978942	0.0126749	0.0221915
es15.T34182C	Enhancer of split	AY779906-21	34182	T	C	15	15	12	uncontrolled	yes	0.928095	0.0724652	0
es15.C34189T	Enhancer of split	AY779906-21	34189	C	T	15	14	05	uncontrolled	yes	0.942989	0.060623	0
es15.A34270T	Enhancer of split	AY779906-21	34270	A	T	15	15	13	uncontrolled	yes	0.897278	0.0969997	0
es15.C34339T	Enhancer of split	AY779906-21	34339	C	T	15	14	06	no	yes	0.978428	0.00783985	0.170803
es15.G34686A	Enhancer of split	AY779906-21	34686	G	A	15	15	14	no	yes	0.948125	0.00335826	0.0175989
es15.C34744T	Enhancer of split	AY779906-21	34744	C	T	15	14	07	no	yes	0.972265	0.0152805	0.00709266
es15.A35008G	Enhancer of split	AY779906-21	35008	A	G	15	15	15	no	yes	0.95737	0.000623903	0.194065
es15.G35074A	Enhancer of split	AY779906-21	35074	G	A	15	14	08	no	yes	0.969697	0.0114685	0.0372442
es15.G35324A	Enhancer of split	AY779906-21	35324	G	A	15	15	16	uncontrolled	yes	0.954289	0.00480735	1.06371e-07
es17.G37852A	Enhancer of split	AY779906-21	37852	G	A	17	16	04	no	yes	0.839753	-0.000809509	0.862354
es17.A38490G	Enhancer of split	AY779906-21	38490	A	G	17	16	01	no	yes	0.928608	-0.0171635	4.39873e-05
es17.C38583G	Enhancer of split	AY779906-21	38583	C	G	17	16	02	no	yes	0.9019	-0.041359	0
es17.C38733T	Enhancer of split	AY779906-21	38733	C	T	17	16	03	controlled	yes	0.816127	0.00228472	0.516612
es17.T38773C	Enhancer of split	AY779906-21	38773	T	C	17	16	05	no	yes	0.829995	0.000232437	0.952291
es17.T39028G	Enhancer of split	AY779906-21	39028	T	G	17	16	06	no	yes	0.824859	-0.00110071	0.856671
es17.A39089C	Enhancer of split	AY779906-21	39089	A	C	17	16	07	controlled	yes	0.817668	0.00273825	0.642203
es17.A39275C	Enhancer of split	AY779906-21	39275	A	C	17	17	09	no	yes	0.947612	0.00240921	0.658105
es17.A39349C	Enhancer of split	AY779906-21	39349	A	C	17	17	10	no	yes	0.951721	0.0059645	0.151303
es17.T39420C	Enhancer of split	AY779906-21	39420	T	C	17	17	11	controlled	yes	0.933744	-0.00348013	0.517858
es17.A39493T	Enhancer of split	AY779906-21	39493	A	T	17	17	12	controlled	yes	0.952234	0.00716715	0.0373282
es17.T39829C	Enhancer of split	AY779906-21	39829	T	C	17	16	08	uncontrolled	yes	0.814073	0.0687797	0
es17.C39916G	Enhancer of split	AY779906-21	39916	C	G	17	17	13	no	yes	0.971238	0.0127241	0.00708551
es17.T39933A	Enhancer of split	AY779906-21	39933	T	A	17	17	14	no	yes	0.898819	0.00506939	0.352153
es17.T40101A	Enhancer of split	AY779906-21	40101	T	A	17	17	15	no	yes	0.957884	0.00750699	0.0885384
es17.C40231G	Enhancer of split	AY779906-21	40231	C	G	17	17	16	no	yes	0.945557	0.00185283	0.624391
es19.G43055A	Enhancer of split	AY779906-21	43055	G	A	19	18	01	no	yes	0.972779	0.000526868	0
es19.T43316G	Enhancer of split	AY779906-21	43316	T	G	19	18	02	no	yes	0.930149	0.0172399	5.86409e-06
es19.in43347del	Enhancer of split	AY779906-21	43347	In+6	Del-6	19	18	03	no	yes	0.971238	0.00136994	0.0835055
es19.A43800C	Enhancer of split	AY779906-21	43800	A	C	19	18	04	no	yes	0.984592	0.00713348	7.22338e-08
es19.A43939G	Enhancer of split	AY779906-21	43939	A	G	19	18	05	no	yes	0.974319	0.0121321	1.52983e-06
es19.in44215del	Enhancer of split	AY779906-21	44215	In+20	Del-20	19	18	06	uncontrolled	yes	0.971751	0.00542286	1.16691e-10
es19.C44327T	Enhancer of split	AY779906-21	44327	C	T	19	18	07	no	yes	0.964561	-0.000437497	0.795206
es19.T44528C	Enhancer of split	AY779906-21	44528	T	C	19	18	08	no	yes	0.967129	0.00494142	1.74083e-13
es20.C45529T	Enhancer of split	AY779906-21	45529	C	T	20	18	09	no	yes	0.946071	0.00594458	0.00191547
es20.C46417T	Enhancer of split	AY779906-21	46417	C	T	20	19	10	no	yes	0.95737	-0.00260987	0.475183
es20.A46451G	Enhancer of split	AY779906-21	46451	A	G	20	19	11	no	no	NA	NA	NA
es20.T46830A	Enhancer of split	AY779906-21	46830	T	A	20	19	12	no	yes	0.944016	0.0135975	1.02489e-09
es20.T47072G	Enhancer of split	AY779906-21	47072	T	G	20	19	13	no	yes	0.95018	0.00162681	0.756525
es20.T47169A	Enhancer of split	AY779906-21	47169	T	A	20	19	14	uncontrolled	no	NA	NA	NA
es20.in47414del	Enhancer of split	AY779906-21	47414	In+6	Del-6	20	19	15	no	yes	0.929635	-0.00122676	0.823602
es20.GC47458-9AG	Enhancer of split	AY779906-21	47458-9	GC	AG	20	19	16	no	yes	0.783256	0.0350246	3.2642e-08
hy01.A127G	hairy	AY055833–42	127	A	G	01	21	01	no	yes	0.934158	0.0012035	0.7838
hy01.G451C	hairy	AY055833–42	451	G	C	01	21	02	controlled	no	NA	NA	NA
hy01.AG646-7GC	hairy	AY055833–42	646-7	AG	GC	01	21	03	no	yes	0.95099	-0.0053549	0.278366
hy01.G668A	hairy	AY055833–42	668	G	A	01	21	04	no	yes	0.943069	-0.00875288	0.0656456
hy01.A775C	hairy	AY055833–42	775	A	C	01	21	05	no	yes	0.943564	-0.00773149	0.0559134
hy01.A864T	hairy	AY055833–42	864	A	T	01	21	06	no	yes	0.928713	0.0052128	0.287
hy01.G1887T	hairy	AY055833–42	1887	G	T	01	21	07	no	no	NA	NA	NA
hy01.C2158T	hairy	AY055833–42	2158	C	T	01	21	08	uncontrolled	yes	0.908911	0.00975954	0.0891948
hy01.C2298A	hairy	AY055833–42	2298	C	A	01	20	09	uncontrolled	no	NA	NA	NA
hy01.G2315A	hairy	AY055833–42	2315	G	A	01	20	10	no	no	NA	NA	NA
hy01.G2437A	hairy	AY055833–42	2437	G	A	01	20	11	no	yes	0.895545	0.0179958	0.00144788
hy01.G2759T	hairy	AY055833–42	2759	G	T	01	20	12	controlled	yes	0.935644	9.60245e-05	0.890077
[a] Polymorphism name is constructed from the amplicon within which the site resides,
and its position in a sequence alignment, prefixed by the major allele, and suffixed by
the minor allele
[b] The GenBank accession nos. for the gene sequences used to identify polymorphisms
[c] For insertion/deletion polymorphisms, the size of event (in base pairs) in given
[d] The 2-3kb PCR amplicon within which the polymorphism resides, and the 8-plex OLA
reaction in which the polymorphism is genotyped
[e] The barcode pair incorporated into the upstream genotyping oligos for the site
[f] no, no secondary SNP is present in the genotyping oligo binding region; controlled,
a secondary SNP is present, and the genotyping oligos incorporate the appropriate
degenerate nucleotide; uncontrolled, a secondary SNP is present, but not controlled
for by genotyping oligo degeneracy
[g] If a polymorphism could be called, the proportion of individuals assigned a genotype
[h] Hardy-Weinberg (HW) disequilibrium measure, and the P-value from a Chi-square
test
