# Supplementary material for: A low-cost open-source SNP genotyping platform for association mapping applications
Source: Genome Biol. 2005 Dec 2;6(12):R105. doi: 10.1186/gb-2005-6-12-r105 (PMC1414086; doi:10.1186/gb-2005-6-12-r105)
Supplement: Additional data file 5 — Passing a sequence alignment in FASTA format to the script will return tables of the SNPs and insertion/deletion polymorphisms present in the alignment, and a consensus sequence. [file gb-2005-6-12-r105-S5.txt]

#!usr/bin/perl -w

# SNPatron v2.0
#
# NOTES:	input FASTA file MUST have UNIX line ends
#			also sequence CANNOT hold any characters other than IUBs and '-'s

############################
# User entered information #
############################
print "Enter the full multi-FASTA filename: ";
my $dnaseqfilename = <STDIN>;
chomp $dnaseqfilename;

# Remove 3-letter extension from filename
# (remainder used as stem for output files)
my $filename = substr($dnaseqfilename,0,((length $dnaseqfilename) - 4));

print "Does the sequence contain heterozygotes? (yes = 1, no = 0): ";
my $make_haps = <STDIN>;
chomp $make_haps;

##########################
# Input multi-FASTA file #
##########################
open(DNASEQS, $dnaseqfilename);
@dna = <DNASEQS>;
close DNASEQS;

#########################
# Read in sequence data #
# Pull out seq names    #
#########################
my @hap_seqs;
my $seq_names;

# if input sequences are homozygous
if($make_haps == 0) {
	@hap_seqs = SepFastaSeqs(@dna);
	$seq_names = ExtractSeqNames(\$make_haps, \@dna);
}
# if input sequence are heterozygous, construct pseudohaplotypes
# (heterozygous bases split arbitrarily between 'haplotypes')
if($make_haps == 1) {
	my(@split_seqs) = SepFastaSeqs(@dna);
	@hap_seqs = PseudoHaps(@split_seqs);
	$seq_names = ExtractSeqNames(\$make_haps, \@dna);
}

#################################
# Make/Print consensus sequence #
#################################
my($consensus) = MakeConsensus(@hap_seqs);
PrintFormattedSeq($consensus, $filename);

########################
# Find SNPs and Indels #
########################

# Locate all bi- and tri-allelic SNPs
# output to file "filename_SNPS.txt"
# (data passed to subroutine by reference)
SnpFinder(\$filename, \$seq_names, \$consensus, \@hap_seqs);

# Locate all simple bi-allelic InDels, and more complex events
# output to file "filename_INDELS.txt"
# (data passed to subroutine by reference)
InDelFinder(\$filename, \$seq_names, \$consensus, \@hap_seqs);

exit;

#######################################################################
#                                                                     #
#                                                                     #
#                          SUBROUTINES BELOW                          #
#                                                                     #
#                                                                     #
#######################################################################

####################
# READ IN:	multi-FASTA array
# FUNCTION:	move each sequence to a separate array element
#			remove whitespace from each sequence
#			capitalize all nucleotides
# NEEDS:	uses the 'CapitalizeBases' subroutine
####################
sub SepFastaSeqs
{
	my(@inputseq)=@_;
	my($c_head) = -1;
	my(@seqs)='';
	
	foreach my $line (@inputseq) {
		if($line =~ /^>/) {
			++$c_head;
		} else {
			$line =~ s/\s//g; 				#remove whitespace
			$line = CapitalizeBases($line);	#capitalize all bases
			$seqs[$c_head] .= $line;
		}
	}
	return @seqs;
}
####################
# READ IN:	multi-FASTA array
# FUNCTION:	extract names of all sequences, output directly
#				for no pseudohaps, and for pseudohaps, duplicate
#				each name, adding '_hapA' and '_hapB' extensions
####################
sub ExtractSeqNames
{
	my($h_code, $input)=@_;		#multi-FASTA in, and code for whether will be making pseudohaps
	my($names)='';				#string of sequence names
	
	foreach my $line (@$input) {
		# the .*? part ensures name pulled out whether or not
		# a space is present between '>' and 'name'
		if($line =~ /^>.*?([a-z,A-Z,0-9,-,_,.]+)/) {
			
			# no pseudohaplotypes - just extract names
			if($$h_code == 0) {
				$names .= "$1\t";
			}
			# pseudohaplotypes - print each name twice in succession,
			# followed by '_hapA' and 'hapB'
			if($$h_code == 1) {
				$names .= "$1_hapA\t$1_hapB\t";
			}
		}
	}
	chop $names;
	return($names);
}
####################
# READ IN:	a sequence string
# FUNCTION:	alter all lowercase-letter bases to uppercase
####################
sub CapitalizeBases
{
	my($lowercase)=@_;
	my $uppercase = $lowercase;
	$uppercase =~ tr/a-z/A-Z/;
	return $uppercase;
}	
####################
# READ IN:	array of sequence strings
# FUNCTION:	change each input sequence into a pair of pseudohaplotypes
#			heterozygote alleles are arbitrarily split across pseudohaps
####################
sub PseudoHaps
{
	my(@in_seqs) = @_;
	my($nt_query);
	my(@pse_haps);
	
	for(my $index = 0; $index < scalar @in_seqs; ++$index) {
		for(my $bp = 0; $bp < length($in_seqs[$index]); ++$bp) {
			$nt_query = substr($in_seqs[$index],$bp,1);
			if($nt_query =~ /N|A|C|T|G|-/) {
				@pse_haps[$index*2] .= $nt_query;
				@pse_haps[(($index+1)*2)-1] .= $nt_query;
			}
			if($nt_query =~ /R/) {
				@pse_haps[$index*2] .= 'A';
				@pse_haps[(($index+1)*2)-1] .= 'G';
			}
			if($nt_query =~ /Y/) {
				@pse_haps[$index*2] .= 'C';
				@pse_haps[(($index+1)*2)-1] .= 'T';
			}
			if($nt_query =~ /M/) {
				@pse_haps[$index*2] .= 'A';
				@pse_haps[(($index+1)*2)-1] .= 'C';
			}
			if($nt_query =~ /K/) {
				@pse_haps[$index*2] .= 'T';
				@pse_haps[(($index+1)*2)-1] .= 'G';
			}
			if($nt_query =~ /S/) {
				@pse_haps[$index*2] .= 'G';
				@pse_haps[(($index+1)*2)-1] .= 'C';
			}
			if($nt_query =~ /W/) {
				@pse_haps[$index*2] .= 'A';
				@pse_haps[(($index+1)*2)-1] .= 'T';
			}
		}
	}	
	return(@pse_haps);
}
####################
# READ IN:	array of sequence strings
# FUNCTION:	for each site, compare alleles across all sequences, output consensus
# NEEDS:	uses the 'PairedConsensus' subroutine
####################
sub MakeConsensus
{
	my(@seqs)=@_;
	my $bp_total = length($seqs[0]);		#alignment length
	my $t_nuc;								#a given base in 1st sequence
	my $nt_pair;							#two-base string (1st_seq.Nth_seq)
	my $consen = '';

	# loop through sites; compare base in 1st seq with equivalent
	# base in all other sequences; keep overall consensus base
	for(my $bp = 0; $bp < $bp_total; ++$bp) {
		$t_nuc = substr($seqs[0],$bp,1);
		for(my $t_seq = 1; $t_seq < scalar @seqs; ++$t_seq) {
			$nt_pair = $t_nuc.substr($seqs[$t_seq],$bp,1);
			$t_nuc = PairedConsensus($nt_pair);
		}
		$consen .= $t_nuc;
	}
	return($consen);
}
####################
# READ IN:	a two-letter sequence string
#			(representing two alleles for a given site)
# FUNCTION:	return the consensus base
#			IUB rules apply
#			any InDel variation ('-') at a site yields a lowercase consensus
####################
sub PairedConsensus
{
	my($duplet) = @_;
	# hyphen '-' is a gap
	if($duplet =~ /-N|N-|--/)		{return	'-'}
	# N's ignored
	elsif($duplet =~ /AA|NA|AN/)	{return 'A'}
	elsif($duplet =~ /CC|NC|CN/)	{return 'C'}
	elsif($duplet =~ /GG|NG|GN/)	{return 'G'}
	elsif($duplet =~ /TT|NT|TN/)	{return 'T'}
	# gaps turn nucleotide to lowercase
	elsif($duplet =~ /-A|A-/)		{return 'a'}
	elsif($duplet =~ /-B|B-/)		{return 'b'}
	elsif($duplet =~ /-C|C-/)		{return 'c'}
	elsif($duplet =~ /-D|D-/)		{return 'd'}
	elsif($duplet =~ /-G|G-/)		{return 'g'}
	elsif($duplet =~ /-H|H-/)		{return 'h'}
	elsif($duplet =~ /-K|K-/)		{return 'k'}
	elsif($duplet =~ /-M|M-/)		{return 'm'}
	elsif($duplet =~ /-R|R-/)		{return 'r'}
	elsif($duplet =~ /-S|S-/)		{return 's'}
	elsif($duplet =~ /-T|T-/)		{return 't'}
	elsif($duplet =~ /-V|V-/)		{return 'v'}
	elsif($duplet =~ /-W|W-/)		{return 'w'}
	elsif($duplet =~ /-Y|Y-/)		{return 'y'}
	# triplet and quadruplet (N) nucleotides
	elsif($duplet =~ /KC|BC|YG|BG|ST|BT|BN/)	{return 'B'}
	elsif($duplet =~ /KY|SY|BY|CK|YK|SK|BK/)	{return 'B'}
	elsif($duplet =~ /YS|KS|BS|CB|GB|TB|NB/)	{return 'B'}
	elsif($duplet =~ /KB|SB|BB|YB|TS|GY/)		{return 'B'}
	elsif($duplet =~ /KA|DA|WG|DG|RT|DT|DN/)	{return 'D'}
	elsif($duplet =~ /TR|KR|WR|DR|AK|RK|WK/)	{return 'D'}
	elsif($duplet =~ /DK|GW|RW|KW|DW|AD|GD/)	{return 'D'}
	elsif($duplet =~ /TD|ND|RD|KD|WD|DD/)		{return 'D'}
	elsif($duplet =~ /YA|HA|WC|HC|MT|HT|HN/)	{return 'H'}
	elsif($duplet =~ /AY|MY|WY|HY|TM|YM|WM/)	{return 'H'}
	elsif($duplet =~ /HM|CW|YW|MW|HW|AH|CH/)	{return 'H'}
	elsif($duplet =~ /TH|NH|YH|MH|WH|HH/)		{return 'H'}
	elsif($duplet =~ /SA|VA|RC|VC|MG|VG|VN/)	{return 'V'}
	elsif($duplet =~ /CR|MR|SR|VR|GM|RM|SM/)	{return 'V'}
	elsif($duplet =~ /VM|AS|RS|MS|VS|AV|CV/)	{return 'V'}
	elsif($duplet =~ /GV|NV|RV|MV|SV|VV/)		{return 'V'}
	elsif($duplet =~ /TG|KG|GT|KT|KN/)			{return 'K'}
	elsif($duplet =~ /GK|TK|NK|KK/)				{return 'K'}
	elsif($duplet =~ /CA|MA|AC|MC|MN/)			{return 'M'}
	elsif($duplet =~ /AM|CM|NM|MM/)				{return 'M'}
	elsif($duplet =~ /GA|RA|AG|RG|RN/)			{return 'R'}
	elsif($duplet =~ /AR|GR|NR|RR/)				{return 'R'}
	elsif($duplet =~ /GC|SC|CG|SG|SN/)			{return 'S'}
	elsif($duplet =~ /CS|GS|NS|SS/)				{return 'S'}
	elsif($duplet =~ /TA|WA|AT|WT|WN/)			{return 'W'}
	elsif($duplet =~ /AW|TW|NW|WW/)				{return 'W'}
	elsif($duplet =~ /TC|YC|CT|YT|YN/)			{return 'Y'}
	elsif($duplet =~ /CY|TY|NY|YY/)				{return 'Y'}
	elsif($duplet =~ /BA|DC|HG|VT|NN|YR|BR/)	{return 'N'}
	elsif($duplet =~ /HR|RY|DY|VY|KM|BM|DM/)	{return 'N'}
	elsif($duplet =~ /MK|HK|VK|WS|DS|HS|SW/)	{return 'N'}
	elsif($duplet =~ /BW|VW|AB|RB|MB|WB|DB/)	{return 'N'}
	elsif($duplet =~ /HB|VB|CD|YD|MD|SD|BD/)	{return 'N'}
	elsif($duplet =~ /HD|VD|GH|RH|KH|SH|BH/)	{return 'N'}
	elsif($duplet =~ /DH|VH|TV|YV|KV|WV|BV/)	{return 'N'}
	elsif($duplet =~ /DV|HV/)					{return 'N'}
	# deals with input gap heterozygotes
	elsif($duplet =~ /Aa|Na|-a|aa|a-|aN|aA/)		{return 'a'}
	elsif($duplet =~ /Cc|Nc|-c|cc|c-|cN|cC/)		{return 'c'}
	elsif($duplet =~ /Gg|Ng|-g|gg|g-|gN|gG/)		{return 'g'}
	elsif($duplet =~ /Tt|Nt|-t|tt|t-|tN|tT/)		{return 't'}
	elsif($duplet =~ /Cb|Gb|Tb|Nb|Yb|Kb|Sb/)		{return 'b'}
	elsif($duplet =~ /Bb|-b|cb|gb|tb|yb|kb/)		{return 'b'}
	elsif($duplet =~ /sb|bb|Ts|Ys|Ks|Bs|ts/)		{return 'b'}
	elsif($duplet =~ /ys|ks|bs|Gy|Ky|Sy|By/)		{return 'b'}
	elsif($duplet =~ /gy|ky|sy|by|Ck|Yk|Sk/)		{return 'b'}
	elsif($duplet =~ /Bk|ck|yk|sk|bk|St|Bt/)		{return 'b'}
	elsif($duplet =~ /st|bt|Kc|Bc|kc|bc|Yg/)		{return 'b'}
	elsif($duplet =~ /Bg|yg|bg|b-|cK|yK|sK/)		{return 'b'}
	elsif($duplet =~ /bK|tS|yS|kS|bS|cB|gB/)		{return 'b'}
	elsif($duplet =~ /tB|yB|kB|sB|bB|gY|kY/)		{return 'b'}
	elsif($duplet =~ /sY|bY|bN|kC|bC|yG|bG|sT|bT/)	{return 'b'}
	elsif($duplet =~ /Ad|Gd|Td|Nd|Rd|Kd|Wd/)		{return 'd'}
	elsif($duplet =~ /Dd|-d|ad|gd|td|rd|kd/)		{return 'd'}
	elsif($duplet =~ /wd|dd|Gw|Rw|Kw|Dw|gw/)		{return 'd'}
	elsif($duplet =~ /rw|kw|dw|Ak|Rk|Wk|Dk/)		{return 'd'}
	elsif($duplet =~ /ak|rk|wk|dk|Rt|Dt|rt/)		{return 'd'}
	elsif($duplet =~ /dt|Tr|Kr|Wr|Dr|tr|kr/)		{return 'd'}
	elsif($duplet =~ /wr|dr|Wg|Dg|wg|dg|Ka/)		{return 'd'}
	elsif($duplet =~ /Da|ka|da|aD|gD|tD|rD/)		{return 'd'}
	elsif($duplet =~ /kD|wD|dD|d-|aK|rK|wK/)		{return 'd'}
	elsif($duplet =~ /dK|gW|rW|kW|dW|dN|tR/)		{return 'd'}
	elsif($duplet =~ /kR|wR|dR|kA|dA|wG|dG|rT|dT/)	{return 'd'}
	elsif($duplet =~ /Ah|Ch|Th|Nh|Yh|Mh|Wh/)		{return 'h'}
	elsif($duplet =~ /Hh|-h|ah|ch|th|yh|mh/)		{return 'h'}
	elsif($duplet =~ /wh|hh|Cw|Yw|Mw|Hw|cw/)		{return 'h'}
	elsif($duplet =~ /yw|mw|hw|Ay|My|Wy|Hy/)		{return 'h'}
	elsif($duplet =~ /ay|my|wy|hy|Tm|Ym|Wm/)		{return 'h'}
	elsif($duplet =~ /Hm|tm|ym|wm|hm|Mt|Ht/)		{return 'h'}
	elsif($duplet =~ /hW|aY|mY|wY|hY|tM|yM/)		{return 'h'}
	elsif($duplet =~ /wM|hM|hN|yA|hA|wC|hC|mT|hT/)	{return 'h'}
	elsif($duplet =~ /mH|wH|hH|h-|cW|yW|mW/)		{return 'h'}
	elsif($duplet =~ /Ha|ya|ha|aH|cH|tH|yH/)		{return 'h'}
	elsif($duplet =~ /mt|ht|Wc|Hc|wc|hc|Ya/)		{return 'h'}
	elsif($duplet =~ /Gk|Tk|Nk|Kk|-k|gk|tk/)		{return 'k'}
	elsif($duplet =~ /tg|kg|k-|gK|tK|kK|kN/)		{return 'k'}
	elsif($duplet =~ /kk|Gt|Kt|gt|kt|Tg|Kg/)		{return 'k'}
	elsif($duplet =~ /tG|kG|gT|kT/)					{return 'k'}
	elsif($duplet =~ /Am|Cm|Nm|Mm|-m|am|cm/)		{return 'm'}
	elsif($duplet =~ /mm|Ac|Mc|ac|mc|Ca|Ma/)		{return 'm'}
	elsif($duplet =~ /ca|ma|m-|aM|cM|mM|mN/)		{return 'm'}
	elsif($duplet =~ /cA|mA|aC|mC/)					{return 'm'}
	elsif($duplet =~ /Ar|Gr|Nr|Rr|-r|ar|gr/)		{return 'r'}
	elsif($duplet =~ /rr|Ag|Rg|ag|rg|Ga|Ra/)		{return 'r'}
	elsif($duplet =~ /ga|ra|r-|rN|aR|gR|rR/)		{return 'r'}
	elsif($duplet =~ /gA|rA|aG|rG/)					{return 'r'}
	elsif($duplet =~ /Cy|Ty|Ny|Yy|-y|cy|ty/)		{return 'y'}
	elsif($duplet =~ /yy|Ct|Yt|ct|yt|Tc|Yc/)		{return 'y'}
	elsif($duplet =~ /tc|yc|y-|cY|tY|yY|yN/)		{return 'y'}
	elsif($duplet =~ /tC|yC|cT|yT/)					{return 'y'}
	elsif($duplet =~ /Aw|Tw|Nw|Ww|-w|aw|tw/)		{return 'w'}
	elsif($duplet =~ /ww|At|Wt|at|wt|Ta|Wa/)		{return 'w'}
	elsif($duplet =~ /ta|wa|w-|aW|tW|wW|wN/)		{return 'w'}
	elsif($duplet =~ /tA|wA|aT|wT/)					{return 'w'}
	elsif($duplet =~ /Cs|Gs|Ns|Ss|-s|cs|gs/)		{return 's'}
	elsif($duplet =~ /ss|Gc|Sc|gc|sc|Cg|Sg/)		{return 's'}
	elsif($duplet =~ /cg|sg|s-|cS|gS|sS|sN/)		{return 's'}
	elsif($duplet =~ /gC|sC|cG|sG/)					{return 's'}
	elsif($duplet =~ /Av|Cv|Gv|Nv|Rv|Mv|Sv/)		{return 'v'}
	elsif($duplet =~ /Vv|-v|av|cv|gv|rv|mv/)		{return 'v'}
	elsif($duplet =~ /sv|vv|As|Rs|Ms|Vs|as/)		{return 'v'}
	elsif($duplet =~ /rs|ms|vs|Gm|Rm|Sm|Vm/)		{return 'v'}
	elsif($duplet =~ /gm|rm|sm|vm|Cr|Mr|Sr/)		{return 'v'}
	elsif($duplet =~ /Va|sa|va|aV|cV|gV|rV/)		{return 'v'}
	elsif($duplet =~ /mV|sV|vV|v-|aS|rS|mS/)		{return 'v'}
	elsif($duplet =~ /rc|vc|Mg|Vg|mg|vg|Sa/)		{return 'v'}
	elsif($duplet =~ /Vr|cr|mr|sr|vr|Rc|Vc/)		{return 'v'}
	elsif($duplet =~ /vS|gM|rM|sM|vM|vN|cR/)		{return 'v'}
	elsif($duplet =~ /mR|sR|vR|sA|vA|rC|vC|mG|vG/)	{return 'v'}
	elsif($duplet =~ /Ab|Rb|Mb|Wb|Db|Hb|Vb/)		{return 'N'}
	elsif($duplet =~ /ab|rb|mb|wb|db|hb|vb/)		{return 'N'}
	elsif($duplet =~ /Cd|Yd|Md|Sd|Bd|Hd|Vd/)		{return 'N'}
	elsif($duplet =~ /cd|yd|md|sd|bd|hd|vd/)		{return 'N'}
	elsif($duplet =~ /Gh|Rh|Kh|Sh|Bh|Dh|Vh/)		{return 'N'}
	elsif($duplet =~ /gh|rh|kh|sh|bh|dh|vh/)		{return 'N'}
	elsif($duplet =~ /Tv|Yv|Kv|Wv|Bv|Dv|Hv/)		{return 'N'}
	elsif($duplet =~ /tv|yv|kv|wv|bv|dv|hv/)		{return 'N'}
	elsif($duplet =~ /Sw|Bw|Vw|sw|bw|vw|Ws/)		{return 'N'}
	elsif($duplet =~ /mk|hk|vk|Km|Bm|Dm|km/)		{return 'N'}
	elsif($duplet =~ /km|bm|dm|Vt|vt|Yr|Br/)		{return 'N'}
	elsif($duplet =~ /Vy|ry|dy|vy|Mk|Hk|Vk/)		{return 'N'}
	elsif($duplet =~ /Ds|Hs|ws|ds|hs|Ry|Dy/)		{return 'N'}
	elsif($duplet =~ /hR|bA|dC|hG|vT/)				{return 'N'}
	elsif($duplet =~ /rB|mB|wB|dB|hB|vB|rY/)		{return 'N'}
	elsif($duplet =~ /wS|dS|hS|sW|bW|vW|aB/)		{return 'N'}
	elsif($duplet =~ /sH|bH|dH|vH|tV|yV|kV/)		{return 'N'}
	elsif($duplet =~ /sD|bD|hD|vD|gH|rH|kH/)		{return 'N'}
	elsif($duplet =~ /Hg|hg|Ba|ba|cD|yD|mD/)		{return 'N'}
	elsif($duplet =~ /Hr|yr|br|hr|Dc|dc|Hg/)		{return 'N'}
	elsif($duplet =~ /wV|bV|dV|hV|mK|hK|vK/)		{return 'N'}
	elsif($duplet =~ /dY|vY|kM|bM|dM|yR|bR/)		{return 'N'}
}
####################
# READ IN:	consensus sequence string
#			filename stem of input multi_FASTA
# FUNCTION:	print consensus sequence to file 
#			set to 80nt lines split into 10nt sections
#			file named after input multi-FASTA file
####################
sub PrintFormattedSeq
{
	my($rawseq,$name)=@_;
	my($len_line)=80;						#SET for different line lengths
	my($sec_size)=10;						#SET for different section lengths
	my $output = $name."_consensus.txt";	#output file name
	open(CONS, ">$output");
	my $tmp_line;							#temporarily holds a single sequence line

	# set first line of file as input filename
	print CONS "> $name\n";

	# go through consensus sequence and print to file
	for(my $pos=0;$pos < length($rawseq);$pos += $len_line) {
		
		# print nt position at start of line
		print CONS $pos+1,"\t";
		
		# store current line of sequence
		# print it in short sections separated by spaces
		# if/else ensures that final section does not have a space after it
		$tmp_line = substr($rawseq,$pos,$len_line);
		for(my $line_pos=0; $line_pos < length($tmp_line); $line_pos += $sec_size) {
			if($line_pos == ($len_line - $sec_size)) {
				print CONS substr($tmp_line,$line_pos,$sec_size);
			}
			else {
				print CONS substr($tmp_line,$line_pos,$sec_size)," ";
			}
		}
		print CONS "\n";
	}
	close CONS;
}
####################
# READ IN:	filename stem of input multi_FASTA
#			consensus sequence string
#			array of sequence strings
# FUNCTION:	check each base of consensus for bi- and triallelic SNPs
#			such polymorphisms appearing on the background of an InDel
#				event are not scored
#			for each SNP, output the polymorphism type (bi- or tri-),
#				the position, the IUB, the major and minor alleles, the number
#				of major and minor alleles seen, the minor allele frequency
#				up- and downstream OLA oligos (only for bi-), GC% for each
#				oligo, and the allelic state for each sequence
# NEEDS:	uses the 'FreqSnpAllele' subroutine
#			uses the 'OligoGCpercent' subroutine
####################
sub SnpFinder
{
	# read in input filename, the consensus sequence string, and
	# the array of sequences
	# (pass by reference as passing scalars AND an array)
	my($filename, $seq_heads, $con, $seqs)=@_;
	my $query;	#to store IUB code of site
	my $pos;	#to hold actual position of site
	
	# open OUTPUT SNP data-file
	# print headers
	my $s_output = $$filename."_SNPS.txt";
	open(SNP, ">$s_output");
	print SNP "type\tposition\tIUB\tmaj_allele\tmin_allele\tnum_maj_al\tnum_min_al\tminor_al_freq\tupoligo_maj\tupoligo_min\tdown_oligo\tGC_upmaj\tGC_upmin\tGC_down\t".$$seq_heads."\n";

	# loop through consensus bases
	# NOTE: only checks for polymorphic sites up to 16bp
	# from the end of the alignment, to ensure that a full
	# genotyping oligo can be designed from the available data
	for(my $bp = 0; $bp < (length($$con)-16); ++$bp) {
	
		# pull out query base from consensus
		# and its actual position
		$query = substr($$con,$bp,1);
		$pos = $bp + 1;

		# if site is bi-allelic
		if($query =~ /R|Y|M|K|S|W/)	{
		
			# pull out the allele for this site from each sequence
			my $nucs = '';
			for(my $n_seq = 0; $n_seq < scalar @$seqs; ++$n_seq) {
				$nucs .= substr(@$seqs[$n_seq],$bp,1)."\t";
			}
			# pull out the two alleles, their counts, and the minor allele freq
			my($maj,$min,$c_maj,$c_min,$freq) = FreqSnpAllele($query, $nucs);
			
			# pull out up- and down-stream oligos from consensus
			my $up_maj = substr($$con,$bp-15,15).$maj;
			my $up_min = substr($$con,$bp-15,15).$min;
			my $down = substr($$con,$bp+1,16);

			# calculate GC% for each oligo
			my $gc_upmaj = OligoGCpercent($up_maj);
			my $gc_upmin = OligoGCpercent($up_min);
			my $gc_down = OligoGCpercent($down);

			# concatenate SNP info and print to file
			my $dat_out = "bi\t$pos\t$query\t$maj\t$min\t$c_maj\t$c_min\t$freq\t$up_maj\t$up_min\t$down\t$gc_upmaj\t$gc_upmin\t$gc_down\t$nucs";
			chop $dat_out;	#removes extraneous tab from end
			print SNP "$dat_out\n";
		}
		
		# if site is tri-allelic
		elsif($query =~ /H|B|V|D/) {
		
			# pull out the allele for this site from each sequence
			my $nucs = '';
			for(my $n_seq = 0; $n_seq < scalar @$seqs; ++$n_seq) {
				$nucs .= substr(@$seqs[$n_seq],$bp,1)."\t";
			}
			
			# concatenate SNP info and print to file
			# NO OLIGOS DESIGNED
			my $dat_out = "tri\t$pos\t$query\t\t\t\t\t\t\t\t\t\t\t\t$nucs";
			chop $dat_out;	#removes extraneous tab from end
			print SNP "$dat_out\n";
		}
		
		# ignore if site is fixed/shows any InDel polymorphism
		else {next}
	}
	close SNP;
}
####################
# READ IN:	IUB code for biallelic SNP
#			string of nucleotides at a site (over all sequences)
# FUNCTION:	finds major and minor allele, the number of each observed,
#				calculates the minor allele frequency and outputs
#				major_allele, minor_allele, count_major, count_minor,
#				minor_al_freq
####################
sub FreqSnpAllele
{
	my($iub,$nt_string)=@_;		#read in the IUB for the biallelic SNP,
								#and the string of bases at the SNP

	my $a = '';			#the (alphabetically) 1st allele
	my $b = '';			#the (alphabetically) 2st allele
	my $a_count = 0;	#number of (alphabetically) 1st allele
	my $b_count = 0;	#number of (alphabetically) 2nd allele
	my $freq = 0;		#minor allele freq

	# for each type of biallelic SNP, count number of each allele,
	if($iub eq 'R') {
		$a = 'A';
		$b = 'G';
		$a_count = ($nt_string =~ tr/A//);
		$b_count = ($nt_string =~ tr/G//);
	}
	if($iub eq 'Y') {
		$a = 'C';
		$b = 'T';
		$a_count = ($nt_string =~ tr/C//);
		$b_count = ($nt_string =~ tr/T//);
	}
	if($iub eq 'M') {
		$a = 'A';
		$b = 'C';
		$a_count = ($nt_string =~ tr/A//);
		$b_count = ($nt_string =~ tr/C//);
	}
	if($iub eq 'K') {
		$a = 'G';
		$b = 'T';
		$a_count = ($nt_string =~ tr/G//);
		$b_count = ($nt_string =~ tr/T//);
	}
	if($iub eq 'S') {
		$a = 'C';
		$b = 'G';
		$a_count = ($nt_string =~ tr/C//);
		$b_count = ($nt_string =~ tr/G//);
	}
	if($iub eq 'W') {
		$a = 'A';
		$b = 'T';
		$a_count = ($nt_string =~ tr/A//);
		$b_count = ($nt_string =~ tr/T//);
	}
	# calc minor allele freq (assuming 'b' is rare)
	$freq = $b_count/($a_count+$b_count);

	# return each allele (major first - alphabetically 1st allele
	# wins ties), count for each allele, and minor allele freq
	if($a_count >= $b_count) {return $a,$b,$a_count,$b_count,$freq}
	else {return $b,$a,$b_count,$a_count,(1-$freq)}
}
####################
# READ IN:	oligo seq (string) ripped from consensus
# FUNCTION:	calculates the GC%, and returns it to 1 decimal place
#			ignores N's and '-'s
#			IUB's get the appropriate proportion (i.e. R = A/G, gets 0.5,
#				and H = A/C/T, gets 0.33)
####################
sub OligoGCpercent
{
	my($oligo)=@_;		#read in the oligo sequence
	
	# calculate relevant oligo length (ie. minus 'N' and '-' sites)
	my $size = (length $oligo) - ($oligo =~ tr/N-//);

	# 'C', 'G', and 'S': probability of GC at site = 1
	my $num_cg = ($oligo =~ tr/CcGgSs//);
	
	# 'R', 'Y', 'M', 'K': probability of GC at site = 1/2
	my $num_rymk = ($oligo =~ tr/RrYyMmKk//)*0.5;
	
	# 'H' and 'D': probability of GC at site = 1/3
	my $num_hd = ($oligo =~ tr/HhDd//)*(1/3);
	
	# 'B' and 'V': probability of GC at site = 2/3
	my $num_bv = ($oligo =~ tr/BbVv//)*(2/3);
	
	# calculate percentage GC
	# add a very tiny value so that the rounding by 'sprintf' actually works...
	# and return value rounded to 1dp
	my $percent = ((($num_cg+$num_rymk+$num_hd+$num_bv)/$size)*100)+0.00001;
	return(sprintf("%.1f", $percent));
}
####################
# READ IN:	filename stem of input multi_FASTA
#			consensus sequence string
#			array of sequence strings
# FUNCTION:	create vector of sites showing indel variation (using consensus)
#			go through each set of adjacent indel-harboring sites, and check
#				each set is a simple biallelic indel
#			multi-allelic poly-A tract polymorphisms and microsats, and indels
#				harboring other segregating sites are labeled 'complex'
#			for each InDel, output the type (biallelic or complex), the start
#				position of the InDel, the major and minor alleles (I or D),
#				the number of major and minor alleles seen, the minor allele frequency
#				up- and downstream OLA oligos (only for bi-), GC% for each
#				oligo, and the allelic state for each sequence (I or D or N)
# NEEDS:	uses the 'OligoGCpercent' subroutine
####################
sub InDelFinder
{
	# read in input filename, the consensus sequence string, and
	# the array of sequences
	# (pass by reference as passing scalars AND an array)
	my($filename, $seq_heads, $con, $seqs)=@_;

	# open OUTPUT INDEL data-file
	# print headers
	my $i_output = $$filename."_INDELS.txt";
	open(ID, ">$i_output");
	print ID "type\tindel_start\tlength\tmaj_allele\tmin_allele\tnum_maj_al\tnum_min_al\tminor_al_freq\tupoligo_maj\tupoligo_min\tdown_oligo\tGC_upmaj\tGC_upmin\tGC_down\t".$$seq_heads."\n";
	
	my @i_code;			#binary code: 0 = no indel at site, 1 = indel at site
	my $i_site = '';	#holds the consensus nt at the site

	$i_code[0] = 0;		#set first element of '$i_code' to zero
						#so '$i_code' will be 1 element longer than actual alignment
						#allowing subsequent indel-finding function (as written) to
						#detect indels starting at very position of alignment

	# fill in binary array
	for(my $site = 0; $site < length($$con); ++$site) {
		$i_site = substr($$con,$site,1);
	
		# if site shows indel variation
		if($i_site =~ /a|c|t|g|r|y|m|k|s|w|h|b|v|d|-/) {
			$i_code[$site+1] = 1;
		}
		else {
			$i_code[$site+1]= 0;
		}
	}

	my $code = 0;		#counts number of sites in indel set
	my $start = 0;		#holds indel start position
	my $end = 0;		#holds indel end position

	# go through each binary coded sites
	# starting at '$bp=1' and ending at '$bp <= length($$con)' is correct
	# as operations within loop act on vector 1 site longer (at start)
	# than consensus sequence
	for(my $bp = 1; $bp <= length($$con); ++$bp) {

		# if present site AND preceding site show no indels, ignore
		if($i_code[$bp] == 0 && $i_code[$bp-1] == 0) {next}
	
		# if present site shows an indel BUT preceding site does not
		# this is the first indel site in a set, so set the start position
		if($i_code[$bp] == 1 && $i_code[$bp-1] == 0) {
			$start = $bp;
		}

		# if present site shows an indel irrespective of any other site,
		# increment $code (indexes number of sites in indel set)
		if($i_code[$bp] == 1) {
			++$code;
		}
	
		# if present site shows no indels BUT preceding site does
		# then the preceding site was the last indel site in a set
		if($i_code[$bp] == 0 && $i_code[$bp-1] == 1) {

			my $id_con = '';		#holds the consensus sequence for a given indel set
			my $poly_count = 0;		#the number of polymorphic sites in an indel set
			my $bad_id = 0;			#set a code to mark a complex indel (1 = complex)
			my $id_len = 0;			#length of indel set
			
			my $in_count = 0;		#counts the number of insertion alleles
			my $del_count = 0;		#counts the number of deletion alleles
			my $seq_id = '';		#for 1bp indel: the base over all sequences as a string
									#for 2+bp indel: the string of bases a the indel for a given sequence
			my $output_poly = '';	#string will hold whether each input seq is I, D, or N for indel
									#(seq gets an N when ANY base in IN or DEL region is an N)
		
			# if the set holds just a single site (ie. 1bp indel)
			if($code == 1) {
				$id_len = 1;	#set length of indel
				$end = $bp-1;

				# a 1bp indel is simple only if 1nt segregates with the '-'
				# it is complex if 2+nt segregate
				$id_con = substr($$con,($start-1),($end-$start+1));
				$poly_count = ($id_con =~ tr/rymkswhbvd//);				#num poly sites in indel set
				if($poly_count == 0) {
					$bad_id = 0;
					
					# test each sequence for the base at the 1bp indel;
					# count the number of '-', and the number of non-N
					# insertion alleles
					# simultaneously add D, I, or N, to a string to show the
					# allele present in each sequence
					for(my $sseq = 0; $sseq < scalar @$seqs; ++$sseq) {
						$seq_id = substr(@$seqs[$sseq],$start-1,1);
						if($seq_id =~ tr/-//) {
							++$del_count;
							$output_poly .= "D\t";
						}
						elsif($seq_id =~ tr/N//) {
							$output_poly .= "N\t";
						}
						else {
							++$in_count;
							$output_poly .= "I\t";
						}
					}
				}
				else {
					$bad_id = 1;
				}
			}
		
			# otherwise, if the indel set is at least 2 sites
			if($code > 1) {
				$end = $bp-1;
				
				# ONE
				# first way a 2+bp indel set can be complex is if any site segregates
				# more than 1 non '-' allele
				$id_con = substr($$con,($start-1),($end-$start+1));
				$poly_count = ($id_con =~ tr/rymkswhbvd//);				#num poly sites in indel set
				if($poly_count == 0) {$bad_id = 0}						#if zero, indel MAY be good
																		#perform second test
				else {$bad_id = 1}										#if not, indel IS complex
				
				# TWO
				# second way a 2+bp indel set can be complex is if the number of '-'
				# for any sequence at the indel is not EITHER equal to the length
				# of the indel, OR equal to zero (eg. a polymorphic microsat may not
				# show this pattern)
				# N's not included in indel length for those sequences possessing them
				
				$id_len = $end-($start-1);		#indel length
				my $num_hyphen = 0;				#holds number of '-' at indel for given sequence
				my $num_missing = 0;			#holds the number of N's at an indel for given sequence
				
				for(my $sseq = 0; $sseq < scalar @$seqs; ++$sseq) {
					$seq_id = substr(@$seqs[$sseq],$start-1,($end-$start+1));
					$num_hyphen = ($seq_id =~ tr/-//);
					$num_missing = ($seq_id =~ tr/N//);

					# if NO hyphens, or ALL hyphens (ignoring N's), indel is good
					# otherwise indel is bad
					if($num_hyphen == 0) {
						if($num_missing == 0) {
							++$in_count;			#increment number ins if no missing data only
							$output_poly .= "I\t";	#output an I for this sequence
						}
						if($num_missing > 0) {
							$output_poly .= "N\t";	#seq has N in inserted seq - output an N
						}
					}
					elsif($num_hyphen == ($id_len - $num_missing)) {
						if($num_missing == 0) {
							++$del_count;			#increment number dels if no missing data only
							$output_poly .= "D\t";	#output a D for this sequence
						}
						if($num_missing > 0) {
							$output_poly .= "N\t";	#seq has N in deleted seq - output an N
						}
					}
					else {$bad_id = 1}
				}
				
				# RESULT
				# after these two tests, $bad_id will either be 0 (simple biallelic
				# indel) or 1 (complex indel)
				if($bad_id == 0) {
				
					# oligos, and calculate GC% for each
					my $up_del = substr($$con,$start-17,16);
					my $up_ins = substr($$con,$end-16,16);			
					my $down = substr($$con,$end,16);
					my $gc_updel = OligoGCpercent($up_del);
					my $gc_upins = OligoGCpercent($up_ins);
					my $gc_down = OligoGCpercent($down);
					
					# if INSERTION is major allele (IN wins ties also)
					if($in_count >= $del_count) {
						my $minor_freq = $del_count/($in_count + $del_count);
						print ID "bi\t$start\t$id_len\tI\tD\t$in_count\t$del_count\t$minor_freq\t$up_ins\t$up_del\t$down\t$gc_upins\t$gc_updel\t$gc_down\t";
						chop $output_poly;
						print ID "$output_poly\n";
					}
					# if DELETION is major allele
					else {
						my $minor_freq = $in_count/($in_count + $del_count);
						print ID "bi\t$start\t$id_len\tD\tI\t$del_count\t$in_count\t$minor_freq\t$up_del\t$up_ins\t$down\t$gc_updel\t$gc_upins\t$gc_down\t";
						chop $output_poly;
						print ID "$output_poly\n";
					}
				}
				elsif($bad_id == 1) {
					print ID "complex\t$start\t$id_len\n";
				}
			}
		}
	}
	close ID;
}
