# Supplementary material for: A low-cost open-source SNP genotyping platform for association mapping applications
Source: Genome Biol. 2005 Dec 2;6(12):R105. doi: 10.1186/gb-2005-6-12-r105 (PMC1414086; doi:10.1186/gb-2005-6-12-r105)
Supplement: Additional data file 8 — This script is written in the freely available statistical programming language R, and allows the user to take the intensity data for each allele of each spot from the hybridized membranes, and assign genotypes to each spot. [file gb-2005-6-12-r105-S8.txt]

# Long Lab SNP Genotype Calling Function
#
# EMAIL:	sjm@uci.edu
#
# DATE:	10 July 2004
#
# NEED:	R (www.R-project.org), including ellipse and splancs
#	packages (cran.r-project.org)

########################
# README
########################
#
# Basic Description:
#
# 1.	Takes in an input file holding intensity data from each allele of
#	a number of SNPs, plots the intensity of allele-a against allele-b,
#	and prompts the user to define the 3 genotype clusters (a/a, a/b,
#	and b/b)
#
# 2.	A bivariate normal likelihood function then assigns individuals to
#	genotype classes on the basis of these user-defined clusters
#
# 3.	Outputs a plot, coloured by the assigned genotype calls, a file
#	holding the assigned genotype calls, and a file of the confidence
#	in this call
#
# Input File Requirements:
#
# 1.	Must be a tab-delimited *.txt file
#
# 2.	Need an indicator column called "plate", holding a 1:N vector
#	indicating which PCR plate each individual is from
#
# 3.	Need an indicator column called "blanks", holding a 2 for blanks,
#	and a 1 otherwise (on cluster-defining plot, blanks = red, and
#	non-blanks = black)
#
# 4.	Input files should not hold too many SNPs. Software can cope with any
#	number, but currently must move from first to last SNP in file: it is
#	not possible to start calling from an arbitrary SNP
#
# Calling Genotypes:
#
# 1.	Clusters must be defined by user in the order specified by the program
#
# 2.	Avoid pressing keys other than '0', '1', '3', and '99' during calling,
#	as this can have unpredictable results
#
# 3.	Software hard-wired to expect 3 clusters. If there are only two (due to 
#	absent rare homozygote class), MUST draw a polygon on the device
#	WITHOUT encompassing points, and this empty polygon MUST be drawn in
#	the sequence expected by the software
#
# Important Requirements
#
# 1.	functions from the 'ellipse' and 'splancs' packages are required,
#	and are not included in the standard R distribution, so must be
#	installed by the user
#
# 2.	'cluster.genotype' function needs to open a graphics device on the
#	screen, which is platform dependent, so the user should comment in
#	the appropriate line of code (at top of 'cluster.genotype' function)
#
# Output File Details:
#
# 1.	GENOTYPE DATA FILE (tab-delimited *.txt)
#		->	holds same indicator columns as in input file
#		->	holds a single column for each SNP, named as the first allele of
#			of the SNP from the input file
#		->	meaning of genotype calls is as follows: NA = point not plotted
#			(likely intensity data from one allele very low), 6 = SNP could not
#			be called, 5 = point was not given a genotype call, 1 = a/b
#			heterozygote, 2 = b/b homozygote, 3 = a/a homozygote
#
# 2.	CONFIDENCE DATA FILE (tab-delimited *.txt)
#		->	holds same indicator columns as in input file
#		->	holds a single column for each SNP, named as the first allele of
#			of the SNP from the input file
#		->	value is the confidence in the assigned genotype call
#
# 3.	PLOT FILE (*.pdf)
#		->	shows coloured intensity plot for each SNP, with points colour-
#			coded by assigned genotype
#		->	colours are as follows: b/b homozygote - genotype 2 = RED,
#			a/b heterozygote - genotype 1 = BLACK, a/a homozygote - genotype 3 =
#			GREEN, uncalled - genotype 5 = CYAN
########################

# After pasting in functions, and changing R default directory to
# that holding input file, simply copy following command into window:

genotype.snps()

#################################################################################
#################################################################################
###                                                                           ###
###                                                                           ###
###                     PASTE FUNCTIONS BELOW INTO R WINDOW                   ###
###                                                                           ###
###                                                                           ###
#################################################################################
#################################################################################

########################
# FUNCTION genotype.snps
########################
# DESCRIPTION	Calls functions allowing genotypes to be called
#				->	enter filename and number of first column holding SNP data
#				->	pass data through 'log.snp.data function
#				->	pass logged data through 'cluster.genotype' function
########################

genotype.snps <- function() {

	# input filename and the number of the first column holding
	# SNP intensity data

	print("ENTER name of datafile, excluding extension: ",quote=F)
	input.file <- scan(what="character",nmax=1)
	print("ENTER number of first data column: ",quote=F)
	first.data.col <- as.numeric(scan(what="numeric",nmax=1))

	# read in datafile
	# call 'log.snp.data' function to natural log data, and save interim file

	intensity.dat <- read.delim(paste(input.file, "txt", sep = "."), header = TRUE)
	last.col.predict <- first.data.col - 1
	num.snp <- (ncol(intensity.dat) - last.col.predict)/2
	intensity.dat <- log.snp.data(input.file, intensity.dat, last.col.predict)
	write.table(intensity.dat, file = paste(input.file, "log", "txt",
		sep = "."), col.names = TRUE, row.names = FALSE, quote = FALSE, sep = "	")

	# prepare to send data through 'cluster.genotype' function

	num.plate <- 1
	plate.indic <- rep(1,nrow(intensity.dat))
	plot.out <- paste(input.file, "plot", "pdf", sep = ".")
	genotype.out <- paste(input.file, "genotype", "txt", sep = ".")
	confidence.out <- paste(input.file, "confidence", "txt", sep = ".")
	cluster.genotype(intensity.dat, num.snp, last.col.predict, plate.indic,
		num.plate, plot.out, genotype.out, confidence.out)
}

########################
# FUNCTION log.snp.data
########################
# DESCRIPTION	takes natural log of data in 'intensity.dat'
#				-> prior to log replaces values equal to/below 1 with NA
########################

log.snp.data <- function(input.file, intensity.dat, last.col.predict) {
	tmp.matrix <- as.matrix(intensity.dat[,(last.col.predict+1):ncol(intensity.dat)])
	tmp.matrix[tmp.matrix <= 1] <- NA
	tmp.log.matrix <- log(tmp.matrix)
	intensity.dat <- cbind(intensity.dat[,1:last.col.predict],
		as.data.frame(tmp.log.matrix))
}

########################
# FUNCTION cluster.genotype
########################
# DESCRIPTION	calls genotype of each individual for each SNP
#				-> 	plots a- vs. b-allele for each SNP, and asks user to
#					define the 3 clusters (a/b-HET, b/b-HOMO, a/a-HOMO)
#				-> 	bivariate normal pdf applied giving likelihood of a point
#				  	being in a given cluster
#				->	data exported to 3 output files: a genotype table, a
#					table of confidence values, and a colour-coded genotype plot
########################

cluster.genotype <- function(intensity.dat, num.snp, last.col.predict, plate.indic,
	num.plate, plot.out, genotype.out, confidence.out) {
	
	library(ellipse)
	library(splancs)
	graphics.off()
	pdf(file = plot.out, paper = "letter")
	
	# For Windoze versions change comment in:
#	windows(width=8, height=8)
	# For Mac OS X comment in:
	quartz(width=8, height=8)
	# For UNIX X11 comment in:
#	x11(width=8, height=8)

	genotype.dat <- intensity.dat[plate.indic == num.plate, 1:last.col.predict]
	confidence.dat <- intensity.dat[plate.indic == num.plate, 1:last.col.predict]
	snp.vector <- 1:num.snp

	
#OPEN# Loop through SNPs

	for(j in snp.vector) {
	
		snpj.name <- colnames(intensity.dat)[last.col.predict+(2*j)-1]
	
		snpj.dat <- as.points(intensity.dat[,last.col.predict+(2*j)-1],
			intensity.dat[,last.col.predict+(2*j)])
		
		min.plot.axis <- 0
		good.data <- 3
		num.clust <- 3
		
#OPEN# Draw a- vs. b-allele plot and zoom
		
		while(good.data == 3) {
		
			# ARGUMENTS TO 'plot'
			# 'probs' argument set to 0 via 'min.plot.axis' above, so initial
			# 		value for X(Y)-axis is the lowest value of X(Y); if user hits
			#		hits 3 - zoom - 'min.plot.axis' increments by 0.02, and plot
			#		loses lowest 2% of points
			# max value of X(Y)-axis is set 5% higher than the highest value of X(Y)
			# known blanks in plot are red [2], while rest of points are black [1],
			#		which requires an appropriately coded "blanks" column in file
			
			snpj.plot <- cbind(snpj.dat, intensity.dat["blanks"])
			plot(snpj.plot[,1], snpj.plot[,2], pch = 20, col = snpj.plot$blanks,
				xlab = "probe a", ylab = "probe b", xlim = c(quantile(snpj.dat[,1],
				probs = min.plot.axis, na.rm = TRUE), (max(snpj.dat[,1], na.rm =
				TRUE)*1.05)), ylim = c(quantile(snpj.dat[,2], probs = min.plot.axis,
				na.rm=TRUE), (max(snpj.dat[,2], na.rm = TRUE)*1.05)), main = snpj.name)

			print("Do you wish to call SNP? (Yes = 1, No = 0, Zoom = 3, Exit = 99)",
				quote = FALSE)
			good.data <- scan(nmax = 1)
			min.plot.axis <- min.plot.axis + 0.02
		}
#CLOSE# Plot/zoom loop
			
#OPEN# Once user has determined SNP is good
			
		if(good.data == 1) {
			
			# following list files allow each cluster to use a similarly named
			# data object, indexed by the cluster (k)
			
			clust.dat <- list()
			clust.mean <- list()
			clust.covar <- list()
			ci.ellipse <- list()
			BVN <- list()

#OPEN# Loop through clusters

			for(k in 1:num.clust) {
			
				if(k == 1) {
					print("Draw polygons about the 3 clusters:", quote = FALSE)
					print("---> click points with mouse", quote = FALSE)
					print("---> use 'escape' to finish on quartz device", quote = FALSE)
					print("---> use 'return' to finish on X11/Windoze device", quote = FALSE)
					print("---> polygon closes automatically", quote = FALSE)
					print("", quote = FALSE)
					print("Draw polygon about a/b heterozygote cluster.",
						quote = FALSE)
				}
				if(k == 2) {
					print("", quote = FALSE)
					print("Draw polygon about b/b homozygote cluster.", quote = FALSE)
				}
				if(k == 3) {
					print("", quote = FALSE)
					print("Draw polygon about a/a homozygote cluster.", quote = FALSE)
				}
				
				# allows user to draw polygon on plot

				clust.polygon <- getpoly(quiet = TRUE)
	
				# (1)
				# move rows of 'snpj.dat' for which neither value is 'NA' to
				# 'snpj.dat.trunc'
				# (2)
				# test whether points from 'snpj.dat.trunc' are within the user
				# defined polygon ('inout' function)
				#	-> 'within.polygon' = vector of TRUE (within polygon)/FALSE
				#	   (outside polygon)
				#	-> 'bound' argument determines fate of points falling exactly
				#	   on polygon boundary: NULL = arbitrary assigment, TRUE =
				#	   assigned within, FALSE = assigned outside
				# (3)
				# 'within.clust' = vector of FALSE, with length 'nrow(snpj.dat)'
				# (4)
				# assess 'snpj.dat' for those rows where neither value is 'NA', and
				# when satisfied, replace FALSE in 'within.clust' with statement
				# from 'within.polygon'
				#	-> provided 'within.clust' and 'within.polygon' retain values
				#	   in the same order, referencing 'snpj.dat' keeps the vectors
				#	   consistent despite length differences due to 'NA' removal
				#	-> note that no distinction is made between points falling
				#	   outside the polygon (FALSE) and those which are not plotted
				#	   as one/both values is 'NA' (FALSE)
				# (5)
				# for points within the drawn polygon data is read into 'clust.dat'
				# from 'snpj.dat'

				snpj.dat.trunc <- snpj.dat[(!is.na(snpj.dat[,1]))
					&(!is.na(snpj.dat[,2])),]
				within.polygon <- inout(snpj.dat.trunc, clust.polygon, bound = TRUE)
				within.clust <- rep(FALSE,nrow(snpj.dat))
				within.clust[(!is.na(snpj.dat[,1]))&(!is.na(snpj.dat[,2]))] <- within.polygon
				clust.dat[[k]] <- snpj.dat[within.clust == TRUE,]

				# (1)
				# use 'apply' to calculate the centroid [mean.X,mean.Y] of 
				# points in 'clust.dat' (within the polygon)
				#	-> function takes mean of each column (MARGIN = 2)
				#	-> then transpose the means from a vector to a 1R x 2C matrix
				# (2)
				# problem if single point defines cluster, as the single xy-coord
				# can be incorrectly read in as a vector, and an average taken over
				# both values: prevent by calling 'matrix' function to assign X- &
				# Y-values to separate columns
				# (3)
				# 'var' generates variance-covariance matrix for cluster
				# (4)
				# since MUST be able to draw 3 clusters (even if no minor homozygote
				# individual is present), if there are no points within the cluster
				# 'clust.dat' is assigned values of [0,0] to prevent 'NA' values
				# being passed to centroid and covar matrix routines

				if(length(clust.dat[[k]]) == 2) clust.dat[[k]] <- matrix(clust.dat[[k]],ncol=2)
				if(length(clust.dat[[k]]) == 0) clust.dat[[k]] <- cbind(0,0)
				clust.mean[[k]] <- t(apply(clust.dat[[k]], MARGIN = 2, FUN = mean))
				clust.covar[[k]] <- var(clust.dat[[k]])	
			}
#CLOSE# Loop through clusters

			# ideally a var-covar matrix is defined separately for each cluster,
			# BUT clusters of few points will give poor variance estimates
			# (a)
			# following loop checks whether clusters are made up of <= 25
			# points (NOTE: arbitrary value)
			#	-> if yes, var-covar matrix for this small cluster is replaced
			#	   by matrix from the larger of the other two clusters
			#	-> if no, var-covar matrix for a given cluster is defined by the
			#	   points within that cluster
			# (b)
			# loop works using the indexed list files, _only_ due to 'clust.seq'
			# (= 1 2 3 1 2 3), as then the k, [k+1], & [k+2] values index this
			# object, and values > 3 changed to values <= 3
			#	-> without this, k = 1 is OK, but get errors with k = 2 or 3
			#	   (when k = 3, [k+1] = 4, and [k+2] = 5, but k can only take
			#	   values from 1 to 3)

			clust.seq <- c(1:num.clust, 1:num.clust)

#OPEN# Loop through clusters

			for(k in 1:num.clust) {
				if(nrow(clust.dat[[clust.seq[k]]]) <= 25) {
					if(nrow(clust.dat[[clust.seq[k+1]]]) > nrow(clust.dat[[clust.seq[k+2]]])) {
						clust.covar[[clust.seq[k]]] <- clust.covar[[clust.seq[k+1]]]
					}
					else clust.covar[[clust.seq[k]]] <- clust.covar[[clust.seq[k+2]]]
				}
			}
#CLOSE# Loop through clusters

#OPEN# Loop through clusters

			for(k in 1:num.clust) {
			
				# 'ellipse' package used to make a 99% CI ellipse around each cluster
				# centered on 'clust.mean', based on var-covar matrix of points
				# in cluster
				
				ci.ellipse[[k]] <- ellipse(clust.covar[[k]], centre = clust.mean[[k]], level = 0.99, npoints = 100)
				
				# (1)
				# make matrix (length = 'nrow(snpj.dat)') holding 'clust.mean'
				# in every row, and create 'clust.resids' by subtracting these
				# means from each row of 'snpj.dat'
				# (2)
				# 'solve' returns inverse of the var-covar matrix
				# (3)
				# 'det' gives determinant of matrix by QR decomposition (no
				# difference - in this case - from finding with eigenvalues)
				# (4)
				# apply formula to each row (MARGIN = 1) of 'clust.resids' to
				# generate likelihood that each point is a member of the same
				# joint bivariate normal pdf

				clust.resids <- snpj.dat - matrix(rep(clust.mean[[k]], nrow(snpj.dat)),
					byrow = TRUE, ncol = 2)
				inv.clust.covar <- solve(clust.covar[[k]])
				constant <- sqrt(det(inv.clust.covar))/(2.0 * pi)
				BVN[[k]] <- apply(clust.resids, MARGIN = 1, function(x)
					constant*exp(-0.5 * x %*% inv.clust.covar %*% x))
			}
#CLOSE# Loop through clusters

			# (1)
			# 'BVN.all' holds a column for the likelihood of each point being in each
			# cluster
			# 'max.like.clust' holds the max likelihood value for each point
			# 'sum.like.clust' holds the sum of the 3 values for each point
			# (2)
			# need vector indicating to which cluster a given point belongs on the 
			# basis of the likelihood values
			#	-> 'clust.member' takes the 3 values for a point, codes according
			#	   to column of origin (1, 2, 3), sorts codes in descending
			#	   order across the row, and returns column [1] which holds
			#	   column code of the highest likelihood
			#	-> NOTE: in the extremely unlikely case of a tie (2 or 3 identical
			#	   likelihoods on a row), the value entered for 'clust.member'
			#	   is determined by which column the tied values belong to: order
			#	   of precedence is col.1 > col.2 > col.3 (i.e. a/b HET > b/b HOMO
			#	   > a/a HOMO). Considered so unlikely - given num of sig figs - that
			#	   no safeguards are in place
			
			BVN.all <- cbind(BVN[[1]], BVN[[2]], BVN[[3]])
			max.like.clust <- apply(BVN.all, MARGIN = 1,FUN = max)
			sum.like.clust <- apply(BVN.all, MARGIN = 1,FUN = sum)
			clust.member <- apply(BVN.all, MARGIN = 1,function(x) order(-x)[1])

			# must ensure likelihood of being in ANY cluster is above some
			# threshold (3 low values suggest point cannot be called), and that
			# the max likelihood for a point is sufficiently high (to have some
			# confidence it is in a given cluster)
			#	-> 'clust.indic' returns TRUE provided the max likelihood is at
			#	   least 95% of the sum of the likelihoods, AND is above 0.0005
			#	-> TRUE/FALSE then multiplied by the value (1:3) in 'clust.member',
			#	   so points that do not satisfy these criteria become 0 (and
			#	   changed to 5 for plotting purposes)
			
			clust.indic <- (max.like.clust/sum.like.clust > 0.95 & max.like.clust > 0.0005) * clust.member
			clust.indic <- clust.indic + (1-(max.like.clust/sum.like.clust > 0.95 & max.like.clust > 0.0005)) * 5
			
			# plot ln(SNP) data and colour-code by classification: 1 = a/b HET
			# (black), 2 = b/b HOMO (red), 3 = a/a HOMO (green3), 5 = no call (cyan)
			#	-> axis limits set to be 5% lower than the min value of X(Y) to
			#	   5% higher than the max value of X(Y)
			#	-> 'dev.set(dev.prev())' ensures plots sent to file rather than screen
			
			dev.set(dev.prev())			
			plot(snpj.dat, xlab = "probe a", ylab = "probe b", col = clust.indic,
				main = snpj.name, pch = ".", xlim = c((min(snpj.dat[,1],
				na.rm = TRUE)*0.95), (max(snpj.dat[,1], na.rm = TRUE)*1.05)),
				ylim = c((min(snpj.dat[,2], na.rm = TRUE)*0.95),
				(max(snpj.dat[,2], na.rm = TRUE)*1.05)))

			# comment out following 3 lines to eliminate 99% confidence ellipses
			# (blue [4]) around each cluster in output plots
				
			lines(ci.ellipse[[1]], lty = 5, lwd = 0.5, col = 4)
			lines(ci.ellipse[[2]], lty = 5, lwd = 0.5, col = 4)
			lines(ci.ellipse[[3]], lty = 5, lwd = 0.5, col = 4)
			
			dev.set(dev.prev())

			# concatenate the genotype calls ('clust.indic') with the confidence 
			# level of the genotypes (max.like.clust/sum.like.clust), and name the
			# columns using 'snpj.name'
			#	-> for 1st SNP (j == 1) want to attach this 'calls' data to
			#	   'genotype.dat' (initially holds just the indicator cols from
			#	   'intensity.dat'); resultant object = 'calls.full'
			#	-> for each subsequent SNP (j != 1), want to attach the 'calls' data
			#	   to 'calls.full'
			
			calls <- cbind(clust.indic)
			colnames(calls) <- paste("Call", snpj.name, sep = ".")
			conf <- cbind(max.like.clust/sum.like.clust)
			colnames(conf) <- paste("Conf",snpj.name,sep=".")
			if(j == 1) {
				calls.full <- cbind(genotype.dat, calls)
				conf.full <- cbind(confidence.dat, conf)
			}
			if(j != 1) {
				calls.full <- cbind(calls.full, calls)
				conf.full <- cbind(conf.full, conf)
			}
		}
#CLOSE# Finished analysis of the good data

#OPEN# When data is bad

		if(good.data == 0) {
		
			# an uncalled/bad SNP produces a col of '6's in genotype table
			# and a col of '0's in confidence table
			
			calls <- cbind(rep(6, nrow(snpj.dat)))
			colnames(calls) <- paste("Call", snpj.name, sep = ".")
			conf <- cbind(rep(0, nrow(snpj.dat)))
			colnames(conf) <- paste("Conf",snpj.name,sep=".")
			if(j == 1) {
				calls.full <- cbind(genotype.dat, calls)
				conf.full <- cbind(confidence.dat, conf)
			}
			if(j != 1) {
				calls.full <- cbind(calls.full, calls)
				conf.full <- cbind(conf.full, conf)
			}
		}
#CLOSE# Finished analysis of the bad data

#OPEN# If don't want to continue analysis

		if(good.data == 99) {
		
			# writes the data collected so far to file, but as yet there is
			# no way to restart calling at an arbitrary SNP in the input file
		
			write.table(calls.full, file = genotype.out, col.names = TRUE,
				row.names = FALSE, quote = FALSE, sep = "	")
			write.table(conf.full, file = confidence.out, col.names = TRUE,
				row.names = FALSE, quote = FALSE, sep = "	")
			
			graphics.off()

			stop("Exit program early")
		}
#CLOSE#

	}
#CLOSE# Loop through SNPs

	write.table(calls.full, file = genotype.out, col.names = TRUE, row.names =
		FALSE, quote = FALSE, sep = "	")
	write.table(conf.full, file = confidence.out, col.names = TRUE, row.names =
		FALSE, quote = FALSE, sep = "	")
	
	graphics.off()
}
