# Supplementary material for: A low-cost open-source SNP genotyping platform for association mapping applications
Source: Genome Biol. 2005 Dec 2;6(12):R105. doi: 10.1186/gb-2005-6-12-r105 (PMC1414086; doi:10.1186/gb-2005-6-12-r105)
Supplement: Additional data file 9 — Each row represents a D. melanogaster individual, or a blank. The first column is the name of the individual (or blank), the second column identifies the replicate spot (spot 1), and the remaining columns hold the intensity data, with alleles from the same polymorphism in consecutive columns. The column names for the intensity data are constructed from the amplicon within which the site resides, its position (in base pairs) in a sequence alignment, the SNP allele, and the barcode marking the allele. [file gb-2005-6-12-r105-S9.txt]

	individual	replicate.spot	es02.02472G.BC01a	es02.02472A.BC01b	es02.02560T.BC09a	es02.02560C.BC09b	es02.02719C.BC02a	es02.02719A.BC02b	es02.02815T.BC10a	es02.02815G.BC10b	es02.02942T.BC03a	es02.02942G.BC03b	es02.03327A.BC11a	es02.03327G.BC11b	es02.03366C.BC04a	es02.03366T.BC04b	es02.03435A.BC12a	es02.03435G.BC12b	es02.03536A.BC05a	es02.03536G.BC05b	es02.03659A.BC13a	es02.03659T.BC13b	es02.03707A.BC06a	es02.03707C.BC06b	es02.03766C.BC14a	es02.03766T.BC14b	es02.03972C.BC07a	es02.03972T.BC07b	es02.04133del.BC15a	es02.04133in.BC15b	es02.04220A.BC08a	es02.04220T.BC08b	es02.04612G.BC16a	es02.04612A.BC16b	es03.04752C.BC01a	es03.04752T.BC01b	es03.04984C.BC09a	es03.04984G.BC09b	es03.05334G.BC02a	es03.05334T.BC02b	es03.05363A.BC10a	es03.05363G.BC10b	es03.05471G.BC03a	es03.05471A.BC03b	es03.05525T.BC11a	es03.05525A.BC11b	es03.05891A.BC04a	es03.05891C.BC04b	es03.06023A.BC12a
1735	blank.p1.01	spot1	1475.679	1077.956	437.655	420.681	221.972	568.957	2505.416	1985.149	2809.923	309.476	185.910	617.181	44572.784	4610.367	1283.153	362.806	5910.727	1875.240	1144.629	416.117	397.896	824.884	0.000	0.000	4574.115	0.000	2506.316	448.224	519.266	908.227	440.278	657.308	322.339	424.563	1512.413	1426.916	158.424	35.077	5707.988	1211.426	517.033	486.460	173.764	1880.286	665.825	176.218	5474.475
585	blank.p1.02	spot1	1446.691	2103.237	970.373	980.195	1300.702	1561.790	2491.838	2581.877	2619.500	1571.495	33.534	1350.577	120607.235	7201.610	1581.709	879.933	3499.772	1916.407	2314.917	512.331	1150.315	2735.272	0.000	370.105	5532.929	0.000	3386.047	362.176	671.153	3163.121	201.628	504.764	1686.265	1288.541	3384.262	2090.415	1535.748	369.155	15392.364	4468.151	1650.477	700.541	1156.462	4812.203	1838.194	655.014	17503.210
1619	blank.p1.03	spot1	3932.523	2584.382	3829.809	3898.176	1614.614	1444.789	8117.227	6213.675	6310.615	4671.286	976.045	6862.241	244993.961	14694.019	8450.972	4027.623	12707.018	2759.125	7004.378	4011.255	1573.237	3394.538	216.234	942.927	33678.461	1964.304	16194.923	4029.416	1614.321	4406.436	2078.333	431.522	3198.796	5339.188	6179.386	4055.903	2707.943	1066.115	25758.185	8743.495	3503.550	2066.682	2279.515	15979.830	4389.944	2561.487	19021.175
761	blank.p1.04	spot1	4113.000	2093.630	3862.259	2988.334	2098.604	542.526	5972.830	4301.001	23936.730	1796.296	1072.345	5784.950	177905.066	9656.695	6602.142	2843.896	14573.142	1917.134	6485.206	3011.399	985.798	2041.372	133.320	153.613	33346.542	3165.917	13320.766	3291.945	1658.489	2989.761	1663.784	471.117	3086.340	1911.273	4120.722	2224.735	1964.000	824.971	18529.215	5604.640	2733.366	1161.525	1594.520	8825.798	2879.670	1072.798	10326.618
878	blank.p2.01	spot1	3843.884	3066.229	4556.877	4229.152	1765.996	1206.535	9370.528	6646.061	10626.889	2605.597	429.460	6661.679	236575.149	10773.046	6440.173	3038.926	13207.552	4572.260	7755.042	3053.810	983.352	3088.977	284.646	1197.302	13062.698	964.739	13495.140	2923.963	1482.302	5516.139	1280.611	1089.284	4473.433	2884.634	6032.994	4956.110	2093.395	303.307	21872.004	7743.666	2024.659	1907.469	2278.300	9876.555	4091.207	1317.162	22039.641
450	blank.p2.02	spot1	8066.104	2506.232	3897.919	3847.129	4786.273	3638.471	5973.631	5451.763	25652.290	4229.792	1014.935	6330.101	205989.014	89189.848	6314.794	2491.813	31057.544	3337.175	6311.068	2556.329	3363.303	5867.897	118.890	211.649	50997.470	6219.756	10833.223	3166.947	3085.377	5648.547	1693.242	410.148	12675.550	4691.144	5853.230	4051.581	3093.026	616.842	38361.077	8666.905	5636.317	2068.204	1886.257	8284.052	22360.777	2723.079	30154.901
888	blank.p2.03	spot1	5442.376	3919.148	2171.319	3007.123	3472.607	1107.538	12332.662	8856.669	15998.852	845.334	1602.832	10388.938	259493.497	13948.841	9600.508	937.763	12406.708	5602.610	5900.540	2576.488	806.785	5561.947	134.116	526.542	25068.943	15857.488	19450.061	5497.134	741.978	5027.891	2574.884	479.252	10480.866	8629.444	7515.325	4501.760	3866.972	756.091	35180.658	10156.244	7291.510	2360.895	2288.400	15861.199	20644.951	1697.815	35938.346
2204	blank.p2.04	spot1	852.761	799.349	1538.891	792.339	591.988	723.770	172.509	127.554	3613.056	1032.062	110.870	681.832	29703.439	4081.713	1017.539	569.110	1392.826	838.159	1684.569	998.906	459.648	1183.283	5.672	0.000	3541.536	24.517	1447.357	304.409	224.821	1043.659	284.915	6232.975	824.286	4511.434	1980.524	763.984	618.863	176.735	135.249	759.758	1288.600	0.000	536.104	1160.932	293.056	733.075	1234.114
1201	blank.p3.01	spot1	1246.957	380.276	420.872	498.686	544.149	304.084	478.570	220.330	951.820	239.658	76.518	26.192	5830.852	2670.087	297.134	266.798	2228.372	517.733	404.948	139.639	455.113	416.555	0.000	142.804	3868.296	0.000	1931.406	244.770	257.698	315.872	0.000	452.782	467.530	552.931	928.682	354.986	0.520	0.000	2306.474	275.800	953.078	237.393	154.658	0.000	1312.788	12.788	4345.659
484	blank.p3.02	spot1	1894.095	774.408	1465.378	792.686	835.351	202.902	2249.471	574.549	8239.912	349.364	270.279	853.103	85841.093	5340.473	2237.544	716.210	8119.391	1200.452	1479.719	123.972	645.847	927.081	0.000	0.000	11153.412	0.000	3818.536	670.680	528.320	2106.418	247.193	181.999	2520.302	1238.616	793.019	0.000	973.755	233.413	2774.213	210.968	2127.677	982.119	104.187	159.259	7872.492	1614.957	2874.639
1504	blank.p3.03	spot1	7753.895	4229.529	5294.493	5168.816	5028.109	3918.031	9549.916	8189.815	20637.027	4362.963	1902.930	8704.785	307114.717	19731.021	10319.857	4727.911	27453.089	6149.833	8684.804	4905.618	3649.240	7383.930	309.918	1296.227	61906.012	3133.335	16183.223	5056.709	2974.083	7102.124	2568.207	698.654	11409.956	6208.665	13332.109	6271.224	4935.713	1507.963	98255.212	16007.246	8007.236	2852.521	5224.066	17515.410	14096.245	5874.013	60871.055
2225	blank.p3.04	spot1	7899.676	4130.869	4761.177	4246.404	3520.393	2335.788	7634.060	6693.145	28729.442	3451.528	1019.069	7047.047	261587.532	20211.795	7855.357	3621.442	34270.222	4092.948	9201.156	4456.641	2287.702	5433.016	419.701	966.871	48506.399	5171.218	13153.734	4363.443	2146.218	4836.236	2628.454	685.947	16765.480	30840.285	17037.806	6853.896	6454.428	1640.261	134606.693	22671.655	16871.993	3145.966	6784.688	17055.796	38808.306	14419.382	111572.693
1947	blank.p4.01	spot1	5170.685	2117.324	3720.310	3755.041	1975.341	1291.777	7075.584	3697.369	12977.236	2605.132	1093.413	4434.959	166845.424	11206.148	6470.300	2343.009	15540.997	3466.569	6063.884	2985.818	1785.039	3852.888	346.067	1091.651	22497.644	2977.648	7875.954	3017.102	1560.900	5814.511	1748.860	1011.144	11353.063	10609.499	3019.382	2846.980	4122.365	976.244	19419.066	5624.017	9006.963	2433.640	1719.967	5248.084	29368.169	5092.542	23658.001
1813	blank.p4.02	spot1	5334.020	12909.591	4118.767	4684.561	2159.666	1823.880	8665.162	4626.659	5640.117	12088.149	533.150	6117.946	189121.575	204784.540	7615.459	2801.133	49546.461	4753.664	7500.705	3688.943	1150.274	6841.214	252.917	917.407	10658.577	19496.518	11894.206	3385.316	1314.842	14545.189	2475.721	408.232	36614.326	11037.849	6289.755	5431.266	9678.574	1487.861	17387.391	7540.331	5627.157	16153.873	2101.797	10807.746	9030.000	31373.661	21494.878
1827	blank.p4.03	spot1	7222.482	5488.304	6364.955	5121.812	3307.504	3760.297	12840.664	8160.238	26038.968	3905.223	2026.039	11771.231	348928.614	22054.681	12350.977	6126.957	25524.223	6265.764	10154.935	5620.944	2231.408	5922.308	892.900	1212.102	50990.582	5103.673	20390.633	6494.445	2768.036	7569.260	3381.642	1019.458	41629.275	11181.115	16958.621	8102.573	10430.718	1753.347	141155.541	22838.346	22412.013	4333.408	6508.636	20767.303	96685.670	10392.338	88224.994
1405	blank.p4.04	spot1	12159.837	4269.964	6554.144	4374.966	6067.763	3243.087	17364.682	8251.326	48901.144	2978.932	1829.927	9874.933	329250.736	25085.892	10260.377	4418.177	45139.469	5903.306	7901.316	4197.903	3674.666	6770.986	1268.888	659.727	98159.258	6373.733	32735.907	6934.793	4620.386	7759.936	2399.329	438.867	21916.908	7746.167	8504.767	5862.388	6333.695	1597.346	52393.085	12463.928	13766.314	2076.580	3513.922	14360.280	8147.241	18160.028	32362.732
1674	blank.p5.01	spot1	9527.882	4854.566	6764.511	5712.102	3831.063	2136.695	9981.227	7187.331	35242.364	4646.258	745.559	9248.574	181458.423	24117.469	10308.986	4013.911	40156.269	7883.401	10441.483	5222.781	2915.274	6661.993	607.329	765.678	61576.573	10322.738	17322.487	3591.801	3437.818	11805.009	3497.446	557.593	8558.209	22217.896	11493.167	7358.495	5920.176	1490.294	29520.124	10648.648	9709.962	3505.324	4719.545	18806.413	15521.964	9440.833	49071.334
386	blank.p5.02	spot1	4224.835	5511.801	5793.579	5635.291	2874.447	2563.518	13829.816	9768.972	13538.968	3944.409	2105.582	9421.549	82361.495	15153.406	10912.358	5585.212	11409.453	8006.600	10501.823	4051.761	1945.983	4911.695	335.427	1362.528	22846.144	3565.211	13847.907	5390.828	2096.613	9859.084	2310.907	475.030	20073.127	22096.328	16278.659	6954.417	9117.742	1917.569	107418.641	20026.142	13970.279	4516.990	5757.778	16113.787	27526.421	14758.238	81921.517
2264	blank.p5.03	spot1	7365.737	8907.982	5565.942	5450.685	4301.896	5348.110	9415.979	6419.326	27262.976	10937.032	1639.851	8990.722	153028.095	21718.665	9036.138	4234.264	19092.413	13008.808	9965.759	4868.718	4316.351	11820.686	360.213	1130.450	54097.349	12753.621	18596.967	5200.204	3314.797	13002.797	3028.617	1076.975	12234.257	7895.526	11872.973	6586.706	5278.517	1129.393	45361.807	11984.354	9778.778	3442.471	5004.318	13537.587	18151.658	6999.736	32463.471
1268	blank.p5.04	spot1	5105.403	3418.188	4514.906	4889.007	2125.001	2092.912	8311.815	6903.327	17317.798	4515.236	1876.344	7845.470	120501.601	18567.434	10565.662	3762.022	19916.649	4380.928	8769.143	4201.683	1965.549	4983.171	502.423	748.016	40857.118	6247.167	17541.927	5859.289	3167.077	8170.551	2179.023	369.693	8119.363	9463.824	9202.881	5500.229	5674.265	1515.576	68147.284	13386.689	6190.852	2568.852	4736.384	16349.761	15882.785	5638.250	40146.375
142	blank.p6.01	spot1	893.570	1666.485	3003.874	2583.685	1148.630	1382.121	4762.489	2057.893	3695.507	1220.192	281.865	2363.161	11755.976	3969.340	2926.871	1047.146	1071.130	2831.824	5111.745	1349.220	1432.205	3575.216	0.000	161.919	3264.886	0.000	2801.317	1382.038	362.903	2575.016	849.511	520.715	4998.323	4573.531	1398.430	1734.322	1408.553	334.259	6664.422	1998.722	2942.068	1118.189	295.259	1178.730	5013.198	2452.338	2361.699
286	blank.p6.02	spot1	810.525	2129.500	2441.743	2761.898	843.987	1342.113	5482.343	2236.167	3537.358	1799.099	471.098	3278.998	19715.872	4523.801	4316.950	1200.045	1978.482	2443.424	5481.110	1598.500	996.311	2515.316	6.646	483.172	2708.427	0.000	5047.639	1584.916	274.404	3600.195	950.453	138.907	2386.498	1964.242	1944.516	1912.130	582.358	713.483	4649.367	2357.196	1947.404	1604.109	918.935	2633.750	2396.181	1133.658	4136.700
430	blank.p6.03	spot1	699.894	836.380	2009.372	1821.244	541.548	700.957	3561.490	2582.199	5378.008	883.355	260.527	2689.607	23553.609	2906.336	3527.069	1173.641	2484.483	1496.797	3877.623	398.381	321.413	2297.228	54.330	252.245	7368.224	0.000	5459.868	1450.303	362.532	2706.083	614.041	0.000	5067.937	3338.324	2133.975	1368.646	1689.286	330.313	9584.008	2671.939	3020.447	1344.413	360.663	2205.947	6031.595	1468.455	2766.668
574	blank.p6.04	spot1	1489.539	2647.767	1902.244	2507.726	874.384	1487.942	4911.464	4429.403	7220.713	4369.954	367.687	4194.362	34831.400	5486.533	4619.274	2214.022	3934.061	3514.826	5486.025	1666.340	1177.771	3342.976	0.000	684.479	8007.908	281.807	7637.308	1876.227	785.903	4196.084	1163.490	38.627	4779.539	4923.008	4846.713	2947.816	2145.818	642.999	8296.730	4617.264	2796.608	1537.197	1029.205	5186.844	3097.339	2304.127	7012.268
718	blank.p6.05	spot1	2343.638	2824.063	4049.748	3646.457	1446.451	2297.474	6918.793	4318.460	7284.319	3556.265	1056.740	6181.922	64145.222	17972.146	7236.599	2944.600	8616.800	3787.831	6689.536	2927.203	1683.831	4694.273	117.371	543.192	16548.114	866.258	10790.858	2939.877	1189.661	5829.923	1400.411	141.644	5817.879	4453.785	3893.793	3383.570	2230.631	933.249	12369.333	4730.390	4149.808	1573.482	624.381	7015.676	7639.882	2891.010	8933.999
862	blank.p6.06	spot1	2260.304	3148.634	3668.273	3922.653	1414.329	1349.626	8434.117	6868.728	6882.843	2193.662	924.303	6370.790	88297.521	15458.498	7234.610	2933.507	6269.181	2262.849	7942.141	3327.025	1197.212	6138.211	361.363	756.596	13442.552	672.731	12256.004	3707.396	1446.937	5013.706	1437.802	368.632	3268.737	3638.911	5215.889	4516.199	1811.936	1260.408	12553.756	5865.561	3161.557	1634.188	1243.902	8186.434	4406.185	2876.987	9201.702
1006	blank.p6.07	spot1	3046.516	3663.997	4078.491	3490.473	1644.801	1670.692	6710.739	5350.278	14529.607	5731.553	813.255	5263.495	61775.214	11473.432	7031.844	2801.138	7003.359	4784.471	5716.040	2162.753	1791.734	5034.807	184.317	424.940	22741.991	2350.461	14433.424	2740.287	1509.172	7708.929	1656.393	122.405	8011.105	4684.988	3943.537	3228.180	3131.989	1048.632	11359.668	4821.749	6042.559	1584.495	966.272	8850.257	11701.746	3075.207	7904.847
1150	blank.p6.08	spot1	2040.814	3051.633	3516.575	4713.396	1404.654	828.908	5340.894	5637.838	7073.950	3539.480	696.188	6500.927	45179.341	6837.883	6913.614	3170.745	4410.317	3921.815	6766.111	2775.068	1715.741	4532.730	244.805	513.892	9530.940	1805.559	16449.162	3722.568	1230.438	5980.743	1201.490	410.473	5721.680	5410.451	4944.481	4576.813	3046.090	1094.230	13652.752	6905.851	4709.014	2309.423	2280.030	11326.941	9483.857	3460.488	9623.804
1294	blank.p6.09	spot1	3773.548	3685.302	3737.029	4396.503	2158.606	1662.695	6282.335	5216.365	21867.421	4815.094	1413.944	7198.357	70994.391	9252.776	7257.431	2668.598	13266.264	4422.048	7522.106	2892.321	2091.811	4609.101	95.908	275.906	35374.774	4878.102	12979.234	3599.708	2155.673	7259.200	1500.485	91.308	5021.654	4652.762	5205.894	4297.813	3230.686	1554.135	15559.762	6750.609	5152.905	1926.995	1701.598	9576.098	9794.801	3248.163	9030.474
1438	blank.p6.10	spot1	2952.094	4315.440	4054.498	3776.377	1559.298	1828.829	6019.723	4416.319	6353.507	3382.110	1050.116	5144.908	27340.126	6020.182	5643.078	2265.026	6358.066	5037.836	6876.610	3164.584	1149.268	3835.486	121.233	368.605	9022.856	2267.289	10267.862	3101.962	1471.360	6433.963	852.813	78.264	4791.568	5712.447	5646.403	3342.176	2664.623	1169.334	10103.340	6025.631	4995.122	2326.322	1040.194	8407.402	7850.937	3875.116	7777.272
1582	blank.p6.11	spot1	1299.264	885.548	1593.017	1508.508	531.308	546.314	2191.576	1086.955	4870.547	401.729	8.482	2385.422	22539.941	7705.461	1559.691	1088.856	5833.502	1458.116	3333.137	1186.293	501.082	810.068	0.000	307.026	7043.235	2038.423	3203.137	1293.078	348.865	1862.871	0.000	0.000	2494.538	2169.394	2028.708	1556.581	1211.271	437.165	3956.763	2122.800	2022.605	537.160	331.735	3746.359	2197.175	1290.036	1893.641
1726	blank.p6.12	spot1	1379.757	2108.814	3478.914	3719.972	1195.360	1218.015	5463.600	3949.594	5832.608	2085.977	713.020	5319.066	47612.828	7150.529	6929.812	2612.885	3908.768	1940.777	6145.121	1847.302	1138.742	3598.349	17.305	0.000	10177.633	2939.829	9174.476	2841.434	1127.750	5562.770	1601.027	424.551	3569.499	3528.472	5177.950	3503.838	2441.423	1106.065	11258.272	5489.499	4341.965	2177.714	1734.529	8574.937	5984.124	2212.623	7563.085
1870	blank.p6.13	spot1	2707.426	2257.155	3287.382	3491.397	1328.427	1598.437	4806.350	4288.550	9654.885	3228.439	488.888	4572.461	55732.341	24462.425	6619.219	2745.992	11491.748	2471.152	6612.759	3276.923	1441.939	4553.893	91.583	910.215	15708.843	3616.709	9870.369	3290.707	1173.356	5569.269	1736.213	363.939	4437.347	5696.025	3890.548	3929.460	2501.388	1088.322	12515.042	4947.913	4195.028	1827.857	1416.360	9449.760	8781.752	3259.960	7131.812
2014	blank.p6.14	spot1	1676.091	2135.365	3652.713	3281.067	1207.593	1555.522	5564.900	4506.781	4720.867	2154.992	711.654	5654.425	42625.673	8202.394	7008.161	3266.529	5342.642	2496.507	6891.102	2463.308	766.101	4915.253	64.449	654.571	6933.783	1597.141	8361.362	3712.748	1086.391	4605.255	1583.953	1348.142	4397.530	4891.339	5616.717	3863.826	3019.755	1228.825	10436.805	5654.764	4348.756	2127.810	1718.148	9811.279	8793.948	2833.051	7597.540
2158	blank.p6.15	spot1	2642.201	3244.758	4917.117	4701.945	2700.368	2232.751	6982.609	5339.058	11996.202	4085.140	1691.863	6203.223	79606.245	14850.624	9690.988	3877.399	9220.933	4395.671	8738.292	4214.931	2153.321	6614.280	304.208	1173.211	17458.642	4377.240	11026.766	3948.339	1377.840	7609.568	1548.814	2657.978	8493.766	11524.555	6367.407	4926.721	4898.002	1727.501	17638.425	6732.617	8107.536	3678.961	1925.618	11977.935	14345.385	6381.533	13840.184
2302	blank.p6.16	spot1	2257.457	2862.901	5912.804	5440.552	2036.377	1983.991	8021.016	5472.539	8455.501	2771.260	1264.706	7394.271	102062.701	10405.619	8800.758	3632.554	5405.624	3294.474	8991.059	3604.520	1965.314	4840.205	577.171	1479.383	14418.907	2581.311	10170.494	4127.456	1554.283	5018.705	1677.132	18988.392	5565.701	6979.738	5267.739	4632.314	3635.860	2399.546	14253.805	6962.799	5695.585	3262.353	2260.330	10987.389	9514.977	3908.891	10326.386
143	blank.p6.17	spot1	6644.226	0.000	835.774	540.658	202.742	0.000	1229.449	955.437	2658.390	0.000	0.000	0.000	9877.607	1505.941	0.000	499.010	148.426	0.000	1338.844	0.000	100.474	508.413	0.000	145.716	2761.387	0.000	821.864	0.000	12.265	284.820	227.121	0.000	1514.625	2148.222	0.000	162.851	122.610	74.631	550.050	0.000	437.068	37.815	105.992	207.710	300.536	676.508	854.695
287	blank.p6.18	spot1	783.588	1263.952	2336.168	2428.932	187.791	370.045	4693.003	2654.247	1994.709	0.000	0.000	2913.451	28842.649	3549.397	3757.555	1964.364	1843.730	932.140	4171.315	1592.958	550.071	1867.281	0.000	0.000	2865.029	0.000	4646.438	1668.300	25.426	2198.430	712.341	0.000	3618.848	2894.720	1746.973	2320.196	1296.924	603.886	4930.282	2167.226	1942.130	1069.120	573.034	2560.822	3604.197	1621.708	4645.763
431	blank.p6.19	spot1	1413.855	972.786	2690.316	2522.820	666.206	477.476	6357.677	3802.801	8239.634	716.175	94.402	3336.440	43602.454	4290.718	4554.887	1526.916	5763.571	1256.759	5368.036	956.245	823.953	2298.626	162.561	358.680	7530.213	0.000	8072.971	2012.449	686.672	2684.581	737.341	0.000	6579.768	11106.047	2144.931	1678.577	1744.864	350.537	5210.695	2150.190	5920.067	1552.177	392.246	2154.333	7150.333	4423.442	3500.826
575	blank.p6.20	spot1	832.087	707.279	2500.032	2631.961	418.104	702.152	5953.428	3612.788	2116.018	443.646	327.810	3510.258	30668.841	2853.067	4467.877	1973.202	2271.589	1187.316	5456.294	1659.569	335.735	2175.853	100.587	341.274	2962.024	0.000	6208.027	1968.978	204.322	2839.416	564.722	133.638	5126.558	4393.570	2271.140	2415.144	1913.116	479.679	7627.929	2811.283	2560.526	1240.546	1241.057	3192.046	4966.329	2319.623	5082.036
719	blank.p6.21	spot1	2342.459	2242.958	1184.678	973.375	119.210	152.872	825.248	503.641	2105.286	791.256	90.960	762.202	9791.568	718.602	1207.728	233.306	1983.569	1509.227	2807.413	852.096	738.124	1196.235	0.000	0.000	1949.561	0.000	2932.872	244.744	0.000	253.269	346.220	0.000	4810.825	2511.219	1197.237	1502.431	1535.978	357.244	2644.643	1148.250	2502.872	423.057	197.498	930.195	3259.283	879.794	1199.966
863	blank.p6.22	spot1	1498.511	1116.604	3154.451	2716.693	476.039	221.400	5148.742	4047.493	3932.526	1110.222	505.808	3681.904	37248.041	4005.641	4025.484	877.168	2596.670	1279.691	5602.809	2298.509	213.440	1355.308	0.000	174.332	7537.460	2330.152	9962.462	2267.647	347.906	2512.494	375.830	0.000	4518.560	3238.692	3658.241	3539.625	2458.561	920.411	9682.837	4212.866	3429.741	1676.967	526.386	4449.674	5229.543	1992.610	5386.815
1007	blank.p6.23	spot1	1025.383	1046.394	2800.700	2589.879	781.531	316.657	5562.041	3920.471	10078.969	1187.295	348.815	4999.598	38017.418	4697.734	5409.370	2200.042	4598.770	567.555	4110.253	2363.824	741.161	2054.085	174.470	427.223	15959.520	1270.578	10081.700	1968.951	826.301	2047.247	1199.033	503.213	8961.413	3806.577	3004.592	2601.850	2508.902	716.570	8560.000	3904.018	5872.149	1283.599	960.856	5608.742	10854.692	3770.398	5367.027
1151	blank.p6.24	spot1	1517.264	1626.450	3104.116	2748.839	1015.563	1022.794	5089.411	3608.063	4884.300	1566.005	339.019	2969.893	41883.507	6051.607	3748.873	1608.560	3378.138	1240.993	4906.826	1936.710	871.546	3642.765	121.069	235.386	7337.027	2262.958	6797.655	2464.835	1125.759	4108.007	545.080	244.871	4673.182	3860.912	4165.503	3337.643	2511.817	684.617	10800.776	5479.910	3560.849	1526.813	1651.833	7529.836	6124.586	2171.745	7583.335
1295	blank.p6.25	spot1	1125.040	338.802	2622.815	2531.075	865.334	187.049	2803.273	2401.894	6114.743	846.412	9.884	2769.684	29746.083	2814.108	2947.033	956.834	3756.653	321.432	3894.145	2041.804	446.250	1042.886	190.993	0.000	7430.767	1547.707	6094.909	791.085	728.442	2259.911	498.768	297.674	6145.233	6051.380	2940.604	1460.649	2553.595	742.991	6796.684	3515.009	4999.336	1581.739	994.704	4340.713	8066.043	4549.037	2794.442
1439	blank.p6.26	spot1	907.161	1704.238	3103.810	3095.459	854.194	662.819	5409.611	2989.006	4816.316	1539.715	452.441	5296.415	42224.331	4993.446	6026.821	2427.299	3347.468	1933.957	5156.018	2565.075	704.810	2390.875	4.808	278.863	8249.510	4057.400	8821.039	3221.037	1350.564	4237.857	1419.941	78.535	5162.364	6923.838	3430.775	2298.566	2936.767	847.576	6985.545	3829.375	4030.846	1720.048	882.722	6256.095	7320.461	3696.561	5725.127
1583	blank.p6.27	spot1	1789.362	2804.229	302.392	717.656	1213.396	1636.552	580.742	500.569	5752.520	3085.516	122.584	840.664	18949.618	4030.065	861.873	310.305	4242.750	3797.217	1503.116	394.769	1377.287	3383.863	0.000	20.398	7059.212	4115.201	1221.901	412.710	938.621	3936.393	132.431	0.000	5137.439	7490.905	2206.660	2170.253	3154.286	708.471	5022.954	2529.386	5843.200	2643.990	941.259	4140.106	10856.594	4652.012	3211.935
1727	blank.p6.28	spot1	810.160	1344.426	2976.182	2998.011	1277.408	837.223	3764.233	2683.933	3793.862	2177.422	184.339	3891.601	27355.704	2845.708	5908.542	2280.801	1324.277	1579.853	4484.323	1802.921	858.568	2194.995	64.502	222.175	3907.807	3016.536	5384.780	1745.651	502.933	3811.714	1719.666	0.000	1861.444	1970.805	3446.756	2881.595	1451.912	568.055	7138.161	3864.968	3208.209	1531.077	1395.830	6808.140	4101.688	1647.772	6269.463
1871	blank.p6.29	spot1	1580.186	2939.008	1211.394	2374.049	617.452	909.384	2586.043	1471.553	5131.312	3344.111	287.992	2575.808	23415.905	6965.156	3805.768	1453.371	4404.142	2542.078	3146.875	1460.640	987.239	2450.094	0.000	250.351	4580.237	3447.304	3972.601	1393.576	993.575	4611.199	850.689	342.053	6681.887	7722.526	2845.798	3130.752	3851.063	1101.746	4882.897	3284.956	7497.205	2037.354	594.152	5419.587	12198.129	5057.578	3727.280
2015	blank.p6.30	spot1	1015.890	1510.206	2962.096	3112.190	767.283	948.888	4223.847	3841.640	2890.940	1949.824	620.602	5420.371	42687.412	4829.804	6081.352	2439.637	2855.404	2090.339	6517.852	2371.284	762.244	2483.197	291.073	1035.048	3835.377	1719.799	7708.815	2801.078	494.574	4438.752	1579.863	871.334	4822.448	4577.509	4222.438	3119.717	3100.150	995.793	9316.225	4860.621	4171.697	1640.112	2089.305	8837.422	8572.210	2683.777	7696.770
2159	blank.p6.31	spot1	1212.744	2021.595	2475.513	3554.821	840.545	1090.481	3462.047	2639.047	4352.784	2625.758	702.928	4373.752	13224.366	3528.088	5416.028	2157.714	2254.660	2640.823	5677.232	2810.622	674.963	2572.889	469.333	901.853	5235.059	3529.262	6792.725	2456.363	771.216	4337.069	1240.038	1089.092	4681.154	5211.008	2660.401	2634.394	2914.305	762.383	4811.778	3319.836	4521.993	1771.064	1589.756	5293.572	7105.834	2681.719	4543.856
2303	blank.p6.32	spot1	4680.832	9575.874	5491.735	6079.878	4250.789	6177.188	6716.637	4800.861	17278.012	13605.507	1571.454	5963.107	64127.735	15075.601	8306.130	3271.820	8193.798	15308.545	9005.160	3663.030	5436.401	13142.852	470.623	287.893	13921.494	7646.939	9031.863	4218.199	3156.004	14029.260	1487.945	2530.345	7680.081	11044.182	5462.772	3833.876	6208.332	3090.444	9259.455	6237.162	8819.235	5151.504	2125.686	10304.983	15812.566	5059.861	7743.199
144	blank.p6.33	spot1	2479.055	3485.889	2771.775	3649.355	1932.925	2396.160	5512.132	5325.183	7688.169	3639.339	857.828	5498.161	66612.825	11889.042	5990.074	2389.000	3952.847	5195.498	5381.627	2160.367	2112.095	6162.140	0.000	613.148	8093.132	208.268	7187.247	2703.450	1339.955	7812.132	1547.843	206.019	4897.816	4457.137	3004.384	4095.946	1903.215	455.237	7605.416	3635.598	3309.530	1582.712	1261.972	5235.853	4425.171	2197.843	9419.820
288	blank.p6.34	spot1	3998.230	8640.383	3280.252	3585.222	3631.136	5705.233	6489.159	4347.842	16614.740	11160.302	581.894	5044.076	120887.817	17892.443	6328.271	3022.412	7122.333	12561.002	6415.636	2106.581	4578.422	9425.631	181.063	315.949	13886.600	3297.864	8234.995	3492.341	2076.904	14580.620	1713.009	349.400	8155.842	6968.196	4622.712	4333.728	3734.758	895.448	11277.985	4307.721	4632.774	2507.736	1677.605	7225.070	7383.992	2796.384	12091.295
432	blank.p6.35	spot1	2679.424	4445.290	2181.197	1434.796	1260.628	1781.495	3490.548	2864.424	9518.150	3752.905	1121.253	2542.134	83745.859	9095.368	3061.238	705.120	6379.855	5179.546	3742.951	1115.484	1117.354	4017.591	0.000	289.691	9590.463	0.000	4886.435	3318.199	818.293	5737.925	557.721	173.289	7357.216	7114.574	3363.100	2533.754	3536.979	612.949	7218.196	2814.181	4229.028	1451.136	231.100	4000.640	7646.983	3077.651	5168.996
576	blank.p6.36	spot1	1313.073	4593.703	2408.738	2346.241	1931.245	3224.005	3362.242	3452.374	7790.869	5441.204	673.550	3566.157	54888.652	8319.456	3908.093	1075.476	4617.746	6664.233	3700.500	1605.494	2906.318	6964.180	208.541	213.421	8448.931	553.074	6481.230	2217.951	1234.455	6355.696	319.458	257.487	5420.773	4745.402	3072.154	2993.479	2602.766	1074.245	8219.602	3312.869	3423.904	1476.766	541.704	4676.285	6315.973	2331.329	7284.852
720	blank.p6.37	spot1	2610.265	5636.101	3036.666	2746.562	1417.680	2037.433	4281.086	4147.785	7980.284	5301.079	950.899	4275.875	75331.784	8717.159	5636.975	1780.953	5035.310	7600.736	5481.106	1940.537	2012.627	5016.734	284.489	0.000	9670.261	1080.331	8746.279	2477.859	1135.532	7639.209	685.648	214.436	5783.019	3784.542	3173.353	3491.035	2140.350	1116.243	9462.166	4093.009	3859.308	2075.092	923.903	7197.819	6093.732	1933.344	6602.904
864	blank.p6.38	spot1	1139.184	2194.201	1697.269	1727.921	1080.340	1313.733	1691.409	1417.516	4502.556	2808.290	98.749	1799.602	36289.159	4625.272	1422.008	192.660	1484.548	2904.088	2887.981	880.834	983.111	2928.317	0.000	36.952	5067.903	0.000	4620.678	919.655	599.979	3304.963	317.756	11226.853	3564.391	3175.842	2346.122	2251.363	1731.530	902.139	5079.750	2186.913	2114.087	985.768	355.632	2240.737	3697.619	1275.094	984.908
1008	blank.p6.39	spot1	783.610	1088.727	3963.565	3643.971	444.690	379.197	7847.568	4747.109	2328.659	846.922	529.039	3438.463	24592.744	1955.588	5413.269	1778.101	2288.318	1577.498	5035.922	2103.187	244.541	1198.483	758.365	1064.743	3824.220	275.870	8973.532	2358.576	166.682	2002.990	1132.259	654.443	3833.083	4365.530	2123.639	1347.878	1509.969	593.786	3886.503	1972.664	2434.381	1334.450	149.157	2400.253	3831.314	2077.755	1722.317
1152	blank.p6.40	spot1	792.206	1049.142	3498.285	3696.299	451.945	376.963	4420.646	3726.719	3554.656	701.056	853.869	3972.251	54486.725	4943.941	4356.372	1931.878	1609.109	966.573	4633.417	2335.392	626.173	1845.991	0.000	349.163	3946.220	2887.942	8878.850	3283.713	546.432	3079.662	1131.123	628.148	4031.968	3829.689	3350.852	3357.344	2050.267	961.993	8360.696	4784.685	3175.675	1524.279	1096.668	7080.418	5649.823	2611.946	5270.358
1296	blank.p6.41	spot1	1866.194	1411.837	3788.011	3476.509	1003.408	723.279	4312.981	3996.640	7310.447	1803.642	352.295	3286.648	71278.609	7493.383	6129.458	2327.969	6071.985	1908.955	5350.186	2609.720	830.472	2758.345	477.666	257.726	12052.913	6020.633	7778.171	2743.667	1172.867	3977.333	640.199	548.491	5937.206	5032.996	4149.716	2774.625	3379.232	1182.870	9694.592	4595.182	5103.440	2297.921	1129.272	7694.551	7641.554	3421.260	5932.057
1440	blank.p6.42	spot1	761.000	486.904	911.996	789.328	528.463	484.871	111.402	3.145	1204.451	430.097	59.123	644.314	14392.919	1082.926	617.052	131.847	1280.913	592.203	1066.368	486.960	130.993	1092.878	0.000	0.000	1020.649	8433.747	260.122	637.490	0.000	840.345	157.362	0.000	3008.324	2965.684	2798.925	1845.356	1686.327	850.752	3665.017	2050.237	2128.834	1035.465	414.757	3389.901	3469.636	1743.853	1334.808
1584	blank.p6.43	spot1	3200.419	7426.009	205.360	257.560	2200.373	4063.543	378.672	210.413	5209.789	4241.748	0.000	210.053	35899.344	6030.030	259.397	172.911	5069.198	6087.524	463.926	184.670	2254.026	8084.488	0.000	0.000	4355.974	9908.840	323.392	388.220	944.252	5978.077	7.061	0.000	3354.158	3882.787	2999.891	1976.912	2253.503	708.874	4802.111	2360.963	3491.915	2251.774	664.894	4865.276	3691.603	2060.531	4312.945
1728	blank.p6.44	spot1	1040.996	1659.951	1002.448	1891.582	639.732	726.820	1529.030	1384.706	3486.954	2446.348	96.644	2797.390	58873.466	4498.806	2988.077	846.509	2211.250	2132.954	2801.719	453.800	1049.429	2040.283	132.311	53.138	4553.512	5391.219	4081.835	750.224	544.527	3495.972	986.889	0.000	2999.846	4598.171	3833.571	3612.197	2465.580	884.590	7982.005	4480.818	5103.884	2320.880	1055.418	6485.886	6475.622	1967.315	5362.126
1872	blank.p6.45	spot1	1861.948	5110.911	1248.574	1348.968	2027.756	3582.861	916.893	700.440	5435.133	4360.130	0.000	1312.537	20179.167	2323.279	1564.649	306.202	2716.520	3711.296	2352.066	1026.451	3288.251	8390.940	139.563	0.000	3756.858	3644.153	1194.630	650.254	1137.826	3793.018	0.000	294.872	3831.674	3106.907	1544.320	1772.675	1814.050	847.950	2766.231	1682.052	2194.656	1320.291	339.899	3032.530	4403.429	1650.080	2325.564
2016	blank.p6.46	spot1	3451.663	6896.834	3317.348	3584.268	2572.934	3944.148	3643.839	3431.871	12630.430	11530.161	740.369	4258.133	75133.418	11787.740	6731.001	2557.090	5143.292	8796.087	7025.856	2633.324	3910.253	8281.814	359.432	729.605	9054.794	6416.316	8053.318	2740.206	4035.641	12715.234	1391.578	300.563	5459.914	5820.463	5254.387	3635.634	4060.604	1384.957	9478.356	5489.438	4564.097	2718.383	1761.031	8537.271	9278.582	3111.914	7053.442
2160	blank.p6.47	spot1	3834.241	5282.201	3768.377	4534.621	2542.343	2656.075	5431.574	5888.805	7173.679	4964.626	1112.096	5627.102	51568.062	9608.804	6531.431	2655.752	6288.038	7654.315	7090.950	3141.463	3150.099	8998.152	291.834	1324.584	10832.930	4906.904	8640.473	3827.473	1787.059	9297.807	1267.870	533.749	7696.068	10113.398	5062.798	4257.022	5816.329	1812.970	9324.865	6191.205	7276.069	2861.714	1884.007	10731.955	12619.799	4639.238	8801.360
2304	blank.p6.48	spot1	3942.696	6559.811	4118.216	5660.464	2884.263	4061.720	7150.301	5322.601	11719.124	7666.651	1259.326	5962.821	134337.973	22881.338	8433.532	3085.423	7316.415	9642.110	8343.124	3573.658	2527.298	8377.150	500.992	766.965	12752.784	4902.190	8532.824	3805.304	2531.361	10400.908	1403.798	1107.695	6583.172	8737.270	5708.517	4122.076	4814.770	1871.356	12275.961	7781.262	6269.247	2707.831	1953.339	13243.706	13864.216	4490.792	9651.904
2224	f0001	spot1	57456.217	7665.826	113343.520	11425.782	27961.912	3013.263	196595.460	21410.024	236014.645	4758.561	4023.912	12592.673	549956.440	48805.956	90348.696	19221.905	173738.107	10154.264	50198.724	11050.279	17934.363	7156.083	9555.245	6604.878	337094.523	80687.656	403234.568	63294.097	13659.531	45372.786	11854.074	33385.472	105862.801	76536.619	41821.838	8199.829	28110.276	2615.389	337679.056	45301.346	63637.209	4065.248	16117.575	19499.094	8860.043	127399.831	204113.429
210	f0002	spot1	153967.756	15508.754	72795.351	9633.415	8580.628	14060.342	184067.613	232993.380	191685.043	36640.406	5805.257	12441.200	703560.603	49804.050	64066.291	11481.545	346842.617	24069.178	37211.429	11810.229	25512.179	7275.027	22860.870	9611.589	503857.082	24232.951	759112.306	80616.574	39889.027	8214.660	16231.239	8441.726	183049.606	20984.458	39919.707	7904.960	44671.529	4342.829	442914.132	56673.935	118703.034	4429.812	18747.666	15865.907	292784.547	115149.060	249137.405
498	f0003	spot1	106029.907	10529.445	11409.201	6102.403	8833.379	24973.315	44401.719	410019.108	42753.196	99854.128	6675.503	12889.389	743407.437	60786.554	139777.417	18548.264	294450.804	16424.766	55050.642	14373.150	27781.791	6331.030	33718.751	12139.590	605211.838	32662.169	890812.049	101330.213	39242.190	9161.447	29057.847	11372.804	186255.811	18466.800	44333.075	8367.166	47157.705	4331.957	521964.838	70176.199	112947.757	3901.606	18797.935	17267.708	442454.722	31859.509	328468.240
786	f0004	spot1	94410.138	10461.249	105161.241	10951.858	35184.940	17202.865	203474.585	265842.174	250437.737	56195.409	5480.496	20758.159	539836.424	746156.964	102125.483	82616.621	279134.788	15006.577	64408.990	12411.578	18841.954	25506.217	22559.565	70194.417	549222.224	105336.874	607904.027	90485.366	25792.697	82607.551	6503.056	67189.256	122694.594	180838.176	48023.914	8576.379	34348.724	3783.172	411475.518	57673.860	110011.635	4664.784	25079.769	20300.682	286301.344	95536.018	300752.993
1074	f0005	spot1	139883.578	15220.017	142039.925	14361.789	41438.256	3239.615	299803.478	26706.563	360845.695	5864.626	6104.323	17345.394	695631.350	64222.530	146981.968	27083.781	420872.797	21035.190	58561.334	15357.188	20401.680	5876.593	19265.666	10860.039	646570.192	37548.090	766643.801	90981.563	30192.132	10288.106	25208.351	11886.357	77675.637	162776.056	49623.650	9809.095	37358.889	3766.197	432040.644	66088.733	116976.724	3927.258	30431.048	24608.790	269977.467	88914.037	353167.644
1362	f0006	spot1	127063.791	13678.636	153383.340	13675.091	67829.947	5388.954	257339.738	25664.902	275623.113	4403.561	5603.463	16072.862	558298.405	51491.946	121178.744	22867.154	367731.473	19858.388	53576.316	14536.830	34324.023	9710.675	17297.197	8537.478	522853.695	26483.646	668631.675	85079.970	26029.767	10070.237	25435.700	10318.870	153687.845	16910.977	53876.118	9422.876	38726.210	4107.109	386285.877	51760.057	131806.722	3805.082	25180.861	23367.188	226422.675	98498.151	309961.685
1650	f0007	spot1	132359.754	13472.509	10989.832	7382.366	7102.225	24969.951	41452.095	385857.896	39654.382	130370.758	5377.782	20574.598	461739.118	811257.183	106070.051	106335.056	329706.798	18394.164	68030.246	15277.943	16398.462	28309.502	28844.900	77492.836	424540.278	125157.928	484705.578	94943.836	21424.945	101649.749	16250.670	52424.435	87844.621	198630.880	52121.195	9118.545	43033.655	4098.432	352615.295	45843.342	117096.201	4005.428	25204.687	24920.874	292798.782	106871.274	202816.954
1938	f0008	spot1	60916.178	6616.189	137918.001	12306.707	33387.669	2866.938	229873.175	22937.579	465345.859	7765.510	4076.169	11059.716	508191.591	46399.820	114096.071	18979.877	189267.702	9774.159	51703.663	15795.718	18294.131	5503.730	16274.686	9432.742	733049.142	48562.745	511913.605	78778.425	25680.902	8422.232	24733.149	10694.630	72198.389	141373.236	37681.688	8779.512	29471.292	2272.306	313204.895	47811.657	89391.679	3899.149	22474.746	20496.749	246913.106	74877.828	248836.680
2226	f0009	spot1	55078.102	7065.619	127681.743	12706.625	28591.062	3050.259	206308.720	18893.186	241773.898	4056.007	4574.599	10845.409	501350.823	40080.610	88408.928	18641.552	145751.500	8012.891	54040.093	13793.709	17547.000	6035.137	13379.709	7983.003	414122.386	25014.841	540225.945	66817.615	21779.642	5648.602	24043.844	11106.338	80587.085	140144.588	42876.400	6937.678	26975.220	2785.384	276864.368	41472.832	82742.873	3751.728	19037.040	16664.337	251151.241	79897.516	221598.648
212	f0010	spot1	93260.259	9198.855	93335.467	10021.703	7588.479	14576.701	196050.243	128613.985	179536.874	38319.349	5556.959	14795.036	652807.106	51707.367	122978.201	18605.192	267571.424	13200.259	55757.014	11392.081	26786.832	5614.977	21203.569	8400.665	407549.571	97559.719	642574.512	82269.498	22045.409	68012.369	13901.434	39450.783	90168.671	186787.609	43784.777	7813.952	46296.224	4441.699	385910.390	57621.241	111947.890	4267.657	19659.987	13225.854	11169.713	191078.063	347374.723
500	f0011	spot1	81937.892	9821.555	49239.461	7797.576	38752.346	3695.210	96772.829	13943.833	216794.277	4213.228	3683.312	10278.772	542929.586	44359.046	39505.214	8846.763	309045.572	17633.091	23607.136	7455.075	21149.547	5872.807	8648.653	4780.861	512591.712	32906.781	365111.731	44953.226	22996.281	7285.360	10548.042	4901.785	152295.469	105476.757	33810.261	7379.317	44158.510	4792.330	351653.126	43953.928	84371.561	3612.021	19913.787	12829.313	322844.639	54334.315	236853.958
788	f0012	spot1	153460.530	14381.541	95124.641	9656.344	38794.576	18495.157	194769.571	250804.374	197723.371	43022.727	5616.234	19330.317	431989.590	666016.868	107899.212	82821.706	360546.000	21251.228	54889.859	12800.877	20371.019	28324.012	22713.059	63397.164	413811.279	78361.972	630874.370	88423.269	21867.896	66335.556	33642.305	10613.275	73707.494	201750.616	48790.827	7266.663	42359.796	3922.095	327755.757	51363.296	111057.462	3868.199	23361.929	17942.719	207402.646	118192.351	268434.877
1076	f0013	spot1	143422.857	14433.591	137689.609	12251.213	44561.050	3183.133	281513.256	26043.194	278576.344	5380.008	6146.745	16581.065	582628.386	50520.623	134801.481	25495.955	404077.830	19188.023	54155.926	14537.920	24842.982	5678.700	16097.321	9119.794	546223.604	27712.061	748348.045	90852.571	27301.447	8487.292	25537.380	12012.780	159492.919	22197.425	46728.187	7955.057	41175.384	3497.774	630685.919	79171.064	141662.288	3737.864	25417.275	19083.503	455068.598	29107.941	272848.987
1364	f0014	spot1	80336.864	8319.092	55045.235	8786.457	19471.023	9591.581	94734.815	140198.474	153375.192	37681.073	3003.086	13809.723	314790.157	575270.761	46252.066	41041.207	242603.179	11926.183	33338.791	9576.777	10468.471	18366.398	12726.495	42548.428	283156.634	84206.347	278115.096	58905.613	11143.516	55199.173	8795.709	20637.808	102434.364	101245.771	40059.723	5555.262	29661.187	3008.152	380171.806	51529.061	76943.245	2531.706	18412.845	19056.603	8539.327	132777.678	92887.926
1652	f0015	spot1	96851.347	9922.702	79741.131	9327.282	24617.393	2269.255	180703.654	15411.421	198264.095	3449.085	2875.681	10291.481	469555.479	40202.454	84504.427	15282.995	242779.045	10595.735	40701.339	10338.268	15466.178	3691.939	11305.062	4610.970	361640.698	22904.079	333039.751	54241.761	13129.739	6883.769	8881.588	34695.303	49802.406	128814.521	33995.627	5900.399	25581.151	2811.905	228178.389	34550.357	85899.433	2216.083	14764.815	15836.006	351281.966	23284.241	180713.328
1940	f0016	spot1	52841.716	5328.229	62479.312	7344.205	22265.010	12542.347	89477.527	143276.521	124593.057	33554.244	2595.106	9862.541	427940.567	712339.507	55886.464	45650.533	155559.806	7559.878	37035.123	8088.002	17053.748	21879.948	13570.145	43512.091	218502.547	64072.183	302503.677	61858.431	19962.447	86142.356	9335.049	30282.198	50754.506	100085.489	29838.471	5395.204	20686.651	2180.828	188219.849	26268.252	60771.121	2506.511	14231.218	12895.865	188878.975	63758.858	151671.802
2228	f0017	spot1	81425.628	8311.433	101478.685	12903.091	18789.818	11144.511	147295.722	236929.352	193677.161	49316.276	4632.149	14613.426	341987.045	630013.652	83904.263	68666.535	205281.057	10088.423	66631.176	16611.716	12546.483	20853.069	20078.983	68791.355	386280.256	224374.076	712709.605	87257.720	30823.139	9453.219	27273.102	13811.482	100796.475	18711.020	43958.354	7247.662	36918.454	3384.025	487587.124	60419.487	101290.149	2948.323	21309.450	20542.829	449937.696	26336.185	200991.179
214	f0018	spot1	73576.006	8733.461	105278.291	11042.431	43847.595	3210.788	236804.591	22111.756	218015.965	3856.081	4919.045	13006.673	565878.346	56638.594	102687.144	17078.615	227022.531	11150.638	45644.741	12119.373	24099.044	6520.691	15556.695	9121.675	443613.505	21700.138	773726.111	74408.452	29929.563	6917.283	20165.216	10106.855	110359.705	130616.982	35229.090	8418.432	19798.297	43937.430	316039.914	47887.603	103348.393	4556.996	15726.586	13710.358	249924.817	90156.731	295753.687
502	f0019	spot1	91858.006	10226.514	75757.163	10132.498	43367.209	3800.101	160587.710	19664.252	216421.515	3363.252	4127.943	12189.032	611965.568	52318.554	50090.900	10164.588	288617.549	15076.581	33451.016	10260.404	25365.076	7283.625	12976.081	7362.451	460752.962	25292.234	550353.713	67972.002	25976.029	8491.397	8684.284	6605.657	103090.422	195149.107	47825.989	7944.204	35719.385	4087.211	361037.323	51996.078	84641.123	4568.082	26303.112	16526.747	214894.285	74082.698	284456.059
790	f0020	spot1	119238.852	12171.168	108811.503	9519.533	34425.858	3143.178	226751.933	24464.969	247395.102	4194.385	4907.481	12064.428	564927.691	49295.260	106283.984	18940.061	323886.948	17531.637	44813.567	9874.472	19390.525	6160.441	17179.207	8338.473	523463.999	24103.752	479870.231	55546.057	30726.899	7023.966	22673.846	7832.855	162928.829	16540.999	38789.793	6690.775	44801.676	3855.964	475899.279	62229.950	106134.437	3069.662	19059.875	17488.965	376136.570	24696.307	259213.421
1078	f0021	spot1	73768.873	6995.871	75935.317	10133.317	32036.929	14481.625	154465.158	201355.092	168413.630	39137.774	5875.506	12860.407	479287.753	39329.128	129536.735	19301.389	191214.593	8915.649	46664.378	11714.469	30587.320	7759.470	23880.793	7878.532	453556.569	24218.082	686096.286	90830.755	25750.157	6449.930	25596.084	12513.006	145308.667	17746.830	43949.862	9224.400	34587.893	3600.041	517778.171	68298.069	85602.400	3753.288	22928.958	20462.999	363079.513	23322.203	274490.531
1654	f0022	spot1	105615.677	10846.523	115148.538	10768.811	56568.358	5531.751	197525.282	19214.761	261262.467	4494.080	4015.209	11296.811	608173.184	55380.625	72997.848	15204.887	179636.480	76504.351	40767.852	11517.042	29550.346	8724.678	14800.806	6448.538	490601.154	32347.103	502418.742	64102.411	27814.444	8293.039	16470.350	10785.227	63076.461	116490.400	39853.536	7042.698	23926.664	2712.761	249172.609	37510.281	83447.153	2764.351	16728.761	14833.957	191792.112	72936.486	207990.875
1942	f0023	spot1	82306.014	9172.084	102783.754	9548.425	23654.098	1834.460	163124.644	15106.577	201028.210	3298.822	3465.424	8549.270	413655.373	34511.602	64358.726	11613.080	251210.329	11666.417	37501.779	8925.040	13386.068	4474.094	11904.424	5196.260	344305.096	21945.147	294744.413	58348.418	20945.252	6432.489	7168.885	25647.951	92455.685	10479.794	21061.362	6126.042	21250.203	2166.849	242868.385	28793.224	54920.157	2096.654	14382.640	13021.392	223364.443	14609.402	180814.691
2230	f0024	spot1	39084.183	4270.338	64355.059	8126.756	13368.258	6303.752	93496.859	121708.326	131336.651	28718.409	3009.680	10329.422	182840.323	257301.805	36185.751	27736.837	102192.116	5641.765	34410.421	8398.360	7127.719	9146.753	12578.549	32909.114	233746.623	56642.682	288212.421	48363.441	9275.747	24433.250	7852.173	27503.991	4665.688	145412.200	38016.703	4811.257	17030.720	1854.165	16439.920	14609.563	50501.572	2475.549	16621.428	12495.981	6337.288	79775.588	166337.135
216	f0025	spot1	72559.670	7602.783	65012.224	9325.409	16408.006	11261.507	137355.688	219012.584	161785.597	36225.285	4577.982	14308.772	412012.559	583165.605	62982.423	52300.616	222595.335	9695.484	40648.993	9247.994	13622.129	20103.951	17161.913	57166.878	317025.884	75122.365	524511.082	75509.619	17977.165	58669.715	10618.003	34397.112	94003.677	139623.904	37543.336	8637.300	35065.050	3778.933	352268.038	41645.088	81652.947	3891.272	19894.876	16478.563	202042.769	80017.990	341990.847
504	f0026	spot1	66836.641	7053.797	9224.073	5254.741	4742.946	17496.694	28826.174	263499.368	24902.634	75868.139	5200.202	10773.037	558166.206	41425.148	109848.488	15519.553	184915.762	9879.052	49986.671	10134.062	20700.250	4686.899	23157.591	6893.491	280311.813	85299.879	551401.892	89804.994	20183.793	66192.647	10676.332	34754.274	111052.745	55880.841	33864.375	7663.113	31257.585	3703.327	367608.702	32808.122	75201.668	3302.475	15172.224	14451.947	254123.843	40629.252	239904.899
792	f0027	spot1	131383.042	13131.712	86844.600	9836.508	26538.225	2357.816	186193.840	19271.902	200212.210	3032.735	4476.699	12286.796	534922.431	41989.325	83984.959	25220.978	315566.555	15793.158	42138.705	10468.807	17620.615	4721.101	13469.311	7781.974	409925.426	17639.576	550997.499	68812.390	27352.445	6937.647	12614.255	31047.577	135421.267	11574.609	35513.137	7975.890	28973.307	2858.727	419119.313	42699.968	77788.694	2544.103	16179.049	15316.335	293529.006	19624.056	217716.170
1080	f0028	spot1	87867.138	8437.319	113443.213	11686.615	19438.311	2781.115	208749.915	19822.155	464021.891	7481.334	5960.623	11002.633	578752.106	44482.361	104713.100	17618.328	234875.306	11049.379	45220.348	11044.868	18091.197	4692.564	15232.727	7936.444	805635.285	47564.730	670421.919	85919.732	30758.900	7706.343	17068.968	12053.275	64315.613	127891.983	31892.914	7114.749	26020.894	3268.442	310328.116	43559.012	71086.739	3053.620	15528.959	14312.701	6499.957	113726.373	208741.591
1368	f0029	spot1	68418.686	6334.371	42551.824	5211.575	19401.613	7218.899	61586.720	79841.869	203611.456	37739.564	1999.964	6089.804	217898.140	297337.006	27834.504	18822.974	165421.231	8623.878	20397.484	5123.521	11621.537	13638.522	8341.281	24107.295	325560.506	83155.036	198146.298	33753.215	8696.252	28220.210	5378.216	12984.644	41033.907	92065.838	19945.808	3822.326	14578.114	1968.829	112934.012	15544.951	44983.028	2136.418	7394.914	7737.632	109552.987	41460.453	87092.361
1656	f0030	spot1	53219.141	4682.976	42014.898	6773.559	3346.063	5304.415	93301.210	122403.279	123980.763	39607.447	2318.277	7804.184	263895.683	396480.867	31296.567	26641.111	144802.498	6411.808	26980.326	7444.067	7612.361	8323.536	12268.882	27750.990	250214.861	67340.463	262851.369	40571.805	11274.865	41932.828	7084.398	22410.862	39663.700	74535.191	19749.465	4291.464	14479.738	2240.510	121637.439	17148.997	51059.082	1871.136	9523.936	7856.389	8322.122	85414.770	109895.257
1944	f0031	spot1	46345.871	4674.753	6365.709	4725.616	11206.031	5763.530	66597.116	103874.091	138577.370	37274.057	2925.188	5964.853	439011.163	29968.496	49712.229	8656.838	136641.298	5031.239	31105.701	9674.878	14684.793	4047.907	12668.793	5414.684	316237.929	23997.855	363701.397	56102.122	20782.689	5601.108	14886.023	6883.366	89406.119	9527.609	23116.146	5222.960	18690.792	1815.057	194554.519	24018.983	56531.760	1811.267	13624.840	10269.115	258833.089	15679.630	137858.323
2232	f0032	spot1	53744.381	5002.039	5221.917	5230.005	4383.506	11549.576	18599.203	217673.482	23506.103	69655.157	3393.148	8960.595	248595.725	340661.135	43362.663	33616.399	132783.763	6726.834	42475.906	10022.297	7941.043	11935.219	15587.038	32335.357	251496.481	64930.316	314502.271	48001.010	12987.381	39172.816	18746.925	9488.714	45949.379	87740.175	32003.571	5337.006	14698.065	2001.444	235939.199	28782.665	45733.945	1667.893	13366.686	12901.107	125995.939	42026.474	155305.372
2209	f0040	spot1	17013.885	2039.992	7689.160	1549.943	8217.154	4159.916	36639.927	42173.304	65673.013	12841.552	712.239	3184.703	68112.537	111802.900	8068.991	4961.073	40180.327	3482.835	4219.989	1145.106	5293.154	6897.799	4142.518	7170.414	123436.786	149697.301	60701.655	10671.145	5213.248	11488.297	2607.317	6807.382	20502.294	32457.112	6439.662	2009.897	11006.204	1331.769	27325.906	5334.496	38993.415	2142.211	2050.644	2516.975	64680.895	22984.199	26739.091
195	f0041	spot1	14530.604	1677.413	9808.973	1802.889	3333.531	2068.582	47035.304	62889.392	41058.638	8844.592	434.539	1013.885	91370.726	123916.279	4902.662	3561.365	39432.147	2028.127	9577.470	2028.063	1705.032	2567.277	4324.883	13837.475	85007.316	58284.483	30142.430	3745.639	5276.049	14274.538	1145.174	2058.242	2488.191	50340.971	1352.072	192.036	12477.655	1154.120	2811.064	278.810	30428.388	1559.172	937.803	691.311	3785.271	48887.399	11826.384
771	f0043	spot1	43120.238	4371.618	2500.871	462.464	11828.215	4720.305	10390.347	13181.766	49862.187	11074.371	605.894	1449.852	308982.227	28143.170	6191.488	1341.462	107411.810	6454.264	1770.423	304.266	8904.686	2725.523	874.251	887.917	142786.622	4343.098	44381.779	3995.255	19420.562	3791.677	1364.399	854.262	19682.912	2637.273	2083.933	335.727	12826.691	948.915	20174.299	3183.734	25506.342	1048.098	1139.144	1475.778	107158.260	7537.149	24562.653
1059	f0044	spot1	30868.193	24041.240	3712.745	1726.080	1508.312	5607.990	4704.837	47222.030	6213.818	68423.735	0.000	1701.105	9560.773	285292.880	2744.189	2549.725	89863.905	6550.985	10110.811	1195.102	1537.296	12220.501	1482.017	9693.504	15028.754	105705.101	6379.555	6677.230	803.862	54573.076	586.916	2134.038	18498.631	21931.311	2335.944	840.826	10714.850	1109.126	6706.310	1675.257	19018.002	13965.779	2652.945	1619.801	4943.505	32830.185	22606.872
1347	f0045	spot1	64675.706	6173.695	11028.892	2343.911	11464.218	4785.373	37982.392	47545.856	92153.280	23589.820	1071.775	2833.194	286964.392	24864.822	16848.949	11971.854	163558.064	10548.369	6889.410	1906.632	5364.127	8527.669	3549.496	7895.182	236095.190	11041.677	106465.305	13706.124	13919.788	3873.233	6283.670	2045.542	37072.562	5846.236	5286.009	1218.378	14933.122	1538.174	49357.761	9067.117	34036.723	1677.650	2745.334	2868.482	163343.270	9776.686	53141.528
1635	f0046	spot1	49557.222	4322.317	24100.720	3571.494	17693.871	1914.607	88093.314	7922.056	129273.591	3695.464	1608.666	5592.122	285632.091	24783.510	16535.587	4943.000	130512.973	7888.787	8272.124	3251.670	9972.514	2705.268	4607.025	2150.404	178473.062	40272.564	139860.620	22781.138	9647.504	25501.898	2904.174	20082.691	32003.732	44285.945	11024.837	3140.540	16506.737	1549.987	84379.671	13489.201	49984.975	2735.359	5409.213	6038.759	196900.948	13038.752	90524.659
1923	f0047	spot1	34370.569	3032.756	22868.099	3577.702	12135.375	1192.210	45033.567	3663.001	80051.494	1322.729	361.086	1554.259	160384.089	12649.688	13909.787	2039.314	98117.058	5078.403	11644.901	3311.226	6131.489	2592.894	2602.230	993.718	118904.420	5838.312	49488.607	7821.757	9236.159	2502.198	3921.139	2663.812	22491.678	2959.076	4298.580	1723.599	9191.776	635.594	30220.775	5109.778	30878.207	1270.485	3340.312	2655.151	82668.243	5054.355	24657.608
197	f0049	spot1	55340.685	5780.159	15658.146	2113.504	10062.053	5210.576	54264.998	80669.153	76916.975	19274.135	1703.793	4500.850	280025.914	28304.507	20254.937	4292.440	152966.749	8091.462	10053.322	2788.796	8004.563	2916.919	7127.643	3728.315	205001.793	8504.095	243456.969	26899.115	14818.841	3380.545	6812.988	3078.876	65319.595	8306.261	10243.659	2438.873	20815.115	2288.585	54246.751	9136.553	56542.964	2407.069	5234.230	4134.399	118875.094	67448.833	86127.058
485	f0050	spot1	46421.094	4540.610	22298.974	2432.771	10503.274	1312.129	67694.930	6332.672	106878.181	1425.598	1721.784	4196.880	256212.150	21351.934	18852.750	3995.261	169053.157	7274.899	10726.100	2670.943	9721.920	2723.186	4135.400	2020.650	201791.912	8808.316	215277.544	23795.469	14956.220	3338.453	5440.510	2909.981	62121.723	7835.682	11965.818	2450.053	11230.655	19844.947	124137.231	19322.464	47934.844	2283.204	8319.757	7514.016	143057.547	43831.496	113997.909
773	f0051	spot1	70343.862	6575.732	2394.461	1544.855	2149.704	12068.640	16656.061	210085.743	6109.732	53075.056	1122.250	7072.362	14839.111	443411.839	22024.981	17780.764	186914.766	9994.796	14680.829	1596.907	1229.910	21859.479	7524.126	57307.509	14859.282	89945.366	18938.169	23153.357	1365.958	78411.491	4062.793	12970.466	4609.621	109532.072	18554.408	3609.826	21865.876	1592.845	14420.851	8524.337	39213.323	2507.794	9266.449	7603.057	5971.399	73635.821	158972.485
1061	f0052	spot1	37975.038	3985.497	16368.416	3060.923	15768.060	7083.955	48471.820	65894.987	61609.904	17011.165	1275.475	5095.341	170005.659	256160.361	12863.081	11924.572	104933.444	6580.138	11059.618	2843.938	8453.268	12381.977	4344.541	13072.463	142962.466	30196.848	129345.342	18574.692	9168.840	31150.698	2587.644	8648.148	3820.201	88489.127	20093.447	3678.508	16415.451	1460.346	14162.924	9096.805	34901.339	2272.482	10527.422	7697.650	6647.078	65828.684	160324.441
1349	f0053	spot1	72897.582	6836.730	90716.383	9497.973	50049.993	4761.836	244495.462	19859.439	162347.742	3439.027	3522.219	12278.425	392341.030	36174.934	71648.344	11994.300	208377.772	12116.978	31029.612	7573.954	26021.256	7529.804	12892.489	6320.130	235611.257	211306.032	423722.183	47065.084	23294.290	6133.832	18543.318	7160.477	75055.229	129305.001	27411.774	6178.072	34379.216	3024.338	178553.013	27644.402	82200.745	4386.793	11637.380	12428.942	253665.148	77153.682	205919.764
1637	f0054	spot1	66709.611	6175.212	20670.384	3549.867	13661.034	2042.214	111815.931	9014.686	100726.331	29679.083	931.748	6469.344	104762.814	309810.704	6453.633	19461.671	176412.608	10737.012	5878.558	2754.678	32642.060	4251.255	4310.146	17203.401	193685.782	192219.127	130826.985	17005.039	16303.395	5685.873	3556.832	11939.621	54389.365	6692.774	14657.891	4374.346	16662.318	1677.537	98156.623	13986.769	36062.734	1862.486	5565.987	120056.177	113714.767	30990.350	119633.093
1925	f0055	spot1	2981.461	1403.958	1649.703	1636.181	1414.449	991.549	4673.902	3999.969	16787.385	3467.425	295.080	2668.598	106327.796	10744.186	3250.189	1514.094	9622.060	2404.649	2409.106	1496.116	805.926	2250.724	303.919	880.873	21775.766	1074.318	6773.763	1627.054	1413.078	3079.634	1065.210	1761.064	62248.629	9310.516	10115.182	2573.687	17375.529	1681.537	20954.441	4029.241	39207.674	2085.139	2763.727	2691.905	119573.718	35006.373	17751.176
2213	f0056	spot1	41003.495	5141.805	44063.421	5355.840	19883.534	2094.706	157321.394	13528.174	139492.717	2997.396	4158.304	7918.126	264571.883	25549.419	34226.845	6872.679	108406.517	6605.163	17412.312	5351.594	9133.686	3641.483	8102.091	5465.866	233164.458	15430.502	256654.181	32043.301	16654.776	4086.771	5764.167	14707.268	63928.208	9357.585	15211.016	3835.918	16217.197	1716.272	114433.675	16539.286	53359.262	2976.305	7679.367	8254.796	241273.664	15519.663	93712.389
199	f0057	spot1	39716.074	4332.509	18982.758	2022.303	19110.564	9108.671	78512.107	121167.910	77535.875	18141.668	2021.009	8008.704	166475.303	269794.564	16822.140	15495.680	125417.237	7015.130	12103.528	2589.492	10951.112	16309.439	8622.940	22760.470	153916.065	30341.621	267754.191	36276.327	7114.524	24868.696	4288.370	10030.166	52675.937	82629.428	16871.760	3859.523	23674.971	2337.180	158561.258	23998.246	56582.436	2183.943	8884.861	8582.403	162816.269	61582.499	201081.021
487	f0058	spot1	96602.733	8152.643	4288.017	2429.134	5900.571	20339.607	19265.994	170151.383	23814.875	60722.724	2333.464	8098.704	264979.604	374547.082	31505.862	23470.777	270313.253	14615.020	19087.647	4718.915	14524.822	17240.461	10100.365	22985.747	266201.060	59548.926	290875.362	46197.309	13897.932	46066.047	7002.977	15849.292	72379.999	114431.532	21066.679	4561.619	27648.246	2372.264	169766.128	26462.115	70885.154	4260.089	12526.037	11714.078	225361.611	68526.105	193107.036
775	f0059	spot1	90404.179	9388.805	4355.157	3197.800	5033.897	15114.287	20038.677	184307.179	30989.466	61696.344	3514.278	8682.310	372678.077	36630.588	49118.596	7824.253	258298.782	15719.615	24216.373	5989.229	16885.309	3903.616	13665.876	4985.669	421399.968	20137.079	417905.451	42676.514	24773.147	4770.734	12202.442	8307.424	107288.790	13461.846	23549.365	4940.580	30812.177	2632.992	214931.307	29635.947	72315.433	3095.047	14006.637	16104.712	340704.404	22676.793	193701.110
1063	f0060	spot1	82091.756	8564.983	16875.866	4176.495	8041.772	16799.845	54845.858	134781.905	88062.300	43840.717	4196.450	6897.837	405733.135	41506.510	43323.636	8724.772	239932.999	15125.147	21268.442	6348.977	24683.072	6528.141	11950.807	5380.412	342853.983	20356.051	341474.795	40610.405	22751.421	6205.459	11265.903	5811.930	71531.854	9356.635	25884.605	5597.150	20514.861	1795.275	215691.676	32621.859	46676.818	2658.361	12394.433	10413.744	103535.833	62370.654	168448.543
1351	f0061	spot1	133485.642	12269.869	6524.447	4434.010	5598.751	32476.729	22287.288	239562.402	9653.712	89515.089	1675.820	13970.356	30808.237	773112.421	11322.362	46946.089	336195.677	20390.041	33458.680	5794.941	2799.612	49958.089	9136.942	73051.394	23798.018	156320.198	21358.126	27987.670	2095.025	103398.259	3986.485	21064.580	10638.451	276284.084	44380.238	7768.223	35031.801	3249.717	23722.512	13780.488	93900.889	5568.332	17677.991	18453.595	14065.613	151887.203	224247.830
1639	f0062	spot1	99415.716	9233.870	78782.601	8836.804	32266.980	2956.353	175071.586	15783.554	188516.343	3807.922	3189.339	8270.603	417797.973	38139.199	57210.091	11579.653	232274.281	16730.478	30073.149	10309.122	15465.215	4169.158	10292.661	5420.723	351006.087	21836.183	334581.987	43973.311	20856.905	5506.527	7379.166	21311.901	82679.156	10189.557	24231.181	6421.854	22955.506	2018.321	188058.407	27096.655	66347.012	2935.032	10658.608	12035.902	297863.442	16061.910	169693.700
1927	f0063	spot1	32026.982	170464.801	26085.394	5738.385	4676.398	2767.435	30761.456	389256.584	10104.026	120656.540	2294.662	14014.875	17646.296	762854.183	15544.785	78794.937	360070.573	22176.994	52415.836	9120.019	2329.281	44228.138	16590.848	110868.511	22548.098	197027.311	36044.320	44568.732	2074.342	131444.756	5794.363	46151.404	133384.193	17740.819	32497.201	7359.808	35725.950	2887.897	27598.887	8811.973	9092.531	91795.232	14274.259	11980.006	10369.458	140288.076	40359.803
2215	f0064	spot1	42488.631	4515.991	47482.777	6927.982	10755.332	5096.949	97050.346	118637.413	104769.662	26111.136	2145.201	10013.591	11564.892	417978.222	25999.647	19036.166	107553.020	6433.109	33618.295	8077.633	5496.762	8068.836	10033.154	25110.216	211048.610	41110.776	209367.782	30304.255	8929.981	24752.057	12094.979	4359.316	7138.915	166844.440	14905.251	4157.043	24279.944	2409.075	97835.744	16010.621	67369.999	3576.907	7209.136	7670.844	321649.635	20458.789	92917.680
201	f0065	spot1	89886.378	8401.885	44472.952	5397.609	17330.960	8972.065	131060.372	179847.568	120056.457	28769.527	3431.889	10304.885	268831.745	388537.314	39096.376	31515.571	258900.823	13541.477	29549.884	6653.517	9724.646	14076.788	13320.208	41717.593	258215.638	51552.652	373636.033	52504.504	11325.383	38001.725	13852.629	4984.100	81114.199	114604.317	17628.193	3918.337	32872.855	3370.602	154521.081	26191.572	77848.916	3242.170	14632.248	9381.321	244956.710	86274.367	173669.318
489	f0066	spot1	49574.057	4613.347	41588.049	4340.301	29313.448	2215.890	135977.780	13840.423	149044.942	2343.464	2539.869	8255.747	312390.031	28936.216	41281.716	7111.219	162529.125	8325.586	20604.625	5296.084	14949.561	3479.947	7775.061	5006.035	285665.160	13426.159	362923.351	41180.567	15748.179	4739.922	4640.623	15348.298	81656.962	8920.202	20694.618	4739.550	24243.839	2565.320	268290.988	36499.157	59096.564	2927.822	14326.345	11163.463	240443.113	14223.367	204678.937
777	f0067	spot1	94466.733	10442.449	79996.422	10191.890	40845.739	2828.791	305263.768	26473.982	246631.122	3886.783	4337.395	15105.966	610580.197	51793.114	110819.512	19280.061	250881.650	13727.273	56723.491	12579.944	22155.486	5228.510	17556.207	7056.564	520813.718	25625.405	490390.151	65154.786	19265.251	7590.866	9920.068	30183.083	112425.613	178213.741	41072.035	7329.601	42540.887	3706.013	379886.675	50438.257	98490.865	5137.181	19742.261	21324.946	499947.115	29040.737	360272.768
1065	f0068	spot1	100353.787	10467.950	81854.434	9200.544	30937.874	2858.389	220552.521	20696.158	211877.201	3613.740	3571.016	15206.494	479016.321	43567.055	63571.076	11689.304	311331.633	19267.434	34664.424	10488.314	17140.802	5226.217	13074.658	7249.060	375560.766	21804.038	514138.003	58779.330	27245.465	6900.443	15107.519	8172.443	8229.798	239033.497	41017.317	6089.427	40391.135	3390.962	26031.451	15783.407	94568.890	4973.792	18560.517	16824.860	14268.668	161040.560	300239.686
1353	f0069	spot1	133319.416	13399.152	69974.331	8305.443	39207.549	15499.193	165654.496	203095.738	150338.364	36296.621	3715.556	20386.896	335522.166	460206.587	56719.198	38928.291	341473.747	20671.730	43270.678	10681.178	19436.442	25036.774	16352.513	40149.593	312318.080	56966.788	376345.422	54708.842	16724.033	49187.435	22701.905	7157.549	115606.675	14850.408	39164.891	7785.737	36180.386	3671.103	282411.855	45524.834	90887.957	3934.296	17499.027	21513.964	305030.678	79969.267	261093.790
1641	f0070	spot1	101053.190	9120.049	80707.417	10153.638	35374.753	15523.502	166987.446	202403.715	150857.516	40946.847	3343.916	13527.247	295193.018	463906.681	53896.503	47314.555	231187.583	15506.307	47115.262	14508.814	16660.852	22978.412	16912.471	42997.986	347129.910	72861.190	339617.159	54109.002	12441.381	41822.034	10511.959	28579.524	78232.917	130992.456	32973.147	7157.212	38334.006	3285.111	204729.949	33224.012	86610.730	4255.752	13794.323	15522.544	249598.557	77563.048	208381.463
1929	f0071	spot1	121481.913	12419.788	101104.328	9850.653	47595.055	3585.651	249808.868	22666.849	244235.508	5052.988	3913.162	10150.473	455916.556	43951.414	94556.307	15110.991	320600.825	18210.128	41020.984	13313.006	21986.099	6412.954	16342.411	8324.173	440651.678	27558.573	437987.309	61174.770	25296.566	7126.136	19724.004	8717.572	46843.026	139823.078	35267.051	6894.305	30794.458	3117.833	194283.226	31954.380	78420.401	4498.176	17463.902	14435.879	189410.717	98622.809	254203.109
2217	f0072	spot1	51887.265	5299.868	90954.456	10384.994	22633.087	2119.715	197264.123	16048.582	190643.317	2845.751	3114.398	9918.048	326879.766	30173.163	47506.885	9698.569	116502.841	7258.372	35325.088	10625.591	10179.536	3640.296	11647.405	6461.809	325764.405	19105.659	350656.738	39723.672	14988.856	3626.980	12799.403	7881.118	91435.582	11978.721	20097.222	4427.803	26121.029	2532.160	141383.882	20031.678	81519.151	3054.999	11184.225	9291.463	270903.762	16936.928	97220.868
203	f0073	spot1	78616.195	7082.844	72492.418	6296.979	57478.114	4156.552	216322.269	20262.955	187232.905	3380.786	3999.813	10011.889	502399.718	43639.170	58853.123	9843.777	242505.042	11858.259	31451.724	7881.383	30833.009	8692.666	12056.221	7456.139	411326.559	20000.991	606909.628	60053.565	21588.599	5708.135	13409.974	6479.604	130933.606	14474.606	31453.193	6840.116	37983.706	3214.388	409581.170	53902.759	95265.382	3190.125	15540.052	13164.225	424623.019	28515.949	322849.016
491	f0074	spot1	81062.945	8135.771	116611.779	10895.454	25248.324	3674.352	276208.764	25295.389	462131.234	7000.077	4805.725	17722.821	550018.168	49336.190	77950.344	68782.949	285832.770	13322.245	41841.500	12515.540	24436.296	5549.362	15423.767	9111.510	937687.801	51429.229	755672.105	80075.448	30847.577	7804.243	23745.495	9368.615	142572.988	17345.699	41648.162	7829.936	38851.011	3840.335	462308.812	61928.746	93138.327	4495.169	13280.539	302233.038	311824.440	96066.742	276340.420
779	f0075	spot1	152729.703	16344.854	7611.046	5030.179	4546.156	24311.913	47961.227	427712.633	10506.622	106193.375	4619.768	20558.430	21491.612	1060458.040	18368.215	107161.152	422463.679	24574.315	50586.019	10848.989	2407.138	53701.696	13888.405	139439.486	22843.127	181249.616	584555.593	87047.238	23181.170	91682.186	15051.780	34783.681	85387.303	127380.065	39215.840	6057.812	36728.964	2929.783	274349.774	40956.724	94078.087	4324.985	17854.142	19352.092	270598.168	83619.737	202959.046
1067	f0076	spot1	161141.727	16872.544	88677.081	10534.803	47844.320	18589.376	194051.306	232624.536	43443.664	130813.700	4812.947	15985.933	408631.498	612311.310	84533.502	55770.362	446033.978	27219.660	55510.290	13154.189	26419.725	27923.071	20865.935	56533.388	534387.416	115494.462	509561.623	76372.031	21483.585	63975.927	12904.956	34577.123	83659.236	170024.774	45586.526	8002.963	46390.190	3434.909	342796.518	50297.624	111685.281	4721.656	20918.058	20773.464	359412.377	109390.521	318969.285
1355	f0077	spot1	132889.522	13064.479	152979.587	14874.202	50250.073	6292.627	312898.609	28681.268	288537.953	4901.879	5114.932	23322.069	734724.553	68976.253	152034.314	25929.322	367085.319	21598.402	59774.616	15059.727	43889.464	11347.479	18226.952	7788.069	470912.629	97198.198	484251.817	69982.794	22095.047	73871.017	15744.194	40524.411	123636.133	104129.290	59758.446	9981.543	53479.355	4529.632	543400.615	73995.321	120376.966	5084.161	21832.890	26091.394	16466.867	212560.665	341739.351
1643	f0078	spot1	126363.731	13812.546	112988.259	12154.328	41335.101	3335.255	294400.501	23713.273	258642.807	4905.350	4250.199	15277.558	584964.841	53477.365	85612.542	49193.589	325731.679	19929.532	56666.711	15562.047	20776.516	5890.536	14925.252	43285.599	453800.729	74637.613	474217.662	61954.051	31642.992	8047.745	15397.356	32688.091	83866.775	168293.452	37667.227	9344.074	35071.332	2704.841	286253.173	36528.826	72715.717	4559.447	17609.591	18513.091	249176.591	78817.968	312070.348
1931	f0079	spot1	107855.840	10353.791	59252.261	7518.452	48804.032	4326.756	205285.661	18189.814	120258.466	39026.171	1577.647	16977.824	132109.991	409702.592	14085.562	58612.756	275768.999	16652.401	29357.172	5569.037	16536.450	21275.316	13656.308	2404.963	29321.645	316074.517	31689.314	32390.571	12903.545	40422.876	3366.562	35789.151	64625.347	85651.251	19794.687	5360.861	21984.838	2028.359	20829.332	9380.371	65644.257	3645.660	14498.754	12839.656	139384.227	60396.932	220555.736
2219	f0080	spot1	89733.674	8234.302	6668.958	5601.007	5520.489	11515.799	21821.656	222730.106	28668.624	70445.559	3240.899	9106.013	381103.393	35115.782	34636.116	27879.194	178643.259	11662.012	26046.482	9443.995	13057.830	4568.574	17733.941	6606.089	342387.527	20354.016	386467.264	45096.114	22275.518	4591.229	15403.542	7389.429	78303.998	11895.671	18049.196	3241.295	23781.099	2833.069	216613.604	26944.902	57445.144	2654.454	6923.358	158692.871	316288.722	19043.145	93267.021
205	f0081	spot1	143722.749	11963.902	56547.419	7297.621	43201.741	23827.018	148224.005	240425.567	159837.537	41495.555	4564.143	14844.672	352455.993	607849.772	57809.683	51835.762	375590.497	24069.513	43353.180	9158.143	21598.511	32800.452	16795.873	53540.579	372547.470	88995.946	515314.888	69265.432	13359.330	63448.735	10419.524	27517.572	14916.769	252184.962	47470.040	7094.013	43979.094	4299.620	29278.521	18250.525	119583.613	5166.691	24033.494	14075.815	10941.836	228815.637	311077.203
493	f0082	spot1	171393.305	17729.357	77969.299	9295.775	28452.432	12022.274	207609.513	154376.011	176311.265	40068.428	5135.468	16706.871	446794.303	544456.513	87055.201	65521.442	482333.577	26397.679	54828.967	11385.138	16423.701	19936.406	16857.186	60915.981	365070.079	70578.407	597809.035	81315.512	11773.219	68053.441	5096.367	55372.660	105569.238	142497.848	52746.327	7161.653	38478.811	3546.354	44408.573	19286.344	109147.849	4347.429	23761.903	16540.406	284402.364	105964.368	420321.051
781	f0083	spot1	87174.529	9668.154	72082.783	8463.853	32627.440	14439.905	165691.086	199442.749	185156.772	41551.024	5098.409	18978.859	618198.487	53804.427	88365.801	15689.807	261179.216	15931.303	44827.138	10740.212	26747.914	6874.608	19065.177	7914.426	519043.173	26772.643	715890.689	71710.932	31219.287	7974.119	24262.652	13705.224	191675.914	21039.158	53841.580	8787.905	49521.508	5193.354	429960.398	58259.921	118044.804	4534.895	21321.618	27231.069	393533.307	120222.465	285116.644
1069	f0084	spot1	178275.167	17579.938	105622.179	11892.391	33868.899	16889.255	216967.193	285608.695	182036.736	67430.354	3230.770	20318.151	462494.516	725242.916	92983.393	75857.108	491717.626	27572.164	71254.700	9997.780	21814.265	31003.844	23039.283	64434.995	24181.840	174714.631	63509.784	31423.423	19308.083	77305.849	13667.290	38671.605	144299.893	92289.658	53073.868	10454.110	48495.850	4918.911	430928.425	64096.095	118468.365	5783.057	22813.353	22080.750	444009.403	63416.809	407826.104
1357	f0085	spot1	98080.330	9640.801	97765.850	11617.908	45875.904	4432.012	315841.440	28130.707	282821.568	5161.490	6170.334	18867.674	602709.210	55485.052	142711.483	25654.070	262649.128	14851.730	58305.796	16905.379	24604.231	6784.555	19329.897	9706.471	539951.613	31582.649	749908.880	89715.391	31953.113	10103.140	15643.974	47323.407	181141.132	21715.521	50929.337	10449.775	47897.995	4374.022	353785.447	44870.869	128399.559	6013.906	20139.663	24406.874	610605.284	32780.362	365525.780
1645	f0086	spot1	144490.977	15640.115	139578.259	12604.123	48700.422	3299.178	303496.234	25016.643	266819.427	5089.974	4390.379	14488.689	656681.979	59525.043	108269.027	19907.167	368769.004	24720.890	49754.358	17146.842	25868.409	6655.231	17779.010	8599.478	504810.863	33160.796	543856.573	73586.109	28377.652	10247.826	20995.378	10275.248	13782.196	261100.018	55057.749	9955.724	37664.599	3022.677	27155.552	20758.052	111040.645	5750.836	20169.335	20115.323	14037.258	188861.266	362452.818
1933	f0087	spot1	105642.102	11998.460	127959.175	11368.242	42429.601	3164.217	236040.485	21324.662	255939.548	4737.874	4912.577	14272.714	535493.875	53488.749	109464.799	19741.669	347925.199	19814.805	49723.212	14073.537	18969.059	5660.092	15522.363	8717.788	431717.259	29570.391	549702.563	80340.834	23565.658	8361.847	23926.679	10474.215	149679.520	17695.407	41101.885	9240.548	43300.941	3086.506	350492.198	50310.907	109412.445	4496.313	19971.549	17358.011	474529.701	27164.835	276081.255
2221	f0088	spot1	171800.918	17534.208	146095.827	15527.743	26877.987	4255.709	285261.371	28335.981	305693.051	6695.829	4980.040	14689.394	690889.522	62092.648	131465.818	23312.284	361354.891	21464.628	60473.880	14937.534	22181.953	7212.271	20159.679	10388.579	563400.783	36391.141	721525.750	82014.154	30496.670	8261.075	28953.253	13189.122	620.552	775.225	44050.434	9509.451	448.445	230.939	551136.761	68200.231	1560.450	338.118	22205.899	23139.243	1812.611	979.775	285842.039
207	f0089	spot1	122838.769	13262.779	63389.292	7006.712	64121.274	5504.977	216862.356	18835.772	254880.052	4190.808	3844.850	12142.293	388434.755	538843.725	94870.645	109441.200	406160.119	19961.986	23616.737	6409.829	34095.959	10102.412	11624.593	5363.162	391399.049	81323.352	398214.950	48052.043	14298.020	53274.599	5189.717	39612.936	129455.790	157627.130	43448.997	7211.286	43600.178	4818.366	37391.500	17432.402	118245.655	5102.827	19582.399	13886.848	259297.365	113159.447	370500.818
495	f0090	spot1	77650.053	7950.404	97347.563	8588.705	24757.140	2897.826	251665.386	25454.194	215801.156	2913.522	4922.546	11486.052	563095.568	49052.878	96305.966	16785.998	269582.926	12601.504	44244.866	11465.740	24444.782	5289.500	17045.456	9236.994	443061.571	30721.899	703429.340	73734.865	23031.320	7128.288	20598.610	8823.739	133142.600	14871.702	47692.743	8315.994	37265.787	3509.979	543566.674	67874.580	100908.196	3757.810	24351.915	20544.482	272204.193	94990.620	340265.729
783	f0091	spot1	106384.506	11947.138	146418.832	13210.990	56749.150	3951.399	318433.881	31756.029	341235.835	5740.320	6524.250	19671.752	839482.958	69015.433	139317.522	23401.205	343163.986	18518.688	60139.310	15221.188	31521.013	8080.921	19815.634	9529.075	694043.750	74330.236	890967.260	92014.355	38625.412	10483.604	12520.400	40556.966	190208.699	19710.406	51706.232	11567.429	51972.704	4234.289	540323.857	72550.050	120112.744	4347.309	26049.316	27178.680	610313.310	37670.616	383943.237
1071	f0092	spot1	134158.298	15138.129	138222.515	12001.029	73337.931	6391.560	313011.978	28872.763	289970.760	5457.212	6757.747	24452.178	680455.670	62344.967	139219.291	25242.238	400876.850	24062.385	53778.853	13666.313	39245.840	8983.224	19939.972	10112.726	620152.407	36751.903	782568.051	89863.169	34676.806	10667.797	27561.749	14562.131	149732.076	18026.083	48049.221	10788.460	42174.624	4082.944	574292.567	76099.564	99303.846	5032.455	23823.384	26290.604	462868.426	28028.549	434605.076
1359	f0093	spot1	162228.615	16116.945	117576.355	13222.583	104457.600	21127.329	197894.957	261969.463	200621.724	52604.513	5807.570	26438.875	443119.482	710110.324	101188.304	74590.529	426457.429	25369.535	63788.006	18094.252	25523.839	36728.336	24193.537	61062.578	412462.400	90617.428	795603.254	89283.219	32957.883	12829.870	31812.119	13034.594	129235.506	16729.008	54396.819	11424.517	44471.177	4200.821	446924.743	64768.668	98571.006	5389.717	24600.186	31143.052	362830.128	108652.838	359847.826
1647	f0094	spot1	164381.016	16644.919	99280.626	11416.688	39470.727	16621.885	191406.170	234140.724	228443.135	60729.485	5657.389	15859.092	792162.498	70818.954	123000.216	21960.917	391984.900	25985.441	55211.872	16907.812	35244.818	8263.579	26424.313	11098.328	640693.278	39852.972	616410.181	82282.687	35208.549	11349.318	26558.229	11072.870	169847.673	21731.787	50576.904	10358.422	50847.861	4592.681	497069.397	66333.855	117378.119	5011.630	22157.943	23213.570	592122.557	34571.458	341277.533
1935	f0095	spot1	128049.268	14471.332	47431.370	8197.691	38071.884	16120.875	108524.151	167401.873	176226.953	45771.666	2573.535	13225.258	351246.575	611515.466	33982.658	29431.084	403142.379	20329.632	30426.263	9234.322	21978.726	29523.376	13908.022	35849.055	341368.837	88317.490	242901.071	44409.122	12251.000	54378.013	12356.123	5151.854	110357.744	16483.543	39567.964	8322.258	31976.249	2988.249	250915.175	39232.142	95433.202	3950.056	22239.621	18471.858	269082.186	84942.395	244902.143
2223	f0096	spot1	87072.513	10302.878	104773.659	11072.392	31822.010	3244.432	224348.588	23169.504	255108.266	4811.342	4565.694	13286.835	544402.419	51833.660	90268.349	18091.331	230652.900	12640.298	45142.827	11857.064	18559.057	9860.083	14417.206	8851.628	476025.909	38624.627	594584.242	70828.639	24307.040	6983.772	21599.999	10636.463	145075.619	17230.819	38391.307	7792.178	37753.209	3539.515	390301.636	50136.908	88087.656	4368.739	16876.149	18765.466	426291.823	26323.642	242252.452
209	f0097	spot1	80574.969	8847.197	114297.943	10639.349	47772.888	3462.857	319120.892	27649.880	256878.618	3699.010	5597.703	13947.223	1189514.019	76880.078	84515.423	16523.144	262210.736	14326.350	38268.087	12045.158	26488.081	6517.033	18555.432	10259.257	371069.428	92243.883	861701.613	81652.791	67393.254	12753.878	18138.448	9225.831	207596.783	22089.626	38868.327	8088.125	50004.120	4576.282	455017.865	54590.807	156833.928	4600.385	18947.598	16983.232	448250.650	30683.056	351842.207
497	f0098	spot1	96196.074	9736.905	149132.529	13168.704	54024.438	4183.991	320366.175	29327.317	281716.497	4234.336	5978.648	15881.547	726978.901	53741.901	145677.737	21701.137	318180.379	15888.783	63788.129	16663.578	31271.486	7101.460	21392.051	11321.684	590953.893	32384.975	920668.905	95075.442	38748.863	9439.715	25762.679	13096.328	195919.125	18975.912	41303.937	8380.576	51493.475	4453.702	545476.866	70860.310	121919.924	4878.071	19406.215	18451.723	513679.276	31842.792	376472.534
1073	f0099	spot1	160139.833	17270.779	9900.231	6929.189	11566.198	30611.358	40865.485	414281.502	36773.258	122015.336	5012.744	17266.215	443983.612	765618.818	83197.271	78127.845	463935.605	23223.159	62138.208	13506.866	23775.422	35379.305	27409.077	62595.429	460241.664	118600.656	524401.871	84675.922	15695.631	77249.790	13528.546	42023.045	68199.666	121558.835	45451.940	9738.625	34750.943	3084.064	343442.355	50489.780	97780.495	3567.629	23383.855	22417.248	254170.197	83111.218	308086.305
1361	f0100	spot1	79743.373	9588.654	140648.363	12546.220	46827.690	3447.395	273659.986	24709.483	201267.066	53897.032	4724.379	21445.779	653823.999	55907.330	113711.209	22855.038	266685.435	13667.932	48501.034	14877.733	23763.137	6386.813	15572.151	9091.752	591527.103	31907.808	660003.863	87561.998	26358.098	10686.858	25536.270	10816.432	144544.017	17387.456	53092.198	8897.795	39862.729	3582.250	522019.074	68565.095	97659.653	4323.800	22490.158	22983.253	484587.726	28767.372	301288.034
1649	f0101	spot1	125112.227	13401.550	131675.912	12214.106	62370.841	5367.658	257384.785	23240.943	272286.382	5152.021	4926.275	14358.970	686013.792	60412.841	115731.769	19772.571	372058.282	19812.990	49742.783	15077.642	36099.992	8441.530	17229.981	8601.513	517914.961	31523.360	638008.333	79379.598	33725.163	9944.068	23002.329	11254.712	132872.924	18419.645	41646.523	8569.037	40388.080	3312.102	435562.034	53936.084	137911.016	4208.934	21275.382	22954.495	400982.316	26525.731	253176.293
1937	f0102	spot1	67272.192	8139.601	77809.569	9353.626	22425.532	10472.582	143800.180	208448.970	192474.492	51773.628	4165.360	12932.780	546839.572	46419.467	66939.298	54730.863	224514.345	13229.826	39551.431	13587.507	21089.364	5661.641	24619.353	10080.171	536743.939	30294.049	610064.669	90460.248	31218.177	8926.223	26611.607	11278.501	70669.557	154662.678	35524.416	8717.206	34925.381	3152.243	299842.646	35393.467	77690.625	4535.156	13655.801	255618.592	295888.800	91243.988	205651.165
211	f0103	spot1	112794.880	12309.203	102580.433	9323.886	66802.047	5768.487	249455.222	21614.537	259766.587	3167.330	4942.027	12840.913	573299.943	40493.428	94834.556	14603.277	296283.617	17447.404	40362.519	11867.610	34443.186	8827.302	14769.564	7039.421	509345.626	20250.578	687864.457	68808.658	27665.722	7050.481	19679.267	8718.654	172349.905	15355.242	32159.941	6536.940	45890.514	3877.596	372612.996	43149.103	103434.136	3952.558	13524.171	12177.790	423672.029	30184.902	228583.227
499	f0104	spot1	153006.459	15215.843	9376.916	6336.379	8992.472	27056.047	40236.816	375442.713	42866.821	104611.496	5074.042	14565.379	671599.713	47990.919	69505.307	57404.753	460098.880	22629.670	42958.863	11717.063	32167.208	6546.271	29349.299	10414.075	609279.883	34734.737	808843.630	92860.240	38618.056	8709.388	25838.055	10627.463	173466.633	16737.263	30414.529	8395.338	39206.614	3547.313	363127.127	42935.106	92696.056	4152.918	10863.028	216457.304	424374.698	28800.651	256903.718
787	f0105	spot1	174369.970	18113.959	120575.744	11616.239	37097.282	4413.437	363165.757	32454.825	339672.254	78303.277	5374.678	20951.006	496462.470	715624.299	112171.851	91341.481	436220.330	24869.032	54991.701	13320.627	82465.267	10041.870	16449.803	76514.386	686249.694	554333.707	745996.166	84897.546	39717.120	11500.381	6506.046	51771.723	152718.320	162564.093	60100.567	9120.132	47427.769	4781.528	55233.880	25869.191	107796.386	5249.506	30510.420	20177.378	15240.100	206130.623	487162.208
1075	f0106	spot1	89260.274	11217.138	128680.816	13000.384	78451.648	6056.564	281122.635	28084.635	319187.144	5402.043	6176.905	18575.627	677567.316	53539.742	119040.999	24818.294	292962.435	15526.623	52424.765	13102.086	37102.391	9648.698	18398.672	10132.127	598051.957	31991.668	761183.352	88607.517	29727.330	10233.636	23520.624	12783.414	175994.992	19376.317	35754.041	10166.619	28775.443	46919.166	555999.099	69818.399	119394.896	4411.336	21507.899	24292.953	483473.524	30486.126	314393.439
1651	f0107	spot1	106508.988	11776.822	113969.667	11092.814	60483.216	4937.367	185190.188	16623.631	241601.230	4471.153	3271.295	10546.471	559265.204	48480.011	75272.867	13879.697	306511.868	15893.386	38786.968	11278.423	30466.047	7702.383	12671.365	5978.379	477480.935	26216.153	450584.900	56599.814	24226.231	7430.404	7958.255	27264.356	115748.435	15889.970	41473.563	6416.338	32878.166	2947.167	387606.662	48123.186	84864.336	3057.501	18105.979	18780.871	351036.445	22305.719	202627.112
1939	f0108	spot1	102244.578	11749.478	80920.562	8724.611	18180.951	9609.627	144495.629	218408.889	168363.807	48897.815	3289.284	14765.473	336231.833	561179.136	80252.351	68030.485	294161.701	13413.770	53438.515	13408.510	12413.371	17205.695	9202.179	110176.510	296620.007	86376.389	417194.268	79041.042	13708.483	64888.869	12697.154	41845.438	70769.685	146284.391	44949.181	8529.845	29114.327	2470.036	257460.597	39480.698	91568.283	2786.278	18473.652	17989.282	235496.311	97011.435	239923.604
2227	f0109	spot1	66716.054	7033.184	86264.837	10107.504	19777.108	9754.872	150015.530	204854.766	184062.863	45753.229	3770.955	13516.617	318512.596	488397.246	67258.577	56100.363	169461.384	8939.497	52445.527	14032.642	10665.846	15886.108	18569.264	50342.554	323989.821	85422.401	615052.694	72500.607	27695.742	8018.522	24523.035	10959.372	131830.548	17857.303	40793.867	8052.944	31572.259	2883.372	390834.272	49576.013	91320.696	2650.013	16566.330	17184.391	438709.314	27246.689	246721.915
213	f0110	spot1	72546.307	8151.480	92374.769	9322.509	41133.735	3523.527	222863.214	20131.605	220618.594	3305.053	4872.728	11871.835	629954.306	47911.845	79140.382	13294.874	220930.610	11163.659	40849.613	8507.723	25665.396	7316.188	13931.497	7251.421	389260.539	19812.182	763964.945	77484.984	34534.425	7463.968	9105.006	29378.188	105598.026	106435.553	32627.775	6248.181	37523.368	3922.070	269928.813	38118.914	83097.784	4028.227	14968.615	12444.162	230586.938	83402.227	231023.041
501	f0111	spot1	96424.292	9684.283	73356.674	8218.249	21265.876	1983.952	226226.267	22158.025	217310.970	3735.027	3835.639	12833.088	375354.831	539348.173	65461.396	46646.361	282542.453	13500.953	43047.699	8529.005	12842.119	18884.910	11226.041	47926.836	338859.515	74266.848	514736.762	70327.469	17825.792	56779.381	3509.540	45156.856	100680.432	122341.942	31640.628	6187.673	38496.057	4200.947	287576.766	38321.800	86945.679	3131.187	17138.207	12813.934	251314.195	87911.328	230756.294
789	f0112	spot1	87502.512	9453.913	75427.865	8589.018	21687.007	10246.193	147127.366	195849.265	194303.415	42244.863	5687.287	13648.443	682550.931	55343.355	99426.675	15172.354	228653.694	13143.874	48065.546	12357.958	19739.077	6380.633	22865.576	8367.303	528686.564	26635.238	721475.388	81950.085	38531.065	7750.017	19979.319	10212.151	164486.260	16979.214	45662.066	6419.532	42521.502	3965.942	388593.378	47786.388	107863.378	4092.819	16218.787	18266.757	396331.551	29103.255	188890.290
1077	f0113	spot1	114871.499	11451.025	126308.513	12777.742	43826.031	2955.840	284274.201	25581.716	218009.887	54884.789	5018.586	16021.032	801271.487	60381.720	125726.905	21230.583	335653.429	12354.727	53852.805	13286.235	26303.089	6654.441	18222.667	8855.135	657507.826	35839.534	770086.668	90438.093	36112.492	10310.763	22958.150	12874.983	175386.104	18950.225	47349.592	8304.157	43489.396	3991.680	510989.882	70149.443	110494.535	3767.554	21553.947	19861.049	459480.109	30892.030	299777.377
1365	f0114	spot1	151790.422	14326.823	122478.727	11578.532	64521.670	4630.665	189657.722	20518.851	273484.021	5225.451	4716.774	11368.245	649658.278	53232.215	92465.850	16283.794	412887.071	19353.598	43047.855	10849.497	35608.007	9173.163	14383.658	6921.995	478047.596	31896.468	596603.005	76941.816	35345.524	8995.900	19947.410	9563.737	9218.757	250125.061	63734.258	9430.616	34608.020	2984.828	28302.893	23015.440	92662.556	3986.245	25802.160	21273.978	11170.830	163140.159	316833.730
1653	f0115	spot1	90517.083	10201.405	135580.827	11900.000	36252.981	2976.893	207767.298	19276.900	254865.944	4498.364	4315.158	11418.667	600200.281	48973.617	111665.403	20607.072	277896.278	11802.918	48637.958	12314.150	23250.838	6280.725	14620.147	6517.942	484952.803	31546.807	584380.868	74237.016	29660.809	8461.230	15411.277	11240.219	67696.406	115124.918	36772.117	5753.449	24308.911	2836.101	281894.623	42970.796	67424.022	3218.759	14712.488	18272.758	208134.690	74039.622	205401.822
1941	f0116	spot1	90817.881	9394.547	6620.086	5001.660	20077.809	10388.644	100164.366	155471.355	27224.596	88155.873	2564.873	8634.901	442934.206	36265.755	46290.490	34219.982	267619.978	13307.195	26237.473	7474.577	14023.400	17749.007	18800.635	5618.666	269673.438	275349.636	319553.689	59507.412	25072.849	7127.072	8627.087	25369.846	102213.139	13850.602	25258.350	4858.679	28924.511	2767.349	275422.817	34882.036	73354.762	2433.888	17229.846	15001.109	340929.363	20508.343	182515.586
2229	f0117	spot1	37531.904	4113.409	52525.348	6603.437	2870.288	6138.134	75779.308	120915.031	112559.231	29221.591	1770.944	6647.967	149558.198	265050.666	24244.662	21198.613	100492.441	4664.439	32042.281	6811.665	5816.531	11362.950	10076.307	26861.460	194605.500	52893.503	198260.328	33943.280	15139.117	4529.337	8595.110	5312.395	76267.895	12174.396	29745.018	4162.424	17885.719	2211.721	362576.778	47278.998	51139.245	1828.543	16762.645	14579.614	143306.296	44487.807	132307.873
215	f0118	spot1	46697.021	4495.036	59173.588	6527.359	28465.114	1944.067	135776.643	14296.142	163630.734	1689.306	3075.794	7561.248	394091.062	31553.332	47281.597	8746.965	142119.949	6115.690	23259.275	6215.434	15768.458	4092.436	7804.124	4358.359	293722.379	11522.500	456065.346	47430.405	22828.474	5206.020	11438.368	6030.263	124065.791	11733.954	26066.287	6181.545	25930.011	3075.193	291346.331	35248.166	67961.953	2784.858	13338.167	11045.597	251895.590	20915.563	204738.072
503	f0119	spot1	112671.728	11806.096	91219.093	9037.499	33419.470	2177.621	193315.739	20717.782	204337.274	3342.821	4398.336	11229.081	514452.830	37756.413	102298.522	16403.215	302921.790	16230.429	35028.734	8042.897	16612.798	5070.749	13911.599	7176.402	391797.859	21075.172	635587.352	73794.737	33012.034	6529.770	9872.816	32307.357	143823.879	13937.400	29749.969	6750.267	30650.861	3666.245	392633.553	44760.466	86300.116	3028.210	16313.001	13488.620	367867.357	23015.099	247006.010
791	f0120	spot1	73013.870	7725.680	133784.273	12214.088	29896.691	2631.991	268958.445	24102.275	261487.233	4137.736	3223.938	18112.132	361012.744	489499.818	88999.142	61883.527	222789.158	11649.206	60403.414	7393.766	12479.113	18205.981	13154.037	52559.465	385442.458	81278.779	57882.562	61862.726	17481.272	54053.869	11595.445	36852.147	93744.318	127885.348	29177.032	7637.641	32970.235	3268.448	333184.139	38104.092	90381.408	2476.310	16918.432	15296.732	179496.795	75962.925	308289.064
1079	f0121	spot1	82032.019	7564.201	65935.336	8372.466	24085.967	10746.039	141347.353	183473.019	187753.774	44723.985	3584.135	12924.588	381787.117	528410.403	60843.965	42770.214	232274.445	11189.716	40911.144	8771.511	15444.768	19784.214	15742.262	44101.614	353834.437	92636.537	450494.993	69268.660	18424.045	60289.118	22378.964	8591.531	77470.219	136857.763	39485.803	8137.185	31477.795	3094.589	269526.776	39897.678	90941.872	2596.586	18401.358	16220.890	246057.962	81547.116	287586.610
1367	f0122	spot1	73498.652	7618.891	90737.218	10419.812	39688.322	3472.298	202142.283	16837.736	328776.888	5645.904	3950.591	11874.716	551698.307	43118.372	77993.785	13003.710	213340.057	9502.987	37897.259	10658.536	21371.127	5393.503	12302.497	6044.641	621810.012	37386.681	544245.693	73172.917	30193.686	7899.776	17957.756	9012.308	68029.877	137172.272	31167.816	6646.114	27564.330	3430.920	254450.643	36522.860	81745.222	2887.097	16333.434	15352.330	247678.345	75584.273	188571.447
1655	f0123	spot1	56395.611	5311.771	7128.902	5301.913	4309.178	11986.531	22014.029	242639.275	28593.629	95162.128	2844.390	9778.564	322033.492	466700.856	48380.190	35720.301	166031.883	8599.001	40765.490	9876.094	9740.296	12010.269	18329.901	34802.526	326731.777	82920.870	351310.748	62930.165	14724.834	53935.043	10327.036	29586.003	39523.761	86048.620	17637.771	4694.000	19810.572	2274.091	113438.452	15995.177	56797.047	2001.687	9050.584	8972.708	163255.749	58942.608	114786.692
1943	f0124	spot1	45357.641	3882.059	48281.295	7529.291	19500.160	8551.650	85646.684	128561.720	132592.536	38559.171	3017.032	6949.453	416984.353	32335.133	52256.347	8323.292	134815.221	4965.987	27125.256	8689.510	18098.570	5242.491	16832.056	6511.875	307249.355	19784.117	394407.314	58852.483	18085.408	5901.147	14031.648	7487.417	81059.917	9580.830	18568.355	4859.209	18313.530	1621.647	184867.384	23103.586	58149.265	2118.331	10050.714	8597.895	256511.575	14274.241	115198.320
2231	f0125	spot1	43387.037	4660.666	80801.026	9545.739	14059.804	2323.509	143038.674	13209.149	216196.678	3591.193	2716.328	8156.448	414765.653	35017.610	44750.608	8690.787	112896.976	5934.284	31804.331	10682.810	11717.014	3974.503	9282.457	4904.044	313849.863	19103.089	379906.101	44373.862	22167.696	5525.154	12925.875	8329.635	42145.946	79545.973	30430.499	5351.269	14842.718	1713.625	211470.978	33074.399	45507.389	2033.620	13578.663	11919.560	114850.518	40526.063	136852.283
73	f0126	spot1	42410.568	5203.992	2333.200	3207.584	3197.865	3971.170	6106.948	61876.874	16630.384	29526.799	493.195	1891.051	279280.110	21458.480	17660.818	2061.513	117743.150	5029.495	12751.558	3809.546	5776.702	2786.969	4077.193	862.691	193654.120	7581.377	106791.071	11178.311	10985.632	2292.865	3497.998	1896.777	96698.291	10523.487	14940.892	3017.104	20717.584	2486.688	92854.149	15023.618	69630.833	2524.383	15302.018	7047.011	279742.524	17674.765	106888.910
361	f0127	spot1	41121.836	4398.857	18685.114	2738.945	7649.862	3780.556	45201.166	61160.935	75828.018	15506.962	855.333	3385.239	278636.333	23835.251	16522.942	2685.517	96573.507	5876.417	10644.423	3205.051	7051.654	3026.272	5711.935	2150.519	140817.906	132166.514	149416.630	12758.596	18328.725	3402.426	5304.427	2537.073	52351.587	6654.793	8004.317	2190.802	11533.981	1073.293	89866.086	12768.686	49848.741	2033.736	6313.934	6861.311	174462.220	11254.844	86469.007
649	f0128	spot1	29241.675	21670.015	23139.728	4066.396	16562.244	1950.699	62599.832	96176.551	72727.355	19374.025	1483.956	5826.168	145804.141	210340.604	15592.495	9119.991	111958.342	6593.591	13049.885	3841.749	10213.251	13210.815	7278.270	16703.199	200663.353	44647.101	170876.955	21345.764	9795.625	26980.848	3868.335	8484.973	88330.995	8953.914	9076.822	2459.797	19659.693	1793.753	72943.937	10192.482	32614.942	22032.735	7659.758	7513.144	144860.979	45955.385	75992.641
937	f0129	spot1	27284.515	2876.468	10977.682	2249.162	6820.682	2608.803	17099.683	20395.751	61119.153	11339.003	172.471	2050.071	205448.455	14226.598	6641.881	1002.380	61684.986	4016.782	8177.105	2675.138	5309.462	2090.056	1915.445	471.131	167605.692	4689.136	50265.632	6115.373	14868.234	2464.761	2142.638	1993.713	72500.018	8102.501	3970.275	1265.392	19275.102	2137.088	60904.045	8891.241	57143.342	2890.211	3762.818	4741.820	247110.075	15457.930	42888.848
1225	f0130	spot1	49237.656	5023.324	43456.647	5554.876	14821.195	1477.315	131411.323	9385.157	165252.972	2784.450	2546.694	6397.188	326197.738	28345.458	30680.563	5729.292	135821.296	7323.229	17385.736	5854.412	7417.489	2981.194	7019.666	3981.376	330205.346	13782.361	271826.167	30697.887	19090.432	3981.640	8657.894	5245.646	74827.797	8814.627	12903.779	3696.348	16851.251	1920.158	119177.922	16557.451	80742.668	3691.685	9155.398	6386.885	276011.634	16911.866	145471.029
1513	f0131	spot1	149668.995	11708.363	5170.141	3789.468	5285.856	31787.004	19668.375	288715.850	5274.670	63716.770	1635.046	9191.157	20299.346	634984.032	10858.016	46860.826	293285.498	17805.424	31116.972	4743.542	2176.074	50546.318	10065.957	67885.715	17178.864	158484.545	21819.862	32122.667	2393.901	129460.591	3643.365	75354.451	6135.368	175685.986	18730.286	4141.883	25886.658	2304.557	12725.327	7126.414	69496.277	3768.032	11737.767	9142.425	8305.282	99076.952	200418.440
1801	f0132	spot1	36335.888	3966.816	51182.660	7076.214	13691.441	2098.166	100469.149	8178.623	135472.886	2230.431	1431.465	5008.260	260698.206	23767.272	22876.597	4700.339	93683.436	5565.489	21617.671	7859.779	8340.698	2335.871	5960.984	3901.401	226171.355	9914.502	158826.697	24257.458	21944.322	3801.014	6868.686	4439.739	78463.700	9510.884	10242.609	3969.200	16444.900	1852.939	124084.295	15890.628	57255.252	2390.928	6213.320	7309.084	241244.074	11733.208	113593.975
2089	f0133	spot1	145097.821	12954.225	220041.208	23797.848	50080.468	4432.490	316992.463	36471.709	329818.237	6926.494	4770.084	21334.479	532149.223	704481.556	133603.619	96554.397	329299.489	20948.360	98578.209	15471.113	2872.187	54054.385	3145.503	187974.311	40118.780	415479.474	53868.637	88121.444	36718.316	111438.028	16464.827	59144.160	125256.632	229235.537	57083.842	12706.241	48069.329	4865.403	31420.694	20621.782	137103.924	6863.682	24511.166	18998.277	18224.645	209633.181	450042.934
77	f0134	spot1	71446.578	8094.110	20075.963	3251.366	4063.775	5807.164	55627.706	43868.341	78497.755	16709.751	1322.252	4499.887	166009.450	211770.827	17296.499	14744.618	141979.209	8127.639	15257.995	3581.527	6411.280	12108.756	4610.141	14635.999	156498.882	31002.929	163048.693	21649.144	8505.384	23533.619	4243.172	11965.758	37562.729	52594.239	13727.199	3643.102	15344.883	1665.085	80143.033	11345.610	36318.545	1362.859	8515.412	5608.765	6057.197	64858.459	144273.869
365	f0135	spot1	34486.545	3377.964	27142.151	3847.976	15537.200	1659.650	88199.325	9231.105	110401.335	1329.919	1205.506	3494.947	276137.044	25737.046	21328.258	4394.932	109973.063	5254.254	12496.673	4803.103	8993.546	2697.051	4609.123	2861.466	248381.571	9085.445	202242.092	15382.268	13175.461	3265.237	2705.110	7536.469	36023.502	20004.985	23380.374	5090.536	13718.543	1033.940	176992.388	23406.717	40418.176	1679.806	12177.646	11471.666	129618.988	18073.331	190498.444
653	f0136	spot1	66187.247	5728.227	38245.416	4239.284	28399.495	2085.756	120983.503	11172.131	158960.574	3020.575	2025.970	7191.519	349352.145	28374.059	59988.456	8256.011	183311.646	9275.270	13210.217	4240.893	17432.840	4785.866	6894.664	4211.097	365783.275	15909.153	349378.578	25971.254	19875.708	4643.034	10395.219	3495.618	81813.904	7378.560	24554.931	5561.684	19695.947	1641.764	150323.779	20659.621	53460.323	2060.514	13431.158	11043.381	153286.705	49653.515	169555.754
941	f0137	spot1	74854.220	8205.087	44950.995	6208.208	39795.618	2581.433	99672.323	11034.501	149408.881	2417.678	2039.799	5954.635	320080.974	28873.162	37730.686	5755.854	197865.363	11296.562	18535.271	5119.951	15122.896	4901.258	7148.879	3890.134	378138.834	16101.445	277996.014	28623.983	20248.627	4394.498	9043.465	4272.427	97837.898	10018.350	26531.319	6574.223	25627.385	1916.015	267582.916	40660.065	69301.140	2888.357	15191.330	14664.009	301339.188	17435.283	225511.180
1229	f0138	spot1	116975.550	10365.831	65433.811	7105.457	27647.350	3036.958	179339.102	12717.748	201506.817	4096.816	2934.659	8349.051	479712.798	41023.335	48037.828	10424.635	301281.080	17593.773	25051.213	6822.995	17538.084	5274.472	10551.147	5695.291	488322.881	26503.045	372074.247	39621.931	24106.944	6856.101	11175.300	5525.714	72390.997	115301.011	31175.206	6908.166	25215.542	2627.800	213917.120	30806.061	80735.920	4260.319	13488.085	14931.870	198881.181	64144.978	276425.572
1517	f0139	spot1	55628.783	5474.920	45782.647	7741.210	13986.483	7970.466	83979.121	123033.877	118610.505	30373.282	2283.091	8209.209	419735.360	37727.880	41430.051	7382.233	152294.886	8629.334	29462.760	9577.495	10705.341	4602.141	12130.935	4951.662	447645.614	21686.076	293894.606	34695.671	26135.756	5873.392	10643.498	6124.814	90682.157	10360.898	26093.245	6775.039	19886.919	1686.489	231733.565	33172.477	68760.185	3668.156	10995.041	13740.254	304994.574	18417.616	238226.184
1805	f0140	spot1	152844.820	14710.231	5677.817	4793.267	3057.681	21208.847	34314.692	340646.091	8896.667	95592.705	2496.754	13702.950	19288.243	769915.832	15203.286	87862.599	321678.601	20360.603	48463.743	7918.088	1913.449	30410.966	14335.002	116450.195	21261.514	217299.546	21896.375	71717.663	1944.881	130048.575	6006.807	46135.361	5676.242	163977.983	27796.991	7198.178	18711.297	2028.005	16525.287	10732.724	65605.205	3346.607	16861.643	10592.693	8637.978	111352.285	265945.339
2093	f0141	spot1	91559.668	8800.458	57215.775	9244.520	18201.703	11871.451	136808.398	205910.232	169963.449	43098.038	3921.372	11661.167	444477.719	37333.373	83864.749	13016.296	214521.129	12276.294	33093.088	11355.611	19995.274	6354.411	22949.044	9431.625	306931.023	27620.288	470875.298	57848.551	32779.554	6919.465	18172.864	9595.775	127211.564	15831.583	21263.920	7050.870	31359.149	2706.497	220745.321	26867.643	97178.802	4745.677	11898.886	13693.107	368901.296	21156.922	195535.027
81	f0142	spot1	56451.159	6379.598	58458.794	5686.355	23109.246	1725.168	171336.164	16287.551	212719.636	3014.797	3099.291	7178.213	495317.757	35664.416	41648.057	7316.950	170574.184	8139.564	26131.090	6367.677	12814.799	4121.554	11194.939	6045.436	411329.297	17945.090	441456.739	41003.685	22812.704	4407.040	10821.028	5157.176	106064.627	11104.971	26016.784	6786.236	15293.770	23040.890	261187.657	37025.617	91183.961	2763.190	14808.648	11793.794	358963.890	22819.216	309237.489
369	f0143	spot1	76464.573	6439.129	5854.623	3408.123	5181.494	13319.845	20329.071	243364.080	27769.960	78404.440	2736.847	7818.743	420036.705	484086.637	61221.157	54306.090	214100.905	10087.104	38838.256	8049.404	10891.215	16088.468	14037.532	35648.503	383495.410	78468.818	408973.358	48663.085	16822.129	51642.889	10225.436	21562.662	95478.758	133866.833	39790.704	8474.395	36339.324	3233.117	275468.331	41799.821	95927.536	3866.635	17691.850	15231.639	270733.088	88871.410	341810.336
657	f0144	spot1	85031.832	7336.284	5579.380	4869.363	5893.725	14373.927	28084.125	286330.084	25043.674	75009.420	3019.287	9887.296	324019.723	447701.361	48441.410	39012.921	235654.969	12004.989	36145.576	7863.081	12814.628	15178.056	19520.919	39967.513	373345.368	82545.318	350644.084	41838.891	16364.789	53402.366	8960.036	23052.322	76092.737	117435.349	37957.101	6988.599	29494.583	2484.766	20523.148	11261.856	83730.515	3318.447	20417.223	14346.709	10176.226	138608.635	232246.460
945	f0145	spot1	85397.135	8026.253	40147.102	6850.227	46227.614	4353.212	162413.077	15918.282	193386.916	3906.974	2283.506	9684.658	487774.627	39484.719	23566.672	22549.957	238820.091	13738.603	17060.580	5962.843	26131.301	6792.338	5548.376	34845.262	325278.423	95348.723	216365.003	32873.539	26622.975	6444.327	4111.630	15990.436	144733.227	16836.987	21576.301	14581.830	29175.481	2632.996	220097.293	30337.809	47791.236	42833.606	16146.074	15459.585	382105.851	21123.917	317303.269
1233	f0146	spot1	96540.234	9965.292	65021.250	8613.225	25524.204	12656.270	157977.000	207177.846	177085.515	46612.499	4095.316	10902.868	630718.892	54508.175	85446.474	14653.528	266638.685	14377.901	40311.311	10346.480	22879.618	7119.671	20223.384	9014.361	614258.954	34445.954	555521.228	59782.555	34809.129	8916.141	18041.957	7967.079	156711.145	17637.115	31331.244	8820.894	37438.802	3323.602	363033.912	44089.398	101732.996	5218.966	16326.230	16266.944	492283.573	27223.579	320236.907
1521	f0147	spot1	16546.104	5702.011	4848.629	4987.886	5716.731	2503.967	8147.079	8043.887	29404.991	5666.648	882.138	9725.337	296577.865	106595.628	9010.356	3917.338	59337.593	8032.312	8141.191	3529.794	9325.106	6981.611	315.897	286.825	73485.326	46347.227	13746.077	3612.228	4735.280	6684.122	2639.275	533.012	150147.146	15446.717	33498.038	8182.276	32426.813	3024.503	335916.536	46653.993	91518.474	5176.583	16416.934	18676.589	430891.677	24071.036	335584.915
1809	f0148	spot1	95070.248	7197.371	62219.610	8775.896	26538.140	3586.049	238897.910	20023.299	132491.342	44268.490	1835.977	11182.216	505455.939	42069.770	49495.680	38974.189	268733.167	13410.722	31633.587	6049.444	10751.005	17168.008	14804.285	2669.701	35758.832	424910.624	31791.229	41526.037	22610.831	58818.764	3962.997	40842.270	126479.874	73321.918	14790.346	6451.837	23369.667	3052.278	27065.462	9143.261	97432.520	4012.465	12110.922	10438.976	257022.636	48043.574	262569.808
2097	f0149	spot1	63512.323	6399.104	95118.527	10030.759	23737.644	2621.811	205656.431	19815.090	211388.698	4734.688	3382.672	10142.314	390363.304	36938.505	66089.800	11830.325	167233.110	8964.007	32942.356	11051.953	13813.291	4678.637	14708.120	6723.990	386430.303	24286.780	422840.637	51890.352	32332.867	5485.213	8918.653	28216.397	116637.554	14565.548	21908.768	7199.637	25204.037	2260.746	242755.507	28308.693	84678.536	4814.683	12779.526	12169.067	392348.730	22867.388	195913.190
85	f0150	spot1	69337.358	7754.791	41529.871	6272.339	19484.596	8919.820	135574.174	159460.755	151891.870	34268.115	2793.089	10563.879	533786.172	41874.263	33701.384	25730.867	207613.445	9598.710	23121.397	7515.971	19830.613	5649.456	16033.236	6487.056	435323.394	18732.094	483603.198	49794.760	22550.954	5361.430	11923.651	6223.291	108165.577	10722.738	28111.646	7661.194	25948.399	2363.098	292810.139	40248.753	63152.272	3090.096	11084.187	203318.916	353077.421	21691.674	242325.580
373	f0151	spot1	109522.566	8859.456	71030.381	8291.564	23437.800	9266.489	124189.386	212610.601	169330.108	38294.577	3868.966	10715.240	590444.407	51284.695	83698.390	11279.744	292472.368	14924.575	48042.907	11172.446	21312.582	5852.995	18347.396	7697.361	548211.818	26707.540	667381.255	67745.862	30914.577	7221.603	19195.471	7830.059	176995.717	20282.807	43594.847	8821.608	41571.369	3731.593	445786.986	55166.249	117984.099	4401.120	19143.310	17481.537	567608.479	29943.862	347616.751
661	f0152	spot1	120381.194	12081.650	55459.022	7320.647	19188.015	10740.173	143451.473	199932.397	161964.751	39112.557	3325.001	15853.010	312243.630	489297.614	42643.594	30619.874	332183.933	18731.493	37690.784	9322.198	11351.904	16406.226	16870.808	42125.649	397791.634	95249.418	380025.750	51663.350	18739.193	65106.461	7373.283	22932.810	108029.373	173383.967	37695.752	9125.902	26092.024	39656.885	324293.284	42291.198	102205.717	4561.303	18935.603	20305.876	304079.517	100164.809	227104.219
949	f0153	spot1	93003.348	9670.461	76518.969	8456.117	33045.506	17219.009	163124.462	230415.742	337333.597	78566.650	3890.448	17796.834	605259.638	948698.945	59516.910	47095.168	253067.222	13554.557	44771.191	10382.443	19996.642	31368.138	16204.682	48609.184	757163.200	152249.231	371932.299	56568.049	57416.043	15094.629	19224.408	7864.728	177235.542	18787.729	43091.431	9939.451	35847.242	3603.108	448935.374	60914.818	100959.146	4623.696	19508.557	20824.849	291592.436	91225.465	357086.520
1237	f0154	spot1	136647.287	13264.589	102190.476	10831.214	36612.571	3806.234	256729.978	25092.638	314602.053	5686.408	4052.611	13251.890	1006514.673	92914.610	85200.385	15434.746	371162.792	20846.388	43342.992	13883.822	22075.391	6877.249	14401.299	8747.926	696276.952	35972.295	547838.478	66663.211	66157.624	14797.258	17052.372	10420.932	132179.862	192551.477	50837.008	11301.980	44183.538	4248.977	366840.698	54930.925	130349.375	6112.714	22963.340	21684.066	404057.494	114234.273	426009.865
1525	f0155	spot1	109990.580	10563.260	131553.743	13096.987	56320.336	5376.811	293194.530	26714.835	294171.653	4892.838	4937.583	19217.024	644087.386	51666.717	116092.175	19338.868	276282.339	15929.832	48723.702	15170.985	29195.553	10284.186	16932.400	9525.559	640292.953	30344.019	635626.042	79878.789	37724.270	8174.067	21326.894	11100.148	114120.594	178344.581	44662.803	10080.429	37070.777	3976.457	302456.616	43395.175	111887.364	6643.131	17606.147	20391.800	349049.577	99963.188	378486.290
2101	f0156	spot1	98963.371	9475.387	149340.492	13455.117	29285.342	2952.615	336265.771	27777.545	241890.344	4155.261	3148.978	13767.414	470915.174	50469.506	119116.030	19618.035	253012.271	13320.543	55928.209	10339.245	2201.886	31187.908	1918.763	131683.111	27977.360	241464.413	42258.152	57013.512	35830.298	7131.861	21358.148	3631.125	137876.689	18154.018	23295.818	8368.866	24275.019	2724.000	346118.102	39218.871	80481.066	4255.483	9150.481	245039.258	9865.930	105867.319	217855.795
89	f0157	spot1	72628.575	8282.270	43876.764	4613.764	17193.555	6168.481	92067.810	135191.852	153514.013	26653.381	4129.072	9376.147	539112.258	43154.255	48631.284	8438.993	194237.662	10221.269	29335.124	7482.753	15295.686	4819.802	11972.811	4983.737	421814.704	18208.784	484127.869	50411.885	17850.556	5228.689	12645.606	5884.424	163392.701	15741.084	32595.930	9451.875	35725.037	3005.711	364323.568	51118.738	96448.257	2350.425	15157.204	10879.329	245692.550	92620.792	288984.771
377	f0158	spot1	92113.224	7873.635	79519.466	9472.817	68171.723	4804.266	244880.812	25136.187	207676.529	52375.711	3988.592	14525.473	588571.108	49995.250	58913.350	45426.537	283194.389	14176.368	40089.155	10042.173	19122.170	27970.055	14391.239	6633.742	419542.514	399246.448	511400.990	65043.557	35356.886	8480.315	8930.719	23431.072	130168.596	184000.821	36041.939	8370.503	42389.674	4531.734	41658.105	14997.821	132842.047	3753.859	25571.292	15776.864	286652.774	116488.344	510621.133
665	f0159	spot1	150398.081	13595.192	54503.732	7429.557	31704.916	17386.555	124385.311	201717.509	178419.996	50458.185	3124.629	11424.429	644484.501	51507.582	75414.535	12481.540	383169.083	21748.877	41295.409	9140.176	37662.732	8778.181	19388.545	6985.200	453272.791	93785.264	403415.856	48854.729	19710.698	63602.649	8639.824	24588.150	157871.052	90935.414	41087.051	8644.097	42207.576	3737.716	331614.994	44119.957	113703.959	4925.913	20039.117	18435.632	357682.239	54910.478	361444.865
953	f0160	spot1	155362.626	12371.998	8662.237	5559.552	10078.386	21371.134	29724.172	288013.687	53319.130	98334.340	4525.598	13224.522	640763.188	54510.218	80881.487	12980.543	377536.576	23781.240	37977.977	11145.092	29166.034	6778.901	21936.276	7651.881	685210.854	31892.775	598072.675	63993.606	37550.184	7776.767	19971.531	9965.977	197127.997	21270.346	43064.448	8521.652	45843.294	3290.375	452352.589	56456.708	130341.283	4818.077	19465.258	22190.469	518376.180	30001.362	350500.554
1241	f0161	spot1	154642.274	15309.300	124041.550	13057.546	42887.505	3744.674	305595.506	28645.554	381057.370	6707.133	5318.087	18403.955	685530.352	59750.321	107709.502	20850.184	408443.231	23819.967	47098.261	15547.273	27461.953	6779.981	18082.266	9225.873	851594.587	42884.668	672205.382	74982.605	37233.760	10408.132	21513.065	11586.814	126926.308	190079.094	50511.467	11197.595	45050.812	4048.950	385938.347	51588.476	147390.917	6651.569	21762.443	22904.440	377794.989	119086.162	432704.508
1529	f0162	spot1	189577.380	16271.344	10979.739	7271.192	8755.497	22892.100	41637.186	423821.298	45311.162	119531.895	4964.658	17858.450	530942.023	694457.278	80692.133	53578.055	456281.144	26204.144	58424.392	15153.272	15723.301	22033.870	25582.983	54600.770	611587.403	123295.252	477569.109	76361.647	26739.336	75413.144	24212.022	9783.862	136157.810	218408.178	51195.676	10977.690	50415.536	5023.561	380220.566	53680.496	143844.556	6936.066	21112.334	24900.243	20557.578	225722.414	411532.254
1817	f0163	spot1	111724.358	10641.260	87552.400	11987.696	32537.186	19577.416	201409.228	208886.277	240454.101	65601.496	4527.413	17350.833	664833.308	56748.820	72442.119	55907.142	299046.608	16408.320	38430.114	15965.216	32932.509	7958.755	23813.438	10522.242	490211.150	429746.770	644788.813	87507.851	49267.922	9831.548	25657.167	12066.260	179855.788	24784.645	37886.051	11153.483	41761.574	5034.904	478959.649	60005.498	112758.596	5797.585	12118.983	294847.487	622782.625	36842.668	338873.265
2105	f0164	spot1	191223.455	18250.770	139939.113	14753.649	45460.664	6308.408	391237.002	33469.455	218361.611	61142.771	4970.717	21123.674	435542.012	655551.811	113238.102	75110.525	419299.840	22238.819	53961.323	18497.753	104443.965	13479.150	17133.285	74275.607	399042.863	420156.319	609076.136	77497.110	38370.658	13101.989	16248.879	49847.797	249985.317	29829.301	63308.889	13298.493	64314.106	5508.856	55036.043	26744.778	171631.118	7409.274	31521.789	24513.011	23274.076	283935.302	607496.315
93	f0165	spot1	58267.163	6652.781	50963.367	6197.526	22641.346	4912.016	98461.577	73098.781	192312.173	16017.411	2347.591	10931.840	479473.779	387118.833	28511.582	12936.804	186767.466	11359.715	31429.251	8423.811	15083.924	11012.309	8510.584	14856.696	404885.642	44655.682	334082.337	38541.927	12563.573	23562.577	7967.054	4340.400	110127.853	150673.766	46022.841	10813.397	32613.782	3039.498	328516.475	46601.088	103777.199	3522.241	18993.051	14085.757	265864.795	96954.944	385681.098
381	f0166	spot1	141572.233	12527.259	66594.030	7013.709	29299.083	11560.384	146399.418	174362.618	219165.400	38024.789	4365.799	11497.455	754327.151	58447.629	79686.578	11841.263	405527.540	19458.999	40525.888	10096.363	26107.827	7032.066	14549.925	7158.135	602222.839	28338.747	672960.717	70089.628	28386.959	8649.749	16763.242	8077.307	169565.397	16227.137	44629.307	8012.464	31379.858	3157.260	405982.856	56395.214	92496.214	4093.982	18851.488	15371.612	478153.113	27458.674	358898.118
669	f0167	spot1	124688.395	12567.382	90562.618	8558.074	28062.612	12015.966	202256.142	271792.955	185114.342	52072.475	2687.087	18565.374	614677.180	839673.466	77846.952	63815.315	341202.215	20102.234	60611.267	7586.460	18460.362	25131.374	20458.083	53840.855	536307.631	103038.255	27400.536	54188.584	3053.226	94880.629	5926.610	47975.796	9072.197	398102.144	60503.146	8864.727	42361.751	3683.700	40249.320	24522.993	135194.252	4431.483	25113.474	19647.253	404894.817	122261.213	462425.342
957	f0168	spot1	155589.430	13698.382	140897.596	13016.923	44530.273	3552.908	290720.850	28260.452	459069.660	7222.844	5096.897	18267.017	675630.212	52956.000	139198.883	21318.357	427981.013	23553.954	55546.955	15276.797	24675.460	6561.568	16768.350	10069.008	1178923.288	60219.621	793866.839	82464.822	38748.468	8312.284	24257.422	12822.715	187365.366	23931.491	49447.852	8664.359	32464.765	45743.235	620152.860	83605.914	143141.889	4464.543	25189.334	27425.826	660568.693	35538.219	399565.856
1245	f0169	spot1	178504.291	18011.263	113197.584	11579.394	59459.921	13281.306	251520.495	162354.145	254110.727	61448.724	5166.514	20417.060	511715.612	599782.280	104355.563	76614.198	455993.252	26894.201	65100.989	15394.628	20097.393	26694.004	18558.419	62472.814	611299.060	108368.260	599268.926	83727.587	24957.850	70765.856	15027.065	40416.489	114690.812	240266.849	58776.414	10334.119	50663.188	3638.575	431770.171	59537.569	148156.690	5545.337	22374.292	26146.094	438363.830	140936.883	437263.173
1533	f0170	spot1	217265.817	20036.161	10742.132	7266.737	50666.936	30242.301	210119.880	296779.637	11923.412	139710.584	5366.590	23594.164	38630.995	1177062.080	109190.248	79037.621	550449.036	32305.742	52199.892	16105.011	4391.332	82704.202	10175.159	141957.327	37115.333	290104.386	585396.512	96646.924	33763.918	107462.952	18317.597	47748.429	113837.453	206817.678	54798.291	10692.827	43789.072	4259.656	399519.591	58653.377	139480.270	5865.045	22307.478	23091.059	390294.219	132549.939	387013.386
1821	f0171	spot1	99256.195	9587.660	92401.758	10117.322	22975.000	13757.641	190425.974	228212.751	208495.619	50616.085	3906.321	13424.278	694215.934	59996.175	109894.324	20416.340	283900.163	13603.525	47231.650	12463.404	22369.053	6562.819	24595.126	7885.957	571750.093	34931.662	406990.823	76855.316	37734.555	7943.873	13523.367	37622.008	186409.826	20074.818	28312.264	8612.809	34626.219	3876.430	320611.502	40193.053	104133.431	5100.758	16790.183	20692.569	491301.351	27547.431	339420.475
2109	f0172	spot1	164346.949	18287.319	110427.709	12964.146	47570.666	25640.544	208446.722	261786.068	258155.978	65151.689	6254.559	21370.183	595509.695	51473.415	75307.165	51965.925	392523.834	24406.882	46136.117	17361.046	42194.290	12013.825	22595.802	64006.572	727079.778	49022.651	734924.161	91972.460	48319.177	9015.898	25037.947	13218.690	180205.437	21775.181	35801.673	7618.851	40009.948	4268.833	448439.063	49623.043	119254.035	4903.168	12603.450	257135.325	646276.119	36697.954	238693.058
97	f0173	spot1	116425.152	9636.548	60665.013	7742.149	34562.328	14606.379	129305.366	204488.024	178944.745	37448.705	3672.560	10391.405	643309.457	56187.745	67180.922	9823.250	263085.217	14863.468	41089.174	7619.220	31687.081	7832.479	20510.108	6270.759	390043.074	16094.306	429755.946	56597.081	12528.854	50108.739	13945.512	5942.497	96924.906	119003.608	39071.880	10441.768	35412.065	3003.816	417411.254	55854.478	104968.138	3881.097	16839.496	12923.917	189592.340	100674.977	308544.866
385	f0174	spot1	90307.004	8077.566	118795.319	11494.433	64296.494	5399.742	273676.617	25466.997	305931.986	3898.553	5457.540	14837.090	666861.988	61080.031	103998.685	15463.015	290885.292	12384.985	57672.813	12619.672	33223.004	9156.727	16357.590	9416.687	594580.089	28105.937	749438.129	81682.671	24811.536	8915.745	19002.070	8224.030	209904.891	19254.721	51691.147	9710.455	43014.166	4821.767	514742.709	71679.844	131464.075	4212.764	25338.540	18464.776	490638.671	31915.220	390343.615
673	f0175	spot1	96899.991	9719.178	111938.040	9292.357	38023.021	3070.131	227676.335	22145.533	275208.730	4632.879	3861.335	14076.163	773924.212	55507.870	76594.208	14620.067	247523.264	14004.103	42868.520	10289.267	23208.251	6812.074	14810.155	5908.676	440489.565	77238.520	441640.850	51086.453	19037.284	53762.497	7656.642	20125.579	174583.193	88050.366	38858.996	8556.181	33057.963	3978.851	378779.829	49650.110	114160.104	4123.536	21767.124	18520.202	412017.422	53334.630	336530.157
961	f0176	spot1	107955.443	10143.882	122743.866	11693.645	47880.805	3755.029	305357.566	27288.601	371129.591	6187.658	4966.739	19927.872	816459.843	71084.016	129955.928	19978.732	333007.717	15651.510	49621.969	13735.663	31055.266	7269.945	17379.887	10198.553	801462.794	37742.211	781259.645	80449.501	42961.274	11925.922	22178.353	12818.913	252349.525	26812.283	59371.166	11228.951	51459.974	5116.583	555983.200	76575.870	153896.120	5074.299	26832.328	23656.813	721360.007	35302.725	460199.543
1249	f0177	spot1	115632.852	11065.835	83533.996	10793.164	28395.929	12224.105	184916.981	238276.066	253350.538	61421.274	5848.469	21106.529	874290.482	71731.569	121115.849	23109.951	291686.289	17359.850	51658.402	15186.743	28655.935	7015.272	23025.742	11187.994	742398.826	34928.515	729899.584	82640.164	47773.735	12290.001	14480.651	41447.199	162008.499	21187.615	51523.068	11787.154	38346.078	3415.854	585235.406	70965.950	117756.839	4889.505	19199.644	22637.048	530552.123	30234.714	431284.048
1537	f0178	spot1	103955.592	12546.080	151582.165	13324.611	61603.349	5653.397	342300.018	28567.229	414737.497	6428.930	5375.675	20582.439	877698.419	68374.995	119972.662	20599.437	196508.870	81325.507	53630.202	15460.448	30239.246	11035.272	16826.308	10227.177	858678.074	46222.870	737315.531	92146.687	49332.531	9822.204	25686.964	13690.313	118571.589	180387.972	51289.530	11619.324	42533.664	3560.844	366925.553	50556.189	132357.231	5798.195	22691.295	22124.438	384587.760	113587.685	378639.051
1825	f0179	spot1	100949.418	10664.540	153953.304	13675.430	42167.870	4775.262	331185.522	25897.005	559324.219	9952.852	4956.340	18313.186	1109580.646	100842.181	143423.274	27491.704	306334.827	14491.926	60973.510	16766.846	26551.881	7769.994	19805.914	10909.675	1082099.963	61042.453	688022.779	93453.986	70994.815	15352.828	30127.135	13504.806	190542.225	21688.281	41022.148	11325.120	40452.034	4429.257	529816.837	67028.623	123673.643	4483.991	20465.442	25945.594	585510.700	31158.415	334867.828
2113	f0180	spot1	162293.022	16780.492	118305.427	12712.547	8371.055	16082.099	216276.972	280133.395	234783.430	60424.212	4537.078	21814.643	736136.248	1106114.457	95595.984	66786.828	385412.235	22603.847	66000.422	16885.396	16063.557	21473.238	24314.699	65248.054	496446.294	134775.868	551643.637	93098.981	36992.444	145922.694	16205.764	47281.647	128013.034	206376.349	47908.992	10974.586	46364.549	4452.823	404138.696	46876.994	140368.752	6423.448	23601.664	22554.638	14016.397	228552.535	282633.997
101	f0181	spot1	75358.985	7410.264	64980.402	7900.892	21823.407	9433.202	143391.648	218544.007	207943.285	39441.209	4513.070	10253.053	726046.656	58812.823	65969.389	9095.954	243513.265	12400.963	42349.440	9997.622	20768.640	6315.472	18498.109	7857.419	604994.618	23013.677	659564.843	59062.569	24180.457	5817.641	16073.938	7018.760	191118.649	15602.682	46409.292	10409.495	39026.449	3590.451	457744.655	58760.730	114963.153	4009.585	21078.683	15728.759	394819.631	28158.254	363230.463
389	f0182	spot1	91916.371	9448.799	94838.117	9239.878	38240.969	2980.601	235490.684	21162.190	281830.964	3965.485	4032.495	11715.485	608260.993	48437.852	67556.950	11757.685	292338.638	13104.289	42527.187	9987.587	19575.596	6411.494	12414.785	6659.549	502844.787	26649.168	615535.795	64996.410	22304.107	8111.836	7363.641	22411.839	178135.471	15323.987	39313.667	8153.174	39602.626	4230.126	508886.342	56529.107	107265.838	3701.951	23120.669	19450.396	364059.920	28221.094	358236.580
677	f0183	spot1	96452.629	9694.354	127383.187	11708.494	45693.268	3318.624	285775.705	27468.300	314853.323	4798.537	5579.366	17765.792	790556.611	62942.474	107524.837	20041.567	308565.780	16453.793	58580.483	14612.238	27373.867	7613.336	17760.440	9924.562	761342.530	51198.177	816323.301	79285.959	37955.252	10202.588	10478.803	36668.131	202076.836	15747.716	49490.055	10904.793	45234.664	5727.996	603357.027	73295.595	118376.896	4313.961	24609.887	23239.455	339285.829	120245.943	433179.994
965	f0184	spot1	121494.486	12173.287	78454.144	8543.267	31065.575	13527.653	162866.930	217862.865	223233.410	51701.810	4042.436	18093.931	458535.639	727307.938	65087.964	42031.607	363990.253	20064.801	48456.128	11092.462	17155.244	23556.498	16972.997	47408.296	569686.691	118414.578	549373.666	83297.746	17809.801	73031.558	10949.263	32945.019	108068.575	167405.246	52621.635	9781.807	41750.077	3838.733	431491.968	60458.917	109399.581	5107.371	23955.871	19601.335	13786.971	174256.693	411264.200
1253	f0185	spot1	63202.186	73261.781	104769.097	11975.548	31250.484	4637.292	349597.002	30670.895	226823.139	55962.307	4913.406	23711.389	703003.499	1056390.746	101501.515	84513.395	292895.995	16516.753	52799.897	15286.084	32140.999	9930.581	14294.600	67572.170	522068.614	419264.695	650250.673	72494.898	68293.754	20255.130	14971.703	36727.889	140649.621	180495.479	53203.945	8385.726	50617.242	4293.146	78835.371	23198.512	137295.967	5377.684	24101.049	21408.334	37585.424	211254.018	311321.961
1541	f0186	spot1	92102.330	9586.313	138551.272	12285.411	27073.504	4601.912	293971.869	26595.577	405154.164	6541.336	5088.590	19985.498	782916.258	63286.999	126263.773	21196.139	296641.498	15850.842	54252.410	16471.489	29554.342	8729.921	17047.043	11356.899	891164.778	45435.959	746052.146	91286.483	39031.361	9525.222	22583.546	11856.206	175818.095	19717.579	58988.351	11716.080	37230.444	4020.020	533061.340	70570.616	130359.932	4925.411	23938.547	28184.016	383577.268	107644.292	374084.499
1829	f0187	spot1	84444.851	8110.844	114152.073	10115.567	48992.332	5483.206	269816.641	23373.219	285921.341	5401.025	3137.580	14570.189	650773.916	55204.870	97048.193	17958.272	213528.334	9920.100	35944.530	12765.233	24944.821	8560.405	16556.410	8534.468	529751.044	28878.629	559018.993	74448.177	29152.425	9128.922	20090.022	12205.413	99127.872	177860.617	32874.536	8510.938	35825.459	3619.008	327292.171	41974.287	120692.788	5007.468	21424.814	25408.971	378636.427	112162.340	315113.169
2117	f0188	spot1	93317.698	10796.777	154675.417	13931.335	41702.524	3564.708	263075.316	25067.444	300897.449	5370.545	4039.701	16733.569	717242.535	60479.498	120138.123	20900.553	280775.741	13407.407	59709.901	15822.105	26293.633	8750.747	16125.918	9123.072	494896.490	26806.107	506397.243	84502.349	24594.494	82993.949	11918.835	41324.404	118427.250	160971.326	42385.959	11917.522	34711.155	3426.855	473980.549	53075.761	118187.910	5193.653	17192.211	22365.505	310751.506	102824.094	312526.466
105	f0189	spot1	76957.269	8428.860	89035.701	9612.000	34561.747	2959.445	233926.089	20520.841	280965.969	3624.101	4440.331	12040.923	731800.944	52625.628	62906.512	10867.832	269297.085	12500.646	37948.086	9881.919	20841.716	6381.652	12635.931	7908.554	578492.104	24650.499	652697.874	68753.471	29085.406	6294.873	12847.754	6197.223	190919.529	17608.974	42682.839	11786.352	39746.940	3391.901	478443.759	64390.543	116472.341	3929.798	21146.158	15550.634	383150.362	30513.134	410649.138
393	f0190	spot1	92547.947	8781.378	122784.281	10817.571	26247.267	3507.539	273356.296	23205.361	309017.541	4267.307	4728.911	12858.072	680673.697	49757.300	101084.678	14539.531	278662.385	13436.514	49489.278	12641.539	22892.926	6038.965	16120.469	8306.509	668852.496	32758.953	704820.582	67690.676	32713.632	8228.857	17272.663	9434.332	173474.052	19673.240	49756.457	11406.480	38669.638	3545.449	589230.573	76714.349	118726.461	3822.599	22438.866	20172.087	308146.709	98070.619	429054.731
681	f0191	spot1	153567.289	15920.635	84114.887	9212.812	39209.969	19443.811	164913.174	236554.498	353026.017	85212.701	4661.047	17403.612	460027.670	687093.807	72549.053	50312.206	423737.484	24064.015	46854.699	13202.579	24401.905	33229.360	17861.560	45877.340	788693.106	168926.478	794409.748	81524.404	37467.693	11403.618	21100.762	12097.225	233116.041	21902.161	41284.164	9892.637	43371.571	4198.090	584841.140	69895.236	126674.005	4395.185	22363.453	24047.398	516885.633	29331.168	401022.892
969	f0192	spot1	123373.027	12170.172	66535.939	8546.826	27747.912	10386.305	134356.573	193176.747	236847.800	61535.237	4271.728	14176.084	1075856.997	80248.914	77942.860	14110.532	342855.225	14475.355	44553.974	10208.307	26634.465	7403.592	16988.519	7802.085	633355.913	30478.702	651924.638	67124.088	41532.611	13068.548	17319.252	9192.980	77287.912	133570.872	43100.964	8241.113	28256.535	2709.295	305628.501	42245.887	119624.798	3797.955	23767.142	19692.778	291675.953	85967.488	308490.703
1257	f0193	spot1	100543.805	11567.090	89171.305	10432.441	26925.423	12263.530	177648.885	232595.703	250890.318	55486.391	5110.565	15665.314	1272899.008	95745.378	114750.798	19825.015	312442.502	14209.208	53287.819	15123.936	26142.587	7703.433	22789.140	9734.986	722079.351	34888.229	738135.726	83697.930	63512.002	16936.509	23780.932	11357.198	149755.061	18511.786	55759.661	10828.968	39626.948	3916.066	466864.562	65497.302	114994.843	3683.809	24582.153	24661.187	317079.938	98506.994	360478.199
1545	f0194	spot1	9154.214	4072.716	5441.240	4935.665	4634.514	1965.370	10376.794	7174.716	42098.801	3228.538	1268.822	11771.457	361716.575	25346.210	10548.187	4214.027	34784.611	4649.769	9724.364	4662.285	2900.156	5671.604	226.277	873.008	78899.064	4771.320	17680.881	4920.803	3935.209	9182.828	2429.691	529.453	108606.291	152477.181	44915.725	9123.523	39742.244	3809.747	338111.551	46994.437	121573.155	4456.738	22017.975	23019.595	322328.422	103475.500	333262.109
1833	f0195	spot1	84702.455	9838.242	87097.830	10434.140	37278.040	21928.801	177582.323	218011.974	222268.464	43725.172	4119.642	13376.586	697709.476	58742.576	96840.815	19145.386	277293.441	12099.014	49897.712	13644.546	33357.947	9779.716	22348.287	10926.025	611354.676	32996.584	640843.422	90582.449	41323.318	8952.007	22926.773	11442.856	107133.360	195140.883	46186.225	8085.785	41383.511	3606.483	370799.156	50178.193	105148.183	4483.589	18905.067	20469.343	341828.371	114337.906	282040.404
2121	f0196	spot1	77220.693	10913.325	150841.393	13226.376	34267.379	3275.119	259688.446	26377.201	341117.130	5188.030	4952.009	16001.137	673140.027	59852.899	81608.640	18906.356	277693.460	12828.558	52745.912	16207.419	22462.173	7731.760	14149.910	9971.136	651698.421	38764.402	678270.181	93090.579	33177.057	10706.452	11043.376	37563.678	180302.777	22013.164	45461.416	10649.355	42548.801	4349.020	558333.478	61644.474	126601.561	5155.841	21124.917	24157.654	530450.775	32231.470	323380.633
109	f0197	spot1	63822.017	6393.641	81293.766	7232.456	26879.726	1745.634	163972.286	16204.197	223274.131	2816.596	3656.501	9102.509	551407.365	35247.550	45662.300	6879.841	202719.986	9363.329	32803.308	8791.811	14949.300	3595.721	10238.279	5547.628	417531.329	18673.532	482663.024	53370.758	24346.314	4789.317	4459.746	20246.939	150024.012	15353.224	39689.016	7382.315	32082.861	3093.702	229125.956	50720.520	93202.663	2720.588	14391.200	13287.572	328350.791	23306.385	270997.489
397	f0198	spot1	66135.307	5802.280	79661.921	8249.653	26643.868	2138.519	214400.428	17943.225	303322.360	3652.954	4202.117	11377.977	512463.138	38781.794	81344.878	11912.831	216160.422	10205.815	37131.809	9337.144	15155.879	4341.753	11163.817	6904.731	549601.997	22768.371	608184.101	63071.996	24603.478	7000.060	13303.392	7851.365	147318.569	14439.201	30342.022	6681.260	29333.650	2870.582	368381.386	46790.082	90268.000	2909.595	14730.980	12462.735	303243.588	20254.020	267853.152
685	f0199	spot1	72188.367	7439.644	108360.212	9211.728	35470.158	3007.339	215334.845	23281.742	253485.264	4478.748	4322.850	15190.197	648398.817	52657.693	88401.376	14451.484	240813.437	12278.449	45375.607	11086.427	21822.403	6145.849	14176.766	8271.109	556792.357	27355.431	673669.660	65998.392	32757.858	8600.465	11711.063	31496.525	165732.358	14998.407	34794.160	10349.200	31705.891	3244.770	427916.816	52974.071	99603.232	3094.516	20216.330	15698.505	405388.437	24450.650	284719.404
973	f0200	spot1	93629.555	9084.092	75374.429	9479.960	23274.375	10238.198	154403.423	241006.201	211213.061	51023.298	4525.650	17764.894	439522.347	683230.084	100456.750	16974.486	280827.340	12726.891	50018.972	12765.721	24155.746	6365.067	23251.042	8823.309	641930.513	27655.653	698977.304	78636.027	30232.412	11357.878	20657.325	12001.550	12715.611	293351.470	49477.113	9026.943	42219.408	2907.597	345228.259	53292.199	121613.991	5360.043	23563.667	21568.107	347553.127	93426.875	346127.057
1261	f0201	spot1	131929.754	11870.710	117663.245	11167.485	56400.124	5512.637	239316.078	20833.319	372839.583	5653.934	4187.650	15360.935	710300.577	52165.005	96284.494	18708.133	382889.422	17540.384	44934.674	13652.819	33010.185	10267.981	13738.975	2767.647	689573.518	32940.792	624121.850	72804.397	29216.338	9455.096	19112.992	9934.008	129423.846	15899.755	42913.907	7054.436	31876.435	3593.249	451778.411	51709.967	102493.679	3095.882	20718.579	23180.585	380099.629	24983.805	249683.679
1549	f0202	spot1	83127.485	9780.243	71598.659	9050.243	48368.705	4261.481	161591.231	16823.085	455587.102	6629.940	3254.753	14229.605	741999.982	55920.581	49643.986	11134.025	284463.641	12504.033	29767.690	9492.784	24103.630	9252.220	9749.742	5260.111	959859.700	42890.210	402565.040	55357.894	28113.713	9328.730	10974.625	6631.989	160453.034	17413.403	38254.531	7241.957	33595.004	3512.480	464306.094	53558.260	106658.293	3196.435	21570.362	23609.202	377388.251	23202.197	241735.269
1837	f0203	spot1	80073.408	7772.498	71353.249	7813.206	17726.402	14903.406	143804.935	186829.508	196294.059	40734.481	3292.023	13754.090	397354.844	611955.045	59978.444	48945.077	215877.734	9833.097	41077.499	10794.448	13919.634	20625.045	16445.666	47369.038	354047.979	88950.297	425148.464	82913.871	22333.275	75438.918	9719.194	34070.110	6924.480	267987.879	50296.659	7054.980	34091.799	3123.180	28989.273	18108.336	98741.991	4032.491	19036.109	20724.990	11095.277	193282.775	287625.481
2125	f0204	spot1	106331.268	11394.417	91411.388	10122.565	21030.222	14112.739	162981.462	228447.810	429417.154	92169.540	3968.211	16230.118	422014.992	678551.210	79341.811	62515.494	324883.236	15438.375	53563.245	13621.974	15323.579	22116.695	18791.683	53796.472	707091.143	213250.869	474076.103	78625.832	25874.893	87243.931	13943.106	46146.336	9040.321	340953.251	54084.189	9587.245	33764.202	2857.028	33126.828	22183.419	133443.846	5349.173	21983.329	17506.427	14818.254	203697.365	373298.747
113	f0205	spot1	77990.290	6824.572	93864.119	9146.437	34997.005	3053.484	197751.140	19402.227	283265.395	3497.051	4376.006	12290.932	661049.747	47631.756	59672.133	9664.605	136660.915	65020.291	37658.511	9417.689	21706.851	6040.932	12795.830	7142.303	497350.549	19954.813	668328.020	62737.820	32990.179	6384.475	13222.233	8555.979	82769.180	95527.287	54657.596	9251.391	36944.560	3309.495	26202.490	22042.788	104506.768	3151.170	26316.718	14601.035	6706.481	176696.278	383097.846
401	f0206	spot1	72998.771	5667.462	45187.392	5648.416	23066.525	2531.989	164851.532	16303.288	251061.938	3916.618	3117.158	9261.877	883967.840	66046.370	63062.256	8283.839	184493.166	7381.496	30728.299	6868.513	17841.897	5039.955	11335.202	5824.156	488636.970	18422.657	570740.768	58121.919	40584.287	10747.083	12529.392	7927.677	120644.330	13049.217	34837.069	6064.985	24657.556	2527.583	410047.336	46707.099	81578.247	2012.938	18147.389	13564.495	233355.397	16980.103	250667.609
689	f0207	spot1	72835.924	6932.558	105036.627	9152.734	31517.061	2905.390	218555.643	22104.595	278841.140	4450.584	4734.083	13596.888	631494.980	52199.313	94106.384	12614.468	208386.583	9864.600	37278.715	11232.743	18948.077	5346.678	15609.432	7848.447	565079.719	26865.600	694600.745	71602.817	36459.483	7958.018	8733.048	32383.657	115881.416	14381.076	39057.959	7365.751	25684.698	3313.600	374373.149	41090.844	79422.226	2433.672	20327.653	17450.097	332673.163	20484.865	299237.274
977	f0208	spot1	76420.399	6116.711	58782.686	6915.717	16085.055	7085.976	142890.064	201083.009	298642.411	67021.610	3218.883	13251.767	491073.131	771710.618	62076.019	44899.859	192299.689	9649.260	34244.011	8665.699	9333.314	12821.592	15788.111	36974.941	577547.853	113976.470	370467.108	55405.595	23663.423	80456.692	10696.683	25826.473	69276.495	111981.940	35995.641	5936.414	28577.177	2609.106	273359.253	35849.837	90580.741	2910.430	19164.921	15195.959	208815.580	64719.958	181768.753
1265	f0209	spot1	71158.443	6767.200	58910.013	8171.035	24698.710	12037.098	116384.868	158080.813	223686.330	48562.321	3484.005	10974.218	562113.994	47563.413	88464.140	14498.593	216127.169	8901.215	39558.234	10109.137	23123.449	6358.238	18453.498	6783.955	592412.698	25891.235	567846.251	68718.609	33484.846	8354.667	18002.344	9643.504	93261.053	13649.519	36586.843	6546.114	34356.575	2933.201	436084.617	49667.551	87483.315	2780.456	19225.049	18473.897	357908.009	21559.557	229151.886
1553	f0210	spot1	77296.909	7061.104	61479.355	7169.817	14922.387	8816.557	109624.815	168705.575	308366.819	64686.005	2221.870	12133.211	327763.457	540885.141	46340.113	35024.027	214572.734	8350.258	35180.365	8971.593	10196.682	15814.909	13139.929	33174.088	497174.845	124513.255	376592.387	60499.970	18302.870	56189.659	17401.448	6361.428	11443.838	201932.287	46702.730	5870.949	21114.810	2304.121	54352.226	20420.136	87810.978	2901.079	17992.912	18371.581	20919.235	125193.306	226616.917
1841	f0211	spot1	52487.907	5078.111	78173.828	7227.669	28466.319	2660.789	111708.993	10337.729	182659.634	3092.234	2472.205	8324.460	366356.163	32091.945	47931.469	9100.673	154697.334	5416.353	27278.087	8251.159	17391.589	5331.862	7856.206	3946.755	291446.649	17397.450	397393.900	55690.549	21605.881	4653.806	5953.603	22776.215	83317.738	12356.061	26029.888	4914.534	19281.337	2226.977	228973.813	25145.792	74366.650	2059.163	11852.035	12521.014	201426.059	63289.774	151486.686
117	f0212	spot1	45064.006	4741.019	54306.570	5496.334	14173.580	1269.704	130482.140	12163.494	180586.095	1839.955	2656.316	7854.671	359463.364	27715.347	46056.351	6707.017	124692.186	5128.972	20122.812	5860.195	9593.878	3370.878	8364.590	3840.803	314741.364	9396.846	443059.807	45302.159	17845.599	3166.694	9712.411	5876.550	92236.750	6922.959	23357.392	6175.225	19542.531	1481.588	247538.205	33761.505	51044.873	1323.355	13402.244	10225.166	173548.934	14145.856	205261.616
405	f0213	spot1	68183.832	5891.952	49374.628	5652.971	4479.875	8810.502	96938.022	154891.436	140583.652	32661.255	3101.713	9004.372	353706.050	501150.291	40860.496	24655.152	167874.193	8808.283	29150.602	7628.045	9832.430	14303.147	11986.086	32093.844	261094.661	59184.029	486930.258	49178.147	29722.501	7614.504	13104.049	7955.061	137736.220	12406.616	33512.282	7965.533	27292.370	3169.930	426800.454	50316.055	82846.897	2539.788	18320.899	14162.318	165817.567	65573.187	265333.914
693	f0214	spot1	46885.878	4457.549	40402.411	5484.618	11397.505	5444.658	80249.914	129076.148	113710.139	27473.325	2945.889	6801.211	405570.012	31512.416	49096.862	7272.589	135347.341	5982.419	27576.168	7704.115	11120.821	3334.096	14023.043	5260.791	287914.115	14352.008	445175.327	46932.773	23370.356	5218.952	6668.363	22124.818	74354.321	6458.527	23419.737	5512.940	14845.096	1702.532	257819.045	31642.715	46315.314	1124.245	14736.001	10972.746	170565.637	10271.255	155323.850
981	f0215	spot1	58595.100	40894.447	55044.296	6631.928	12957.763	1545.674	111587.727	181698.668	178929.489	47233.334	2926.250	10897.533	258255.219	392879.372	48078.415	33670.661	228473.298	9730.588	33429.630	7585.560	7614.343	10920.479	13125.969	35146.753	368815.219	77679.882	364124.287	52304.514	12501.258	40118.730	8449.276	26502.314	83961.431	93945.004	30388.290	6551.061	22204.821	2210.179	29975.202	12380.629	45877.327	30382.450	17584.120	14299.097	7680.261	105054.870	158554.548
1269	f0216	spot1	59945.872	6061.989	49804.292	6310.067	13398.996	8930.147	99130.710	163906.588	147240.486	42214.577	1476.930	9903.579	326102.926	487303.841	40319.741	29845.602	175317.341	6792.937	30158.067	4775.758	9747.430	14237.202	14274.783	33235.975	92199.056	89315.275	26629.945	28973.230	1456.015	119966.959	6203.502	21008.042	5099.658	192289.929	34538.987	6269.287	19934.941	1658.079	263076.114	40219.715	77342.296	2927.989	16857.247	15068.994	7739.819	117993.433	214739.063
1557	f0217	spot1	47702.557	4497.581	70112.592	7088.680	16738.119	1631.727	139319.078	12590.522	201189.597	2920.409	2620.742	9323.980	426964.480	33226.629	41843.823	8535.485	148070.364	6021.830	27438.482	7684.604	10438.155	3713.913	7854.211	4826.323	389167.338	20630.498	397557.610	48222.501	22346.602	5533.911	6135.788	16517.195	95949.526	11197.790	29654.225	6729.517	17425.894	2186.023	271959.303	34381.679	69712.568	2024.425	14969.444	12911.749	272345.319	16770.928	163685.331
1845	f0218	spot1	48099.638	4367.914	63341.023	6735.838	15761.029	2013.733	130697.931	9800.331	176252.374	2881.648	1788.668	7246.589	426977.973	30463.375	39952.963	7734.871	145794.985	4687.873	21702.447	7645.248	10554.863	4513.924	7332.002	5210.736	306525.166	16637.351	318750.460	47016.773	20835.296	5133.110	8617.598	6503.554	50758.760	82377.317	20150.771	5455.950	15393.740	1802.587	226272.545	27542.329	65503.473	2123.176	11883.129	12462.044	277921.754	18648.086	126872.604
2133	f0219	spot1	57553.448	4974.185	26360.601	4897.750	5264.211	6471.492	58966.956	137586.328	163045.176	69661.772	1365.379	6938.117	149651.647	329198.830	8904.290	53570.017	135274.828	6018.180	26864.821	4728.125	6359.968	11607.185	6333.869	46865.483	19121.538	186530.354	10837.518	26713.212	10007.109	40172.909	2451.113	29433.060	3473.440	118784.262	23795.380	4945.143	11941.714	1637.046	13527.315	8657.125	43065.575	2300.351	13260.574	9980.802	4050.867	55625.235	188393.597
75	f0220	spot1	3109.024	1629.036	1210.742	1494.300	2103.030	1190.367	1988.840	1992.291	7362.700	2006.213	108.642	1230.783	105834.474	11185.178	1555.617	422.054	8323.490	1424.296	1353.945	911.280	1569.234	3463.433	227.066	124.342	27202.909	2088.350	2130.005	1113.114	992.973	1806.902	353.616	93.540	51070.995	6820.033	7490.031	2167.003	14436.526	1345.572	62596.698	9617.557	38944.585	1708.647	5282.550	3669.147	131229.415	9505.025	67500.314
363	f0221	spot1	32305.204	3224.534	26609.486	3018.028	15356.519	1609.863	66937.896	6979.617	119464.596	1292.616	1191.239	3624.867	170052.086	243703.625	13937.162	10857.248	96894.808	5531.985	12526.280	2656.894	8104.559	2869.297	3600.787	903.843	171134.511	39336.632	125614.811	16353.295	10754.888	28421.267	3164.898	9662.317	27687.438	44884.080	13850.328	3129.822	15190.162	1612.171	114820.124	16871.923	34442.174	1971.155	8933.157	8989.191	105711.616	35718.202	129824.427
651	f0222	spot1	42732.645	3883.080	17383.736	2685.403	19080.252	9196.088	34299.324	48022.642	79053.086	19885.478	791.486	3381.425	256265.594	24937.724	15728.193	2468.614	120311.008	7632.964	8733.195	3001.355	16122.775	3783.387	5181.452	2807.989	237764.916	13353.501	128416.802	11695.698	18817.186	3782.124	3693.870	2018.946	47905.497	77769.745	15791.279	3620.007	17733.883	1841.323	94847.140	18573.935	47451.426	2530.969	9370.393	9041.320	129770.562	46762.082	126935.000
939	f0223	spot1	104422.818	9991.585	31962.292	5465.332	17016.070	9914.053	71129.378	91464.873	113392.729	32625.360	2438.262	6082.294	332163.878	26468.860	24224.085	17630.442	248477.047	16049.496	14322.342	4856.461	14466.726	4226.323	6513.128	21443.850	416303.125	19463.225	265448.915	26092.580	31957.459	4799.898	9063.714	4636.471	98628.139	11153.388	21865.821	4687.491	24071.725	2176.735	156346.765	23475.461	58049.808	2948.033	7764.846	166942.372	296031.928	18106.637	169717.933
1227	f0224	spot1	74953.277	6016.198	54288.110	7404.128	14083.031	9194.340	109023.447	143284.010	136595.905	44133.754	3245.900	10802.981	281170.013	425782.749	57133.857	48693.139	195713.817	10503.840	35308.818	9303.678	7807.292	12239.021	12212.339	36994.263	296514.313	73007.037	310777.207	49649.107	12842.669	48028.082	9689.638	25170.580	75279.810	110421.557	27762.356	7351.602	26114.088	3003.117	185052.943	30005.324	79141.864	4172.817	14861.701	10950.340	235109.753	69908.103	271595.352
1515	f0225	spot1	68356.684	6856.312	52369.627	5992.864	22959.761	2608.524	121317.290	13185.766	173727.877	3662.170	1760.401	7271.773	356994.852	34285.385	42346.221	7418.583	179015.215	10980.461	20461.135	6155.191	12437.294	4505.429	8086.320	3265.426	288060.966	65197.637	193555.558	31494.022	19100.356	49071.614	5776.366	16511.284	101854.407	60134.290	17916.163	5179.461	29179.923	2757.926	152251.214	24206.601	78342.974	3905.864	11939.013	13493.382	312556.767	46614.550	177228.073
1803	f0226	spot1	56827.782	5658.933	31805.821	5140.385	12645.088	2151.844	80895.332	107962.517	126225.740	30665.656	2051.987	6325.661	411742.082	41146.450	33971.878	6994.181	155397.682	10032.154	18464.316	6508.924	12339.705	4155.473	12827.871	5164.815	287938.301	74630.896	166321.531	34428.020	21168.754	55574.681	5414.764	12941.742	89891.639	65236.333	24254.765	6694.246	21268.059	2448.659	195710.227	27402.152	62644.697	4052.848	11614.409	11138.938	273282.273	38657.889	199260.799
2091	f0227	spot1	58671.015	7426.507	89294.387	12197.679	28131.873	2669.520	164403.594	16183.527	217268.428	4823.385	4228.686	10135.932	421317.077	35834.485	79558.692	12855.941	148675.538	11377.361	44825.529	12622.965	15018.823	4982.602	11077.531	7039.349	452991.868	27035.513	407003.552	51512.371	39660.363	6364.111	17958.999	10412.644	110663.282	14822.770	23292.497	8566.936	31646.070	3096.612	303706.401	38081.362	84392.095	4670.475	14470.470	13879.624	400828.876	21348.979	260185.215
79	f0228	spot1	59710.595	6627.801	33091.568	3721.903	13035.253	6032.683	74206.410	103957.280	90148.635	18894.102	1746.315	6544.413	221646.410	340071.247	24603.496	19439.110	148588.324	7969.622	21943.184	3281.064	7123.180	10648.631	8379.636	21372.266	221474.780	39590.895	18300.698	36806.221	1558.009	38162.356	2019.900	21268.896	5090.962	127702.418	23324.575	4445.191	25614.297	2567.492	16034.390	8815.657	61438.250	2757.558	15364.501	8408.853	170400.079	57509.722	210415.493
367	f0229	spot1	48352.293	4566.153	28848.853	3541.598	19171.601	1392.128	94338.173	7761.330	123075.561	1743.575	1565.781	4041.526	327146.724	28037.888	24519.318	4183.539	138479.692	7638.225	13536.034	3166.322	8741.143	2936.465	5057.343	2933.876	259000.684	11204.617	243782.733	19420.387	20856.294	3717.509	6400.979	3063.892	88300.750	9102.206	28031.011	5466.816	24331.316	2386.399	234065.160	32416.272	59370.944	2152.177	13963.403	10544.963	273772.575	15772.493	196554.118
655	f0230	spot1	60743.087	5575.026	50771.144	4935.835	21035.842	1539.776	111858.545	9452.152	145810.788	2626.715	1782.911	6346.000	238820.712	319017.232	23210.527	17010.654	150193.444	8987.357	18322.633	4671.078	8944.455	10613.322	5180.258	21025.429	238466.101	49456.753	205551.496	22721.453	16070.368	44665.656	8647.977	3013.004	48281.928	61713.772	30294.833	5744.435	19629.249	2515.788	163638.014	26821.430	51051.807	3114.949	14907.814	11734.322	251024.188	15756.181	252983.392
943	f0231	spot1	114468.465	10202.888	50928.137	6707.012	5508.681	8807.799	103774.923	131401.931	131037.384	30290.552	2840.487	9567.150	267481.693	379659.281	55650.283	10211.496	246840.328	16348.537	26093.246	7241.463	9457.885	14511.438	10052.409	32624.195	346718.484	70119.941	289288.309	41073.682	15360.784	48399.265	13553.935	5007.593	92411.232	159366.537	30691.052	6710.794	36163.623	3025.551	219639.185	37850.369	87290.605	3949.143	16744.059	11952.679	10980.893	160888.633	241278.970
1231	f0232	spot1	55581.049	5148.405	80407.442	9830.029	24259.024	2391.337	176322.438	13449.977	175416.225	2771.904	3706.100	8897.288	386252.509	35867.901	60702.034	11885.433	156736.047	9540.986	30809.276	10281.249	14508.251	5004.532	10600.627	5394.923	382982.513	17673.497	429301.340	49120.128	25122.685	6695.039	15186.539	5652.921	86168.301	135600.407	33079.754	8290.845	32291.778	3426.734	239135.825	33039.747	73168.250	5094.905	16360.586	14803.001	229496.277	80340.302	292040.082
1519	f0233	spot1	101280.301	9617.031	135137.762	14199.968	38837.624	4090.806	265551.919	23989.797	258697.229	5055.135	3032.807	18661.619	425643.738	635018.114	71700.067	54395.720	294234.181	17598.304	53597.009	9149.500	26074.648	7453.755	17323.426	2795.657	31410.360	252363.286	38712.219	48844.084	3338.478	167649.444	4521.565	43836.496	11879.350	375735.240	65368.885	10385.923	44400.912	3488.723	25929.024	22265.731	103802.798	7380.255	22876.170	17341.878	17419.301	213503.090	438291.048
1807	f0234	spot1	79715.457	7374.844	121621.050	13735.624	31841.660	3344.459	245397.634	21090.768	242331.033	4597.264	4124.369	11875.401	539436.536	49809.421	80784.855	17418.055	214679.981	10664.864	59298.871	18198.798	19771.449	5893.733	15730.998	8051.785	491554.230	28802.781	467393.641	63206.299	38906.287	7139.368	20601.388	10171.626	94744.119	160509.582	28786.896	7743.761	34841.510	3316.696	222261.497	30046.290	84884.872	4425.330	17274.218	13171.815	310524.304	94163.861	246000.750
2095	f0235	spot1	58777.138	6528.636	96775.333	10080.564	26149.858	2613.780	183252.644	16181.419	170286.215	3455.523	3955.280	10077.731	396648.425	34795.650	64673.225	11269.771	167267.228	11112.066	35068.249	11126.243	14588.509	4668.146	12490.004	6845.644	371618.743	21737.315	388437.937	49474.242	30891.582	5292.712	15050.439	8440.769	137913.073	15930.034	29438.195	8565.838	30346.049	3252.078	256678.733	31749.462	89504.836	5231.102	13477.894	12052.866	403210.929	22344.347	217537.817
83	f0236	spot1	61306.346	7493.717	64287.257	5814.658	26238.935	1997.758	139283.187	15008.481	192200.904	2363.215	2839.539	8150.319	481617.915	36034.473	38857.329	6746.033	176362.411	10096.168	28644.810	6904.027	8734.971	14184.673	6255.442	32457.169	245728.943	58011.541	292883.255	45426.537	22747.354	4543.375	12345.871	3841.719	134821.367	13623.821	33226.322	7871.813	35969.370	3137.128	262709.850	35697.480	93744.890	3152.773	19190.724	11817.609	234472.063	74720.794	214517.144
371	f0237	spot1	47724.295	4261.459	44098.663	4647.111	11880.215	1870.762	129069.016	13126.145	171054.803	2433.698	2458.094	7523.220	399482.961	30198.644	46039.047	7943.927	176658.703	7193.659	22209.506	6042.427	11464.185	3690.735	6762.787	5224.117	338053.231	13041.661	424633.952	38145.515	18231.398	5029.967	9431.520	5133.718	95241.137	10581.609	31354.716	6056.873	26096.931	2291.118	318133.736	46070.246	65948.635	2819.935	14678.406	11367.245	219011.366	74253.859	197669.880
659	f0238	spot1	83652.845	8533.609	65125.384	8246.575	32332.783	2320.539	202479.270	17221.598	215101.723	3872.165	4485.750	11731.228	549058.623	44489.565	58290.674	31086.439	250605.235	14214.806	37417.753	9756.094	19559.900	4990.564	10482.802	36104.747	378994.468	69447.487	445051.630	45425.442	31346.139	6652.972	3206.533	36792.797	85561.983	144176.223	42535.470	8994.162	33475.439	3210.972	308093.565	40509.509	90369.748	3859.369	21183.872	18050.852	259543.156	78089.984	335819.512
947	f0239	spot1	122812.882	12479.870	9837.686	6291.549	19502.045	13445.706	119066.827	177766.536	147080.967	37743.542	4128.843	13081.535	387740.049	476994.637	55629.210	40690.033	314333.304	20381.467	41417.218	9091.179	13250.133	18125.828	14380.054	43259.137	403229.629	78411.160	427156.245	57908.814	25728.720	71936.346	20864.037	14644.085	107356.581	173247.407	54308.897	8008.038	46600.711	3845.674	29294.878	20617.900	105770.931	4983.111	27027.411	17894.644	319716.734	95170.404	313204.806
1235	f0240	spot1	92537.300	9564.217	95809.873	13024.083	42693.027	3898.867	287768.957	23250.930	267795.246	5475.844	4827.576	14857.820	720682.841	54426.478	90456.818	66539.913	245030.070	15176.114	55095.031	14174.877	15700.912	23341.636	16736.342	7333.475	592813.883	33107.233	476551.903	72391.152	49895.263	9107.327	5670.529	62685.957	190507.594	23012.278	54651.505	11813.565	29732.779	3757.641	440225.433	55595.177	68474.466	57299.169	25572.545	22210.949	560067.594	31986.472	457296.942
1523	f0241	spot1	97669.874	9838.477	88247.632	9593.917	35134.558	2819.333	222031.914	20528.833	228010.472	3959.907	4097.021	13804.062	530990.015	44080.808	83653.888	14865.825	267883.799	15976.931	32713.873	11569.701	15173.430	5878.244	12699.940	6856.719	505996.585	25607.306	470499.545	55148.622	36425.768	6391.685	20060.407	8694.561	198455.409	22998.514	47858.075	11398.371	27423.880	48747.640	479369.768	72454.379	113219.089	5988.312	19889.409	23208.788	500097.667	28226.645	298325.916
1811	f0242	spot1	80002.483	8337.205	8797.724	6732.704	17267.075	12806.016	153420.689	182393.585	10908.757	98154.266	2158.046	14679.953	210334.664	587558.108	17777.800	102187.447	227373.240	13156.540	39084.006	7696.433	2005.642	30855.943	17123.019	47373.018	43408.644	476749.687	30632.129	69714.384	25778.166	76360.244	5198.486	46060.088	105438.636	153290.553	26735.058	6563.198	32962.943	4120.711	25378.805	12457.342	89537.843	5368.476	16062.462	12743.582	236287.063	90781.274	289391.213
2099	f0243	spot1	85909.177	8329.566	10659.384	7060.625	20101.361	13998.251	144386.832	209641.275	31939.011	89824.345	3788.756	12459.046	503053.593	43539.340	61074.475	40583.533	203264.648	12834.566	37872.620	11603.997	13486.766	16539.958	21038.290	8069.707	330871.523	355270.409	395679.159	67367.768	43291.660	7422.098	13232.244	38386.869	147276.656	19292.838	22880.603	8024.646	29217.417	3244.118	248328.459	30360.860	90665.048	3578.506	16379.875	14690.900	411926.380	25041.006	312928.833
87	f0244	spot1	80330.662	8734.016	69135.789	8391.191	18614.651	7908.881	120018.869	190163.296	162405.180	31827.585	4775.874	13777.207	350257.308	540860.557	54603.733	44913.866	255724.712	13034.590	45295.684	9203.635	11321.275	17227.900	16921.515	43542.631	325803.044	73775.590	479519.398	68039.395	14401.358	46991.799	4601.065	41032.334	128461.070	161877.932	42821.442	10528.083	44060.769	4014.773	355915.581	50682.219	113265.516	5015.736	21181.644	13900.861	338808.032	112513.219	373652.173
375	f0245	spot1	52014.592	36006.077	59124.218	6785.619	21336.365	2451.723	105177.444	174564.730	162135.105	30498.573	4015.916	12164.265	343004.122	491670.260	46054.983	34203.254	217827.230	11980.132	38294.379	8975.771	12028.435	14813.862	12052.368	38028.248	349491.294	74205.504	413670.077	56508.695	19156.409	63424.868	9450.067	23746.372	155752.052	15978.385	39314.479	8117.057	42520.094	4113.363	290384.083	34878.689	58585.974	41687.708	19186.984	15451.403	272597.421	86495.724	209627.878
663	f0246	spot1	98022.866	9979.117	82794.362	8199.184	55468.149	4734.536	188498.067	20291.469	236329.158	4368.430	4154.782	11566.404	529389.480	44038.040	71750.157	12705.422	270413.875	16933.723	35258.661	11137.687	34208.072	9345.173	13725.155	7035.486	492521.033	27234.998	528845.083	49204.438	33735.366	8085.209	15448.945	8810.301	176414.331	17849.404	37422.572	8739.219	38190.743	4091.143	380318.080	51423.974	99125.503	3811.233	22390.880	19950.242	471081.607	26201.353	322240.620
951	f0247	spot1	88005.261	9234.833	117923.560	11999.898	38864.246	2908.214	233031.781	25020.663	275112.011	4791.417	5651.449	14887.262	611746.466	48825.573	102822.173	19483.164	233098.684	14396.550	50198.513	14820.460	21340.956	6806.266	14346.561	8087.773	579983.982	25973.869	637393.996	67575.044	40434.565	7336.255	21703.103	10828.045	190629.985	22749.307	43204.881	9642.194	51792.003	4085.347	459183.228	59728.200	122869.994	4605.287	23778.090	21814.403	544555.389	28761.431	351694.831
1239	f0248	spot1	147091.170	14899.887	75881.362	9965.976	26030.903	12767.150	176456.504	219215.993	184288.051	45442.495	5233.909	20295.692	643257.507	56630.094	121764.938	19781.437	391557.549	22095.118	52910.761	14092.085	23778.605	7152.846	22783.936	11305.171	579965.184	33146.392	615929.671	70302.619	42041.405	10364.373	27040.781	11444.284	179928.898	23259.890	50882.021	10600.532	50383.202	4932.845	493150.977	64902.182	127891.742	5950.725	21616.170	20398.386	558010.785	33463.186	384754.161
1527	f0249	spot1	148294.170	16140.673	143345.434	13912.933	41858.826	3413.725	272489.583	26008.390	265356.000	4899.952	5119.078	16842.216	658229.103	56155.157	132265.626	24865.371	368110.109	23939.402	55374.427	14232.623	21668.191	7505.493	16312.063	7032.027	400529.329	337532.180	458555.144	56418.015	44370.712	9219.146	27054.145	9875.024	188669.745	20529.418	50223.719	9736.835	52812.015	4400.440	477968.900	66717.461	129687.304	6151.871	20640.005	25239.838	621844.075	32910.303	361309.486
1815	f0250	spot1	139015.835	14147.349	88461.190	11117.742	23007.175	14685.807	194531.753	217006.624	187420.140	49272.265	4574.277	16208.825	399127.619	624613.064	80736.942	68388.164	384685.002	22177.540	51353.264	15365.200	13846.749	16071.774	21122.009	65190.799	405257.012	104744.757	437144.061	103696.343	22715.904	71845.840	14023.305	38477.415	99597.181	173870.125	43694.340	9922.484	37668.474	3799.353	322676.386	44568.087	95157.640	5630.496	20416.054	20479.482	295588.084	95537.690	305531.629
2103	f0251	spot1	89045.868	9638.436	95330.176	10209.430	23218.188	12899.798	165197.206	201739.126	195132.626	39878.920	5093.023	12599.142	541131.301	55811.911	100370.009	19124.332	234761.148	13694.328	48764.585	17314.062	19329.810	7513.668	23211.167	10228.755	519244.779	38560.529	523323.761	67485.619	42693.027	8034.375	12178.359	38088.110	149128.264	20524.395	32647.641	7879.586	36834.613	3893.525	360404.746	43208.247	99479.374	4777.921	16249.883	17569.734	525141.486	29860.188	265934.722
91	f0252	spot1	57353.769	6144.764	74111.531	5571.156	37712.405	3223.261	177893.917	18600.362	200576.454	2404.099	2833.284	8385.553	503121.130	45375.209	53942.093	10596.483	167583.547	10141.859	36089.452	4303.525	20286.055	6219.266	11122.696	2290.526	295140.996	53727.485	34451.194	36281.028	12388.350	38975.328	2560.467	23391.686	102172.422	75335.061	22164.834	7441.033	34759.198	3411.171	36671.310	13495.680	89825.128	3647.525	22566.768	11771.950	269046.959	58423.713	380331.980
379	f0253	spot1	98125.446	7644.785	6868.382	4360.916	7185.843	20421.056	31892.241	298164.368	38297.220	93678.216	4696.066	14660.768	457958.781	595001.394	105681.804	14822.483	304117.540	16041.771	49397.181	10219.797	15215.987	20608.569	17593.387	51824.364	487808.890	99885.331	542051.743	74671.044	19950.180	78924.514	24447.826	7017.736	108936.956	169510.431	56521.972	10429.422	43892.158	4572.469	423053.863	62416.091	111281.182	4855.903	22960.398	18355.860	342519.564	113688.469	399124.377
667	f0254	spot1	109531.756	11203.237	103539.430	9126.982	39321.919	3255.564	180093.846	20589.673	267727.757	4688.974	4935.671	12854.338	691885.764	55885.125	84383.490	16480.260	317480.700	19677.891	46498.056	12201.643	26727.967	5762.162	13645.418	7587.546	639449.344	34159.770	606461.025	58887.033	39873.623	9003.149	8174.682	32016.629	211868.634	23958.647	42640.329	8572.044	48905.830	4897.704	413155.453	55433.949	111314.796	4790.005	21468.304	22679.717	567946.588	31293.346	369283.206
955	f0255	spot1	171668.156	14167.319	134648.944	12951.932	50992.606	3396.385	290977.783	29381.505	301302.206	5157.287	6194.053	19655.345	782289.597	61632.323	139789.737	22792.193	455055.520	28932.722	54129.792	17525.913	26534.312	7358.537	17109.205	10921.215	695034.554	37432.016	831497.903	84376.369	50476.740	9960.841	13087.080	41258.339	248643.725	25757.617	58902.733	11631.908	58531.564	5092.372	517530.692	68383.286	135921.491	5975.155	26461.746	28547.088	673955.474	35300.623	428244.768
1243	f0256	spot1	166215.981	15673.714	95700.653	11262.932	55735.198	15751.326	182894.393	236103.311	220292.594	58527.712	5783.482	18963.255	767228.570	65371.630	127603.671	22562.458	378785.255	25567.352	57027.605	16739.723	27062.444	8488.072	23478.790	10601.494	606834.056	33331.982	707172.670	82032.923	47669.133	10455.224	29334.188	12237.207	175567.949	23613.478	53012.319	12025.917	55349.495	4378.480	542749.933	69395.643	119396.505	5724.342	26221.905	26873.592	549890.598	32650.387	397103.037
1531	f0257	spot1	194444.834	20055.064	11240.757	8860.127	12326.173	38017.483	38236.996	363222.956	54095.836	118761.383	5628.032	18160.409	736117.852	63077.255	85169.633	61357.745	498805.473	31798.766	47922.644	17791.613	37465.361	9833.817	29462.342	10740.421	809907.874	45250.908	679301.801	86741.865	53673.147	11770.120	29299.169	12761.878	176206.533	22212.216	46557.180	10775.018	51263.295	4334.338	496016.284	67265.433	117908.009	6408.799	15165.941	315664.136	545735.646	32566.615	321406.526
2107	f0258	spot1	110907.439	12589.049	171801.376	15109.649	46637.124	4193.647	297893.419	25844.757	301706.405	5693.699	5723.975	17271.239	611702.562	57887.647	134351.907	24917.704	278557.897	17087.415	61219.999	19035.269	27571.217	8298.828	19091.275	10584.282	623754.279	42904.955	681962.056	85860.092	43821.222	9290.102	28166.340	12969.620	181679.768	26236.140	46058.427	10882.248	46770.936	3924.721	476867.990	58738.176	119462.581	5605.335	21966.647	23547.482	527507.163	31596.393	245899.940
95	f0259	spot1	75908.645	7911.713	94666.152	8455.796	38271.390	2440.646	187933.905	20398.432	247199.063	3796.048	5330.673	11980.978	630709.289	49539.078	80283.797	11887.504	224698.842	11687.964	40828.133	9612.778	20819.208	5566.555	12818.953	7105.321	486917.687	23150.298	689543.097	72138.396	27894.927	5695.027	16427.383	9158.537	163262.434	17107.669	43663.839	10360.070	37095.234	2835.724	358965.746	59962.388	110539.444	4213.850	18810.728	14699.317	373460.450	26656.850	261533.731
383	f0260	spot1	138583.514	12079.895	115946.998	10573.470	41473.352	2922.692	243286.634	24322.068	249070.014	3768.707	6127.627	14173.128	564155.382	53669.153	115410.188	19226.083	375581.796	19952.592	51424.199	12505.166	20656.371	5997.829	14579.703	8228.928	533895.089	27797.431	768923.549	76591.940	26492.923	8598.744	4963.096	33562.735	132614.419	160694.307	47848.342	9678.653	35465.089	3168.070	322159.728	52090.392	98926.641	5492.304	18481.409	14598.561	290491.135	84957.302	303441.474
671	f0261	spot1	80158.140	9859.800	121329.212	10852.503	40768.540	3214.404	255502.804	24130.379	235341.432	4203.373	6027.133	15955.189	715553.614	56608.047	121141.581	22221.227	263975.210	15751.120	53792.191	15029.263	27962.954	7125.326	16885.137	10257.145	510030.972	27077.481	764106.180	73821.946	36519.318	9712.805	25074.374	11432.178	126285.280	195334.402	49939.457	9519.586	45836.209	3813.162	388293.544	61347.915	108552.029	5203.288	24465.342	23052.833	323435.443	103097.616	433563.827
959	f0262	spot1	93869.727	9318.450	82025.977	10056.596	31107.868	13375.962	137433.516	175935.216	155808.938	32039.617	4650.471	13812.693	511185.125	49353.678	98017.996	16210.116	269475.196	16395.722	53289.945	14108.320	26443.378	5990.897	21005.218	9049.000	476679.917	24185.906	574889.018	56528.699	30623.388	7202.753	20712.140	8290.141	147440.845	17067.350	48589.376	9014.286	36971.212	2702.080	444682.971	65522.729	81896.762	3658.645	20703.463	20331.928	416068.542	24346.431	311984.720
1247	f0263	spot1	110622.387	10140.215	85027.472	10261.591	31517.021	13360.104	173214.398	231464.507	214435.483	53465.168	6980.454	22519.217	700581.576	62284.000	142617.292	24862.647	290237.363	17187.814	54015.453	16309.146	27828.273	7868.916	23824.165	10110.363	683963.329	36597.374	760316.649	82183.344	45932.001	10186.832	31458.824	12541.403	178457.159	21643.209	53548.372	10164.568	53956.481	4588.922	577723.024	76241.258	122350.339	5916.660	23252.711	25741.262	639147.158	34562.823	371121.196
1823	f0265	spot1	98770.961	10944.145	116646.216	12246.810	42414.200	4626.156	314275.244	28603.344	201126.921	51105.843	4498.220	18913.411	663772.002	54608.415	97765.199	81047.750	273415.163	14650.605	49836.256	16188.538	14094.621	19989.513	20523.633	9008.559	431326.588	414378.750	485789.525	92867.875	47670.228	9830.666	15179.184	49176.211	156576.335	20939.895	33378.096	10217.784	35677.078	3418.912	359328.704	48007.069	97690.971	5007.093	20650.522	22170.930	418892.921	26702.530	350246.470
2111	f0266	spot1	97485.704	10635.051	110079.206	11803.964	27642.976	17445.481	173767.136	238866.836	217216.705	51003.971	5451.305	15609.576	652040.262	59041.190	133214.288	24595.251	260484.591	15531.738	60085.977	17801.186	28028.927	8473.234	28602.903	11597.684	587045.667	41208.502	651410.621	84253.306	44610.770	9533.949	27247.966	14850.550	166206.276	22479.426	39799.305	9058.227	50359.858	4103.899	527920.130	61079.903	118942.857	4853.748	22074.216	20214.427	547397.170	33751.197	320424.223
99	f0267	spot1	82730.596	7621.169	96612.858	8899.693	39058.936	3722.711	206731.433	22674.539	237287.980	3892.263	5542.684	12103.402	607289.313	51095.817	89530.102	13489.195	242929.513	14370.131	47398.148	11423.610	22173.167	6603.656	13562.331	7006.753	328296.718	294074.414	697031.858	66580.463	28342.400	6924.251	18815.304	9015.470	197886.726	13910.193	46870.888	12823.409	45444.453	4189.323	434962.457	62741.012	118906.777	4300.432	21073.867	14653.066	406289.808	32627.567	375367.197
387	f0268	spot1	93160.974	8048.523	119535.615	9653.710	67570.031	5873.737	259677.279	27944.896	240759.402	4034.384	5053.327	17580.518	372420.049	570817.472	123704.208	114327.916	314663.913	17220.981	58334.194	12017.573	35046.925	10133.597	17245.232	8487.523	403501.475	79835.657	557741.434	75080.974	13407.340	62704.102	16214.347	41252.964	13721.642	284788.207	65891.971	9872.658	50766.895	4170.833	37765.304	25191.061	111356.718	5768.561	31955.914	19663.604	317840.818	122557.928	474918.792
675	f0269	spot1	123547.891	11747.824	8907.443	6052.451	8408.747	25343.530	36438.085	349319.113	43200.202	111423.748	5409.054	12136.372	872111.568	70235.580	124243.837	18806.734	272191.749	18525.866	57326.101	15925.804	29545.275	6396.773	29343.691	10237.861	602828.350	37345.696	752071.279	66877.078	46378.027	10875.449	24616.447	10817.492	216506.245	21140.548	50954.010	10980.537	52645.328	5294.536	524516.341	69549.442	124218.477	5019.069	24343.421	22117.849	530936.504	31103.753	370771.156
963	f0270	spot1	82783.681	7588.662	129619.544	11570.990	38688.741	2872.956	229913.422	24068.762	232161.079	3999.305	5120.826	17006.040	593197.396	49229.829	98831.617	16122.022	265434.629	13682.592	46708.078	13879.003	19851.859	4830.996	14349.821	8109.274	503916.786	24989.855	667338.576	67429.013	35286.949	8581.540	19566.591	15224.984	191063.007	20962.660	53843.887	12052.239	47696.099	3971.554	523578.089	71699.317	113669.520	4506.333	23068.012	21977.155	502266.467	28317.504	403947.524
1251	f0271	spot1	150865.972	15606.661	102926.402	11152.186	35188.309	17999.556	180359.033	220896.098	228482.281	52140.406	5529.331	16943.601	718485.980	62626.564	139537.184	24654.543	423258.444	26495.759	60749.622	17391.421	33282.783	8579.668	24455.187	9993.706	692736.688	36154.940	729039.704	79414.054	46910.845	11851.655	31247.616	12707.223	169132.606	21497.544	59083.564	11957.099	53592.656	2760.852	617751.594	77574.000	117665.301	5017.765	28208.657	28749.839	572092.705	31264.362	400497.387
1539	f0272	spot1	130410.239	13366.672	88963.569	10881.539	29310.385	14693.069	163601.731	207480.796	211598.030	49656.580	5114.737	18966.404	837690.887	70687.482	121126.524	23078.353	347890.362	21390.604	51752.643	17034.379	26343.453	8135.929	21769.554	9236.544	424491.467	373208.748	636920.712	80742.358	49788.731	11320.737	25090.180	11847.372	188585.696	22372.791	59126.364	12296.023	52734.383	4130.622	619828.751	84475.251	131246.932	5941.094	25680.012	26367.951	572236.431	32603.491	402423.187
2115	f0273	spot1	138594.620	16378.344	107633.660	12205.929	29611.191	16714.794	41676.158	363949.493	232106.475	51342.420	6212.626	17956.203	683862.587	68234.291	144284.762	24836.773	423617.084	23944.379	63201.761	16726.877	29158.648	7695.010	31904.370	11708.551	563061.531	51690.448	751138.727	95121.030	44303.427	9885.065	34473.428	14813.789	184455.443	21737.407	43764.592	11024.818	55211.726	4804.822	565454.730	64209.595	128044.993	6212.304	21185.796	22236.894	622072.115	37068.721	341627.669
103	f0274	spot1	62467.336	6655.637	95792.295	8076.383	31901.782	2708.205	201556.264	20539.402	214161.544	3034.042	4755.321	11039.198	616314.211	43801.741	80352.012	12900.260	208506.528	11121.496	40687.844	9459.143	17228.407	4840.044	12595.982	6573.963	455753.685	19486.055	613950.747	61157.436	22927.733	5981.250	17559.879	7629.853	142670.123	14290.663	38421.646	9104.817	39611.381	3383.817	382963.272	57502.896	101793.452	3698.322	22270.817	13303.043	406034.093	27672.235	296845.839
391	f0275	spot1	78494.934	6760.730	81692.957	9123.273	22653.153	11364.380	139640.000	179133.375	170189.134	34280.177	4464.683	9860.170	601408.647	49916.707	79708.207	12781.617	240809.748	12204.606	54483.000	12945.340	20781.691	5500.726	17210.875	7198.484	507105.132	25478.428	626047.977	62373.842	29461.339	7655.719	17124.503	7437.474	112293.827	162817.469	39815.014	8052.962	43637.736	4017.957	332092.312	44333.926	109926.156	4827.822	21062.646	15633.252	278051.990	91627.709	316467.907
679	f0276	spot1	105120.717	11327.572	82123.168	8099.113	28461.738	13129.030	162243.343	198985.537	174123.647	39555.906	5144.875	15150.539	431368.560	643788.517	76985.262	56019.543	304899.665	18978.795	47837.542	11491.819	18480.366	22791.564	17408.752	55809.706	437411.272	103325.675	521766.793	86324.827	20373.139	85607.017	12003.283	35612.146	107197.962	163575.079	51164.840	9099.080	43033.819	4421.302	392123.819	55070.030	126426.490	5787.913	29615.750	21983.233	267727.974	108840.214	376175.639
967	f0277	spot1	60725.664	52649.135	90048.881	10453.965	26754.757	2885.637	157003.549	222867.972	188044.788	41408.388	4860.737	19167.789	470059.804	658793.372	91337.645	65949.147	288205.146	15296.069	60333.425	13745.383	17644.327	23159.195	18909.733	57844.061	507804.786	101602.727	580674.768	78782.589	25706.279	93057.821	14382.440	39257.270	136433.327	205093.052	65269.333	9343.980	49784.024	4417.568	54765.728	22163.606	78310.354	59552.280	31280.877	22834.743	14507.196	181637.410	322769.402
1255	f0278	spot1	6718.711	7970.587	5818.225	5589.046	4430.797	1980.450	11882.483	8248.925	32560.221	6042.182	1568.171	13341.719	323892.393	132667.835	11554.275	5520.178	37302.703	6343.760	9299.943	5161.634	3635.300	5806.946	603.399	1301.363	76537.951	58548.100	20083.133	5783.351	5281.658	10114.380	3398.532	618.665	11001.706	368179.346	69920.292	9971.287	52018.265	3800.327	35681.382	25599.502	132191.020	6787.890	30767.649	23920.381	17985.685	233297.144	470188.702
1543	f0279	spot1	77712.339	9399.887	134857.440	11755.015	39176.276	3400.302	157681.519	237280.280	282522.201	5082.651	5430.697	22574.634	673954.109	56952.241	117854.506	20288.961	263189.618	15678.896	49884.342	15210.031	22046.320	5964.478	23481.080	9851.574	551264.194	29169.014	668768.833	91541.757	39703.360	9442.284	22256.947	10616.259	107318.681	170715.027	57617.541	9416.045	43661.500	3564.263	442692.830	60945.779	97392.577	5722.783	23092.401	26130.031	296549.764	92297.059	351621.684
1831	f0280	spot1	140120.065	16069.359	14353.320	6206.108	6010.849	23845.306	43506.243	353520.525	41267.848	95933.689	4295.740	15038.034	411175.995	641052.816	74866.715	62956.190	322220.359	16997.444	51147.709	12998.836	13110.928	17482.690	24216.257	61507.340	359871.501	95384.159	437528.776	84348.691	18439.589	72973.632	14145.328	44692.477	81674.900	162191.412	38958.936	8039.775	31161.163	2960.602	287945.906	39944.129	99413.596	3841.935	20528.036	22712.015	308939.796	100278.227	257217.498
2119	f0281	spot1	81546.398	9989.821	96497.292	11493.528	28263.829	16614.928	162107.301	205861.828	223501.832	40835.502	5508.763	17665.108	697049.600	61142.348	113859.703	23429.682	225579.077	14115.632	57323.404	16093.725	28489.135	8349.226	23740.867	12155.438	612572.508	38319.414	702143.064	87505.903	45600.722	9915.200	28766.945	12972.161	180146.394	24949.626	61582.740	11176.944	49963.505	4119.517	445616.085	57657.773	136803.308	5769.548	29903.416	25988.111	257086.020	130929.520	83842.987
107	f0282	spot1	76579.560	5741.122	4710.478	3703.883	3500.618	17022.612	25236.518	352775.285	8033.611	98047.148	2734.659	14833.283	31467.990	842205.854	12751.671	72926.028	159866.999	10001.670	47464.507	5223.782	1859.416	31227.331	11261.665	86246.007	14002.774	154840.087	41050.971	51079.685	1168.107	111121.062	4458.727	33074.589	8516.155	222587.052	44445.807	8051.508	37006.760	3082.980	23789.074	18771.524	96008.959	3305.141	23966.894	10913.069	11670.968	183257.911	320898.730
395	f0283	spot1	95206.887	9353.613	122023.852	12834.298	43991.066	3815.840	271455.503	25698.959	273950.907	4037.339	6424.830	15381.462	753582.391	52667.897	132687.703	21034.697	294862.671	15213.623	53967.553	14404.990	23433.578	6142.900	18389.720	9473.242	613768.204	27981.698	788139.475	79932.961	43900.394	10060.457	11833.232	39153.509	173046.590	19349.900	43119.163	7700.279	42397.839	4601.497	434843.371	60018.773	121065.641	4558.809	19945.181	16920.668	413987.879	28561.493	290311.845
683	f0284	spot1	80864.798	9424.550	96722.168	10611.928	25200.017	13572.325	150644.734	221018.347	184072.692	43882.898	5284.725	14446.349	688272.003	57152.764	127641.323	20104.803	247022.144	15016.848	59380.521	16369.165	24235.660	6933.928	23770.431	9439.952	573926.319	34487.756	713961.090	73700.599	43101.167	9256.573	13392.854	46420.021	173992.287	20249.112	45998.472	9986.105	42827.310	3910.179	580518.710	74214.670	103193.224	3807.977	23027.728	19686.501	422773.631	25294.138	367868.136
971	f0285	spot1	147443.616	14458.819	121241.854	12159.890	40685.398	2825.517	240382.760	24861.427	345767.807	5879.001	4718.948	15578.381	725880.104	62517.894	107151.749	21507.129	395587.696	19940.333	51545.104	13932.377	26003.829	7113.607	16296.464	8968.106	515897.151	118418.693	729972.530	79264.571	37049.387	9622.634	20618.903	14172.937	166368.506	19593.921	48324.387	8556.828	44569.564	3490.202	560458.695	69709.471	113732.898	3875.294	28984.515	19901.843	475254.920	27084.657	292028.309
1259	f0286	spot1	116599.085	13345.074	111659.816	11380.002	35344.782	2842.590	221018.992	22162.548	274216.600	4907.497	4633.283	16254.749	632698.485	52535.914	97423.220	18621.939	323148.703	17923.165	47746.587	13818.182	19599.720	5449.177	14070.327	6779.910	551855.928	27195.581	607445.626	73364.824	35557.931	9724.052	22470.418	9875.316	144590.088	17340.219	38560.272	9034.392	35465.988	4163.584	451250.843	62933.790	78838.052	4003.616	20251.736	21256.514	371929.860	22857.501	295073.005
1547	f0287	spot1	75309.806	69016.958	28318.028	7494.396	4635.801	19814.862	35062.554	400550.781	10368.936	118735.517	3733.575	22938.715	23945.377	1134634.489	21714.427	137465.851	304354.869	17276.522	81526.920	11044.973	2325.993	52065.840	13762.091	147976.293	25286.750	257972.053	68981.176	93795.459	2763.079	228867.788	6613.662	67134.413	106253.603	156197.370	51222.258	8025.721	37879.470	3325.319	37747.143	14915.944	61469.458	48877.237	23570.737	23337.426	11890.335	158949.917	190529.943
1835	f0288	spot1	51797.935	6441.589	103706.474	9277.106	20728.588	3343.159	117243.537	170687.235	229486.115	4111.309	3572.550	12038.743	588559.370	51464.666	80015.732	17239.444	204064.981	9639.397	40847.026	12908.246	21073.573	5863.359	18446.180	8834.792	439037.969	27938.105	510584.457	68514.236	38570.101	8292.656	23644.690	8293.729	119401.897	17029.316	42003.887	8640.510	31261.241	3001.509	462012.258	56409.300	83051.980	3746.322	18326.199	21028.531	215782.438	79680.981	222973.518
2123	f0289	spot1	81896.218	9961.747	156567.120	11484.129	24843.486	4442.127	270523.441	26955.460	314371.290	5843.147	5796.752	16763.354	662066.856	55270.309	103408.446	23013.641	239935.319	14027.787	55339.895	16187.000	22828.682	7997.653	16987.291	10313.378	606657.368	36144.274	759036.893	98413.161	43634.240	10049.955	30466.537	14003.201	102773.534	186213.918	43352.431	8559.215	37301.261	4060.000	375618.006	51186.463	103939.372	5064.363	23609.137	20264.524	12090.885	174447.456	306227.978
111	f0290	spot1	56205.353	6361.950	93761.261	8793.895	29037.857	2497.939	166937.383	15969.945	239068.111	3087.203	4648.376	11248.753	556387.260	41195.196	79515.409	12346.029	151470.327	9723.921	44426.868	11327.943	18200.231	4602.993	11374.313	6072.757	472488.896	20023.865	647986.120	61831.573	30156.797	5167.911	16637.462	7771.022	76010.735	74703.922	40597.036	8435.113	25999.342	2700.110	249712.192	45433.668	71443.288	3428.786	19297.666	13331.655	162624.406	84170.562	300581.107
399	f0291	spot1	79532.114	7125.732	64289.696	7271.155	19036.157	9089.811	142496.054	182363.700	158001.152	44059.194	3915.721	12056.986	410938.436	570216.364	63801.607	49122.759	239741.962	10441.348	48112.877	9112.301	10711.717	14714.821	16499.800	46504.207	330056.505	66112.417	462052.536	60913.542	16835.540	52143.679	10066.594	30897.123	98727.356	102331.409	40999.173	9313.128	27917.940	2476.647	332253.580	50779.705	88399.679	3082.912	22201.899	14186.561	220371.441	71742.379	337972.512
687	f0292	spot1	71324.179	8016.123	108700.682	9088.489	37052.644	3243.939	202988.907	22024.751	405071.858	6960.279	5331.963	14110.335	709107.005	53580.502	116728.503	18400.252	226068.129	13743.093	50027.644	11283.271	23024.926	5930.774	16895.852	6119.028	633547.505	140095.843	526751.511	71459.430	26346.014	81305.070	11464.966	35331.873	107517.005	70428.306	42625.708	8850.160	29266.930	2619.427	365007.830	43778.912	115712.502	3233.405	25827.671	17959.308	243457.862	46174.845	320944.493
975	f0293	spot1	80983.824	65879.822	20161.785	5646.872	5619.334	17853.760	34813.638	396083.579	10947.393	119332.089	2764.612	20910.722	25719.790	1047674.640	22052.377	133466.371	307281.975	16991.229	60443.013	9140.164	2779.274	44613.166	14663.850	139566.384	24727.701	250188.388	69822.977	79492.351	2048.569	203781.693	6489.956	64477.919	90315.926	159600.505	51692.813	7923.540	38233.365	2794.627	43046.290	18289.119	57856.572	34584.059	25510.477	22130.292	10879.873	144544.976	203023.031
1263	f0294	spot1	83113.861	8462.492	69183.893	8847.493	45320.574	4251.087	215266.761	20902.097	172727.066	42033.324	2713.245	18706.940	244594.903	676185.914	67094.051	54861.000	263272.049	14276.323	41741.894	7390.837	3075.354	45997.734	12109.487	61228.744	41375.260	588702.065	39790.130	73336.665	28030.763	119358.947	4390.989	52542.331	152016.586	117305.474	30847.569	7013.021	41856.898	4276.858	45391.151	16210.116	105669.004	4119.962	25502.074	20591.814	256746.472	69742.931	315394.757
1551	f0295	spot1	56987.127	5650.463	56664.433	7485.561	29668.919	8837.479	97643.577	112624.075	147014.141	25733.704	3111.574	10803.744	486473.363	39453.753	66401.577	11699.410	156077.733	7083.065	31715.664	9428.608	15155.252	4779.195	12706.765	6273.624	338280.085	16567.788	445213.724	56861.559	28474.382	6020.344	14824.560	7117.621	101598.904	12710.457	35545.970	5187.981	30012.857	2764.519	229546.305	29466.560	85887.911	2568.073	17511.504	15481.574	180594.652	59299.098	142876.831
1839	f0296	spot1	67538.626	6689.990	6585.658	4289.120	9107.299	30704.946	23398.140	212167.592	34750.919	76992.326	3349.823	8764.256	521655.170	46852.743	63609.165	12278.630	186715.915	7252.387	35796.944	9722.593	28600.095	8127.515	19365.486	7226.619	345890.005	23186.176	482032.845	68593.369	37743.924	7064.366	16572.161	7948.820	103590.994	14513.919	36366.521	6700.141	31461.269	2972.320	421174.279	55496.405	79316.009	3276.711	18361.715	20933.284	410241.819	27095.995	240986.035
2127	f0297	spot1	73313.270	8207.762	143397.678	12529.222	16590.503	2784.283	212664.500	22095.022	272564.189	4869.858	4164.388	10942.339	531909.926	44119.978	89694.079	18355.411	205109.790	10015.096	52581.599	14056.604	18415.217	6243.310	15979.714	9278.642	406046.930	30468.254	597441.969	76817.569	36489.551	7794.704	16179.529	12931.130	119501.752	19351.757	39763.993	7594.445	38864.804	3501.205	447079.195	56040.805	105240.235	2691.780	20896.467	18251.040	295128.893	94644.155	219457.184
115	f0298	spot1	48861.812	5649.817	44441.554	5449.442	13953.352	6916.583	89839.359	125863.472	124300.087	24505.872	4107.583	9484.891	257996.410	427423.872	46700.067	35722.471	136038.506	7178.284	26541.035	5316.362	8467.057	12097.564	11024.855	27139.134	256974.599	52875.801	334190.800	44789.962	12853.577	39498.479	6557.737	21621.154	75013.844	67568.658	30576.437	7816.703	31688.522	2599.895	260416.922	43214.094	64773.364	2388.147	17452.358	11364.166	146750.634	65461.823	266166.063
403	f0299	spot1	69666.879	6651.382	6195.739	4298.097	5654.990	13724.165	24290.008	278154.409	33469.358	81887.239	3622.085	8814.708	613826.288	46137.726	85430.428	11883.475	202227.950	9599.929	39362.772	8445.548	17897.991	4517.352	21683.676	8087.707	411934.988	18267.543	648748.055	62954.450	29508.063	6664.073	18837.199	9323.875	125926.880	12364.897	36578.854	6723.067	27355.127	2863.792	457241.810	53538.431	79951.321	2612.097	20596.255	14915.864	237961.043	15127.599	270372.513
691	f0300	spot1	58922.844	6143.525	96571.331	9597.424	23431.107	2354.792	196726.018	20781.134	220489.228	3470.974	4724.670	12706.687	520449.059	41316.915	94493.908	14226.570	167507.566	8394.205	44876.335	10846.644	14827.632	4344.948	15892.782	7343.524	415412.551	19184.412	672193.928	72203.132	33097.217	6763.753	18250.443	10248.383	9752.725	239772.757	54311.233	8269.956	33994.946	2752.119	31527.297	21519.556	88421.256	3547.395	28774.964	19918.280	8766.507	154009.485	332878.406
979	f0301	spot1	64765.648	6679.497	94775.220	9234.948	34382.614	2423.660	115019.622	178930.480	204864.984	53996.019	5593.754	12378.026	698141.870	52999.749	99029.825	15022.042	213204.897	9962.025	42029.906	7928.942	20452.870	5412.663	19130.948	8006.884	588748.810	28818.240	613797.162	70199.993	45874.430	9206.547	21242.985	10859.866	135974.707	15059.299	47523.267	8689.366	37787.210	2988.891	528202.034	66654.909	97149.695	3474.888	26663.550	18688.115	381124.964	25219.364	281208.508
1267	f0302	spot1	91159.933	9214.312	83643.375	10454.233	21768.778	10168.652	132388.603	184213.044	215581.348	47355.705	5292.758	15726.241	420137.162	567459.575	71403.454	55619.046	284922.756	11670.101	47539.723	12486.392	20722.390	6404.288	20938.971	8792.448	512480.225	28826.994	752090.265	92480.765	40701.979	11115.682	22254.794	11344.945	83514.137	144067.248	57488.289	11647.982	39589.597	3494.924	427375.854	59462.633	87238.232	4354.232	27173.942	21662.774	272968.296	93806.157	318346.299
1555	f0303	spot1	53237.251	5046.396	57325.431	6989.970	36405.915	3543.300	139793.633	14214.468	141503.559	33129.794	2861.019	11769.975	361283.559	28819.026	43695.123	30754.673	141846.279	7036.928	26693.064	6864.753	13179.996	20507.438	11308.245	4065.027	267564.512	229611.463	345362.205	57820.349	28641.723	5683.081	6917.168	24244.613	101616.769	11773.169	27663.153	6174.458	21910.953	2159.612	265671.883	36008.047	71935.916	2225.821	17226.534	14334.308	251640.152	17199.456	195928.514
1843	f0304	spot1	60408.196	6415.483	78199.103	9481.955	21637.853	2632.392	169613.704	14983.479	221678.001	3912.530	4171.008	10961.124	532261.734	40471.355	58975.579	49575.256	179259.439	7855.270	26583.901	9267.574	15526.105	5277.149	8652.493	44679.441	293625.559	82904.191	412316.656	84249.431	33675.875	6356.976	19882.436	8257.619	57125.965	98536.819	22222.023	12340.905	17943.267	1949.461	25491.535	12692.096	59835.130	3106.369	15469.017	15000.238	117276.216	56974.814	210256.771
2131	f0305	spot1	64683.962	6572.571	89400.089	9336.729	15563.742	12277.544	115132.841	178052.210	160698.923	36985.987	3896.050	10961.922	311335.569	474522.168	52795.149	46715.570	159493.256	9438.191	43872.248	9879.896	11686.563	17551.555	16271.720	51312.021	303062.323	94455.070	374607.105	71584.703	38154.200	8746.581	18866.219	8327.277	137819.231	16607.280	33670.931	7069.801	37061.625	3682.246	375387.486	42116.893	93508.306	3730.651	17258.123	15956.887	379268.794	24810.096	182776.744
119	f0306	spot1	70908.762	6525.360	92378.659	8113.406	28897.670	2225.396	201549.232	19673.979	242241.020	2891.714	4070.471	10519.802	524760.884	39168.314	78747.747	11128.818	195397.055	8816.478	35066.885	7260.583	18948.376	5992.086	8496.211	42325.702	311899.710	11723.589	485078.248	68919.358	16913.629	51313.384	17310.531	6352.772	99124.954	121266.358	44706.880	10317.695	30202.341	3187.086	432462.447	44921.168	91031.925	3869.425	32124.083	16249.415	203947.009	79543.183	350575.672
407	f0307	spot1	56580.457	6068.214	84347.590	7679.798	25481.996	2551.257	164088.245	17059.084	183862.705	2675.209	3514.505	7685.415	512535.355	35543.432	73953.310	11661.472	165884.544	8112.909	34239.029	7868.329	18287.991	4849.531	10709.865	5946.264	349754.487	12295.453	534930.858	55452.799	27275.405	6630.770	15066.833	7877.536	10314.085	229483.175	41187.932	7516.287	37407.537	3620.234	27887.898	16076.468	89697.917	3881.411	24130.869	14096.683	7174.542	138518.723	336184.987
695	f0308	spot1	56513.138	5680.056	71585.233	6933.361	23043.381	2295.372	148398.974	16004.432	195184.527	2781.646	3976.109	10701.803	476970.878	37699.372	68917.936	10840.943	169245.701	7668.622	32971.559	8896.608	16714.571	4808.081	11980.941	6200.879	369350.715	17976.828	571875.251	64780.173	31474.933	6265.024	14083.691	9024.834	79517.665	105933.989	36645.069	6387.503	28328.078	2932.397	305286.038	36142.330	73829.110	2880.327	21681.276	15702.860	192712.955	66838.818	279518.492
983	f0309	spot1	56097.346	5483.054	53539.806	7016.063	13046.616	6542.779	118149.593	176991.140	133067.174	32256.870	4370.205	12792.500	251961.351	418350.005	86913.007	13762.855	157573.018	7486.973	34572.017	10670.649	13477.711	3751.894	20389.666	8115.486	385496.403	17331.910	571981.627	65864.734	25584.602	7096.322	19912.385	9547.263	7372.772	211524.651	37982.107	6755.692	27799.349	2511.706	301047.076	37873.800	77411.590	2868.187	17384.113	12883.582	207482.175	68259.388	224138.619
1271	f0310	spot1	95262.899	8416.387	6553.176	5493.537	3682.899	23762.868	23691.881	296907.380	10182.579	121081.582	3222.097	16894.126	33063.201	929946.801	21265.465	121037.818	236433.939	11483.751	57888.978	8618.456	2105.485	37406.079	11927.240	135438.917	18677.237	231131.538	44712.277	84954.421	2279.795	214561.334	14356.026	46765.735	9140.082	245209.285	48127.417	7601.066	33324.809	3328.627	30346.433	24661.854	92274.611	3676.835	22467.303	18107.495	10176.716	176071.408	261777.599
1559	f0311	spot1	49561.890	4697.687	43539.526	5601.913	8394.396	6440.280	86753.322	135444.321	103900.399	42914.128	1626.255	8387.946	254673.797	431566.988	30967.930	23736.785	139433.890	6109.589	30089.729	4539.239	7185.477	12227.831	11553.487	28499.671	11409.813	127483.348	15350.577	32062.928	1531.347	80103.925	3137.484	24920.876	3536.034	138562.598	30525.974	4456.414	20250.685	2187.090	15738.581	10544.713	55435.438	2805.730	14245.593	10152.513	6288.263	105520.189	162807.888
1847	f0312	spot1	31917.799	3795.843	50020.342	5801.066	8639.348	1363.158	90018.469	8495.568	127760.914	1808.549	1508.102	3948.448	273843.992	19081.897	27595.756	5770.604	93583.777	2956.899	18501.564	6413.257	6628.894	2328.538	6568.271	4019.926	173014.984	10098.893	211270.446	30376.841	10938.663	2839.764	7162.003	4995.530	37295.749	60243.038	15017.406	3154.054	11497.756	1432.925	80276.210	11553.463	43218.943	2282.959	6510.607	5628.944	106299.106	35210.549	71674.984
2135	f0313	spot1	63475.801	5862.328	56072.987	8518.924	15494.308	9867.793	105303.478	132053.454	157364.419	39453.013	3322.114	9470.826	294924.845	421648.875	46958.019	30647.766	145776.587	8032.922	33069.848	8841.748	11507.565	12596.465	14032.184	38356.487	298312.443	91697.191	328331.662	68011.299	21348.758	61458.065	8185.688	28395.749	58793.009	115979.016	35106.755	6740.099	24696.278	3022.957	248415.342	32573.323	72302.007	3161.274	17060.937	13642.581	180772.560	67778.585	213615.011
219	f0314	spot1	36763.234	4577.159	32719.329	3454.548	13264.320	1102.793	76252.788	7412.659	108632.415	1819.282	1165.820	2747.402	259205.296	22328.196	14002.354	2300.473	105152.786	5803.008	13355.609	4062.817	5395.413	2044.902	4175.995	2399.946	156544.129	35305.151	143687.191	15574.458	16632.496	3063.493	3335.244	1730.758	61185.320	6467.428	11194.937	2861.886	18070.640	1819.067	121176.251	17119.680	51635.000	2480.625	6904.589	6448.863	187950.922	12995.088	102450.785
507	f0315	spot1	37534.791	4054.971	16893.285	2672.429	19800.541	1470.623	61096.037	6363.382	115392.337	1605.733	1517.359	3880.949	261852.791	21467.943	13262.988	2306.352	124924.885	6843.806	8360.093	2163.486	9837.582	3609.068	3193.640	2139.145	220494.141	9992.306	184858.792	15969.897	18749.496	3160.464	2096.532	5920.418	58113.974	5712.326	12313.401	3237.913	16539.213	1942.719	172070.222	26464.583	45107.963	2040.240	8782.536	9035.859	180253.701	12035.258	149041.351
795	f0316	spot1	106575.329	10264.029	106442.082	12415.639	40989.777	2973.776	254185.581	20333.570	218487.306	4348.461	4266.786	9813.921	621411.747	45839.722	103490.900	16614.614	223146.511	16382.905	48178.715	11652.882	19579.114	6035.975	12392.798	6783.418	582020.690	30459.604	537579.906	39885.987	46814.087	7663.943	15977.641	7688.216	136952.255	183058.991	50424.402	10382.509	36969.936	3461.619	333663.329	52376.713	88880.559	5328.387	22498.728	20183.301	258963.568	89326.970	388292.821
1083	f0317	spot1	73578.956	6972.141	29906.960	4865.691	13394.405	7419.898	67332.491	84981.001	114190.660	23219.011	2445.941	5579.561	384033.710	30640.000	27281.962	4868.903	172384.929	11151.099	18076.766	5634.515	12961.357	4780.387	8285.850	3626.503	228739.840	195523.743	263969.755	30173.211	23617.731	5565.066	9165.898	3860.643	94857.631	12140.865	20578.928	5089.113	19888.136	2314.867	175300.831	31110.894	54399.517	2998.935	12567.892	8205.314	290456.677	17331.896	176161.065
1371	f0318	spot1	72138.462	6869.249	51087.511	6422.474	17517.249	2157.307	146998.828	12530.729	180775.806	3246.512	3421.331	7774.528	366652.982	33981.760	50930.483	8897.771	182140.067	9454.720	22214.812	6317.887	9872.351	4222.093	8676.261	4149.050	351020.017	15215.914	316418.951	36856.819	17380.331	6060.323	12124.122	5252.112	67950.883	101803.336	26139.491	5888.084	22846.087	2202.171	121517.800	21561.584	82282.689	4771.209	12850.328	10723.755	202012.739	62856.777	179405.338
1659	f0319	spot1	120027.001	11666.123	47715.693	7368.663	16469.725	9515.338	83506.631	107907.980	130166.862	30840.677	3166.356	8162.169	444502.129	42423.338	49337.415	9016.309	270083.435	19611.702	27888.527	9261.563	15289.864	4601.049	13128.194	5126.215	356612.596	18086.906	322942.855	42985.956	34553.637	6263.119	6459.527	24217.461	80393.639	10232.258	30434.695	7790.069	13251.404	1768.797	227057.874	36077.995	57447.991	3495.152	15504.264	14325.146	208163.207	13169.457	228536.763
2235	f0320	spot1	83571.314	9000.300	77020.538	12095.050	16598.143	12164.589	74251.906	199784.863	157572.033	35752.791	5254.991	14975.966	286643.366	467164.562	108975.588	17506.708	173454.032	13487.521	49856.523	14045.115	18339.739	6205.632	24260.794	10219.320	450237.061	24775.900	536013.888	59597.670	40633.728	7811.470	24585.677	12227.142	100824.175	156084.873	37746.063	9072.192	34655.035	3632.714	383943.671	42379.893	94143.060	5469.838	17792.530	17746.789	470475.551	26449.503	283885.267
223	f0321	spot1	97572.053	10691.039	32197.384	4572.683	15203.489	10386.025	70124.931	108570.592	106814.765	26410.954	2309.374	4543.236	445956.804	44237.868	34651.673	6282.850	265286.824	14094.419	22061.827	5382.268	15679.868	5232.809	10438.866	4427.601	261719.830	47892.396	231935.734	29247.103	17534.382	46275.248	6334.823	14567.001	95579.738	71833.564	29668.316	4991.204	35112.958	3154.902	19691.960	8802.280	74470.475	3136.745	20724.627	9256.666	10788.602	137290.500	152335.410
511	f0322	spot1	51273.318	4834.599	22721.361	3257.430	11869.486	6642.533	62509.381	82681.631	101275.074	23456.637	1733.547	4480.145	379101.427	31145.254	26641.334	4250.007	143878.080	7902.931	15018.309	4205.747	11418.484	3448.588	8133.542	3279.634	282684.705	10484.440	255992.919	21480.880	22352.516	4636.825	9316.970	3422.000	17235.796	8446.910	6729.364	3765.672	5666.725	1444.538	32335.673	7681.547	13236.276	2902.678	3018.966	9013.206	41301.185	12382.803	42647.823
799	f0323	spot1	109741.569	10677.245	63024.838	6853.039	46402.816	4227.304	169486.158	13115.861	163166.100	2387.512	2969.902	8312.750	417839.545	37233.224	55853.483	11103.350	257689.394	15046.007	22431.030	6748.207	24504.438	7297.630	8527.052	5957.774	362351.556	15738.730	369944.451	28278.360	28805.185	5601.869	14688.637	5282.882	141723.930	15180.222	31077.022	5826.637	31662.796	3441.475	263973.924	40771.632	87490.854	3883.550	13787.870	13552.005	402116.718	23974.837	238399.238
1087	f0324	spot1	62111.801	45551.209	57275.716	8017.259	19097.325	2884.879	109521.267	142841.014	110689.381	29238.700	3121.601	9631.417	284241.572	397658.770	39867.908	31114.559	234537.244	13898.804	33937.910	8561.142	12085.495	16339.780	11783.874	34974.521	280570.171	63493.471	293957.092	46353.809	14741.594	53581.001	4301.239	36915.235	154063.453	17853.651	30764.017	7546.027	31460.856	3040.981	215840.885	31809.532	43110.631	34926.921	14980.615	14259.507	229879.670	72638.110	175131.897
1375	f0325	spot1	103444.266	10454.363	125368.310	13710.034	25056.122	3716.618	258392.645	21604.311	169182.987	49026.423	4690.703	14558.121	620782.929	52563.269	92938.048	16997.548	262556.366	16885.176	46688.366	13236.142	19914.225	6659.024	14642.072	7364.375	525406.352	29031.195	563753.461	59539.770	38210.322	9451.669	19062.863	8893.492	167056.218	19516.414	41172.017	9737.766	40636.611	4011.872	379440.489	54810.078	105178.207	5499.363	17514.256	16940.876	479094.955	28471.452	287157.608
1663	f0326	spot1	74824.242	7038.080	76812.512	10527.033	15931.531	10851.691	155896.454	192664.711	145810.784	40230.265	3846.445	14792.987	299563.586	472022.857	63501.991	43308.244	204287.561	12582.233	41875.273	12009.608	10272.168	15674.013	18606.850	48985.323	324852.517	80980.870	368484.953	64981.788	20070.472	60373.197	12118.234	38400.843	92817.471	149245.994	40325.154	9804.635	33395.361	3132.587	251117.934	39662.072	89546.861	5982.824	16722.350	15486.006	267440.030	84889.524	314125.580
1951	f0327	spot1	111639.151	10651.555	95888.048	10774.107	31047.640	2676.750	202690.798	17115.455	213260.729	4112.882	4101.926	12626.012	395487.240	34522.064	48853.751	33671.955	292007.167	16175.129	31865.966	11733.720	15996.398	5614.354	14245.061	7344.626	409525.259	25774.496	425084.671	57858.975	35203.223	6112.719	19560.387	8650.118	122760.698	15461.244	20393.954	6075.503	32587.848	2922.870	207425.795	30346.808	72608.265	4307.291	8534.832	166440.267	376177.672	21604.686	193390.868
2239	f0328	spot1	97759.961	10465.690	119561.003	13552.259	37073.720	3761.759	265208.972	23082.017	259142.513	5435.268	5651.773	14055.102	659320.826	56202.597	106090.307	18637.412	244261.359	14009.562	47279.410	14718.842	19646.567	7087.000	14976.172	8981.343	503758.734	28464.227	544856.296	65529.964	45983.831	7559.348	24840.806	11375.753	97782.081	180198.639	37435.039	10320.967	29785.378	3707.687	322007.782	45475.033	96012.795	5746.176	17862.012	19178.957	272160.714	89084.881	321899.019
227	f0329	spot1	67666.537	7077.967	47894.915	5181.669	15220.994	8050.318	111548.147	143992.274	131771.333	30752.224	3482.134	11325.749	274846.823	452690.843	47944.680	40380.774	201924.289	11152.056	32685.615	7928.629	9615.034	12882.020	11304.017	36192.979	293403.700	62666.646	348328.310	63515.794	14119.543	50820.214	9206.461	23380.145	94764.133	145857.642	42485.663	9257.975	34113.819	3577.575	305090.627	44534.345	83004.029	3943.351	19475.011	15142.014	253492.259	83792.289	333625.568
515	f0330	spot1	70375.203	6490.727	7757.981	5244.837	3720.041	8391.423	139431.923	212138.941	141503.483	45643.324	3238.837	11552.901	336683.953	441078.316	62648.252	48415.919	228737.149	9071.050	49795.272	10726.750	7532.234	10924.890	15305.680	45869.554	295617.122	48698.221	432143.510	56032.739	18997.723	7380.718	18240.070	5867.604	92244.168	144107.805	46544.976	10405.231	37215.678	2935.819	450759.304	62318.958	95574.244	3872.337	21500.922	21077.659	296462.321	87159.476	323216.264
803	f0331	spot1	73349.919	7961.213	63934.656	7844.962	18161.784	9593.052	137281.914	175957.516	150440.602	32619.613	4240.220	9985.185	557570.454	47560.350	76649.141	15898.659	214659.335	12051.191	45425.474	11028.764	18798.320	5560.187	17661.666	8483.343	453363.570	24693.771	536686.207	53666.864	33489.969	5983.716	21007.294	8592.367	181828.525	19103.597	45294.884	8546.715	39759.461	3732.963	416677.194	59190.309	98952.587	4062.505	22318.615	18852.603	445544.687	25959.384	322618.521
1091	f0332	spot1	84461.235	8289.778	58059.821	7810.909	45105.041	3916.299	211108.213	17055.318	137861.287	41165.893	2644.724	12740.054	535357.472	44674.749	53523.929	46048.306	237827.951	13050.620	32970.343	5884.023	16382.507	26057.062	12581.649	2335.372	35420.875	389235.689	41983.624	52664.306	29326.632	77769.927	2903.145	47747.890	149677.162	86698.550	23127.960	7783.188	35195.166	3354.723	37855.412	14582.454	86649.564	4900.628	21366.920	17303.216	318622.415	55729.166	366149.171
1379	f0333	spot1	111233.147	11653.767	95979.961	12869.347	48552.365	4023.992	282881.534	24966.379	280365.167	5746.908	6453.172	21430.209	756567.181	61421.415	130800.378	24079.619	276670.547	15205.501	56262.549	16872.500	26455.535	8140.688	16343.792	9378.628	667299.930	32676.371	729937.312	76191.529	53945.192	10389.730	14448.826	47946.121	136138.577	219272.955	61445.947	10664.740	52942.453	4869.254	373311.089	58776.573	121052.718	7288.348	25088.798	22201.163	416276.550	134430.352	418738.295
1667	f0334	spot1	162212.583	14007.895	8186.520	5994.719	4037.809	31106.458	32594.221	328196.757	10304.240	110612.003	2989.320	16551.281	20926.546	846080.623	18926.403	93052.974	386935.082	25184.090	56116.049	9568.839	2253.257	41139.162	13474.050	112412.997	29096.550	255174.630	49232.251	67640.622	2990.676	187315.783	5902.815	55998.158	130763.398	187848.165	35307.747	9333.912	44317.463	4187.258	287002.005	42895.877	104348.940	6022.057	10820.466	235695.658	15099.174	147427.486	326600.141
1955	f0335	spot1	100021.478	9559.195	139140.824	14989.249	51890.303	3737.603	252720.249	25901.462	283549.491	5665.607	5818.034	13859.239	638587.477	54893.812	126311.581	21126.589	273246.587	14777.733	55783.153	17804.594	21309.546	7697.602	17898.890	10342.827	503570.473	32723.857	578295.788	80653.551	45468.162	8726.148	27542.667	12298.957	180708.787	24169.485	40747.069	9592.419	44522.851	4304.256	366647.896	52361.698	121788.943	5391.648	18810.166	15738.792	536922.594	30536.202	297774.352
2243	f0336	spot1	71898.014	7657.141	66056.591	8937.463	18108.086	9990.887	142205.307	158668.756	141483.076	36667.768	4503.157	13155.404	452370.288	38951.718	77152.781	13189.783	164288.495	9702.921	39602.577	11401.244	14518.890	5024.968	19340.841	8113.478	432095.160	22317.547	460788.852	55679.733	32145.473	5123.251	18140.306	9871.883	121525.712	15672.740	29263.432	8128.227	29704.567	3102.869	328352.696	37690.870	87939.556	4713.740	15404.175	14480.262	434694.120	25679.022	243342.924
231	f0337	spot1	66062.969	6012.181	69608.482	6800.923	30881.997	2728.780	150454.932	17763.134	201818.879	2791.272	3977.237	9412.355	499110.319	43852.971	59664.550	9681.533	203655.154	10872.910	29891.187	8166.929	18706.195	5012.804	11301.857	6525.758	274028.091	62414.755	534234.192	54844.768	24753.456	5628.606	12683.217	6605.010	105050.385	133242.046	43868.687	8354.119	39847.834	4547.767	294770.318	44671.947	95405.489	4041.962	19265.955	13855.743	256133.819	86593.654	320518.895
519	f0338	spot1	94468.844	8981.131	71543.270	8960.333	23306.982	12286.539	148765.466	193361.010	202308.625	44696.675	5120.355	13174.524	718460.181	63419.471	107116.108	16812.658	289749.281	15699.378	43543.879	12788.294	23910.907	5912.431	20182.940	9145.399	547124.919	30030.744	698408.211	76424.090	42289.792	9170.642	24810.789	11113.999	209233.743	25420.288	48331.669	9924.734	30844.179	49881.300	509523.222	75467.741	124068.304	4763.423	25276.623	21020.143	580370.425	33837.608	415083.915
807	f0339	spot1	91322.754	9777.318	114533.575	10899.375	27584.813	3995.054	273759.027	24812.507	292338.879	4698.417	5406.040	16442.890	646132.877	57662.253	104434.734	21668.822	265915.299	16272.552	47390.492	13504.747	23095.760	6594.549	16443.923	8829.089	618327.928	32918.040	698161.248	76788.788	49014.763	8686.918	23376.495	11338.651	201639.922	25239.741	56506.398	9477.238	48327.633	5104.775	532364.517	69595.092	141630.708	5423.168	27198.447	23733.994	278197.322	120165.481	387025.542
1095	f0340	spot1	82899.322	75195.388	29848.662	8576.035	5104.082	21015.965	44198.742	481395.905	12836.584	131574.371	4445.159	27116.940	34045.474	1097447.460	25300.561	167620.852	307991.702	17322.521	89991.794	12968.998	2360.403	55424.011	17971.056	172508.014	32886.047	261041.114	81743.050	96562.763	3752.887	230688.648	8291.189	73598.590	151697.583	207939.182	65905.281	10746.253	47949.073	4801.596	50120.259	19775.498	76541.393	66523.854	28237.812	26530.257	18491.166	195751.512	319630.402
1383	f0341	spot1	165227.040	17140.260	149744.142	14315.419	48228.532	4462.342	293283.670	29161.963	349566.042	5859.511	6099.864	18350.033	718126.159	59893.353	146908.848	24751.272	429352.843	24886.096	60481.290	18713.726	25130.750	7768.172	18424.256	10178.741	760215.567	38025.315	684650.611	74727.117	41112.384	9716.594	30131.606	12546.710	217585.453	26252.658	59435.651	12307.282	57600.478	5565.355	570701.302	77706.482	135903.946	6788.105	25932.872	26025.905	648459.522	36755.991	407754.416
1671	f0342	spot1	86075.794	8373.921	134758.245	13275.139	62470.828	5475.434	256977.741	24543.177	251382.014	5301.732	5280.909	14014.341	580295.380	54208.363	116889.073	21911.258	225562.956	15256.561	54912.588	17215.256	35691.467	9209.176	17068.141	8291.547	511402.879	31447.553	597067.621	74871.368	40757.407	8285.178	13869.165	42150.378	153433.919	19984.570	39537.586	9578.693	38841.241	3280.866	381545.710	50213.050	124839.952	5184.505	21034.752	20028.144	425040.842	24683.940	308965.401
1959	f0343	spot1	149706.163	14954.836	173338.842	15263.645	39913.747	3780.719	310067.078	28068.472	315905.619	5958.061	6687.704	14465.494	652255.642	62715.602	143199.143	22848.757	413321.010	21126.415	62763.118	19410.342	21775.584	6995.933	13599.816	67555.933	558662.778	33727.826	697830.492	97456.829	43043.641	9477.983	30217.447	14732.846	105002.606	180844.405	51734.787	9959.603	44764.803	3825.957	294678.476	44161.374	109392.925	6244.079	20441.897	17657.547	338756.549	110152.455	329535.676
2247	f0344	spot1	84159.376	9483.280	139866.324	14728.178	34660.149	3880.827	304775.789	27478.260	269208.895	5799.871	5570.298	15403.052	624504.185	53862.361	121885.358	25407.218	202249.267	13298.470	55116.357	13717.194	19530.558	6631.647	19741.551	8464.638	402349.158	103452.884	473121.423	83839.075	24948.643	61917.227	12731.819	41172.249	120111.798	100682.533	32408.978	7846.977	37795.943	3980.126	370378.789	46198.305	98434.681	5124.282	17274.661	19175.769	430680.975	62886.494	257784.014
235	f0345	spot1	125764.316	11509.064	61255.032	6875.659	7665.031	14191.234	108501.202	172637.219	176007.090	37970.433	4666.341	11394.930	629058.122	59697.089	76225.678	14162.884	357165.697	20017.980	43254.336	10006.797	24305.214	6526.710	17517.717	7559.090	500579.526	24593.434	685294.830	71705.012	29957.503	8603.646	20464.908	8463.093	200251.141	20573.018	40841.839	9710.205	41152.525	4102.482	498211.162	71823.382	111645.573	3142.905	21913.810	16259.216	323392.469	110085.546	346415.193
523	f0346	spot1	105758.044	9735.809	88224.959	9736.863	24844.884	10258.013	164766.723	213221.886	203466.622	44784.626	5122.126	13742.763	716679.969	62680.722	105807.449	16839.906	358510.501	16665.911	53171.082	13487.125	24436.956	5883.076	22128.918	9635.177	557746.672	25418.037	684358.954	72425.136	34294.909	8879.138	12964.608	35328.416	195127.798	20896.207	46344.534	9535.941	42320.030	3919.350	428609.957	62821.526	107133.581	4097.520	21738.702	20303.433	539123.511	28575.055	352117.147
811	f0347	spot1	143966.288	15485.763	83303.425	11306.796	29639.439	15435.309	185819.436	228216.821	230806.139	50384.515	6382.151	19630.527	808155.513	66254.838	122657.367	24107.402	368764.250	24040.900	55182.676	15202.388	28278.507	7550.474	22808.636	9763.880	703726.910	35238.571	780076.106	83270.241	46227.337	9610.978	28924.150	10735.517	163705.854	18555.730	43161.741	9822.604	45600.970	4201.873	488328.715	58820.765	104945.963	4801.125	21112.194	26374.432	522227.046	31496.727	379235.299
1099	f0348	spot1	110282.517	11502.606	98659.052	13492.324	30416.860	17800.096	173464.448	206710.980	223473.923	47408.632	6016.644	17406.900	795985.896	69170.273	120974.185	22253.040	312647.855	18448.232	63601.665	16965.851	27122.866	8076.349	23809.928	9554.857	621791.085	35229.449	719829.782	76859.041	51762.902	11098.996	15325.693	41282.660	223343.781	22950.271	73892.736	9484.694	55871.727	5321.243	54454.072	16380.522	132788.932	6482.129	32537.638	23761.771	341152.936	115466.756	345267.811
1387	f0349	spot1	125800.601	10939.154	10579.011	6677.371	7208.836	55006.070	40544.900	444301.238	11657.282	129243.341	4087.664	27411.613	28384.208	1081939.035	23635.512	146570.896	314091.146	21403.950	82066.220	11859.573	3830.101	79622.111	14684.771	141206.160	35451.456	250347.264	23685.614	112632.979	3356.472	195934.600	8095.931	67692.704	11559.702	360564.177	65994.052	9757.968	53662.315	4077.497	35346.616	24268.272	134154.621	7079.884	27595.401	26517.461	17189.432	226536.656	405770.730
1675	f0350	spot1	124659.018	12380.928	108891.474	12786.330	27227.773	13604.607	176731.676	211408.328	215321.840	53377.774	5805.571	16570.130	725107.368	60621.656	131090.688	21302.492	301907.431	20677.652	54117.083	17695.891	24995.465	7839.894	24422.938	8961.607	630684.812	38014.706	630274.329	77369.896	44880.975	10289.431	27256.846	12426.654	163930.248	24048.428	54686.154	10774.831	51034.435	4357.622	510196.025	71719.767	131082.847	4713.623	25024.528	22129.126	592450.346	32601.074	368208.979
1963	f0351	spot1	151315.582	14817.227	151620.214	14519.126	50443.193	4492.405	292483.788	24930.222	274824.665	6031.996	5944.802	15020.842	613561.830	54607.317	139368.715	24394.314	397544.991	23705.658	57964.330	19674.628	26093.117	7811.354	20058.381	10896.375	544035.809	32221.300	621603.801	83164.356	46075.114	9171.014	30046.472	13318.493	174773.902	29016.102	48857.653	11452.337	25191.815	41035.914	476318.206	66740.715	127850.176	5458.281	24273.953	23346.968	478725.820	32788.039	351342.629
2251	f0352	spot1	98283.743	10255.587	136520.005	14114.478	38493.553	4019.232	264608.794	23997.060	264765.957	4880.885	5251.613	16900.648	619757.087	57030.750	107348.447	19315.006	217766.094	14045.004	55911.553	17246.296	23422.774	7360.746	17106.664	9545.334	377836.879	106525.931	633599.432	77721.166	43715.540	7296.566	25335.246	13028.290	151069.532	24739.166	39435.616	8584.287	41797.921	3994.057	423588.949	44748.623	89942.662	3993.722	18737.144	18630.473	531103.890	32985.425	279301.543
239	f0353	spot1	80791.415	6398.916	9413.088	6747.433	19366.086	9689.688	138051.791	199647.118	147833.082	32534.185	4267.569	11766.830	368705.491	568968.159	59905.442	56793.828	223470.744	13120.970	34563.293	11116.534	19615.149	6083.677	15197.423	49834.388	326359.830	68756.667	465710.516	68935.923	20654.465	8636.110	10159.417	34321.196	104281.470	148829.283	34163.450	19842.478	34983.166	3539.638	312042.446	45171.509	55379.218	36691.118	19023.880	13746.551	403222.822	25921.152	352738.174
527	f0354	spot1	161414.717	13778.438	85736.093	9638.916	29463.446	12666.799	158419.991	219640.056	221933.179	51415.554	6032.832	14378.319	804100.305	66407.342	124731.477	19441.214	455070.942	22420.522	54550.501	14027.452	28266.766	7199.390	22903.892	9963.618	696946.258	32328.349	763595.601	79136.727	32089.581	9564.105	28787.590	9722.058	124658.391	209480.183	52361.420	9285.414	46395.028	3869.077	349076.355	59325.188	114758.881	5797.643	26243.318	19912.137	311172.137	102263.855	415876.348
815	f0355	spot1	99576.246	10879.149	95388.934	10025.953	29070.324	13588.942	202783.642	239396.222	337650.305	84965.099	6551.493	17318.394	767614.569	64326.578	126505.847	28004.158	296411.257	17483.681	60795.434	15750.055	25034.958	7433.569	24280.825	11386.880	748631.867	27534.236	787678.863	82887.006	39297.670	9409.345	29322.214	10783.884	233550.205	25470.114	53316.861	9789.616	30581.730	44975.577	529512.549	78704.253	118867.316	5494.173	26038.278	23446.140	583046.574	31742.123	345303.146
1103	f0356	spot1	163022.719	16866.129	144499.793	14856.798	41196.143	3408.155	280261.045	27210.144	258302.727	5325.100	5009.913	20973.395	466299.397	653125.212	93013.073	72842.696	440480.809	26039.713	60327.997	14876.722	25735.413	7484.262	17278.598	8005.156	429639.373	90539.827	558365.783	82223.121	24196.262	80922.638	15310.904	43997.711	101740.506	220860.465	66549.954	9662.447	46788.801	4779.580	421691.095	69020.321	123529.372	6672.015	20931.023	24152.330	376102.312	126495.497	404509.293
1391	f0357	spot1	109038.528	11837.232	152138.861	14076.359	52734.842	4299.418	241300.650	24374.789	307146.852	5511.231	6128.646	20766.226	710142.796	60686.989	147351.866	27635.876	284931.573	16797.618	62997.472	19856.576	25245.592	7869.020	17498.059	9653.910	636959.626	32760.622	717381.747	82723.479	46880.518	9669.833	33087.392	13120.959	206613.580	21193.996	62132.144	11151.523	49360.026	3617.745	487709.585	64350.385	128367.275	5793.795	27296.005	22811.711	554840.979	32410.157	350001.753
1679	f0358	spot1	181242.427	16426.316	133187.496	14625.738	40037.910	20865.830	213903.605	262522.406	51940.482	147019.760	6118.120	27892.597	520004.342	734619.025	122353.256	90661.621	430230.712	29913.307	72426.831	20663.244	24280.149	30420.004	25155.463	51014.336	633375.843	150977.428	553527.591	93423.690	30800.989	103476.326	19160.265	56331.743	135900.020	227451.213	58128.591	12168.498	48766.507	4141.763	426052.544	55069.851	120216.027	6186.251	22117.943	22764.552	411796.473	118017.398	423481.171
1967	f0359	spot1	85364.706	8973.772	136532.822	12717.397	24420.143	3550.391	247263.616	23853.313	275218.873	5029.928	5498.450	14447.109	599417.428	53243.316	130227.516	22152.395	254401.237	13377.038	53220.588	15883.233	21432.302	5994.092	15105.686	9844.741	511087.574	31081.630	611712.288	85909.917	38933.780	8977.889	30832.138	11716.893	134199.873	16808.726	37851.040	9150.962	39047.489	3614.836	414022.283	57418.756	103373.934	4616.352	21625.330	17878.999	323300.786	93893.900	333893.563
2255	f0360	spot1	69904.242	7297.188	91948.367	10672.513	21783.236	13963.112	33442.606	319458.801	168091.835	43298.740	3554.528	13148.251	278508.315	474465.468	51105.675	40831.548	170181.850	10148.610	50663.153	13162.948	12459.084	17472.390	20750.990	48042.002	342575.297	88585.961	368472.349	60756.168	17937.166	51798.755	11399.644	29716.039	83641.153	176421.283	37966.682	7344.134	32849.075	3840.244	278407.534	30042.419	84700.278	4277.221	17425.080	17777.706	275188.097	97499.880	166389.311
243	f0361	spot1	141742.720	98031.792	27534.113	6226.647	7371.716	19370.182	34943.148	378263.503	11746.188	111563.208	3179.087	16999.028	28896.014	1042806.121	18811.291	153330.346	505574.181	31992.002	75306.487	9742.993	1926.942	49737.740	11944.726	146566.844	22540.936	248891.551	82476.927	76334.052	1772.065	208058.145	6002.672	57474.087	161276.020	188947.220	53371.327	9807.562	51814.898	5614.083	44729.822	20092.014	75955.402	58301.105	25148.526	18367.463	10364.526	201738.610	272832.798
531	f0362	spot1	115758.171	9638.847	83476.960	8835.355	61083.327	5174.047	240750.017	23375.959	241441.015	3320.366	5474.326	13325.101	702722.170	58596.158	110581.480	22228.421	317870.977	16681.365	60508.186	12346.959	36120.651	9483.218	15660.205	7052.349	384447.875	87141.106	501644.339	74234.782	16630.843	75319.479	12301.599	36225.655	176445.067	101401.866	50017.479	9248.863	49321.990	4901.342	481566.089	66340.126	116188.620	5708.753	27142.206	20660.291	361764.915	68677.295	368269.655
819	f0363	spot1	97997.184	10926.163	135689.886	10783.379	27328.622	4009.070	289728.875	26797.640	266323.522	4281.501	6490.906	21828.990	933620.467	78881.682	123265.057	25132.651	286772.347	15872.723	51170.199	14250.561	23323.828	6528.572	15700.931	8887.968	517056.344	30248.334	771676.168	80947.924	51636.213	10799.103	27372.759	10933.663	209884.766	26112.407	54795.008	10640.654	49806.059	7456.949	468283.815	75947.582	127394.587	5388.486	24947.019	25444.272	266916.345	125694.601	271161.507
1107	f0364	spot1	101218.920	11752.901	165156.217	14298.411	45344.187	4277.002	307057.191	30821.516	360700.413	6487.467	6081.827	24495.084	484555.069	716150.382	102526.200	83820.542	322183.852	17694.280	64480.813	14652.345	18519.185	25349.424	15653.572	74023.740	537440.914	111684.203	641148.643	94929.939	24900.495	81691.310	14848.576	54784.606	12231.298	184488.385	69453.067	10125.586	50865.244	3911.349	43442.124	26704.178	143434.805	6993.747	23393.068	25225.031	20897.796	253011.342	505978.915
1395	f0365	spot1	97791.397	9652.180	104534.984	11554.333	25824.880	12673.772	175721.888	221322.165	194876.548	45617.064	4954.324	19579.340	419865.891	665119.470	97237.128	76549.734	254605.165	16324.706	60323.136	16791.004	14167.040	22181.682	19481.083	66073.769	450446.901	98184.543	473647.284	79388.217	24811.843	87674.104	17415.963	41808.692	121578.155	202789.322	60468.209	10873.441	46595.158	4496.155	405278.154	65145.033	114137.177	6219.453	23832.882	23085.644	331487.123	113878.048	369044.968
1683	f0366	spot1	98130.245	8544.136	158429.217	14090.755	49594.297	4286.163	293103.351	27651.934	311933.085	5856.610	6248.795	17524.067	714737.557	66441.418	159820.413	27403.912	258510.116	16384.451	58536.016	18352.419	29049.095	7493.575	19422.558	9759.992	599973.690	39127.062	716124.663	89844.847	43367.788	11665.482	32013.071	14748.220	15688.355	345523.783	70585.828	12941.463	48771.414	3746.145	31364.768	24273.404	132173.485	6432.589	28443.258	20432.561	18167.792	212927.029	435523.866
1971	f0367	spot1	155338.296	15585.936	106543.438	10227.670	39692.732	24360.871	166413.574	231031.312	149779.014	50454.494	5011.457	19079.886	333577.890	609763.493	89194.889	79098.321	386529.939	22394.683	62057.075	15307.798	21806.013	31688.824	19942.971	72722.666	35949.008	397059.650	489729.104	98327.558	18740.516	83935.935	17427.566	48796.612	117100.136	198555.571	57526.671	11590.777	48283.562	4370.599	389861.941	50158.224	120975.171	5784.106	25235.000	20689.493	373756.303	107521.784	276710.414
2259	f0368	spot1	128940.118	14011.399	10042.616	7424.472	27929.754	2939.295	246018.122	23130.840	139717.531	41428.844	3671.199	14583.481	436970.027	40360.490	79952.987	73228.051	283258.198	17147.165	48661.949	8026.878	9691.433	17419.102	13542.018	56805.864	33166.692	421833.037	63781.691	75342.017	26279.484	62572.113	4567.876	67003.625	98113.449	147813.052	23459.541	7027.444	31894.769	4588.331	291862.660	30804.591	85004.000	4617.024	16837.322	16801.922	355163.036	27522.869	250273.206
247	f0369	spot1	92094.092	7054.196	117258.514	10907.894	42654.990	3527.928	250381.732	23512.013	480940.156	7094.926	4500.405	12561.712	771641.513	56593.990	98383.431	16299.439	282471.634	13429.157	46822.686	13041.869	24022.167	6621.894	15541.071	8967.640	936689.996	50629.028	726137.969	74676.225	31907.424	9778.661	21390.363	9077.073	252783.321	24506.834	54277.934	12168.801	58298.878	5772.581	629509.449	82734.992	130166.142	4829.391	26045.054	17996.300	603864.792	40153.766	439595.172
535	f0370	spot1	109517.656	10643.347	9277.675	6074.826	6345.694	19356.387	34488.372	385529.312	28887.737	81769.885	4928.111	17010.706	382171.390	647427.510	75586.623	67286.965	313820.018	17576.055	62284.852	13111.060	13349.531	20388.855	21624.473	63369.367	389514.131	93312.326	590566.653	92612.087	20183.074	80658.429	14800.986	39634.627	120079.617	174791.082	51387.417	8536.851	49008.335	3515.365	396015.307	50798.137	100828.427	4849.423	27159.300	19170.942	313743.198	109188.803	263549.445
823	f0371	spot1	84674.186	10467.278	129557.440	11753.958	49692.597	4184.348	290341.750	28241.333	277025.433	6369.439	5500.319	19232.468	728727.662	66052.878	124073.821	24345.087	269734.405	14834.388	54463.764	14237.015	25174.943	7175.048	16806.432	9870.427	694051.676	39024.898	798039.676	81474.157	40926.608	8790.941	26736.874	12861.613	118016.430	179243.117	80675.520	9615.683	50862.766	4169.006	57952.137	21270.144	108630.253	4228.442	34442.416	26151.005	15460.228	188948.551	481576.318
1399	f0373	spot1	99934.275	10205.050	78129.517	8899.645	8696.729	17321.970	153518.322	199825.783	193911.565	43468.451	6412.172	14684.203	704163.525	62323.167	120341.974	22833.047	276167.309	18473.802	47617.360	13786.362	26324.866	7674.573	20892.991	8385.527	569223.921	30019.645	620134.298	69965.849	50540.965	10053.770	29630.571	11119.348	155343.381	19369.295	52311.619	9914.626	39268.930	4019.896	589079.833	73537.209	103721.080	4401.686	24393.948	24575.900	492692.576	27715.855	342114.255
1687	f0374	spot1	82327.679	9676.326	183599.395	16332.592	66186.561	5559.203	271049.063	26430.966	287990.027	5628.024	5345.027	16756.978	726991.654	62580.116	141166.334	24629.962	254568.644	16214.294	63057.517	16960.310	38594.463	9773.875	19863.963	6297.385	446335.346	111949.754	525162.420	83443.591	27297.576	84008.365	14141.021	45977.686	150668.581	118586.068	53781.143	10455.965	15509.189	56377.304	531828.418	75992.026	108986.721	4718.077	23877.288	24938.381	441473.499	63009.669	333320.972
1975	f0375	spot1	88619.982	9329.116	115008.360	11240.969	35620.209	2984.114	281512.382	27126.140	200609.972	55540.394	3257.737	19440.200	685844.194	56816.706	89147.656	75376.592	268237.674	12370.235	46296.484	9519.601	14832.759	20181.661	18853.150	4524.384	121517.364	410951.962	60970.679	73706.471	25150.909	88744.275	14075.466	45216.955	100543.724	164273.203	30824.156	8945.664	42505.114	3932.816	331422.340	42126.739	124862.036	5571.141	24806.297	26645.105	286011.403	99774.714	326867.474
2263	f0376	spot1	89301.580	9301.514	99209.965	11417.810	34368.786	3523.539	242256.775	23943.391	174483.751	40806.306	4577.420	16410.328	502640.319	41592.787	68390.687	54840.860	218580.471	12524.782	42692.560	11492.012	13990.714	21677.079	16870.668	7468.806	317979.514	338441.173	452648.506	79704.247	41747.879	6693.037	12021.754	41831.577	123913.542	165781.182	31732.371	7559.941	34032.001	3930.072	40842.134	15668.270	90890.832	6021.542	20542.397	19493.293	209835.273	85540.979	344978.467
251	f0377	spot1	64394.317	5863.368	7380.437	5063.631	14529.430	2115.903	275366.297	21745.898	127628.943	41240.106	4912.780	15444.551	272195.095	507200.963	64434.993	71943.619	169699.423	7695.051	35268.030	9348.966	44491.483	5147.640	11472.150	55720.913	218771.970	212218.373	636836.769	65186.373	21683.497	8255.956	9666.718	34267.895	160326.649	19447.424	43786.520	9020.441	39847.779	4004.131	410099.833	53792.023	98594.528	2967.754	26320.703	17089.532	229025.204	91787.866	349479.542
539	f0378	spot1	83758.361	8528.814	69973.862	8806.300	24135.173	12233.707	144262.344	198392.975	182090.458	44639.190	5297.095	12050.141	633833.147	55525.884	101839.039	16653.544	248520.513	12912.924	46001.411	12701.860	22274.896	5620.742	20924.721	8774.488	551459.143	25927.081	718433.724	78805.970	32678.673	8730.391	24000.597	10581.361	95180.721	142631.611	56530.811	9847.593	38366.978	3894.257	335186.435	58001.948	97726.990	4163.238	22764.032	17590.193	246919.507	93564.096	351592.167
827	f0379	spot1	135518.938	14437.382	7908.223	5778.568	30356.301	20248.499	161215.371	229160.693	175584.333	38297.412	4209.552	16619.720	372812.231	609792.292	124000.766	23435.239	345904.174	20893.458	53990.455	10416.680	28394.569	9478.090	18269.804	55506.621	365669.393	74414.611	538538.422	80101.731	21465.458	74352.984	14785.750	68132.784	9840.853	258310.207	45319.948	7502.270	37141.039	2784.482	479219.252	61735.132	96805.002	4141.116	22733.358	18617.429	401283.247	24896.456	265918.776
1115	f0380	spot1	120903.797	11411.408	75107.114	10885.210	31384.221	20929.044	152514.955	263827.064	216471.187	64827.646	5683.572	19099.305	837378.051	72392.190	135653.558	25487.265	338246.845	16124.989	58498.502	13362.717	35975.937	9947.657	26336.364	8147.691	448903.698	85649.536	601312.103	92617.528	30312.670	78608.769	16850.789	44156.131	140624.243	107763.747	43550.576	8779.451	43012.053	4568.430	424074.915	60841.747	117975.361	4208.584	25294.702	24082.515	12689.501	168954.285	282900.690
1403	f0381	spot1	71561.333	8947.842	78357.854	9876.937	27059.983	17616.446	142230.283	182810.972	178132.343	40548.641	4670.856	14108.489	619482.352	48796.213	108287.679	20417.581	231540.662	12756.925	50626.952	13831.074	24397.133	7270.884	20037.897	7953.152	506988.068	24267.760	643821.820	76554.612	35099.698	8921.588	24117.218	10179.309	165406.607	19701.475	54423.435	10081.245	43912.029	4165.053	448379.403	55949.945	102243.405	4287.958	27748.404	25522.774	319678.068	99972.178	262366.119
1691	f0382	spot1	94238.327	9368.042	101893.780	11569.199	36301.888	3673.221	270140.463	24878.540	271936.076	5539.112	6256.920	18832.551	697894.846	62167.643	139603.250	26234.087	243895.184	11934.178	56963.365	15140.340	22668.078	6853.126	18821.227	9905.277	527072.227	30563.792	693224.916	90754.820	45276.034	10552.496	30879.786	14295.604	127692.649	18881.964	42052.452	8448.388	43645.965	3770.557	460382.387	59393.850	122088.758	4134.994	22306.861	24955.809	400249.539	28576.349	270229.996
1979	f0383	spot1	72023.711	7931.495	137474.195	12068.221	33678.418	2766.475	235676.235	23609.014	261893.771	4833.529	5414.826	13764.493	562896.120	49613.899	119089.967	20778.012	214720.911	12841.968	54393.982	15964.367	20865.376	5362.922	14753.672	9048.524	451700.304	23494.225	560719.980	82702.270	42130.980	8884.461	18221.078	10454.070	88592.243	151190.635	45983.432	9065.390	37682.017	3335.566	381696.942	52878.405	96723.213	5278.321	24558.626	23333.891	267043.751	79238.946	277810.294
2267	f0384	spot1	81473.069	8859.960	98333.635	11790.051	14465.921	14145.171	144724.840	215789.306	160708.157	49961.142	3790.937	15557.204	341482.416	578255.225	68609.278	57505.434	202379.208	11078.233	63760.854	10030.328	13106.120	19584.061	20446.913	54367.903	24561.654	221867.473	41729.193	83758.909	2060.589	141554.626	4998.393	59139.315	8617.446	344366.215	48410.767	7924.253	35513.031	3779.576	21919.327	19451.320	112072.884	5351.456	20696.903	15754.352	12549.618	205744.136	295777.878
255	f0385	spot1	73766.671	7426.725	101703.349	11014.875	37740.330	3263.231	216153.014	19895.010	237012.607	3640.801	5142.308	11637.126	641451.952	44955.044	88942.147	13733.661	235941.113	10309.469	51204.653	13059.503	20688.953	5408.159	13549.984	8319.161	471084.850	22417.153	680820.565	68120.776	32889.669	7364.072	18109.139	8267.434	99203.145	128543.155	33457.027	7625.529	33259.400	3896.994	259683.610	43064.546	78312.269	3836.247	17592.106	12193.630	238083.653	84628.782	272760.825
543	f0386	spot1	69288.275	6547.912	94287.125	9124.545	26294.233	2422.746	211353.443	19855.249	237818.703	3371.387	4600.291	11808.399	582500.556	42974.589	88932.539	13926.057	214735.422	9675.571	47016.720	12030.990	14829.425	4477.869	15395.086	8325.242	436326.723	18612.322	640313.682	72067.707	23030.629	7014.912	8958.669	33452.535	132274.292	12249.469	37352.926	7496.972	27357.064	2754.603	387826.081	51701.769	80695.949	3481.553	18394.579	14062.787	315555.916	21933.302	261007.194
831	f0387	spot1	94396.002	10306.804	70896.083	8077.899	21175.782	10823.690	147711.463	193298.102	162164.777	40673.026	5665.642	13118.970	662052.174	55408.292	107602.154	20379.031	252045.274	14458.360	45576.930	12782.587	18040.369	5111.691	21159.201	8541.091	332886.375	300449.426	700580.412	72890.898	38355.011	8418.307	26370.773	11686.068	155392.540	18337.338	47641.662	7912.947	41676.649	4102.640	479832.672	63901.246	104405.698	2643.875	24029.461	18487.836	418128.409	27044.052	290316.616
1119	f0388	spot1	114527.848	11690.976	76329.900	9108.563	26221.092	13480.682	146080.523	191459.059	340962.240	71155.007	5389.650	15481.086	631278.176	54532.364	102694.656	20796.039	289706.021	16017.910	49158.593	13125.194	23797.946	5769.021	22354.156	8722.968	989954.521	50167.675	713725.712	81706.157	33273.385	8311.599	12715.710	38667.526	175529.346	19089.021	53177.928	9150.559	43976.391	3703.105	370535.670	48846.817	107763.959	3425.498	23560.335	20867.891	426916.766	26758.065	296187.920
1407	f0389	spot1	65880.361	7139.757	97393.382	9146.885	30124.387	5144.192	195568.191	18738.698	409577.584	6807.389	4116.040	14121.183	580185.935	48125.865	82870.577	18798.739	197147.776	9096.256	38735.934	12088.725	23885.734	7284.762	12804.395	6282.668	676539.676	39448.820	590145.714	66579.536	34077.674	7776.101	22219.920	9068.451	115746.467	14919.031	41884.380	5567.698	29283.642	3361.947	352074.527	45848.453	78547.290	2441.838	19603.647	18980.772	8610.699	140574.365	220771.595
1695	f0390	spot1	59820.356	5842.736	7273.394	4487.233	2053.734	7867.786	24238.330	263836.890	5302.642	65755.973	2423.478	14129.927	14459.478	558762.384	15575.308	83731.134	151716.235	5966.126	49302.437	7022.254	1009.467	16268.734	11522.003	93278.109	10464.998	90638.250	31944.958	74489.447	1546.904	46304.404	4551.892	52744.635	7530.905	214425.829	43000.096	5584.018	29526.088	2684.724	20049.640	11651.154	83274.458	3401.802	18610.450	13572.881	8102.982	141918.643	167840.810
1983	f0391	spot1	37395.796	29011.816	73513.246	8532.920	13506.779	1341.949	95195.645	148371.957	143636.537	33566.701	2470.657	10807.338	265223.169	371144.805	51738.995	38208.528	147671.245	7450.414	40938.508	10104.103	9884.943	12363.247	14869.685	44370.059	233937.720	60560.243	325456.326	59510.753	17282.397	56504.785	10477.162	30234.375	113729.691	12312.787	30972.235	5949.422	25182.627	2308.264	208979.768	27284.029	44003.074	26925.978	16309.294	14478.152	172282.854	56941.381	130155.651
2271	f0392	spot1	99194.152	9559.906	110614.529	13738.127	25326.202	18280.506	163303.188	223503.905	210213.437	52468.010	5757.939	13114.207	737857.123	63303.867	130350.725	21867.895	222052.978	12294.455	62510.860	16774.319	28152.546	8147.954	27596.634	11401.270	377587.202	131806.520	748982.053	87746.229	54767.469	7972.616	25797.303	15071.421	154393.482	24403.612	43106.487	8289.887	45878.969	5085.728	493103.150	54819.864	117691.501	3701.561	21126.496	21364.756	587153.616	34467.000	284190.144
259	f0393	spot1	74567.107	6963.722	57948.452	6674.052	5418.471	11312.354	126428.843	145894.697	168462.427	33070.966	3572.717	11117.126	393436.573	593352.655	50191.698	36900.679	227487.016	10991.477	34399.814	6752.800	12971.579	17651.833	13118.768	39189.885	338243.370	75660.981	431527.694	72844.182	19433.524	63118.614	7660.222	24741.796	102434.910	133282.990	37580.338	6782.603	42537.805	4211.054	330315.585	49235.709	90638.455	3408.481	19243.425	12872.601	7602.583	143050.421	262762.399
547	f0394	spot1	133918.128	12910.423	62607.684	6920.176	14563.171	9216.523	129483.288	204191.461	159303.368	55453.023	3499.671	12153.958	427948.585	674378.184	57639.285	44907.676	333013.452	15473.254	42592.053	8710.417	1468.074	28880.335	7203.650	95029.940	13386.738	158159.972	467327.701	70077.105	32515.924	9810.733	17689.206	7305.760	142360.216	15523.373	41488.252	9828.605	32216.926	3710.669	514809.707	63216.029	90010.752	3033.612	22210.248	17325.361	224562.881	81819.865	264825.337
835	f0395	spot1	67087.487	7398.674	76939.328	7885.069	28290.228	2283.166	207792.167	21138.947	233457.172	3839.614	2861.356	11398.498	535248.506	44905.073	84648.332	15731.889	179612.848	8798.838	37300.156	7005.529	14406.004	4956.887	13495.079	3435.162	427166.867	18442.760	164056.003	23088.178	30415.272	6468.612	15756.542	3276.590	138592.084	14490.351	47708.176	7187.978	40918.890	4353.523	552955.085	69623.118	91673.131	2999.129	24013.523	20337.532	326150.780	23445.223	246972.317
1123	f0396	spot1	64924.130	5949.603	90083.889	11059.070	15691.291	1733.586	223797.651	23024.007	212306.900	3809.170	4467.822	15080.870	437051.843	34745.533	89949.339	49057.502	195762.055	7288.858	53225.439	10456.887	12523.375	3670.534	12682.802	38789.151	289915.319	54316.783	552774.432	70566.977	27785.978	6310.858	12435.997	34256.960	93869.192	177764.239	44948.458	8472.863	38746.894	3914.347	391262.378	52007.002	97138.774	4169.527	23595.163	19035.189	241181.007	84303.910	277186.818
1411	f0397	spot1	70584.307	7482.289	108469.764	10935.888	28398.868	2141.462	177976.914	19892.786	236890.958	4186.278	5008.573	14067.316	629516.832	44844.265	87622.026	17149.442	215336.789	10868.205	47252.193	11845.426	17511.373	5812.449	12455.755	7360.665	431332.219	23261.942	664623.462	75017.038	43051.051	8281.783	9658.692	38101.881	108208.563	137284.334	50549.538	8894.915	33956.617	3561.170	351189.962	48370.643	98918.036	3650.440	23425.561	20891.623	226913.087	88861.965	312382.845
1699	f0398	spot1	101317.889	10600.289	92541.073	8830.135	23404.809	2315.414	165391.060	17182.093	259381.767	4572.853	4423.455	10454.022	487972.104	38217.763	81521.776	14372.219	257042.652	12712.681	33190.593	8379.543	16277.047	4594.467	12341.824	6036.342	447030.041	27795.419	532165.696	68344.280	27789.750	6886.461	18351.211	10886.315	84452.404	11793.802	32347.201	7227.104	27743.070	2387.230	360256.692	51056.125	88587.567	3112.586	18580.862	14838.845	260366.754	18462.964	174754.206
1987	f0399	spot1	74488.103	6870.045	7346.446	4451.497	2825.896	23400.973	18384.133	263602.310	7480.742	87436.293	2360.438	10669.739	17812.298	742826.066	14696.340	68225.355	199843.221	10582.315	48725.958	7177.787	1837.080	31788.406	10274.936	110887.209	16599.181	179757.293	47081.765	69740.192	1788.960	173804.579	8475.801	27206.598	5597.088	234694.038	38257.289	5851.193	27086.911	2669.562	17685.232	12090.909	78025.266	3322.867	17757.604	14475.264	8124.008	132228.066	207607.585
2275	f0400	spot1	53484.069	6376.617	99398.989	10658.491	21595.398	2457.818	160530.056	16072.251	188559.334	4179.333	3663.701	9129.749	350432.533	30512.933	62310.182	11639.778	148659.940	7718.855	35980.347	9241.330	15799.690	5101.485	12505.644	6205.918	346953.506	19179.001	444879.658	52439.840	24375.270	4908.190	13725.620	10645.619	4441.322	205432.841	36518.802	5638.103	25005.087	2901.094	15905.278	12962.157	63100.940	3556.690	16359.352	12226.054	6838.037	107047.335	174360.532
551	f0401	spot1	66192.544	6291.035	6421.795	3147.421	4105.692	16312.021	19373.709	230121.370	24185.215	69383.631	3347.588	10186.758	308672.756	471783.937	58313.214	44860.102	154216.816	7741.314	33457.396	7035.516	10943.093	14292.648	16131.211	39639.134	259032.452	69684.898	382531.915	62364.128	19319.972	57789.287	9643.579	29366.678	81986.112	127775.228	40387.153	6606.340	31387.123	3395.459	27027.467	15271.088	74305.102	3896.455	23834.947	14888.702	8277.360	125283.336	281327.950
839	f0402	spot1	63007.453	6652.043	51790.042	6078.821	15711.959	1701.533	188277.643	18532.622	196510.283	2331.723	3832.379	12299.859	309444.125	436818.461	58383.909	52489.708	166098.632	7549.283	35664.966	8205.859	9202.976	14032.256	8928.930	46609.572	279603.893	63657.832	413367.338	65633.071	17025.349	46546.735	8932.462	30934.642	80453.158	113079.558	33944.517	6572.017	30561.154	2618.022	307648.804	41260.985	75915.044	2566.619	20147.252	17693.270	187590.384	67607.567	225231.895
1127	f0403	spot1	68914.202	6318.928	112932.418	10983.222	13331.125	1788.886	177231.353	18315.481	230089.311	3836.570	4348.217	13133.896	329038.686	486546.359	61848.028	47318.046	183086.794	7435.477	45728.719	9931.997	11464.414	14150.954	9479.542	50170.994	14983.478	177514.252	450131.615	75032.111	15486.488	47185.027	9669.042	32840.029	87048.156	141029.100	34514.050	6085.517	29199.753	3220.381	278048.594	38131.915	81809.989	2766.151	19372.591	15292.982	187595.895	72717.711	215298.999
1415	f0404	spot1	57284.652	5804.482	51918.540	5220.572	14637.802	1684.934	113815.301	11399.660	99284.055	30075.441	1769.142	7609.310	195110.116	269524.136	26651.561	19057.851	137448.234	7533.709	17936.106	5116.193	9713.052	3361.412	7595.642	3968.733	193647.311	51349.393	216118.941	36922.092	11198.647	37627.200	5932.807	15313.675	45750.117	83190.076	18071.353	2948.561	18810.797	2426.067	124969.112	16727.145	52803.858	2384.301	9190.182	8247.983	137208.239	51084.574	90511.056
1703	f0405	spot1	42515.996	4309.095	44764.907	6201.417	7903.786	4211.367	81183.094	105760.911	128853.117	39467.635	2231.187	6585.113	398506.239	26883.409	46298.782	7215.834	97957.922	4985.202	26935.611	7216.630	8958.056	2958.853	12480.647	4191.032	279680.260	16232.582	312378.706	40533.446	16624.036	5776.104	9939.763	6101.698	67023.030	8428.910	22987.845	5860.646	16205.828	2494.362	239607.631	27064.608	55396.819	1771.614	11715.821	9863.023	203961.294	12216.572	100177.352
1991	f0406	spot1	47376.226	4177.542	52974.628	7274.775	8803.133	4696.065	74932.574	91655.288	145937.535	44727.240	2339.449	7711.945	250493.453	329563.507	33010.616	19728.670	125769.082	4621.667	28127.655	7482.792	6726.590	7969.439	10807.413	26706.628	194553.518	47534.602	259457.038	48175.112	9481.485	27851.941	5920.423	17561.535	51195.615	85047.793	30205.736	5859.820	18360.342	2236.890	212009.657	26584.524	70174.715	2906.405	14521.377	12681.939	165922.075	52001.010	171208.208
2279	f0407	spot1	54919.232	5575.753	88872.474	10188.418	22521.057	2765.473	142929.539	14347.336	191843.136	3778.385	2686.623	8029.447	393100.866	35581.793	57486.155	11478.603	130281.212	7234.253	37919.736	9497.041	16236.273	5562.472	10487.336	4516.894	249576.434	78300.085	267710.071	40692.072	16536.675	45310.228	6847.516	24811.318	84185.220	61635.739	34923.959	6524.023	18594.210	2915.920	306781.684	31559.784	58887.217	2613.280	14279.119	14622.262	251561.628	41012.347	183818.111
217	f0408	spot1	38557.015	4768.222	15573.504	2259.043	9731.850	5235.513	42718.498	59980.854	87420.375	21123.526	1520.714	3749.056	331627.250	27545.746	17745.484	3408.801	92171.567	5896.152	9229.066	2802.150	8461.588	2885.819	5738.348	2194.662	252455.559	12239.623	177281.096	15477.632	19552.512	3363.503	6488.171	2662.407	66264.132	7145.445	11752.023	2775.482	19110.697	2170.939	79459.565	12770.727	52325.030	2726.575	8008.859	5695.247	143911.771	48208.482	98019.449
505	f0409	spot1	39186.509	3850.711	20867.711	3679.467	15747.518	1355.150	65834.929	5608.407	124859.431	2674.880	932.662	4134.761	245618.968	20348.308	12202.726	2465.199	108841.420	6225.419	8541.851	2917.645	8815.597	2004.547	3646.267	1023.407	252067.700	11990.147	116255.794	11298.274	20669.132	3487.483	4037.589	1542.652	60883.723	82079.076	12469.183	2788.116	23873.015	2443.817	95110.800	14710.756	63375.107	3519.097	8026.773	7400.674	175005.690	57915.910	126203.169
793	f0410	spot1	48668.002	4000.390	24734.413	4221.806	15134.609	1549.514	63852.145	7301.156	115463.868	2122.610	1160.666	4952.396	264441.126	22979.243	20606.900	4278.068	107473.826	7532.185	11236.084	3651.695	7558.273	2789.444	3680.366	2727.838	217647.839	9010.434	172263.755	17611.561	19582.962	3553.011	6616.461	5647.184	72735.225	9130.859	5522.548	1387.423	11063.439	15325.516	89778.869	12960.915	50437.772	1877.478	5302.258	5366.571	204589.458	12646.067	53651.282
1369	f0412	spot1	51505.222	4846.827	38702.264	5893.418	15254.663	1660.802	112698.441	11045.446	153270.918	3050.079	2650.049	6274.681	335317.927	28460.776	27946.330	6310.183	124066.121	7169.735	17548.660	5587.760	6031.451	2958.585	6259.783	3744.630	241494.238	11529.719	239114.767	27051.818	18468.592	5140.893	5486.460	15037.394	68888.647	7520.060	6714.762	3195.339	15651.886	1630.034	61025.252	10597.934	46851.306	3416.369	4863.239	4314.897	135247.820	34768.370	39323.453
1657	f0413	spot1	55237.061	6021.103	45192.603	7382.607	22325.215	2953.501	147237.947	14394.371	120259.552	28133.532	2702.649	8421.208	201564.824	294222.834	32808.472	25128.761	136315.690	9134.915	17521.344	7457.357	9318.095	12826.586	7730.472	29881.673	244672.964	65171.469	236790.331	45588.006	17475.577	42868.283	8984.500	22817.441	54361.678	78236.120	18716.264	5031.789	26208.299	2425.742	143608.040	23705.066	69075.465	3815.191	12376.866	11460.507	193978.183	48785.456	173624.107
1945	f0414	spot1	40319.603	3922.561	36868.567	6472.784	7681.306	6074.196	62747.773	81767.921	80307.525	16731.290	2376.342	8036.939	10564.921	312999.730	30413.856	19120.869	103691.671	6466.837	20887.663	6702.541	5085.551	7423.991	7971.433	23577.783	163038.874	37098.351	180300.898	34905.072	13599.623	37187.186	12451.705	6393.856	8504.231	159512.742	22784.457	6514.484	23886.225	2077.442	143028.836	25451.712	65545.135	4728.929	13487.498	10714.708	317038.737	14466.023	223719.381
2233	f0415	spot1	73985.207	8103.248	70780.942	11060.115	17023.962	12909.154	148356.318	182631.774	145402.900	35145.182	4422.488	15408.414	275233.859	452641.754	61515.297	42171.948	144526.842	12220.666	42942.063	12807.803	9276.915	13802.853	16185.640	52530.268	286650.110	85454.069	322834.397	73050.007	24091.073	65219.311	13023.316	44147.599	75430.425	110454.169	27681.637	6832.813	25599.364	3154.280	238605.427	28694.798	63295.333	5647.060	11823.436	14900.713	230075.183	66706.898	280054.054
221	f0416	spot1	36324.841	3841.771	1968.020	1415.117	3093.752	8589.159	9874.644	93158.972	17679.090	34981.968	1304.104	3233.347	152736.761	223806.620	16744.932	2946.922	103212.871	5857.420	8459.737	2991.621	9860.030	2631.785	7154.697	3259.168	233499.521	10072.501	161441.095	15540.432	15276.715	3193.353	5838.863	2077.332	49119.170	64066.842	12859.802	3352.301	22073.875	2091.146	159968.078	23262.412	52205.885	2286.305	10359.328	7877.743	240268.196	15339.420	137337.473
797	f0417	spot1	117540.255	10186.968	46581.132	6475.173	46678.467	4186.796	163868.080	15043.679	169132.313	3092.960	2910.399	7556.772	466175.227	42266.685	51762.986	9939.641	216897.010	13894.081	25834.655	8064.457	22931.801	7432.416	8243.272	5640.092	403712.771	20118.297	364768.014	29459.801	30089.857	6155.072	10929.372	5923.252	133281.666	14840.015	26665.566	6216.634	31530.265	3049.395	266850.360	39404.697	79832.178	3443.136	13969.539	15166.491	351541.114	21764.693	240930.560
1085	f0418	spot1	50113.556	5611.272	49393.495	6701.237	47100.622	4294.879	118409.446	10356.828	182107.092	3008.002	2233.879	6444.387	486188.491	43293.454	23214.962	16893.981	172787.013	13037.563	19777.190	5859.796	17016.470	25052.816	4503.882	23870.942	302839.510	69192.454	190024.639	30220.846	13466.751	51422.015	4528.278	13059.433	80621.628	165794.611	32469.885	7064.278	30063.027	3094.263	150001.920	26137.340	77403.265	4844.312	14964.348	12443.646	200311.276	83163.609	228198.978
1373	f0419	spot1	122173.682	10750.116	67842.581	7058.047	28693.147	2577.701	130583.013	11510.179	207549.600	4171.933	2880.984	7567.899	501242.173	42458.114	50656.629	7878.147	287512.253	17791.286	23889.938	7702.048	14702.961	5447.610	7883.192	3685.729	433103.977	23461.627	326026.602	36419.036	31367.833	7451.833	12277.217	6088.170	77781.474	118127.987	31208.309	6883.365	27789.122	2606.799	205681.127	31468.697	61816.975	5685.890	13184.371	12297.956	205239.308	63498.837	257608.606
1661	f0420	spot1	82553.791	7951.039	81943.125	10918.298	32813.932	3168.190	194056.580	17471.753	229223.471	5140.976	3800.994	10423.565	525057.795	43977.742	65233.475	12827.015	220765.738	12764.682	30644.129	10330.686	17447.079	5382.081	13371.461	5594.062	446268.715	27668.078	397459.277	52638.830	20079.802	56088.847	7374.255	27508.248	169692.352	18797.024	32902.557	8462.486	34475.479	3134.983	286003.539	45932.170	104857.484	5306.511	14325.336	15225.347	415545.560	24743.205	282079.866
1949	f0421	spot1	78797.311	7758.757	8737.930	6216.513	4699.603	17990.097	25788.099	227164.517	157763.202	34385.299	4023.416	10168.735	285743.361	406955.008	49165.119	32659.277	203230.988	12102.518	43704.896	10733.248	9061.401	14475.554	18219.671	40428.380	347714.932	94441.708	307185.502	74999.743	20077.630	62486.969	9676.543	30111.520	10803.170	233651.998	29889.221	8695.720	33969.572	2734.741	202751.433	31647.604	92453.924	5546.598	17024.063	13146.472	293112.920	80520.504	271672.485
2237	f0422	spot1	48958.998	5689.004	58039.069	7894.790	16745.928	2243.579	122907.623	11550.365	138001.561	2888.206	1330.929	6270.807	271350.402	26393.637	16016.114	3611.765	109962.430	8451.747	20334.592	6448.459	8971.370	3152.642	8116.866	2934.909	169719.364	7341.976	125765.369	23681.576	12398.018	28952.055	5060.631	3021.177	46443.882	72714.581	14741.865	4436.752	16414.930	1901.327	164531.376	19660.690	45910.749	3465.098	8575.458	10607.222	180048.203	51559.699	117573.026
225	f0423	spot1	62767.181	7433.886	53618.882	5725.867	4318.613	137463.020	26335.176	266716.477	23225.738	66905.272	3297.911	12586.255	17644.754	813326.307	13282.378	67185.665	208143.047	12368.645	42454.507	8893.798	1712.991	28769.861	8143.891	96086.843	329218.944	69098.994	402376.090	55658.819	15480.743	62439.021	9977.849	26781.959	105152.309	165437.639	44812.523	9335.569	42169.154	4142.935	336260.754	46665.450	98767.086	4861.165	21128.752	16986.507	290035.114	99347.556	345700.945
513	f0424	spot1	49221.406	4941.163	58853.442	6778.833	17014.776	1619.208	152138.207	14017.154	181557.901	3262.553	2188.798	6870.008	426179.635	32455.537	51130.981	7925.096	164576.388	7061.872	28315.804	6110.096	9839.824	3549.854	7945.934	4820.827	362193.405	15314.893	357945.163	33392.749	15595.896	5144.883	10129.141	4753.099	73376.733	107126.284	37796.865	7680.685	29090.481	3034.470	273062.882	37844.523	64399.656	3503.394	18710.374	15690.430	9002.462	109308.614	297208.265
801	f0425	spot1	7475.779	3340.593	6091.798	4728.546	3336.491	2673.785	13342.235	8033.386	18771.477	2765.317	1575.108	7928.017	297907.086	21747.662	8656.111	4034.338	30496.210	4470.344	8164.638	3754.134	2870.175	4970.603	869.264	873.344	56331.973	1629.150	29032.177	6186.580	3395.347	6393.899	1870.966	2967.879	11993.599	306770.493	52142.362	8991.251	41830.249	3472.728	29436.715	14821.114	87951.667	4921.412	22603.746	16570.226	11733.293	166272.071	389037.086
1089	f0426	spot1	88962.061	8742.805	53573.177	7193.474	19169.157	11394.024	103200.002	140580.655	122650.643	36275.189	2903.756	9504.072	332301.977	478605.868	42877.770	34869.166	234942.996	15354.696	33202.774	6938.531	13420.662	19024.906	11457.928	33984.713	20020.050	157265.429	296286.718	45243.831	20669.727	68486.061	17160.523	5792.790	89452.373	148732.473	28948.697	6973.965	33131.902	3043.633	211885.314	33293.621	87612.201	5097.898	15522.609	13251.147	256293.893	84573.465	238161.749
1377	f0427	spot1	102132.690	11209.276	140541.424	13611.208	44204.866	3907.752	266086.199	21931.961	247786.192	5146.501	5257.477	15628.356	656045.336	54164.074	107149.419	17680.795	270196.603	18134.403	52884.033	14646.571	23263.542	7669.010	14786.816	8060.619	630222.262	33370.731	647083.490	68983.210	43378.861	9024.550	24413.067	9012.122	203519.264	23003.713	43385.889	9304.815	51645.760	4419.980	384935.935	52705.452	120730.645	6801.029	18387.344	19114.921	651651.956	34857.068	314716.172
1665	f0428	spot1	143294.359	13969.186	8504.180	6574.123	21822.726	11424.892	130237.925	175404.993	33026.420	97761.125	3767.790	14398.579	517762.658	43111.591	53679.620	38881.187	388336.972	23830.846	32776.004	11291.970	14018.667	17729.198	21720.235	5535.603	367970.626	390239.147	359503.291	62597.625	41617.501	7205.190	11537.232	36288.362	166469.517	18267.977	30348.745	9052.152	38368.128	3589.013	266184.311	36329.202	104406.354	5230.950	15764.308	14577.946	424681.212	23193.105	377957.070
1953	f0429	spot1	77817.820	7674.212	91184.914	10041.774	31393.502	2871.484	201239.443	19241.141	221880.283	4267.418	3379.357	10869.164	508482.134	46895.444	67246.808	13829.468	215251.123	11289.693	37674.012	12234.583	16583.995	5155.598	12681.899	7932.766	299946.729	87520.921	401634.472	56566.739	34112.089	7024.805	19438.141	8828.191	137041.869	18978.962	31406.077	7826.202	33568.384	2689.280	274086.750	40347.019	80505.284	5301.128	12921.165	13040.141	270037.700	79286.873	238230.063
2241	f0430	spot1	112706.297	10155.946	8774.784	6243.409	3961.137	27825.894	38755.381	351094.000	9596.206	109698.264	2801.101	15296.903	19009.545	798776.064	17348.466	77768.155	265315.097	16942.464	53654.798	8371.050	2033.275	33731.519	14537.325	115475.553	28469.790	253379.188	30097.747	75374.363	2376.591	154709.268	6234.032	47017.234	8823.509	254322.780	40954.862	8610.758	32793.670	2915.944	24912.478	16320.999	100121.734	5539.424	17764.807	15025.119	11891.802	170407.856	320263.019
229	f0431	spot1	41628.113	4768.862	63360.233	6503.292	22791.725	3116.195	173344.023	15727.916	182847.834	3013.094	4070.872	9788.609	446321.872	36299.685	56039.457	10476.303	138769.250	5535.856	29068.335	8875.813	12904.034	5297.127	10113.672	5927.684	274853.851	10723.354	507328.739	58874.993	13373.699	4712.522	14815.857	7249.457	111617.695	147450.439	39238.059	8788.725	36550.133	4268.236	292130.571	44893.102	81572.676	3708.849	20469.439	15538.377	226460.579	68784.191	309541.545
805	f0433	spot1	49651.084	78074.356	61804.055	7082.606	27265.996	3277.543	31425.943	288191.277	173850.156	35545.593	4172.509	14631.641	351842.731	543185.897	49991.465	45117.444	327187.154	21722.319	38998.275	10117.665	14429.483	21781.569	17542.207	46244.061	422659.577	91390.481	419934.310	58520.726	24351.221	77261.525	11403.664	29698.925	182461.990	22179.131	35090.101	7298.893	43836.339	4150.183	288423.294	37156.072	54159.433	46131.373	19391.022	22909.122	297875.235	99278.515	199789.105
1093	f0434	spot1	132148.890	13451.848	103809.815	10472.793	44597.553	3594.671	211672.037	22925.477	259128.525	4772.443	4145.693	12726.292	632588.566	53247.659	80539.209	17646.367	318782.041	20919.025	44432.428	12093.598	21968.084	6180.737	14395.534	6244.046	426487.397	21980.566	378184.480	63904.542	23683.295	66602.458	19335.458	8998.486	109887.873	173483.914	39102.948	9411.965	37991.616	3457.757	425855.613	55238.144	94016.155	5380.816	17838.479	19452.752	317595.050	100496.343	297910.511
1381	f0435	spot1	156416.899	15735.097	82054.018	10825.632	30895.475	13048.723	162839.614	177708.936	216049.544	44437.979	5896.540	17064.807	681125.923	55673.551	106170.095	20214.157	349224.229	22365.724	48971.258	15078.713	23440.047	7424.631	20391.379	8310.332	638195.480	32472.604	622324.244	66320.009	39257.685	8094.550	12138.500	40746.547	193045.646	22553.190	46086.467	9898.724	43872.526	4489.636	479742.776	67980.327	126413.298	6112.368	19919.261	25792.855	650338.455	34488.101	366288.238
1669	f0436	spot1	150341.262	13914.003	135004.445	13812.919	41992.172	4110.083	248726.889	23342.825	242945.123	5229.291	4932.103	14438.867	617639.051	56664.465	113726.809	20872.989	340739.486	24362.888	53535.182	14624.644	14390.823	21466.922	12150.997	56250.186	389194.961	103903.579	411052.253	74735.573	27568.019	82485.144	12296.296	38943.277	13676.831	270270.343	41138.826	9343.819	34563.816	3358.617	299152.659	42176.565	105565.438	6424.937	19671.474	19351.395	301200.316	87518.661	299376.537
1957	f0437	spot1	102347.620	9898.934	90303.751	12486.710	25642.730	13616.094	189104.754	222763.324	208542.436	48858.991	4875.211	16025.901	365492.433	589340.839	83584.398	58739.239	270669.217	14184.205	63687.699	15943.480	13913.424	18053.825	22573.143	64925.336	438803.261	110565.811	447681.587	77988.353	24927.514	75501.637	14369.765	42819.239	17878.423	352572.694	59689.712	11004.961	45448.165	3625.463	28841.993	19218.539	128364.182	8489.314	27504.311	17337.219	18333.896	217838.127	422983.904
2245	f0438	spot1	82554.402	9207.687	68587.330	8977.524	17310.602	12149.697	143741.317	193914.430	173834.584	41180.025	3694.987	14612.811	366957.153	508871.985	62961.264	43542.417	202479.550	13330.124	42946.269	11564.663	11174.198	16248.285	17433.112	44893.893	391332.421	88450.494	373565.300	62580.875	21490.118	56343.131	22104.236	9006.294	99807.801	180736.640	34990.651	5435.243	34842.020	3522.885	301153.411	39130.499	92955.592	5666.316	16674.078	18703.250	512830.503	29241.799	183106.576
233	f0439	spot1	74258.709	6933.645	49548.228	5880.213	22245.440	10469.953	122717.450	166169.887	161799.871	37570.621	4683.554	9774.011	612681.316	54489.471	71495.294	10094.777	240609.425	12212.734	33395.382	10077.504	22632.782	5831.040	17562.129	7430.236	506818.856	24996.817	627897.245	67675.234	27395.500	7005.220	16924.847	7102.884	192003.105	20227.717	40942.474	8271.783	48559.607	4734.162	386062.466	57266.422	118201.731	3930.328	21645.731	15510.214	320290.988	110056.852	343896.812
521	f0440	spot1	4093.791	2948.868	4139.646	3731.215	3425.560	2640.500	13254.994	9767.105	14353.782	2530.980	1548.656	6760.252	274227.903	18194.185	8721.969	3409.600	16758.276	3578.767	8235.271	3089.012	2392.937	5727.063	1093.890	646.381	35583.615	976.873	24293.394	5464.430	2200.899	5943.331	1284.072	602.067	91474.246	130459.719	41356.312	9421.420	33274.961	3327.870	329987.200	47163.380	76191.643	4361.859	20012.024	17103.136	235380.022	70847.272	347653.054
809	f0441	spot1	134210.069	16599.017	123976.913	11982.568	53895.990	4169.684	183889.081	260162.706	302316.991	4876.178	6018.307	16060.342	746904.587	62624.109	118661.458	21784.626	425923.225	28562.743	50373.799	14013.162	28394.035	7819.808	24238.066	10328.136	657831.372	32396.292	703063.251	72244.162	47910.838	9721.123	25927.009	11461.123	150563.151	247300.031	59799.819	9965.206	50978.828	5274.309	453057.644	62542.583	113958.319	5737.693	25816.191	23350.553	402377.896	136621.218	415969.449
1097	f0442	spot1	167954.351	15287.776	9441.759	7112.680	8937.683	27859.963	37850.898	311303.025	51413.110	101347.538	5387.270	17539.403	694108.514	58170.883	91633.311	14812.457	441376.567	29490.688	48459.900	13577.775	28614.962	6806.793	26441.803	9455.737	664819.950	36234.573	648411.056	71049.152	48211.971	8681.681	23084.845	9663.875	225512.173	22983.682	60310.005	10060.506	53075.413	4595.824	388177.017	51122.487	133314.853	6046.628	27907.376	20579.624	425272.119	118640.560	298213.620
1385	f0443	spot1	142165.397	14669.293	131107.410	12902.790	44483.938	3943.883	270212.187	24897.182	281476.958	5650.849	5647.159	20553.500	639511.024	58811.114	117829.280	21029.297	333503.345	21366.751	51927.656	16335.809	23824.479	7315.307	16027.217	8955.910	580438.246	26879.635	598294.408	69809.388	37581.627	9553.391	29552.220	11241.497	180540.778	22432.077	51738.923	11055.876	50552.702	4467.341	509716.993	64009.598	124712.365	6265.251	22006.020	24542.360	535884.171	29102.489	259146.020
1673	f0444	spot1	98660.745	9987.011	84266.223	11681.538	24795.589	13858.168	161452.051	187010.660	186157.947	48655.979	5623.645	14930.917	619207.411	57520.823	119496.805	20677.969	255275.414	16449.071	48450.812	17316.281	25075.014	6039.362	23238.380	8900.719	609685.853	35148.755	552150.693	73156.577	43090.150	8801.976	25364.543	11008.571	177890.171	19345.520	49462.612	9311.252	53262.959	4391.926	332934.636	47945.644	131425.745	5583.937	24916.623	20104.232	350542.949	110416.931	266585.934
1961	f0445	spot1	174325.155	17101.710	137102.380	14234.572	42390.887	3377.866	294816.935	26224.087	309512.853	6274.012	6060.095	14685.881	693862.726	60178.957	127128.026	21460.210	421427.384	25230.100	54846.081	17912.394	23283.233	7965.720	18958.287	10433.062	604834.576	42261.024	592445.174	78789.892	49775.951	9922.989	29952.952	13248.280	187579.004	24855.202	52836.153	10876.476	50625.844	4283.796	484210.737	64018.299	114172.635	6703.057	24574.155	21700.880	603111.196	36380.146	364674.241
2249	f0446	spot1	170332.751	17564.786	129381.394	14166.714	62304.698	6492.568	277233.296	25743.661	307163.805	6282.444	5399.960	16910.688	553269.463	50417.735	95300.948	18992.389	320243.923	23603.208	50642.436	15735.336	34626.040	12055.225	18637.293	9499.587	609500.557	38731.610	596849.247	76198.308	38400.981	6466.452	22792.037	13805.415	102872.471	190279.721	46951.502	10724.468	35493.475	3794.689	347686.406	39201.979	90033.636	5233.098	20828.256	20012.211	307366.033	97830.186	319321.861
237	f0447	spot1	106170.182	9914.071	59270.729	6530.985	24125.326	12017.293	129588.918	172913.992	176164.964	37708.097	4029.587	10711.195	790277.315	67859.735	81920.135	13292.107	328177.419	18523.565	44409.070	10150.269	25187.770	6686.325	18391.990	7160.340	409774.054	94118.012	444528.139	63039.271	19077.830	75445.168	9941.732	24399.119	148418.768	91199.009	48029.039	10050.728	46032.572	4293.333	428646.363	63190.289	109891.438	4788.208	21130.782	15256.232	443947.385	71349.056	313338.425
525	f0448	spot1	141272.084	13628.572	114731.451	10044.672	42900.780	3357.144	225528.367	24306.745	285125.837	4831.912	5860.466	15706.068	760261.435	63642.889	97137.018	17452.881	461888.265	24049.136	47869.068	12050.656	24071.572	6716.804	13394.523	8658.299	628304.503	31020.340	727932.516	78494.381	34343.490	8370.116	24563.460	9620.760	112119.674	241895.757	62310.574	9238.450	51117.355	4346.499	436772.272	65055.482	110414.134	3806.738	24015.027	21260.430	372166.328	124462.371	389249.615
813	f0449	spot1	92642.633	10494.062	96556.084	10533.381	42598.706	3570.502	305552.980	27543.675	260582.705	4893.692	5967.244	16514.153	750210.473	62266.158	77380.880	74637.836	290767.618	17460.051	39003.970	12324.813	26285.659	6961.824	11461.554	67235.758	406923.341	82263.219	560217.818	85982.272	39116.622	8918.612	29437.592	8518.638	167434.450	22623.682	33184.826	17575.055	42614.334	4713.724	338388.042	41508.025	128497.222	4562.122	23031.844	20054.624	393189.090	24000.430	357724.864
1101	f0450	spot1	113951.935	11285.098	102242.654	10950.158	10737.558	25402.294	164646.773	206786.126	203210.132	49109.175	5323.104	17761.762	461372.270	686103.769	83357.197	64470.591	314257.089	19652.832	61698.777	14475.270	26184.031	32909.817	17669.493	57653.751	461427.577	96421.202	502056.731	74177.068	26793.605	82143.655	14680.422	38493.808	101996.592	214865.587	63170.269	10371.290	50078.565	4640.766	507091.342	74734.463	118075.154	5366.665	30595.053	23605.244	17648.753	236177.540	389383.966
1389	f0451	spot1	117645.757	12480.513	158775.747	15208.681	57975.035	4233.264	293778.749	28543.686	303596.844	5207.510	6900.035	25374.376	762425.042	68069.924	152098.368	27356.193	311431.275	20101.347	63013.487	19062.719	29427.214	8818.105	12168.008	67448.672	655853.234	32132.886	709957.469	81026.543	46866.565	11350.416	26993.513	13271.530	100930.799	182609.642	72467.710	10369.544	48518.474	3595.728	481685.975	66885.147	120041.626	6151.830	25603.676	27065.124	582991.448	29802.114	387476.912
1677	f0452	spot1	154038.535	14771.949	146037.685	13889.573	47916.726	4015.407	282901.863	25348.863	300182.146	6079.840	6327.553	16481.618	672167.654	60133.386	142086.287	26146.945	372559.023	27437.228	57557.246	19525.031	28914.113	7797.120	18219.748	9602.513	646897.453	38151.867	622038.024	77856.160	48870.398	9322.588	29474.253	12891.096	123195.714	169376.727	52010.819	10226.849	46713.801	3785.315	388154.809	55037.704	111887.000	5897.624	22886.960	22392.140	346307.494	106326.660	366119.921
1965	f0453	spot1	81459.384	7253.064	145707.464	14116.940	22683.171	3006.328	249438.218	24637.151	255975.556	5212.865	4804.790	19195.750	313957.939	488406.347	79269.324	57971.605	219343.028	13717.675	56096.708	15584.864	12138.162	17342.069	12368.575	66030.471	367386.796	83568.884	457810.430	84153.179	18761.353	63979.093	14491.009	42287.608	9012.191	266972.422	45763.273	8267.679	33507.692	2659.125	26584.731	20773.347	92844.671	6225.085	22192.552	17285.436	12249.399	158066.827	355436.000
2253	f0454	spot1	110073.632	10096.520	9420.167	8108.631	7293.258	24889.347	32606.985	301989.392	45841.076	96294.707	4216.712	12150.300	498802.662	44605.814	56075.923	43129.099	241048.191	15249.969	36852.967	13079.175	21286.554	6162.394	26656.560	8770.103	564544.820	36557.532	513371.472	60798.989	43454.716	6244.425	21808.648	12256.147	90340.434	19927.141	29012.891	5325.216	31640.866	4198.412	376573.679	42277.776	82255.452	3511.097	10655.068	219516.687	428787.272	25884.471	162363.662
241	f0455	spot1	82427.597	6922.035	59967.563	7970.723	39120.878	17123.549	110652.077	150815.409	175858.155	30847.255	5595.617	12066.459	661954.107	59267.725	84575.054	15254.089	259991.204	14831.119	47132.482	11096.994	40987.184	10212.010	18106.778	8498.494	588335.031	28979.441	683973.186	76518.138	32565.329	7925.794	22643.443	8770.158	119992.102	129317.681	44015.060	9900.421	36997.297	4741.792	361188.591	57367.922	108327.689	4377.192	21863.352	16883.831	286358.531	107468.091	355665.037
529	f0456	spot1	119642.423	10670.117	119426.436	11110.341	28312.364	3847.103	253493.601	24870.932	261690.849	3985.870	6056.684	15122.231	698326.621	58946.608	123474.236	21072.343	354586.759	18536.934	57972.562	14750.793	25314.168	6220.018	16209.666	9415.003	574946.881	32696.830	713491.656	76638.907	30148.922	8843.019	25728.755	10263.928	108992.053	180145.751	55519.496	10141.214	38349.768	4147.374	430630.785	72454.419	105256.224	5009.043	28506.162	18674.542	14126.042	190141.463	442038.741
817	f0457	spot1	101548.806	10554.766	83972.232	11110.622	31881.788	15817.749	162979.264	198217.291	206191.939	44501.909	5575.715	19846.921	829061.574	68479.248	103078.136	20969.338	321639.395	19296.921	51932.453	14495.634	27940.018	7765.227	20108.401	9856.476	562161.815	30737.415	694292.512	76012.404	46233.756	9699.297	25482.380	9851.654	239914.042	28315.847	48456.474	9816.461	54112.047	7201.308	500522.320	71402.286	130523.371	5709.241	22024.622	26522.321	631947.933	37223.720	365069.649
1105	f0458	spot1	107100.252	11698.319	79023.772	10459.565	40505.914	3393.046	254183.108	25238.375	201023.024	46800.248	5092.611	24120.791	632813.866	55129.349	79032.048	65231.064	320040.526	18209.275	39844.906	11496.784	16772.294	23557.134	16716.354	8085.111	400968.929	392250.939	529290.993	79387.387	44720.541	9334.062	11726.576	38695.060	205962.274	23973.315	44147.025	11031.167	46502.773	5284.689	456933.128	62314.068	138722.352	6433.814	24603.128	25512.311	521058.103	29435.151	464579.965
1393	f0459	spot1	99998.208	10485.258	144479.168	13023.205	50274.687	4032.184	274136.547	23853.883	272796.561	4757.531	6053.191	22138.558	680792.281	65544.183	129106.219	26412.988	271509.728	18180.830	58643.626	18048.901	25199.823	8255.668	15694.762	8548.755	596027.862	32510.894	683029.186	79124.730	45133.754	10154.309	30380.210	12406.473	133338.817	209775.465	52256.573	11641.380	48203.976	5214.264	392474.856	59281.488	123107.392	6998.226	22008.482	27379.845	386375.963	122221.463	380864.490
1681	f0460	spot1	113949.097	10251.999	142887.661	13702.235	46035.134	4390.164	287706.108	26472.476	463519.630	8972.925	5073.376	22529.472	434059.294	645828.565	62980.651	44829.916	266348.710	18088.989	53730.000	16934.666	30549.006	7453.950	18677.534	6806.174	671787.493	156305.852	458485.858	78407.782	21272.925	85290.194	10927.677	32292.061	9472.221	305884.919	64089.229	11259.029	40543.883	3338.221	27119.739	21891.371	122625.683	7045.581	28736.796	20600.439	14400.785	198138.691	430887.750
1969	f0461	spot1	150278.749	15763.278	157193.825	14604.659	45532.120	3602.446	280776.359	24026.017	293558.104	5493.675	5831.186	16408.663	612364.117	60926.785	145135.146	27498.883	391738.265	24271.520	60632.255	17305.023	24504.885	7357.522	17247.798	10531.934	554752.447	37056.834	716367.955	96564.773	42435.014	10386.890	36157.122	14559.173	165607.536	19396.109	46316.614	10058.919	43668.226	4541.283	393931.319	58213.656	128120.268	6576.618	23496.976	22929.616	537845.644	28683.738	316948.965
2257	f0462	spot1	582.221	433.867	204638.441	19062.975	301.081	579.957	331546.898	34464.332	1282.964	88.383	6419.048	20572.084	2476.964	2769.396	116830.566	91901.092	1991.074	39.020	63612.742	19381.636	363.086	798.617	23127.898	13443.557	2272.215	0.000	802209.987	91229.873	109.532	723.836	37896.462	15406.210	117723.503	232017.239	40950.576	8875.462	50718.567	6027.570	456837.972	55344.816	107517.867	6743.807	16768.388	310376.495	380350.142	134871.704	314428.996
245	f0463	spot1	55014.981	35456.049	44460.174	5600.531	29002.859	3211.398	90692.651	103889.160	178826.911	26314.718	3431.314	9950.367	622904.606	52585.273	41052.865	10183.581	261555.489	13433.503	24205.977	7172.047	19978.684	6295.951	11642.497	5604.969	499005.126	26409.579	424210.316	48081.528	20770.757	7611.826	5583.805	16512.986	201720.732	18676.885	42909.092	9309.658	40935.504	4409.601	545327.853	71978.705	91664.830	4047.758	20903.981	17173.173	392283.920	28737.504	365565.749
533	f0464	spot1	91260.323	9223.137	70950.064	7496.260	26513.982	13841.653	159839.991	219589.436	190667.895	44704.141	4658.553	15626.215	405083.506	684257.266	68526.175	60494.068	275253.890	15165.441	47974.865	9862.197	15649.853	23076.259	15862.070	52512.883	446078.998	97081.055	517995.961	71858.229	17092.867	79086.793	12363.078	30980.133	93861.422	134878.082	59249.814	9460.483	37207.872	3925.055	439177.856	60038.197	82232.083	4035.676	30490.634	24208.928	261883.018	86456.720	377848.353
821	f0465	spot1	77637.398	8404.614	93289.207	9706.859	45692.556	21958.377	185989.755	222959.416	208572.565	43358.342	6379.038	16677.020	746110.078	67174.535	121417.394	24541.019	274867.514	16377.043	55069.754	14303.097	34773.382	9313.066	22073.031	9860.805	606203.601	41688.237	798292.159	83985.256	40939.855	9091.607	29651.565	11934.925	227735.245	20566.307	56370.867	9434.695	46419.454	6553.947	561223.004	83376.191	105882.366	4325.920	25577.161	26296.409	513879.423	32038.185	368589.154
1109	f0466	spot1	128375.815	14571.921	96831.478	10910.055	30736.383	14682.936	188540.914	238006.804	237618.787	55071.177	6513.738	21395.254	799666.605	71488.689	133776.875	25911.420	370132.507	20441.838	58715.095	14364.185	28855.668	7468.305	27269.284	9000.892	697082.436	37940.679	579191.825	92211.676	47214.132	10730.265	16587.079	45431.684	193943.199	20520.792	40351.882	9290.185	41085.154	4617.361	435473.551	61844.718	134340.399	5181.950	23467.462	22927.440	476464.124	28738.334	438778.336
1397	f0467	spot1	98679.681	10702.483	158409.100	14117.375	59880.796	5122.591	311698.161	29294.472	277867.265	5532.702	5593.119	19832.972	740129.637	64292.644	141154.670	27678.460	281231.020	18178.273	65105.037	14852.989	29884.276	8951.400	19134.841	7781.945	614951.991	30830.310	540965.394	74965.542	51419.740	10520.561	15682.393	45661.060	172642.275	20522.091	42383.393	10719.963	49395.686	4715.871	448564.137	56244.801	119695.179	4989.115	25590.774	24254.622	500649.848	27829.978	410663.442
1685	f0468	spot1	140875.952	15092.398	100269.170	11556.707	27101.527	31657.717	172053.720	211001.349	205928.128	55759.607	5461.013	27926.489	740953.024	1133996.372	114296.289	20607.826	247637.763	116131.108	56834.056	17135.756	15930.127	21531.149	21270.592	60333.575	461434.748	125273.581	687943.445	88325.459	63114.392	19455.572	27638.318	13348.467	122989.473	194671.256	58623.371	11143.628	41721.595	3875.544	390252.002	59862.816	113579.443	5878.919	23524.765	22414.940	376944.089	112633.311	382801.136
1973	f0469	spot1	99565.297	10028.331	168409.813	14756.315	42860.699	3906.406	301185.301	26702.703	314784.742	5494.755	4370.667	19464.847	715101.475	65077.325	138425.534	24232.383	287780.016	12805.378	58170.332	16432.376	24751.037	6876.041	19267.449	8987.923	427970.092	23301.221	494107.774	92068.366	22161.855	78071.490	30631.325	10716.649	84675.486	122513.320	42909.905	10653.140	33464.706	2967.641	387806.871	49020.929	99168.224	4962.320	23002.667	25112.736	274012.444	75764.168	322222.483
2261	f0470	spot1	152245.453	15972.906	156914.497	15387.340	36032.335	3745.701	267694.804	27746.049	285553.296	4805.666	5690.912	18134.866	670117.763	60111.043	120321.304	23158.079	315184.569	21062.560	60325.996	17106.638	20371.911	8815.091	17846.002	10327.150	518067.849	31852.496	714106.370	79818.059	38894.655	9023.129	24648.949	12554.315	178000.928	19574.016	44103.552	10290.054	43347.243	4676.108	550197.594	62157.153	102642.236	5076.341	21663.899	22620.838	502473.068	31967.312	315581.258
249	f0471	spot1	88964.240	8454.847	111876.294	11035.398	36507.092	2757.958	252610.978	22917.656	270014.126	3905.106	5379.392	12758.623	669063.869	47557.367	79950.178	13571.293	250265.694	11595.090	43360.257	11186.713	17284.037	6455.981	14223.693	8611.323	481011.823	23329.629	732835.356	72569.630	30076.889	8881.745	17249.967	8363.142	120345.334	162160.700	50461.020	10199.820	39027.750	4195.032	388789.274	56803.185	100810.854	4152.001	23183.315	15650.429	296122.545	102808.527	375733.775
537	f0472	spot1	111623.107	11935.687	82982.868	9353.261	39579.392	19754.775	172777.493	238386.421	187444.563	44253.152	5708.480	14353.352	793928.442	60147.520	115696.139	17903.731	347272.271	18508.062	55547.697	13022.506	36685.871	10182.577	22641.459	8457.326	461105.835	21469.928	546959.463	80692.821	23113.551	77942.775	26012.845	8484.211	111056.454	149830.450	53424.034	11394.168	38390.555	3382.193	546832.996	72162.374	86552.748	4440.609	23292.805	21929.615	265411.454	92527.402	369446.368
825	f0473	spot1	108711.218	103388.581	19503.604	6193.211	8169.604	3601.442	151013.194	223614.368	187408.732	44949.886	4548.197	15006.468	459241.697	673331.007	63915.717	53764.877	383038.501	23674.134	51894.365	10833.808	14714.230	20154.899	16075.628	51035.697	460751.822	91063.136	495109.653	74623.055	26420.240	93718.090	12541.063	36684.868	113819.342	190577.586	47226.263	7147.327	40288.044	3900.698	340132.905	52265.485	94619.622	4310.164	22363.924	20604.265	289694.959	107300.035	319581.130
1113	f0474	spot1	145017.866	14864.823	9788.446	8440.623	8339.006	24319.539	33944.005	329383.227	73027.524	176790.150	5808.822	15645.636	756692.901	61134.266	108167.725	21478.148	398305.335	20723.826	54873.612	14172.631	28608.940	6490.031	26437.157	8593.720	1007695.388	52203.468	725595.138	81871.563	39602.902	9685.068	27926.339	12461.883	154691.916	19386.640	59005.123	10732.065	40560.013	3660.808	393324.696	52804.878	115232.571	3481.571	30593.890	26411.022	313183.059	91602.191	266500.427
1401	f0475	spot1	86297.793	9909.269	109252.901	10114.022	33805.355	3145.579	207612.680	21945.401	246655.917	4759.340	3791.128	17907.069	357987.330	567961.946	61532.430	52544.665	276163.006	15597.971	46219.951	12431.780	19779.423	5966.431	14207.719	6334.491	385808.890	83444.362	423344.004	64614.156	18622.000	72308.944	10508.825	33025.743	7893.486	281164.150	59342.940	8096.202	38826.903	2932.893	45375.557	18431.652	99270.564	4453.069	25592.314	21015.164	14913.261	173982.938	355823.363
1977	f0476	spot1	77754.136	8465.668	91240.536	10276.984	24220.351	13667.867	144207.590	196168.313	196895.453	42537.311	5744.938	13376.003	635110.529	52930.403	109627.850	20564.518	243875.621	14176.199	54365.340	15145.983	23874.555	7195.750	22152.114	10404.768	543820.687	28104.192	654918.133	91868.098	44661.404	9583.492	28354.997	11564.592	161664.839	21275.315	57606.567	10529.493	43943.113	4136.074	401155.355	48397.656	108840.010	4964.691	29092.101	23010.633	319084.157	103693.512	241251.284
2265	f0477	spot1	85582.806	9107.991	87233.973	10194.257	20210.065	14031.921	135769.538	200170.789	172970.769	47753.213	4257.705	16124.385	334983.347	593643.920	51407.980	43757.669	225899.364	11700.686	48058.452	13072.484	11563.993	19606.281	16663.198	54114.356	339957.023	101737.037	444777.054	71119.573	17944.184	69717.566	10899.636	34393.916	12236.915	343142.032	59732.992	10142.784	38051.395	4206.288	27433.076	26799.433	119833.906	7951.796	25292.323	22070.919	13561.284	192736.215	405481.477
253	f0478	spot1	57865.217	6437.925	66140.967	6323.076	30854.056	2618.464	161030.735	13748.643	202613.862	2877.537	2732.306	8659.447	685379.689	44246.576	53721.835	9065.779	166892.332	9512.519	26608.504	5936.494	16968.846	4408.280	10007.318	4055.663	441993.175	19820.764	300702.782	42994.885	20507.051	7565.897	2945.094	24745.626	90829.369	115088.722	37571.298	7099.800	27682.571	3209.722	309839.804	42879.886	76549.043	3176.065	18976.852	12847.145	277845.581	21119.621	260529.748
541	f0479	spot1	69534.836	6827.899	98444.762	9766.410	31444.039	2748.114	228501.150	24159.969	247600.760	3660.940	5299.447	12525.896	637536.237	45561.352	90963.786	16754.783	223431.421	10122.164	50103.718	12730.176	16223.284	4800.568	11523.028	59002.467	490534.991	20659.106	627515.740	70876.302	24737.832	7346.038	18875.733	9113.880	147247.689	13340.334	42737.784	8243.009	31471.013	3062.999	452517.215	55969.293	93438.120	3594.227	18947.357	16776.189	354672.529	24017.114	291255.088
829	f0480	spot1	167379.076	18205.295	88598.636	9933.230	52019.641	31726.096	181526.182	256119.337	217048.106	58011.611	5751.029	16899.358	1378095.566	112888.928	129350.914	25684.042	451051.216	25935.850	61855.840	13303.828	47389.869	11361.091	25131.143	8483.531	600594.110	28371.251	609610.631	85896.794	88268.422	15570.549	30927.760	11765.972	214858.839	23630.154	51818.565	9171.254	43620.164	4672.366	613339.925	80629.624	121326.535	4784.939	28562.352	21288.452	507032.400	30437.109	344012.302
1117	f0481	spot1	87699.421	9117.037	85546.275	9817.249	64093.506	5403.000	254455.136	24721.427	200753.876	46720.784	4745.324	19307.560	622111.418	51206.830	67048.419	58171.622	255142.300	13728.770	41578.236	10294.032	22605.924	31657.113	17734.026	6412.947	410157.801	351378.194	521174.276	85545.846	43027.258	9968.461	5866.195	41509.610	126461.158	162639.952	38421.283	8082.372	40616.376	4565.652	43041.942	20097.443	110205.895	4485.519	30450.922	21574.623	379440.215	24720.041	415636.669
1693	f0482	spot1	74081.016	7503.028	70795.167	8611.004	26223.715	13449.430	120410.303	144186.138	171955.489	41024.882	4428.981	13219.311	609167.916	46706.851	85564.198	15305.433	185868.312	9699.419	40849.005	11403.630	22028.956	7294.526	18800.275	7167.405	440745.500	28919.596	515370.588	65292.879	35277.453	6945.488	19013.671	11432.927	119820.944	16454.647	36426.463	7193.006	35831.462	3012.997	394581.041	49847.804	88425.982	3212.969	18221.359	20082.256	316905.034	22187.717	221136.675
1981	f0483	spot1	78053.573	8137.249	80957.919	8769.204	26626.962	14531.193	126441.859	169106.950	166697.155	40403.545	3589.897	12752.173	361515.120	527007.345	71606.235	54593.602	225966.585	10832.360	43842.664	12348.866	17592.330	22783.242	15952.045	53634.754	299163.233	82493.724	319499.371	68911.484	20738.057	76266.457	11707.592	32841.844	85021.338	135919.928	45328.808	8459.978	34986.533	3447.712	323210.168	47401.635	85450.338	4763.559	22288.745	18929.543	11151.808	130973.940	273374.099
2269	f0484	spot1	83827.078	8719.304	141789.535	13319.323	37818.542	4388.088	241740.421	25411.996	284121.001	4929.099	5081.769	12698.510	597353.153	49492.878	95608.823	20444.603	206372.757	11354.751	50906.088	14501.737	21139.794	8109.265	16044.557	9302.575	488308.814	31827.614	627636.129	75196.175	44778.948	7353.782	21184.412	11788.974	104857.096	205347.939	40889.416	9719.444	41876.958	4735.807	348083.065	49554.527	108928.538	5045.792	20326.179	19389.373	284157.989	102396.849	300911.607
257	f0485	spot1	61758.223	6731.636	74069.546	8158.379	30897.442	2939.915	153975.317	16402.900	225065.018	3833.209	3574.654	8762.457	517022.942	42163.525	59013.911	9055.025	195102.130	8849.006	36062.012	9315.115	17465.609	5018.617	10492.848	5736.477	401382.567	19088.794	519543.234	55658.302	28055.112	6917.439	13701.464	6505.384	129048.965	12445.362	32933.553	6389.746	33472.817	3640.952	347128.970	47016.497	98410.506	3418.490	19358.305	12240.230	264643.139	20105.456	219516.227
545	f0486	spot1	62765.387	5712.984	78880.013	8790.511	25503.555	2152.392	178818.176	18599.130	217984.623	3357.209	3324.943	11052.149	567292.393	46884.407	76238.496	12408.374	194532.638	9267.107	35757.461	8113.508	16002.362	4422.183	12698.206	4560.612	348451.513	58793.206	352898.444	51123.032	16836.824	36554.524	8313.512	21753.325	87419.046	58977.686	39955.913	7276.808	24964.391	2970.201	420102.437	53061.551	61009.984	2519.045	20348.175	16424.386	6330.173	106599.496	252835.985
833	f0487	spot1	77308.375	7896.411	49556.847	6025.338	19042.503	11806.362	121097.341	105323.858	171572.651	41796.043	3652.789	14964.724	375758.141	502017.428	48710.892	40163.294	203722.841	11572.885	34498.875	8570.705	11859.152	17791.411	12015.571	39667.517	339315.020	79486.783	424295.883	64490.629	25765.621	76862.522	8241.174	30077.365	8774.793	256279.145	46290.546	5531.848	36074.502	3463.246	34362.993	14614.260	95496.191	3001.383	19023.727	15288.808	10513.731	157881.428	207554.374
1121	f0488	spot1	86817.716	7899.555	113868.160	13911.038	27040.159	3811.646	254566.837	24352.583	315076.179	4588.732	4852.514	13931.987	648492.198	53923.184	99468.112	20548.167	254970.437	11611.333	43614.902	12315.428	22339.618	5860.759	16356.449	8983.048	590608.539	32231.434	719235.184	88109.436	42640.826	8958.865	22860.653	12273.941	148195.558	17399.692	53405.027	8177.436	38054.879	3448.871	553125.876	72114.010	109613.958	3751.727	23789.794	20632.461	262393.971	88081.018	277706.269
1409	f0489	spot1	83975.367	7351.152	67729.273	7319.837	19846.275	10192.175	99641.519	148952.780	187686.494	44237.009	3408.923	15512.276	393482.584	591439.608	54673.200	44490.470	217054.409	10983.975	41120.950	9654.719	12044.625	17479.317	13692.909	39760.869	336497.212	81192.598	418264.488	66798.788	22309.187	69485.293	12580.770	32153.127	9974.885	264073.880	62156.903	8891.993	37029.431	3868.782	26898.723	20267.400	102248.545	5055.150	28932.919	20809.434	10762.877	169873.927	302895.947
1697	f0490	spot1	74348.739	6712.508	84157.524	9802.077	19405.684	10830.855	115011.536	145447.411	177936.521	37744.962	3530.125	13236.830	324472.857	502258.670	57180.532	41615.089	199332.550	9352.369	46761.421	10670.467	13407.185	16791.966	13962.585	39293.966	336387.988	89911.876	410239.526	68623.018	17810.880	61500.462	10038.727	31598.337	64586.061	119231.877	39391.050	5825.834	30290.544	2756.813	274790.640	41275.044	93962.023	2639.470	18671.238	15411.565	136338.163	76168.119	177173.398
1985	f0491	spot1	62068.757	6817.916	106953.613	9943.652	27046.450	2719.507	144024.140	17981.233	224196.296	3854.708	3359.364	10165.990	492025.027	41730.679	83844.846	16854.514	184112.806	8740.968	32854.245	9386.432	16231.911	5637.400	10940.395	7063.636	399323.353	22659.556	504189.181	66581.469	34638.778	7006.260	8330.233	31892.038	96130.797	15654.602	30647.924	6265.854	32820.382	3166.070	365169.270	45969.007	97176.967	3832.724	16950.642	14500.176	405816.315	24444.363	163747.967
2273	f0492	spot1	42400.549	5372.177	86271.575	9401.252	21733.366	2553.735	140599.909	17475.966	177701.263	3422.552	2065.111	6613.692	336696.461	28919.139	35846.085	8288.044	132215.445	7158.848	30409.796	8909.936	13126.451	3677.180	12001.052	6628.161	281679.579	17570.896	307670.221	35998.819	26054.589	4966.320	8636.322	7210.414	84219.386	14581.698	29101.973	5195.195	25728.974	2427.946	269373.541	30103.625	70373.879	1746.917	13849.038	14568.856	304793.702	20244.137	144092.377
261	f0493	spot1	49275.020	4782.273	30107.460	3913.303	13494.992	6747.820	92081.293	111504.723	117466.362	21908.159	2475.026	7846.803	291371.123	386434.906	47570.804	8813.405	137532.666	5705.238	21065.122	4513.959	8384.134	11856.889	9928.356	27541.036	213364.498	43954.337	303579.259	44144.615	11701.741	33188.428	11244.567	3937.084	71126.097	83909.195	28842.904	6259.273	22711.490	2662.791	244213.935	37061.113	61312.918	2256.903	15514.876	11483.599	140385.225	54665.518	241452.398
549	f0494	spot1	73285.008	6828.842	56623.043	6680.930	17050.157	9683.376	94245.133	131903.518	154151.217	30929.965	3599.709	9223.535	515353.450	39652.157	73069.522	11576.114	184359.961	9424.610	33520.723	8844.973	16475.344	5729.086	14761.082	6336.785	403712.698	21959.757	541862.481	62148.927	34729.444	6204.070	16732.731	7786.090	146182.122	13756.917	38696.763	7820.383	35961.668	3601.982	409766.884	48609.911	78861.927	2807.304	20120.450	14805.670	330934.082	21537.906	263507.966
837	f0495	spot1	67347.559	7469.425	69121.781	8404.901	29293.916	689.178	218210.353	19501.999	232757.062	3227.813	4954.437	13209.509	525868.497	45094.710	96562.658	17367.937	170337.060	8205.467	44970.081	12211.457	14179.169	7543.441	15586.725	7951.766	451161.115	21325.408	677166.571	75842.876	34982.512	7393.593	21969.529	11013.317	83260.813	109768.020	43461.293	7450.233	27320.652	2921.618	322957.102	46796.157	80450.179	2696.826	22526.018	15966.123	194024.830	69407.550	252733.711
1125	f0496	spot1	122166.188	12001.174	57047.366	7182.480	16778.292	10373.556	99167.953	139582.263	172418.114	40424.804	3037.329	11767.359	333277.311	549188.296	50771.643	36078.353	315041.028	14169.612	37488.507	7719.637	11395.254	15759.498	12729.308	40316.246	334898.441	79541.403	333282.165	56548.493	19273.631	63193.092	3584.149	38355.258	89429.053	119535.661	41866.784	7842.667	28902.735	3639.917	343599.223	50053.845	90109.112	3089.766	21809.974	18548.004	216683.055	69363.140	296849.524
1413	f0497	spot1	62839.979	6646.432	96898.206	10636.570	32958.884	3149.691	199182.720	18433.554	239484.182	4155.925	4248.379	11591.920	534247.958	43188.945	75975.409	13364.557	156561.027	7799.368	38172.996	12192.001	16850.279	5306.755	13457.345	6981.795	427873.740	26284.457	537527.178	66482.375	37417.816	7977.281	18423.041	8643.678	122629.519	16337.399	40994.302	6466.296	27918.177	2892.302	277485.972	38310.914	103407.496	2861.415	19687.170	16634.345	174171.402	77972.890	191065.453
1701	f0498	spot1	55059.594	4843.514	6154.304	4878.998	2180.865	11037.615	22012.023	291362.768	7142.383	120983.769	2026.600	10661.459	21600.974	714406.993	13560.985	61130.122	136545.987	5567.112	40772.381	5875.150	933.814	15628.875	12923.278	69659.150	11246.048	119506.921	14210.700	39455.957	1285.921	76050.250	4379.390	34992.179	2930.866	117096.234	29492.526	5284.941	15482.305	1720.819	17325.224	11887.127	58883.552	2284.098	18025.935	10680.560	6232.267	91559.228	177422.117
1989	f0499	spot1	37887.235	3625.578	52120.592	6749.531	8060.114	4993.738	19499.207	186353.265	144522.304	43926.462	2621.802	6921.609	447537.960	32248.077	49631.921	8147.181	122580.155	5257.699	29035.885	8754.375	9007.494	3447.106	15532.702	6474.440	326771.818	16404.848	384984.689	51558.174	18831.334	5712.610	13115.139	7302.730	83895.023	9099.091	25794.315	5593.660	17471.619	1855.720	297670.486	32851.666	60296.176	2083.295	14128.485	13616.080	225894.673	14821.647	155854.892
2277	f0500	spot1	66343.930	6568.455	95222.716	10130.798	11934.783	2598.763	149196.064	16697.508	193939.773	5027.987	2164.658	11813.209	20584.334	578727.156	12767.832	43609.371	147260.568	8603.086	33616.851	5665.685	1443.302	24370.173	1557.852	66108.034	14938.198	161314.847	32135.217	37988.783	1743.299	105249.996	5292.937	25467.467	6708.287	225785.630	32891.935	5245.515	23968.055	2891.337	14714.703	11795.370	66256.820	3039.065	15322.610	11755.906	184190.123	69982.544	186631.046
74	f0501	spot1	22757.472	8035.702	23871.854	4417.116	7053.124	4042.167	59313.505	91471.853	77911.809	10904.391	1897.530	6317.149	155573.217	191900.459	16101.865	13850.867	87555.706	13230.360	18569.435	5140.817	4057.785	13776.585	7042.960	15516.588	139741.385	23072.381	189917.948	24304.598	4723.596	13786.859	4205.010	9561.018	80011.858	130679.781	32227.953	8820.356	27341.638	3741.130	247000.912	32283.234	94649.938	4001.553	16064.612	13892.139	226826.788	91004.591	306163.282
362	f0502	spot1	63720.226	7117.789	63195.927	6489.060	27967.505	2331.956	127511.604	11232.823	216953.667	3424.479	2852.224	6077.503	524512.478	39363.053	50320.127	7866.033	191632.128	9138.179	25462.074	6633.596	14069.359	4684.739	8548.976	4836.956	487233.143	20597.802	325718.002	23309.377	24591.138	6439.921	14552.659	4344.803	83668.402	129773.677	30118.246	7926.348	25386.246	2881.899	213163.457	32093.623	81313.729	3938.619	19662.967	16224.300	219692.405	75593.027	273191.904
650	f0503	spot1	71179.026	7180.905	80061.259	11421.920	28791.045	2225.273	183005.660	13962.722	197747.789	3658.256	3291.083	8518.953	487157.769	43520.665	66852.079	9631.624	215518.528	13688.340	37589.372	9853.832	17701.993	4692.944	13248.762	4384.289	567786.958	28445.290	313985.559	37180.205	18066.607	6513.868	9525.331	27297.713	101331.111	151354.193	40892.083	8872.874	25601.715	2712.055	215303.400	34782.743	86879.222	5349.306	15802.079	18154.426	380613.895	22853.681	342538.652
938	f0504	spot1	79293.177	8653.721	65553.793	7637.894	27126.082	2120.064	153456.269	12710.854	155845.771	43432.874	2480.486	6513.076	509429.424	38786.317	48527.352	8288.209	176476.573	11527.815	24194.653	8173.797	14885.741	4313.063	8993.161	5077.542	518410.280	26953.856	309491.325	31254.891	27644.305	6326.508	12264.073	5930.614	141619.896	13532.760	33028.612	8205.158	24982.254	2488.469	338168.793	45429.621	77089.192	3443.980	16795.209	14144.318	369142.046	21251.734	294665.260
1226	f0505	spot1	60863.043	5631.453	78559.278	11094.479	23858.420	2518.423	144464.385	11714.296	264807.630	3686.544	3321.739	9023.362	598184.605	47938.316	45780.541	9311.735	132360.159	47566.665	36019.315	11643.073	12137.740	5053.469	10598.742	5103.789	528806.206	27420.445	366046.949	40127.178	18225.512	6308.915	15665.176	6253.990	69575.694	118035.229	38192.440	9788.534	19862.101	2439.641	209106.973	36736.751	92800.314	4332.580	20216.659	13664.391	253709.803	70489.225	360245.602
1514	f0506	spot1	76413.951	7309.188	113543.461	13498.579	30202.245	3351.110	218647.950	20410.017	278572.889	4705.044	4246.221	13186.671	578148.289	50022.601	85364.676	14228.901	212676.497	13006.591	43767.335	13414.660	14720.284	6139.364	15034.112	7745.626	559873.343	30228.246	534193.655	54832.991	27477.382	7641.473	25042.964	9584.114	138497.142	14223.811	27874.514	10222.007	29406.898	2754.344	367272.127	47528.916	91894.246	4789.339	18548.940	20655.691	397770.266	22989.459	361437.421
1802	f0507	spot1	76602.401	7223.602	50609.653	7467.460	15782.233	6689.683	118786.373	47594.765	168345.736	36104.086	2598.739	8298.969	461533.659	46717.013	45855.905	9507.358	211814.696	10551.352	29991.616	8505.374	13771.032	5221.772	13331.736	4942.160	347837.166	67854.632	225309.409	44234.370	13834.321	37701.019	7691.699	20793.341	89817.497	64195.801	24889.604	7801.627	19539.587	2788.436	234258.359	32686.613	76863.545	3676.143	16373.658	13547.723	270587.051	39493.600	263773.334
2090	f0508	spot1	149461.738	16395.178	132942.829	18162.915	49335.677	5232.416	344898.856	31466.174	460859.970	6492.960	8126.279	20137.073	864844.798	72998.874	194234.995	28242.012	372429.622	20766.751	81591.074	24400.707	25855.425	10396.003	30492.794	13459.089	910272.990	56968.505	760576.626	89380.159	36582.504	11968.948	42773.733	18335.135	214525.146	25435.638	62220.897	18116.067	48916.812	4703.138	582423.113	69866.311	142810.183	7240.549	32871.844	25084.233	769267.201	37956.121	582877.575
78	f0509	spot1	31424.636	29133.531	11230.830	3642.356	7585.165	1495.603	61422.612	91008.821	118859.562	19761.103	3140.331	6224.169	203457.385	352934.663	19944.536	15875.634	138315.178	7358.765	24213.797	5863.690	4818.677	9905.199	7191.423	22095.516	266587.704	42752.902	158695.472	24996.892	7434.058	20953.987	5911.236	12609.537	54333.244	5879.792	28084.238	7281.243	14006.246	1777.008	195942.803	26202.182	26590.068	13501.264	18030.082	13081.669	74610.291	26967.076	176026.316
366	f0510	spot1	73345.991	7121.374	38026.512	6334.896	5039.429	7946.389	99236.036	130987.874	154914.888	34849.774	2683.607	7493.903	321238.637	511562.682	25725.341	21690.936	210789.119	10435.208	28581.140	6734.499	8469.983	14556.147	9500.617	32834.311	358721.990	68231.103	369121.631	26856.631	23844.567	7532.584	11078.363	3756.136	83875.163	8832.828	39760.126	8658.388	19969.527	2203.751	371572.163	46632.901	56635.246	2746.775	20674.230	15018.826	132824.671	44102.298	308575.643
654	f0511	spot1	45119.209	6983.592	47296.668	6683.698	16682.273	7766.529	98617.984	129772.016	117061.354	21180.287	2949.765	7398.117	336633.325	32316.749	43087.498	8312.652	126484.795	17245.026	27949.519	8424.269	14056.611	5370.954	13169.567	5466.532	323342.369	26078.505	360681.299	27688.786	19378.173	6880.789	11672.677	4358.367	87762.411	116966.609	38114.475	8920.712	24673.929	2938.265	259970.766	38339.403	81520.910	3481.108	19835.455	16617.175	219044.225	71726.460	350975.847
942	f0512	spot1	82671.109	8325.632	90000.444	10284.141	32635.815	2721.707	193635.237	16752.081	237640.230	4281.833	4001.196	9437.161	618663.694	45379.441	64211.870	11146.128	168592.161	12180.504	34773.953	9943.983	15805.932	2635.137	12875.400	6893.484	452176.910	369685.747	448448.457	47399.155	22120.148	7755.205	17314.185	6989.993	145798.421	16209.959	39300.343	9598.001	29310.441	2765.691	365809.866	51716.920	88270.066	4115.749	20239.235	17253.764	392013.881	22064.261	334128.652
1230	f0513	spot1	145676.188	11919.981	8284.670	6633.194	5431.663	22334.261	35435.111	441849.240	11726.301	155762.970	3005.155	16653.740	20299.575	1089269.120	16811.197	81892.094	364445.584	21442.410	53108.797	8149.866	2667.504	47849.050	14305.522	115997.706	31962.078	267240.274	31790.544	53977.101	2186.990	149501.118	5146.233	43627.430	7900.450	281141.275	53732.088	11143.847	28589.481	2796.138	26069.692	20180.216	95818.256	6010.000	19741.479	17075.388	11978.245	165155.007	443523.147
1518	f0514	spot1	83817.933	8120.493	62869.984	9911.372	19001.216	6397.997	134536.966	165607.261	209470.365	43907.027	3159.424	15794.861	388945.869	514406.758	46249.081	31270.531	273864.971	13204.610	42613.636	11027.705	9681.342	17000.064	16014.510	34761.791	525514.428	88049.009	305581.641	46652.654	11597.806	30627.167	9895.791	25818.765	97898.182	160274.419	43234.359	10173.062	28744.760	3118.587	253337.566	41508.054	92015.629	4718.775	18870.752	17387.113	302276.881	98940.648	354291.870
1806	f0515	spot1	60348.269	8231.464	117100.719	14031.551	29450.171	3485.190	264101.027	21673.351	203589.890	4567.790	3944.845	13469.765	422842.461	41006.646	80862.910	17299.116	177228.652	16129.575	45662.506	15172.019	14013.261	5383.320	17735.103	9069.391	401896.571	27127.758	485727.090	69733.645	20761.517	6645.584	22524.730	9424.137	68550.373	114503.436	36477.950	10454.486	27063.920	3168.567	246465.904	35750.255	86465.677	4341.017	20174.626	14833.632	271192.469	80244.640	309719.315
2094	f0516	spot1	69790.460	8743.244	136070.981	17046.578	25664.137	3206.481	273904.672	24905.848	308922.855	6272.409	6607.384	15565.162	553657.351	41806.751	124362.988	20801.876	238664.191	12861.814	59514.394	17675.471	15638.381	8160.130	19327.843	10417.651	567177.564	33131.928	534426.027	64919.001	13483.777	8173.500	27650.014	11612.369	138884.231	16754.613	40437.726	10396.938	31366.047	2888.179	351023.392	40957.397	111740.577	5182.287	20405.129	17188.241	533955.086	28861.127	339369.015
82	f0517	spot1	68533.545	8977.196	45535.600	6273.532	16187.871	5466.774	106327.274	131933.464	205402.103	30552.748	5127.923	8439.171	569668.705	48820.694	58039.246	12633.700	221266.259	11432.571	34091.401	9566.152	14904.082	6731.225	14327.015	6756.008	528833.946	19740.179	370652.926	41962.028	17157.703	6265.651	21769.828	5637.270	163249.741	16050.915	40571.463	11899.396	27968.086	2980.022	474061.193	56499.814	100499.647	3632.838	24187.939	15691.442	415790.529	26121.188	372239.037
370	f0518	spot1	41314.471	5863.322	75917.066	8361.865	20902.353	2037.815	187663.318	19580.736	191631.559	3036.435	3170.789	9042.391	368682.792	33528.473	65140.699	11869.810	148254.233	13215.253	41254.030	9102.766	11413.022	4635.656	12084.358	5940.182	394351.052	24320.696	449830.312	40679.466	9136.071	37162.629	16561.025	5855.497	95590.202	156549.269	46510.529	8929.500	35822.814	3558.169	330806.630	48886.056	103945.370	4703.795	20884.452	15300.627	296374.989	102425.787	393880.419
658	f0519	spot1	88486.822	8350.434	96708.079	9082.566	34025.965	2572.686	222829.278	18550.701	286872.988	5413.793	4065.619	14750.019	395672.642	527486.254	48592.208	37368.365	300458.717	13296.260	42068.746	11538.114	10932.001	16502.518	10203.685	45085.335	497999.415	95626.286	362521.467	50712.281	15448.804	42198.504	9142.362	23841.908	10413.466	256552.131	52642.582	9730.848	32109.010	2423.251	30706.630	19420.921	84849.797	4063.265	25752.883	17893.630	272118.799	93223.112	454403.042
946	f0520	spot1	94178.175	10485.429	75014.790	9777.325	26919.844	8841.990	158628.574	197505.159	235985.053	51745.524	4664.478	12083.115	780396.872	60538.357	89513.872	15757.355	308587.275	16306.735	43446.192	12189.347	22303.719	7255.696	19644.736	9225.344	746266.686	37158.242	548599.654	52022.458	35083.125	10379.267	21578.470	8590.720	144059.947	19985.753	39670.801	10977.112	29768.589	3102.497	494690.776	61077.636	91087.172	4922.915	21027.824	20842.436	432322.006	27190.719	387916.202
1234	f0521	spot1	64155.269	8943.579	89462.092	10970.982	21119.534	8644.420	198905.148	235919.098	164194.297	30835.183	4867.033	19665.783	326305.589	491738.666	79612.656	61442.348	178991.416	19860.655	56000.147	13635.050	11442.030	20374.926	20123.369	56148.150	392409.674	80255.201	483235.428	79138.760	13113.271	56268.654	15277.710	37691.574	98290.812	161882.142	52212.073	11011.171	32985.005	3699.006	299318.031	39524.968	124187.343	6010.217	28038.650	22366.200	265591.143	107612.007	397763.708
1522	f0522	spot1	71688.062	9162.619	138294.065	14080.588	36758.155	4074.229	285540.151	43721.321	250687.159	7088.447	4975.771	19211.304	497647.521	97044.257	111620.402	22057.054	211977.194	21798.786	45526.111	14891.093	17275.215	8292.050	17353.101	11586.832	562997.094	37874.411	598407.438	72802.496	25287.245	12186.658	25357.084	14948.318	173290.205	25436.926	45407.217	11675.206	39912.754	3865.190	402351.609	54156.394	114999.100	5125.541	20939.736	22702.336	576085.062	34508.850	396731.044
1810	f0523	spot1	83713.017	9290.259	146898.316	15217.615	34594.882	4110.708	301809.329	25650.969	220654.069	53747.592	4596.957	16997.696	669702.199	57241.898	111433.981	20480.938	281869.012	12556.796	50666.357	17458.283	17540.662	6107.040	19378.039	9603.560	656788.998	42126.638	562948.758	77850.426	23738.990	10033.860	25997.833	13298.864	145059.228	18677.427	36283.110	9267.975	28156.293	3385.905	349329.177	43925.923	101802.546	4332.048	18432.240	16691.943	494467.369	30219.079	295250.650
2098	f0524	spot1	73019.133	10046.900	85423.534	11523.448	7107.762	6862.355	166684.201	205938.381	208000.763	35710.217	5305.805	12975.321	477046.316	69188.294	95342.751	17508.961	217772.682	15475.744	50538.883	16842.163	15972.920	7834.367	23573.901	11482.029	546005.681	34120.995	497497.775	61945.447	15689.178	8850.787	23254.505	13627.330	118222.317	15023.751	38035.562	9302.951	27184.955	2715.394	354742.170	42383.026	97640.379	5982.594	21653.092	17314.887	286300.095	86298.284	309171.273
86	f0525	spot1	62750.989	8118.493	69897.636	8691.958	19761.399	2668.985	150375.479	24609.333	277774.714	5834.232	4404.390	11917.493	376493.279	533237.386	36244.155	28828.655	238518.880	11337.414	38461.259	8787.861	13652.456	6247.627	10380.810	5534.006	440752.495	69348.660	281536.425	45275.106	9051.686	27179.245	7520.880	18511.657	106226.496	153632.969	46795.524	12835.257	32326.660	3678.554	340011.778	50994.136	105415.510	4474.052	21976.132	14896.316	281670.303	102624.755	406599.968
374	f0526	spot1	69756.814	7501.251	73619.604	9588.541	23571.508	10923.117	183297.438	254571.057	164682.672	26019.276	5035.133	17201.445	260429.287	443527.699	67280.653	53497.871	183450.665	22906.087	48205.623	11515.640	11903.743	21733.429	18237.764	53428.346	324683.517	73360.242	517513.376	67719.161	14561.019	75596.783	5672.563	43467.976	132480.106	167333.635	45136.799	10841.405	33568.105	4147.221	421085.200	54061.804	116722.005	5297.057	23055.148	20805.644	359527.024	102215.500	429492.939
662	f0527	spot1	62585.296	8519.581	102515.094	10530.615	33924.214	2856.438	245830.782	21901.184	222360.643	4756.577	4327.722	13046.045	420985.613	36861.717	73314.198	13022.556	163048.216	21851.337	40627.589	14819.974	18737.931	7573.185	16078.729	8008.738	449875.655	36329.436	560048.383	60623.871	27545.281	8495.631	19545.853	9086.980	103037.763	152456.396	40037.158	10220.994	34412.151	3336.886	308986.073	46772.659	96523.338	5196.975	24628.323	21172.472	278383.172	98235.294	377648.111
950	f0528	spot1	104181.240	10682.434	91193.214	11938.116	8816.630	8143.893	199245.075	253287.485	259916.492	55215.727	7070.031	16896.915	821741.605	62496.771	125714.807	21317.842	305811.262	16101.171	54364.397	15893.416	21179.105	7560.845	26695.999	11173.614	739345.821	33788.819	714479.252	79474.285	29037.404	9594.019	33225.296	12513.079	185199.318	19672.835	49885.953	11990.038	37536.640	3799.120	552392.812	71984.630	123746.977	4616.610	29821.909	22799.943	352652.875	111245.633	455608.063
1238	f0529	spot1	78048.290	10160.510	127740.580	13605.878	41209.794	3856.191	309316.689	29801.660	262563.412	6093.930	5410.608	20079.253	529221.271	57387.764	112217.815	19681.557	240579.872	25570.734	49050.285	15657.437	13022.548	7122.738	18502.331	9855.672	548676.822	38348.543	584894.736	70188.065	26371.970	9137.881	27511.971	10552.716	191422.481	22573.101	54456.185	13011.668	45222.805	4188.077	562430.833	70948.014	137699.532	5292.918	22122.220	21956.103	600653.174	35832.729	472415.976
1526	f0530	spot1	80747.615	11495.239	103325.442	13677.222	30110.915	10065.778	203842.136	247513.720	197944.912	32314.841	6365.682	20660.537	586919.804	56862.357	144800.895	25743.770	216513.692	25695.045	57291.271	18241.150	21648.662	9895.433	26778.177	10885.359	596816.790	41047.946	683554.647	82972.900	30195.965	10509.570	35183.043	12231.798	190484.040	21735.403	50958.153	12076.050	44525.422	3529.018	451956.580	60362.258	135185.264	6070.891	23362.064	27205.336	619668.314	35284.388	454701.764
1814	f0531	spot1	65702.379	7774.434	117635.715	12805.956	34729.415	3963.232	267895.860	21276.777	247677.857	4763.057	4908.373	13350.454	505511.810	54242.066	81066.964	17608.707	147510.818	64638.830	47976.095	16081.068	17896.160	6158.845	17691.032	9986.593	471007.488	34952.608	502087.943	66212.720	22626.232	7474.205	23884.269	10320.169	100019.203	173556.507	41306.365	10420.376	35924.799	3815.169	282030.292	39114.415	109027.822	5257.326	21295.279	17858.152	310544.521	97694.203	297085.186
2102	f0532	spot1	56200.750	8151.881	159478.841	16056.795	27351.101	3302.017	354488.524	26318.194	231514.282	5141.950	5962.996	16566.302	353748.077	37684.683	136619.566	23845.521	158688.044	16301.094	57703.556	20281.349	15176.017	7276.829	22672.152	12009.570	401979.466	33132.170	676723.589	87699.648	14279.096	7800.566	32633.930	14328.454	92708.672	145401.356	41127.082	11023.843	32416.562	3367.370	286314.940	41871.879	107335.361	4994.433	19570.872	19308.899	346079.377	96798.059	307711.612
90	f0533	spot1	6422.192	4682.893	41265.977	5835.363	3428.971	3279.569	92361.310	149435.471	30032.684	3104.104	3974.052	9679.008	30995.875	7296.464	45241.722	8600.729	23062.221	6934.795	34316.279	9204.357	3689.781	4607.467	13587.019	6454.608	31620.394	1191.256	512370.003	51690.365	1575.478	6081.757	14904.903	5873.732	85430.421	168057.582	43634.637	10531.504	36092.454	3284.483	341376.005	48841.973	121226.378	2893.822	20862.801	16631.691	40814.823	192974.607	264046.798
378	f0534	spot1	54577.699	7323.897	86223.601	10747.526	18756.416	7307.332	175466.209	212935.651	174711.274	25151.255	5850.292	12070.788	429351.682	42294.059	107125.078	16955.618	170038.278	19948.317	59713.837	16637.558	16158.852	7477.797	20224.569	8614.770	427375.678	28549.535	725028.323	68800.500	15599.101	8835.499	28106.837	9294.755	113934.750	12865.717	33641.967	10952.825	26898.501	3158.505	494644.709	55282.901	85146.728	4304.858	21274.312	17660.585	428215.063	27378.171	403591.606
666	f0535	spot1	87704.774	9450.738	15292.015	6761.321	7447.059	17256.210	51863.451	406415.175	54213.967	76415.081	4673.796	15407.824	355258.962	509803.844	70428.084	57925.968	225458.666	23615.344	54081.826	13640.189	16886.380	24133.916	28348.930	59546.233	472128.034	100723.942	525035.024	62373.797	18684.156	80982.022	14549.068	37395.231	101548.312	155336.581	42067.518	9698.447	34275.777	3425.116	277165.395	42841.327	112173.739	4336.197	22647.943	21116.164	329639.885	102186.282	354354.614
954	f0536	spot1	95570.191	11347.539	68868.381	10192.220	27948.137	10463.673	153121.241	195925.713	229200.613	34629.735	4648.912	17809.615	467934.697	43274.810	59163.961	43950.493	243946.118	26933.629	30918.004	11702.961	23489.099	8210.643	22528.062	8619.332	634590.869	40049.161	625017.189	64487.117	26900.898	8151.047	22821.063	10453.418	162667.625	17084.527	38693.613	8843.216	35114.801	3605.990	481932.346	54180.783	97968.942	4743.484	16885.194	328468.817	488800.353	28055.689	369514.974
1242	f0537	spot1	102976.445	10941.662	102032.271	12800.391	28521.944	9422.655	239957.815	268676.385	279661.236	59506.359	6292.656	21575.078	865721.173	71979.267	142037.627	26029.046	307183.022	16958.536	56802.296	18894.038	23854.595	9033.564	27904.448	11123.797	816662.996	43011.128	759366.504	88483.647	28610.229	11022.319	36706.717	13912.274	113327.233	187358.102	55684.915	13845.738	40438.142	3840.710	419996.124	56249.381	131903.348	6287.412	31179.906	30850.178	572411.950	40500.619	478344.902
1530	f0538	spot1	86263.055	10667.554	113153.343	14118.772	39292.967	4155.958	363283.054	33138.911	241234.739	5530.632	5709.099	20774.389	560970.624	58189.573	147306.041	27226.255	217312.517	25852.225	59416.717	17210.755	21073.345	9009.809	21408.291	8911.188	458374.048	92175.204	513671.472	83131.799	15074.172	64727.711	15936.094	46470.626	148196.814	93536.034	54025.576	12492.943	43254.086	3816.320	476125.416	62830.676	129413.375	6315.015	26190.056	27410.307	535970.335	69565.919	430262.041
1818	f0539	spot1	93098.695	9506.414	117351.491	13400.971	28499.903	10774.503	243551.654	285434.239	230280.485	44677.391	5722.930	20110.737	388910.223	663845.549	103276.765	91075.784	278898.138	23101.302	60125.254	18150.437	15286.702	25193.484	26245.164	79863.238	511955.433	105146.646	488723.700	88351.309	15697.544	61342.825	19063.678	47684.620	115525.664	258469.495	49906.498	12308.959	46079.295	5368.865	390369.962	56023.489	128325.253	6528.177	27110.594	25681.718	407578.115	162605.781	419288.089
2106	f0540	spot1	66855.352	10997.584	103794.009	11763.966	24214.929	8905.255	202975.647	236224.544	195277.094	31786.465	5586.517	16075.618	448597.485	48268.518	110270.579	18903.223	183910.405	25674.867	53878.078	19162.091	20214.893	11410.610	29243.098	11459.159	440795.474	47074.505	606061.349	76247.875	17135.958	11167.304	27837.414	13924.924	171342.752	24859.477	51049.022	12159.552	48803.784	4374.300	496744.830	61642.236	144296.825	5716.511	28784.615	23726.746	731181.167	41347.384	417857.363
94	f0541	spot1	9141.834	4902.467	8538.593	5574.145	2900.102	5440.996	31738.491	370526.646	10957.475	10414.173	5175.683	15532.716	44853.722	71117.655	58246.053	53990.103	24278.389	5076.139	56106.608	11644.082	3060.272	7237.700	23435.784	53412.542	59568.726	13564.947	552552.885	72437.153	2231.403	20072.978	13874.040	33941.884	108926.818	166554.125	49895.854	12079.695	32908.693	3334.349	364226.084	60277.957	121459.858	4419.111	26969.992	15073.967	308711.492	131342.984	490306.323
382	f0542	spot1	55464.545	7039.635	77881.587	9539.260	20720.291	7508.834	171502.874	218389.367	171248.479	22845.264	5336.048	13143.979	466466.928	47926.655	98822.412	14790.190	171155.340	17279.548	53868.735	13538.358	17346.865	7145.192	21498.436	9176.957	459934.730	30735.302	722746.007	70992.688	14987.392	8689.762	28244.194	8346.541	178062.658	19703.622	54455.207	9030.221	33807.430	2879.898	346627.825	48900.459	107359.077	4612.105	26363.908	17306.785	298766.068	107327.020	290516.786
670	f0543	spot1	52673.097	7443.550	94419.041	9713.210	19571.554	7852.815	199887.572	241131.374	158875.938	28466.878	5547.785	19657.892	254775.613	375478.809	89389.918	76199.436	141679.193	19586.544	60169.502	14441.087	11535.351	19256.002	20452.117	64412.678	324840.550	59898.552	545269.257	66046.779	10833.543	57811.591	15226.453	39609.294	203751.491	22382.840	47782.594	9947.112	36593.546	4303.060	361929.913	51866.885	119101.021	5114.880	25783.261	21888.060	324151.556	109839.785	372587.943
958	f0544	spot1	91025.582	9668.032	96154.647	11787.809	26242.741	10339.959	182062.897	248521.395	197368.110	33850.794	5785.500	16749.958	570050.903	59766.755	141770.242	23258.664	256655.883	25263.808	61529.112	18110.895	23465.961	6535.381	26998.126	11731.734	608550.692	38204.009	711728.256	74206.040	28399.404	9264.497	32368.040	12253.242	125946.150	203086.092	56470.165	9339.456	46608.775	3941.494	397654.845	51858.133	142228.165	5558.892	31007.881	24502.852	434046.578	131141.352	391978.476
1246	f0545	spot1	55063.923	8094.042	97356.700	11927.620	25170.929	9254.726	48449.786	387403.030	166319.755	33043.675	6190.682	19518.692	420228.881	44981.829	140025.846	23594.688	159577.501	22630.602	55630.920	18133.147	18832.633	7740.275	29743.532	11105.341	415120.778	32580.537	702230.663	79591.678	23061.145	9545.812	36442.243	12933.637	162618.808	20334.793	50677.861	9585.320	43033.205	3829.660	520934.991	61370.973	121178.216	4418.584	26484.124	28624.445	565673.556	30008.918	365006.812
1534	f0546	spot1	75476.974	10228.730	127009.095	14361.166	24322.989	9339.386	212418.240	288138.928	170862.400	31304.294	5644.569	26254.554	299878.577	486064.211	108018.638	88660.189	200380.864	25699.042	73077.297	17955.228	11664.369	24687.286	24018.978	71924.765	391656.129	78473.115	498225.746	83903.080	23931.107	11413.882	38816.659	10038.287	199785.323	22125.564	54091.121	11882.421	37865.308	3905.139	440036.894	53215.958	138550.995	5762.178	28303.974	24546.614	548685.169	28002.617	376282.328
1822	f0547	spot1	68867.280	8364.716	150549.512	14531.059	32434.649	4234.495	331526.110	43171.825	232423.089	6523.938	6380.859	18486.796	476683.620	52346.401	128572.393	26949.282	193349.453	17112.634	51320.729	18373.921	17312.254	6200.998	21320.021	10690.962	442184.973	33146.557	655855.578	87937.066	19489.346	8284.719	36614.420	12810.305	115785.090	177891.706	41927.702	9496.849	33998.668	3425.134	303238.639	43844.060	109866.206	5625.926	24399.705	25494.572	361676.119	115799.140	324167.104
2110	f0548	spot1	109733.834	11747.821	137918.490	15257.205	28419.890	9267.206	234797.385	320691.148	285468.128	68847.614	6139.986	18905.589	760652.099	69427.859	154007.854	25660.012	314049.697	16576.302	67498.566	21666.798	22632.311	8291.619	36260.619	14045.354	691726.476	47819.208	744356.441	94935.601	29516.422	10702.375	18609.812	55795.457	195246.646	22461.283	44778.761	9561.420	43904.998	4539.861	452393.933	58382.792	125837.292	5784.961	26931.839	22809.418	688640.121	37470.047	298754.015
98	f0549	spot1	57302.572	8016.525	71226.082	8494.806	14698.748	6281.968	150787.907	222116.252	213305.721	33100.978	5971.586	11331.580	605560.923	48420.815	107834.020	15305.586	178015.750	14209.671	40853.064	11757.471	14208.219	9321.934	24964.118	9005.934	559633.687	24025.295	716591.175	70825.654	12869.026	9667.021	21265.596	8750.050	177174.185	13226.812	49860.906	11627.018	35398.940	3375.573	491524.140	66309.747	100049.545	4685.335	22921.556	15810.425	263432.028	27960.235	375601.861
674	f0550	spot1	60174.683	8716.903	75776.090	9454.311	22274.899	8795.178	158990.697	206570.459	151134.349	26134.674	5561.238	13100.577	497812.665	45451.515	85386.319	16422.772	106580.530	57062.628	48394.066	13858.767	18363.441	7530.045	23678.024	9207.682	421545.052	35073.074	641256.899	57669.602	21888.895	8467.735	23341.489	8992.549	117467.165	185784.009	49828.377	9153.224	35521.315	4384.282	33560.274	24935.165	116504.046	4879.434	27476.867	18946.346	14688.391	198003.025	443155.713
962	f0551	spot1	64928.007	7412.162	142698.986	14693.537	57471.670	4207.817	323710.001	29648.501	229317.433	5082.796	5561.955	19255.046	446887.959	52658.221	147975.374	24196.873	202028.965	26396.828	56721.182	14138.980	19483.196	8545.897	20884.245	8446.061	417244.110	73404.693	581778.953	72353.767	12779.692	57988.251	15975.273	43188.628	176063.317	132825.159	62095.477	13635.469	45134.057	4741.815	511829.493	66001.925	124308.678	5989.132	31326.807	21397.629	534266.399	84101.919	484229.915
1250	f0552	spot1	73229.581	8230.960	133414.286	13203.602	39670.110	3681.392	294050.171	26023.367	328098.590	5366.952	3827.114	23338.995	441604.280	689245.555	23743.575	125580.302	304142.029	19642.492	57781.217	11060.814	16891.611	24912.171	13707.759	59349.971	29962.356	182890.575	61746.209	53363.366	17152.758	65552.643	16868.110	45372.480	10100.802	345801.449	69162.946	10993.277	35738.209	3373.126	38178.997	29209.965	114182.469	5874.871	15044.387	23100.386	16796.764	215192.876	437744.000
1538	f0553	spot1	100234.116	10642.120	165639.043	14547.036	45981.389	4111.659	360543.048	33244.835	374326.520	7011.989	5886.595	21635.280	899878.088	78927.382	136986.908	25325.223	309629.970	16361.151	53868.673	18573.271	23108.277	7786.896	21390.443	10174.080	716451.772	40158.783	702554.765	90318.887	25638.474	12266.703	34595.674	13665.422	169004.323	20213.978	50661.950	11477.228	38669.725	3005.663	434278.967	54500.105	125356.555	4224.986	26086.443	21665.698	570219.555	30257.915	360551.264
1826	f0554	spot1	91283.254	10686.814	154589.243	14444.520	42862.616	3899.855	331381.447	25877.000	299382.839	5218.224	5763.211	19958.520	666413.197	60552.715	129340.732	26331.354	278200.247	13217.122	56899.133	17646.197	22882.853	7056.212	21080.444	11107.270	314853.715	460426.056	592566.514	87028.027	24410.700	9933.563	34878.335	11833.913	171752.604	21133.168	53273.735	11935.136	35904.150	3085.150	452733.988	59414.491	121552.532	4844.721	27141.663	26511.943	592059.261	37350.914	322739.160
102	f0556	spot1	6475.876	3337.318	66911.412	8412.028	2520.608	2594.900	151119.864	202850.591	31981.467	3094.311	5088.190	11289.590	52329.399	7371.132	72307.744	10608.368	19673.816	5037.449	43409.038	12072.881	3716.374	4217.754	18357.180	7726.097	51855.326	3299.350	596528.267	60599.091	1293.684	5124.775	20332.922	8297.211	196022.170	16683.880	44091.115	11823.633	33199.148	3719.506	460574.258	62178.270	121434.566	4111.585	24796.312	14633.062	474394.408	32271.874	360676.693
390	f0557	spot1	69644.123	6809.004	97308.367	9029.749	34877.929	3241.501	232653.952	23270.508	251966.827	4290.477	4410.264	11309.674	480032.159	47758.339	83494.040	15145.145	220307.408	18953.465	42664.496	10175.199	19417.093	7910.919	14004.804	6826.464	509676.848	29783.386	560673.333	56187.435	19080.059	8546.553	21220.569	8137.745	104172.029	152207.479	49007.817	11012.203	38076.093	3879.547	398739.492	53024.267	92721.442	4870.817	26703.452	19944.899	12893.992	164209.646	400287.921
678	f0558	spot1	57775.112	9303.361	96694.312	11554.994	37214.331	3298.584	289224.205	28186.767	208357.829	4176.544	6628.492	15800.542	446865.093	46796.475	79651.616	62564.072	169211.464	21068.928	41882.075	12880.634	19717.720	7583.898	14139.434	59606.591	315805.021	95578.055	562497.025	74022.984	22522.882	9376.442	5816.135	53157.023	86095.181	141020.489	34118.551	21139.543	37510.863	3656.903	66410.491	20212.146	62465.608	35446.675	32613.925	19783.200	467897.592	28177.095	442076.934
966	f0559	spot1	74615.850	8302.332	117084.981	11520.725	26323.621	9841.832	39831.233	385711.325	372658.968	5374.675	6162.839	17838.020	803264.817	68474.991	121371.248	20240.041	333912.532	14498.721	51421.656	14983.593	21799.805	6516.120	28332.518	10233.188	751372.175	42536.509	752821.122	78922.594	27426.739	10074.151	31368.781	12542.109	168244.742	18372.789	56531.779	11094.742	37186.529	4018.100	409723.426	59095.019	116198.896	5321.979	27581.595	61408.059	322001.541	110179.568	449136.795
1254	f0560	spot1	82982.577	10562.406	150927.029	15206.323	31730.521	4881.868	324972.973	43721.996	311462.423	6023.019	6742.952	21381.346	606505.210	59512.602	125874.068	24027.601	167896.107	75012.134	57144.561	17586.421	25075.542	8425.966	19529.948	10087.206	583456.209	38965.771	786946.280	85681.149	28688.413	9906.170	35189.945	12462.601	113486.738	189749.429	58473.974	10388.065	42239.678	4289.231	389505.374	53752.522	138172.657	5490.306	26804.817	20309.920	36905.651	230633.311	376069.217
1542	f0561	spot1	74486.579	8914.401	152996.402	14422.580	39814.825	3481.184	282224.542	28424.227	307993.598	4931.564	4906.355	22740.101	692050.034	53334.930	118155.671	21596.102	258205.260	11862.392	53159.913	16427.579	21449.958	7259.174	18394.962	8298.679	637465.750	29739.247	492414.933	64905.019	19626.821	8840.108	30311.399	8726.853	176320.826	19296.419	51394.111	11462.010	38244.111	3693.584	441884.807	56060.825	117913.832	4810.239	25821.149	23834.654	504789.985	27916.426	297816.971
1830	f0562	spot1	56065.633	7366.856	80587.641	9004.940	26771.051	6097.489	175098.885	243213.328	155749.423	36755.447	2530.248	19064.744	332056.928	557771.519	20631.561	94448.545	204818.471	19416.340	50147.544	8348.493	1953.587	38742.074	10465.603	118965.218	26325.906	149530.257	53254.660	49908.257	2931.915	103987.203	5549.581	57328.090	8148.789	312810.758	50295.668	8888.392	32134.318	2906.445	31971.714	20338.110	118582.144	5046.235	28853.434	23541.299	16559.754	229073.880	328665.919
2118	f0563	spot1	63818.714	8464.819	90128.042	10531.287	25277.102	10487.756	149703.824	219722.111	190849.792	41252.181	5217.900	18080.140	380048.928	598680.105	61898.987	54726.080	219245.963	10356.423	56327.210	14505.615	14774.696	24878.845	17010.213	55194.035	368107.660	69556.637	415505.184	85859.670	9819.083	41566.225	13833.993	39211.579	8958.611	308829.147	56220.155	10385.202	32950.021	2985.261	26061.007	17306.921	101454.963	5552.207	25762.362	19944.142	13409.140	178302.289	317243.074
394	f0564	spot1	109030.130	10661.536	108806.027	11323.854	37487.139	2954.770	257667.428	22462.943	310345.555	4055.175	5318.563	13010.905	596906.009	44893.859	120939.217	16661.602	355440.284	16933.203	47688.187	13261.359	19886.124	5622.161	17579.336	8186.454	624841.625	30139.334	700242.909	67547.784	24499.367	8365.445	23798.793	472519.161	113370.617	156192.703	41616.734	8716.820	32828.682	4619.772	318707.433	46418.145	102966.336	4315.591	19681.864	16512.120	240985.436	92647.983	341290.466
682	f0565	spot1	78101.069	9673.710	127234.545	11567.173	40831.466	3186.087	259372.632	25317.082	300412.102	5313.113	6634.310	16350.030	683249.544	82877.364	123086.853	22170.839	274069.650	19034.659	51993.335	14390.491	25836.392	7517.989	19358.460	8734.816	618954.589	42381.773	743640.214	74375.347	33934.284	12181.227	28667.695	20984.621	10342.868	355184.950	55706.742	10087.882	38052.342	3322.329	35691.706	25327.753	115862.547	5327.764	27662.587	18587.630	16130.218	214887.886	448742.933
970	f0566	spot1	50474.078	7108.283	76090.847	9314.675	18058.121	1789.593	221875.631	21013.200	152496.366	29183.184	4058.670	16027.133	280515.991	369676.627	60358.736	48743.151	154049.549	12670.951	36308.837	9896.990	36534.471	6718.741	9884.259	44004.396	293311.779	227169.204	472215.712	53008.569	16227.905	9307.788	4063.901	47983.833	116609.620	15107.084	40785.361	8076.255	22982.087	2595.655	348841.029	38169.967	103341.119	2634.925	25374.926	20037.293	256271.061	67956.574	305228.716
1258	f0567	spot1	90273.008	8753.436	10392.409	6835.566	7533.702	13059.736	36084.639	330313.739	50711.998	105001.792	5781.361	14834.195	729912.531	64199.295	114794.862	17971.469	279056.742	13122.472	49436.768	15144.688	19835.977	6043.299	25898.062	8689.648	643497.307	33033.587	691653.944	83184.339	22180.118	10180.641	31307.425	10903.626	170971.581	19984.123	46441.079	9206.008	39968.971	3937.312	467454.004	60027.037	115175.619	3938.231	24849.717	24244.189	533351.753	31226.832	320811.456
1546	f0568	spot1	69388.243	8411.070	120196.173	11910.470	32344.996	3679.328	246910.249	25705.728	286946.469	4964.577	5539.335	19349.513	602263.034	50646.269	104286.056	19073.664	226994.218	13940.516	48946.852	14746.533	16661.186	6506.152	15379.037	8636.176	521208.967	28712.706	582280.603	79238.585	21593.475	8715.475	13139.663	39186.298	92747.791	146539.500	57159.817	8138.576	30003.815	2671.685	34878.657	14694.877	105508.708	4183.497	27652.165	22852.200	300084.132	98168.862	306373.808
1834	f0569	spot1	61700.280	7295.445	131092.442	11625.652	18747.855	3488.478	252247.522	22366.381	244945.474	4615.886	4645.824	13967.263	530850.545	47242.588	92344.174	20647.269	217689.777	11801.786	50638.809	15036.025	16613.289	6084.433	16811.527	8515.823	447163.902	27085.597	572997.435	81851.002	23818.164	8111.214	28055.962	10649.002	136893.398	18340.777	41727.397	8581.883	32940.745	3640.707	396874.954	49752.055	97686.665	3566.439	24941.219	21464.076	300416.090	103621.585	236178.034
2122	f0570	spot1	68331.369	10285.291	92370.601	9428.907	22288.484	9635.517	183683.579	249791.756	222222.421	46029.451	4554.486	19080.478	403170.197	638095.881	63634.973	54985.607	277460.336	13839.911	55542.730	14311.774	13650.441	21174.737	20082.197	57610.454	446929.990	95351.603	484118.532	85156.777	11488.500	47529.042	27565.260	9316.001	13267.816	318106.208	51234.563	9638.897	36523.202	3022.165	35132.642	23552.392	107317.204	5455.458	28480.475	20300.219	22096.354	212935.791	334141.355
110	f0571	spot1	1969.965	1477.564	54441.084	6466.554	2645.102	1107.563	149847.430	15544.347	7882.862	1167.721	3976.204	7986.254	12977.948	6959.193	46214.908	7677.682	5521.840	1849.912	32433.535	7923.623	1866.230	1307.215	11124.500	5829.809	10929.489	0.000	463065.424	49818.655	367.380	2646.821	14199.190	5404.689	141503.314	11854.504	37908.588	10211.291	13908.095	26552.645	337588.017	59085.526	91413.932	3189.017	16858.983	15519.575	280779.989	23691.673	274818.544
398	f0572	spot1	38547.042	4045.456	59291.747	6960.045	18753.779	2059.583	156838.161	22061.315	178768.850	3202.819	2550.555	12692.334	229946.789	309651.854	33810.348	26556.667	147946.516	7325.133	35918.377	7274.700	7106.418	11354.804	7592.101	24263.805	252105.977	33523.043	310760.536	37334.438	7437.292	22429.690	6564.663	16634.641	90329.507	80329.198	26348.175	6579.054	17948.366	2193.216	207757.189	30941.167	78898.258	2671.345	15055.455	31524.555	277966.353	18247.743	227307.649
686	f0573	spot1	43621.310	6957.839	99804.073	8509.089	23837.284	2590.714	185727.438	19869.929	204658.981	4922.031	5477.554	11368.087	394732.141	40023.805	77208.053	14636.378	152036.242	12687.416	41715.008	10900.732	14187.780	5253.406	10469.981	42450.439	384906.764	29294.802	592926.155	58516.231	17154.357	6892.785	21016.959	9481.145	150673.524	20773.065	33200.969	8125.166	28560.719	3043.928	314785.599	37120.400	94821.389	3215.019	16616.601	13126.712	374010.337	25349.105	253446.555
974	f0574	spot1	54287.243	7775.055	100643.449	11007.738	31982.926	2993.819	213039.788	23572.960	207475.174	4622.762	3941.036	18599.652	241969.684	358652.762	63848.109	48557.493	168363.697	15957.189	45425.459	12130.850	16963.941	5276.051	16175.435	5621.146	309381.334	59251.491	457146.590	64422.651	12918.084	51486.929	12193.427	33559.476	8943.118	278010.204	45058.622	8350.919	35020.613	2420.498	370229.033	48536.132	109890.625	3635.760	24288.223	22267.909	13688.484	185298.386	291825.056
1262	f0575	spot1	72404.802	7530.198	70770.695	9630.734	22691.530	7543.858	133403.324	157474.561	206315.881	40391.131	4981.478	17831.042	490399.569	42334.225	57733.043	45035.094	214938.084	10224.843	33520.997	13224.870	19115.189	5104.023	18888.605	7203.507	514193.141	28717.917	561353.446	73084.158	20844.146	7766.366	25120.417	8791.621	128891.971	17482.912	32474.192	5508.371	26358.169	3454.514	327162.573	39246.124	84227.135	3555.962	12756.194	228668.660	284629.621	17909.694	172623.926
1550	f0576	spot1	76019.735	7950.903	102625.549	10883.414	19348.583	2891.225	244062.718	21755.912	338164.600	5431.249	5097.318	16482.684	701026.077	57860.760	93777.970	16527.558	255274.714	10252.481	41906.945	12250.943	15169.464	6109.749	15447.157	8602.402	655072.009	34050.834	636630.574	78169.745	24137.154	8590.298	24333.961	10742.950	121423.678	15623.206	38711.847	6366.429	27793.182	3587.484	357214.254	44477.495	108282.506	3971.191	20387.013	19425.785	276423.034	89388.694	219341.729
1838	f0577	spot1	48652.918	6249.087	111824.207	10663.023	15286.596	2881.257	208713.386	19158.057	205925.032	4559.825	4423.125	14360.140	419827.656	36435.376	84517.892	17703.730	145065.541	10107.069	41846.173	12918.289	14530.884	5388.210	14309.632	7701.391	309287.464	24147.525	547667.467	76554.807	19186.927	7277.263	23903.191	12419.283	89041.770	142633.084	37833.389	8096.515	28474.915	3478.593	299855.939	40161.732	102136.108	3796.086	21155.863	18245.060	32716.584	183118.591	221620.746
2126	f0578	spot1	69660.366	7942.902	133251.317	13981.879	30572.077	3288.061	218574.955	23261.371	257876.596	4965.350	4593.086	13395.530	666246.867	58664.435	109775.964	22880.943	225649.499	10304.681	57868.745	14330.165	21212.057	7399.428	16728.671	6715.554	33487.159	478627.055	442113.241	77403.328	17439.238	43183.574	14547.009	40858.667	117278.296	88801.140	39282.500	8283.478	31672.086	3276.581	346570.536	48238.665	95432.229	3919.589	22417.515	17185.123	340012.101	57590.486	267548.692
114	f0579	spot1	70856.920	8705.120	6766.950	5261.434	3428.913	10253.866	28987.853	315137.050	8375.881	80402.904	2349.163	16181.862	34639.263	936573.799	13161.479	73066.084	276335.987	11688.285	56607.902	5428.442	2660.274	32034.236	11507.773	84610.854	14658.096	178837.228	28410.945	34846.869	1905.426	58730.464	4111.425	35844.111	8439.313	139812.462	51190.877	8914.763	29548.260	2792.005	25449.029	18135.331	71845.461	4004.464	26408.873	12575.472	8572.176	160691.639	316556.946
402	f0580	spot1	24498.496	3605.963	6534.453	4013.916	2933.552	4393.691	25199.562	189265.423	23884.292	28703.183	2402.835	8066.342	154327.105	224278.708	28105.871	22110.522	87476.528	7638.687	28664.425	5565.081	5082.798	10063.193	12492.561	21480.546	170809.143	31872.917	278263.283	35084.673	4420.199	16464.694	6483.243	16680.890	71819.116	96720.427	25461.707	4787.164	22401.666	2515.913	208019.884	29059.216	70418.029	2732.390	16530.029	10760.751	166504.654	60552.036	140546.081
690	f0581	spot1	63635.654	6596.818	57423.945	7005.990	22271.135	2681.245	189655.114	32442.875	266312.881	6016.883	4785.751	11554.041	525146.583	42052.847	73229.837	12275.468	187308.140	8226.932	40246.527	9857.791	13841.039	5118.249	15367.755	7277.570	506325.187	25926.337	584627.486	57793.500	23425.884	7292.501	18396.151	8987.730	140784.340	13453.892	31424.418	6342.158	29703.169	3311.118	339589.970	39284.606	92657.806	2898.996	20640.612	15392.150	298440.432	20653.490	204737.466
978	f0582	spot1	37395.536	5051.572	50710.659	8023.278	19769.462	2010.327	185226.878	19243.790	150675.402	3194.093	2857.017	10462.054	273286.513	25662.026	41146.897	31166.325	123851.993	10025.095	32583.799	7939.997	7285.735	11897.109	12897.991	4460.039	211631.520	177585.991	309246.142	45286.201	13861.360	5647.940	6685.280	28152.066	108118.698	12100.529	31747.485	6474.930	15104.383	2084.098	257860.036	32103.453	47510.378	24241.285	23520.693	14683.241	181061.705	56443.283	181859.082
1266	f0583	spot1	42181.678	4267.927	52815.058	7645.858	11011.367	3912.482	87625.730	138615.789	136205.757	27663.589	4219.602	9991.522	403720.073	34214.384	77469.971	14562.550	161049.330	6260.181	36535.149	9504.650	11217.214	3495.079	16043.308	5797.078	362685.485	22248.277	504357.802	63475.384	16678.020	6732.439	16508.721	9334.833	89780.295	24198.452	36687.761	7371.166	26176.883	3096.000	365256.366	44692.820	80759.570	2525.363	23712.379	16402.293	302800.236	21616.657	223909.846
1554	f0584	spot1	78671.018	7475.633	49030.897	6600.779	13221.966	5316.607	91927.622	146769.497	183625.905	41537.431	3617.119	10609.835	514944.480	39798.420	53117.672	10108.669	205263.832	8398.385	32767.200	8179.017	13975.832	4812.476	15822.487	5595.246	461531.834	24774.146	454070.974	57036.973	16816.746	7062.782	15171.352	6477.310	55717.526	99329.204	36455.435	5605.691	21406.215	2487.739	246888.669	36689.682	79512.890	2404.424	18435.781	16336.098	214672.660	70566.443	188488.479
1842	f0585	spot1	15872.799	2450.579	65154.468	7276.036	7979.659	942.959	105848.722	10834.866	71193.463	1461.441	2140.756	7094.355	118687.726	12062.232	28717.680	7296.808	51758.237	3035.380	24510.493	7024.991	4864.568	2251.608	7971.482	3847.986	99094.927	7116.114	286051.477	40692.462	6150.601	2656.240	9636.353	5063.952	79161.028	8925.275	20362.843	4510.027	13524.754	1919.412	183837.433	23851.991	48818.560	2153.875	13152.625	12011.698	129384.701	46389.101	110050.310
2130	f0586	spot1	11778.944	2256.468	70704.795	9476.610	6590.630	2874.017	95049.181	119196.652	60594.641	8400.469	3583.522	9605.374	72255.229	11058.467	37406.257	27797.264	31975.008	4170.619	27812.596	9571.619	5886.800	2492.656	14894.505	5403.775	101267.798	10314.070	304167.145	42024.138	6193.704	2579.100	14861.246	6275.720	66199.421	12682.211	23860.802	4587.374	13419.379	1625.416	225824.183	26727.612	37357.887	1810.470	8412.013	159948.956	171939.313	13057.717	80062.859
118	f0587	spot1	14606.685	1827.445	5255.431	3121.433	4178.174	2083.866	40766.845	62461.152	11571.220	14013.023	755.248	4578.859	32694.420	119806.021	4697.939	9975.677	40959.141	2966.566	18760.155	4931.301	3130.806	3900.035	4948.132	12015.961	73107.439	11436.118	150344.934	18696.423	2810.114	9251.731	4744.923	1715.611	6333.739	109312.473	24031.853	5694.814	12576.109	1236.278	21318.369	10205.456	42648.468	2236.366	14116.378	7096.515	9205.980	67270.118	165993.692
406	f0588	spot1	44605.291	4741.079	57675.977	7185.863	18633.713	1931.049	132333.550	16808.757	187607.073	2552.225	3723.768	7432.463	395411.778	31229.496	49531.362	8677.736	134189.199	6050.723	30585.440	7537.637	11526.147	3524.381	9288.100	4733.588	290095.029	12803.983	423149.708	45287.311	17829.875	4840.063	15820.009	6106.266	73142.918	101064.711	29071.129	6135.307	23008.993	2881.291	218194.281	26795.998	65439.657	3264.860	15612.869	15203.696	166054.228	59981.215	174018.655
694	f0589	spot1	12868.589	1216.995	52110.426	4950.725	8085.729	790.866	91136.454	14947.811	67143.672	1262.581	2607.284	6108.976	108603.686	17465.604	26817.993	5247.581	38152.334	3078.071	20759.423	5538.018	4812.321	2284.221	8292.964	5326.625	102335.719	5462.862	323653.519	35952.995	7330.377	3115.667	8806.838	5728.710	4402.889	102224.941	21426.389	3723.488	13186.732	1397.495	13304.529	8646.756	45063.382	1559.098	13372.140	6018.370	3766.277	57125.725	124455.343
982	f0590	spot1	14881.983	1877.680	58053.896	6019.772	10043.302	1027.692	141050.867	14907.988	77048.088	1633.728	3795.339	9001.809	126922.259	12434.496	49431.292	8970.218	43237.000	4292.884	23925.434	7481.753	5384.982	2035.681	10944.806	5746.462	120804.805	7876.675	414870.175	52187.286	7240.406	2667.652	15515.314	8458.433	101027.160	10705.279	24496.600	6218.497	19530.568	2091.473	266512.694	30527.703	73183.380	2455.647	15236.804	11937.952	273606.276	16443.125	158630.693
1270	f0591	spot1	20389.825	3165.610	64682.027	7468.551	8541.328	1701.618	114200.967	13395.946	100901.688	2572.727	2727.411	7674.553	169895.749	18562.896	45070.872	8678.749	60405.206	5246.454	24538.324	7677.976	7452.971	3210.555	9485.351	4661.200	153016.440	14236.227	389270.439	48909.275	9646.556	3672.307	7076.650	22426.638	45248.695	81298.826	21533.915	3940.214	15356.043	1984.215	142627.181	21116.917	55679.374	2163.615	10995.407	10182.104	14812.978	80657.757	109868.293
1558	f0592	spot1	23004.200	2728.140	5453.731	3593.753	5932.956	1923.785	17559.316	22685.293	90764.906	22294.303	910.104	6600.932	254920.689	35760.764	7063.126	2900.679	92704.782	3619.699	8242.600	2422.182	4429.696	2967.694	1918.681	721.675	248658.486	14772.467	34836.068	5699.453	4730.631	3579.874	2476.020	1431.458	60944.932	6611.727	13044.816	3264.864	12175.822	1627.174	97918.553	12458.894	49543.159	1467.648	10252.340	7461.361	171491.611	11324.538	81072.843
1846	f0593	spot1	15594.921	3088.893	29214.168	6135.942	5272.995	1334.570	112455.236	8694.056	130099.708	3206.238	1593.037	5611.404	232509.310	29011.105	19548.081	16952.208	83932.537	3193.706	15114.842	5946.928	3609.633	3638.566	4884.242	19800.056	159883.309	26503.842	178135.380	31267.955	2967.029	5034.096	4596.063	16511.993	59847.512	10370.989	7443.285	5001.151	10255.404	1196.756	71084.502	10343.166	31768.373	12554.537	8551.557	5596.118	137164.017	11126.250	47726.821
2134	f0594	spot1	9389.759	4632.265	74504.877	9152.709	4888.560	3142.001	113951.231	10304.296	54070.401	6564.184	2105.765	6543.448	147940.300	19555.741	43907.785	8399.098	42772.550	7414.275	26835.624	7591.939	4223.898	7411.657	7871.701	3524.024	46693.707	10216.207	198614.014	31753.512	2453.842	9555.586	5294.254	19237.775	6972.625	104242.887	26366.612	4084.648	9758.526	1395.261	34542.784	10628.573	45061.351	1984.048	13695.271	8496.604	17183.909	58315.145	116898.800
76	f0595	spot1	44066.518	6091.231	21916.702	3808.915	10395.549	4448.501	55328.289	77712.258	130519.005	23902.588	1902.977	3773.315	457570.538	35560.451	11826.078	1926.977	150951.163	8547.746	13693.209	4998.135	9750.066	7152.954	8103.146	3576.371	387797.580	15374.666	213102.389	19258.157	18995.093	4840.986	3787.816	2101.583	132002.980	13540.514	32283.975	8551.356	25479.098	2554.082	286089.212	39716.240	76061.468	3230.188	16990.907	12608.980	374098.274	21628.729	254740.189
364	f0596	spot1	77067.742	7927.054	5886.945	4217.214	5536.781	15700.020	22055.593	196456.463	40400.467	75583.227	3221.244	6931.741	497963.338	41362.289	27907.580	22954.783	193489.516	11809.170	22758.486	6400.577	17382.377	5369.153	14586.328	5243.582	532845.873	26601.157	363975.667	25600.047	31440.491	6198.934	12495.013	4325.678	114137.702	12252.384	10908.387	4846.423	24258.780	2611.711	116095.349	16427.194	66611.420	3825.939	5020.681	146103.139	332913.990	21708.250	90521.772
652	f0597	spot1	78072.234	8257.397	42115.384	7187.967	17233.046	8624.773	85485.643	132903.444	134327.040	42380.502	2498.869	10297.146	296849.884	433628.140	44739.534	7235.091	225932.541	12527.980	29119.478	7360.877	10711.791	14651.919	11580.621	28002.328	367126.237	80119.176	248255.859	30448.070	15540.369	48597.478	11608.287	3628.938	90676.265	143000.387	47323.597	9391.115	28687.123	2979.755	277077.202	42833.754	74081.268	4595.218	20059.005	19997.562	226523.445	78785.400	346158.002
940	f0598	spot1	98480.592	9834.875	79455.424	11924.949	37866.447	3001.937	188807.090	23888.145	256098.814	6342.881	3791.020	9331.087	587300.233	52418.946	65344.412	11036.294	262103.990	15625.807	37132.803	10556.302	22574.369	6736.466	11641.531	6178.597	700975.505	38021.688	445413.971	39772.031	32047.645	7589.578	8064.781	24526.034	158874.978	18054.059	39526.695	9560.372	28531.519	2733.462	288204.804	38895.903	79647.840	4741.759	16444.873	37501.408	398651.198	21751.307	374889.196
1228	f0599	spot1	84251.858	9208.702	78203.640	11062.919	31568.379	3260.589	207167.204	14816.486	265941.023	4411.671	4074.116	10210.461	614077.354	48340.231	64250.687	13247.193	279053.114	14133.926	44046.330	13454.625	17640.820	6562.867	13781.329	5890.881	661216.093	35490.415	463145.544	50583.197	19749.312	7857.439	15607.138	7546.501	76975.191	136696.427	49484.452	11600.373	21242.480	2187.496	307022.576	46812.354	72521.325	4814.431	27491.456	17542.775	232779.343	68253.989	417409.784
1516	f0600	spot1	86015.891	9039.848	98896.448	12170.254	34236.031	3034.910	204452.803	19327.780	243653.281	4587.985	4095.028	11024.451	566266.020	48895.485	74791.650	13336.312	249129.851	14845.513	41487.170	12698.376	15352.807	6407.254	13828.207	7003.007	560352.905	27957.934	434067.658	50634.801	29641.599	8252.835	19728.976	8838.895	147057.118	16677.605	47085.247	11383.375	32202.092	2802.930	392880.120	59893.326	93619.927	4810.744	20532.193	20421.075	207733.158	78042.780	351642.361
1804	f0601	spot1	71191.691	7359.220	76699.391	10197.787	24383.737	2935.638	182595.117	16189.321	227072.238	4554.276	3186.771	12702.179	266617.453	391681.921	53692.132	12348.522	187336.722	11452.728	34902.119	11468.412	12269.450	4749.341	12228.049	6717.675	408646.176	24629.592	323859.639	49414.290	21652.773	7272.767	12989.599	7027.984	74889.967	115258.077	46574.023	11594.713	21286.677	2895.441	299382.623	45583.821	66258.220	4816.775	19819.122	14320.273	20915.335	117690.070	362056.753
2092	f0602	spot1	104628.724	11014.384	79915.885	12932.752	28188.095	10841.991	143118.763	172858.817	207512.728	42549.526	4440.213	12321.225	577347.658	51783.839	99753.956	15160.034	247844.737	16903.940	53699.093	16536.412	21937.200	7483.669	24021.401	9858.729	563180.922	39271.721	431346.971	50626.974	29834.502	8550.290	22816.639	9202.540	100485.039	163302.632	50141.639	12364.261	36865.375	3617.046	299711.068	44448.077	96233.912	5728.453	25103.565	16116.275	313481.094	98883.414	380958.994
80	f0603	spot1	56794.032	7988.580	62892.613	7219.752	12357.784	5333.151	94312.123	131184.048	161986.874	25969.893	3110.109	7314.902	290637.729	423456.443	29328.045	23461.865	200041.111	11985.950	41726.119	9950.781	8350.169	13625.443	9871.642	26572.334	348677.186	56476.701	283143.407	41682.600	10612.008	29191.143	7234.486	15613.511	93051.412	132876.186	34380.252	8612.999	31747.584	3114.149	262955.285	41522.280	84934.677	4002.036	24533.763	12325.002	287875.069	85380.224	312767.999
368	f0604	spot1	63643.688	7748.311	62721.907	8063.533	30296.435	2784.074	143364.242	16042.548	205476.248	3973.722	2715.221	7065.431	469838.298	57989.095	37314.087	7120.489	205230.795	12437.537	31634.219	8677.590	15272.921	5184.091	8402.362	5590.578	455661.742	23915.562	394132.851	32573.534	25121.325	7086.933	11169.907	4009.882	139066.327	16173.463	33474.613	8244.168	29412.551	2836.837	343519.044	44866.067	87429.134	3369.528	22212.642	13674.960	364197.363	23523.832	282819.859
656	f0605	spot1	63687.931	7036.039	68284.394	8064.516	28103.272	2704.626	170166.399	15001.788	220779.362	3455.112	3027.353	8840.557	530137.073	43505.853	50031.080	8302.990	207910.023	11697.807	29357.140	8695.135	15954.866	5070.118	10943.932	5129.313	509407.831	26759.449	427225.172	31533.545	24220.897	7427.740	11821.908	5425.579	81409.332	119546.218	41666.269	10098.137	26560.452	2837.256	281782.068	46273.074	72327.885	3862.311	20384.063	18234.817	219646.318	71698.635	326196.377
944	f0606	spot1	77346.185	9240.195	93078.933	10865.886	34451.828	2909.751	194103.525	16578.020	255783.455	4736.038	3774.091	12825.268	650392.628	51176.401	62268.238	11180.479	251185.478	14133.189	35873.580	11104.827	17950.768	6469.082	13076.826	6407.889	674637.036	33198.590	463035.535	45470.136	26762.484	8444.563	7321.320	21343.349	114094.763	168225.259	45488.352	10610.968	33215.575	3104.869	332137.457	54512.398	87990.694	4854.318	22421.070	17994.898	306129.126	93303.110	370383.253
1232	f0607	spot1	79705.744	8503.367	68368.676	9980.688	18732.733	7730.719	148196.219	189476.495	157957.647	41008.720	3702.625	13187.288	321895.564	468233.104	53077.843	40026.895	241563.167	14788.690	46679.729	11784.653	10502.346	13886.921	16197.852	46781.536	391333.778	76088.331	364439.132	54653.864	12476.833	42670.588	10082.333	24358.163	9897.460	252174.268	54998.457	11125.002	30354.520	2770.983	28163.735	22922.493	80796.279	5807.234	24618.076	18182.306	266816.426	87268.628	422736.229
1520	f0608	spot1	94764.003	10842.121	76290.641	11161.671	25256.651	9666.888	148022.232	180170.759	252224.278	53173.251	4165.728	16754.663	788899.592	65194.516	91694.697	15690.254	306388.778	18535.427	50488.623	14083.113	20527.906	8775.365	21677.636	7988.307	740424.885	41262.144	524462.955	59140.340	27622.176	10229.070	21964.108	10085.157	185738.127	21621.553	57700.438	13517.262	43282.406	4127.675	502897.724	77765.732	113454.667	6163.756	24959.397	23827.936	572950.227	27726.397	475702.174
1808	f0609	spot1	103142.466	9120.684	8176.204	6812.159	6878.188	19848.789	36373.392	355700.644	41691.055	113625.816	3935.627	14665.070	415264.505	656960.483	75336.828	56645.649	305072.613	16057.119	54117.630	13422.902	14593.334	20280.668	24508.125	59375.239	478745.133	111847.546	403187.804	70492.242	18381.279	63308.490	16044.991	41739.267	95180.472	180410.815	49154.163	10757.416	37964.852	3958.210	332053.995	45897.666	104967.388	5041.455	26962.493	18649.840	27296.120	199355.979	372379.048
2096	f0610	spot1	66249.236	7752.593	122984.869	14145.756	14676.948	89756.712	159447.671	206209.019	174456.596	40404.457	4499.049	14389.530	257356.152	429405.811	62169.906	44636.105	188092.109	12424.089	50849.744	15665.578	8515.798	12562.097	20819.314	52928.883	483284.965	29258.488	529403.347	63772.988	17474.469	8275.490	24829.405	10956.484	88360.339	148079.538	40959.135	9991.104	32696.833	3309.151	252016.076	39614.036	88089.854	5360.920	18628.542	14986.570	291447.344	89822.888	303173.548
84	f0611	spot1	85966.667	9642.187	81172.671	8071.945	40254.225	3131.715	168187.177	16466.027	309746.842	4422.457	4149.558	9147.650	633207.627	50115.405	49501.003	9812.528	267252.841	14194.134	38475.792	9759.824	20567.122	6240.406	11230.425	5734.373	579038.595	26146.576	475771.823	52492.172	26618.401	7069.109	13783.026	6820.023	167430.838	16224.139	45873.447	10586.996	20199.605	31728.908	459708.914	65664.895	100847.565	4316.135	25275.298	15226.194	433059.799	24381.840	347449.402
372	f0612	spot1	86498.405	7155.927	5300.769	4897.070	5494.762	13007.919	17620.347	197139.189	34835.942	84602.624	2346.842	9338.432	183801.257	643326.386	10775.151	41476.659	285746.464	12950.137	27104.211	6732.082	11506.222	15948.545	11656.225	21414.830	457805.868	81345.481	298414.362	40820.649	14021.638	43745.921	11745.351	4406.860	71868.616	131304.703	39888.834	8502.695	31331.735	3511.877	259567.408	38286.431	69918.784	3536.226	13225.592	280315.564	212152.202	67254.709	273499.359
660	f0613	spot1	89276.946	9691.734	90984.576	10170.063	36803.761	3122.293	198816.071	20104.534	291274.771	4262.569	4589.897	14935.914	666377.020	53782.440	71803.383	13484.840	282293.145	14440.763	44184.843	13680.445	22009.194	6338.012	14407.375	7206.767	585936.251	33523.109	533351.085	59907.349	29045.750	8515.332	16110.862	8551.482	93060.260	157509.138	50342.374	10323.475	36746.016	3709.364	313176.922	50206.788	99338.710	4542.217	29129.091	22032.580	311675.034	102364.604	376712.561
948	f0614	spot1	105978.324	11772.311	9125.004	6485.447	7564.274	20735.859	36733.750	370980.373	40428.201	116319.526	5267.537	17582.839	498401.943	684967.554	63312.797	50763.219	303104.666	20862.855	54681.145	13097.019	15736.486	25562.960	22229.367	54523.919	552420.074	110081.965	498742.432	79595.929	23547.220	80036.773	12073.273	41354.860	109052.371	185754.814	59111.438	11346.032	41375.249	3365.608	371013.734	59041.172	121974.841	5817.979	27299.759	26944.811	343544.830	110385.909	448262.559
1236	f0615	spot1	105750.198	10843.920	143299.691	15298.913	29935.470	4820.211	297970.438	26673.627	357384.704	6289.073	5724.359	17132.015	765233.627	66845.500	117295.778	21700.270	306596.370	19713.102	53966.128	18660.577	24330.685	7964.693	17417.708	9632.155	746097.331	38473.570	649524.582	72615.260	33484.546	10408.214	23934.872	12892.889	110175.503	214838.335	64445.760	13962.113	45588.654	5217.108	412650.297	65438.268	121597.156	6816.136	31554.462	24542.830	18563.947	229148.861	470757.063
1524	f0616	spot1	85532.972	9820.163	117352.696	13685.374	40528.730	3905.813	252058.525	22166.548	298019.303	5655.149	4489.198	17255.456	639149.743	54189.000	94597.932	17058.319	251758.069	15937.365	43734.589	14209.114	19392.924	7049.162	14259.199	8276.001	689782.665	33260.716	525994.030	65773.875	27667.257	8216.166	10727.951	36383.636	181906.108	20263.938	53316.189	13139.982	42755.632	4472.870	461393.388	67196.622	116952.462	5533.094	24453.478	23325.980	592882.462	32888.432	434164.384
1812	f0617	spot1	79184.586	9731.225	117181.514	13626.620	37310.127	4076.917	245154.034	21316.863	288526.131	6530.151	4169.854	15325.011	675081.856	63325.782	86587.565	18712.669	284550.668	15667.881	44139.607	13550.940	20438.130	7042.509	15982.767	7537.547	459293.059	90630.461	355243.401	64105.937	15948.039	43333.991	11308.032	28319.945	128209.853	91011.803	42585.140	10757.986	32972.246	3714.831	338202.808	49447.751	96249.354	5346.802	24694.385	18370.192	426923.459	62378.362	315824.549
2100	f0618	spot1	127235.219	12087.725	9885.519	6939.830	4584.594	21420.761	40220.512	442324.753	11345.161	106296.999	3645.459	18364.234	18996.367	994480.152	20764.219	99840.809	340917.580	21516.751	73118.165	12178.840	3064.637	44284.341	16174.184	141939.637	26754.543	234198.543	37914.064	74147.596	2801.635	123918.886	7679.017	55712.013	8404.460	295302.820	57037.113	10396.034	34683.280	3129.269	25833.074	17808.460	107773.284	7025.593	26655.459	17272.429	14094.776	193596.384	342827.158
88	f0619	spot1	58191.027	8315.027	111841.834	11891.127	24020.877	2886.930	209012.535	22020.296	311067.658	5383.524	5656.716	12410.222	613013.460	48031.552	61654.698	12738.540	227079.940	14064.434	50246.141	13610.202	16014.227	7313.701	13936.060	7656.160	576366.540	20888.931	605792.288	65596.611	13233.051	7636.378	16649.826	8980.041	205393.964	18796.945	52295.730	11669.812	40591.486	3698.686	504676.766	68115.350	124382.279	4026.425	27710.129	16726.454	536150.734	31235.939	394697.478
376	f0620	spot1	81551.444	7547.851	64243.957	8706.177	23876.210	2851.930	207245.178	20339.811	174579.603	40769.792	3678.849	13658.856	330309.994	565300.236	41201.883	38715.492	239922.644	14727.090	33703.827	8836.146	50945.313	7076.522	9155.172	42078.722	400983.473	349949.676	459696.239	44199.979	27388.535	10782.087	8794.161	27676.440	186059.511	19798.299	47694.895	10089.368	41209.262	4189.118	386490.555	45536.165	107007.232	4560.506	25364.886	18677.063	293790.051	100712.877	374542.766
664	f0621	spot1	95251.238	10267.446	112433.851	11817.835	39260.125	3668.396	229148.328	23432.779	290028.735	5705.663	4856.224	13208.877	627448.188	57118.875	82351.908	14837.955	282185.224	17122.896	46371.399	13930.614	23296.949	6992.208	15724.759	7506.751	637749.052	40208.090	604492.982	57745.847	35636.426	9554.789	17264.341	10332.732	184565.616	19553.273	44399.785	10730.266	42521.103	4257.147	459107.815	63382.827	112824.688	4763.165	26841.507	22362.191	530416.871	29839.970	361432.019
952	f0622	spot1	103333.371	8813.747	89550.689	11831.178	25193.792	9712.542	162485.031	213295.040	248573.377	55446.599	4950.738	15129.653	664459.283	72794.976	106215.857	20361.204	295119.501	19924.837	52445.562	16349.083	21629.380	6511.502	22688.630	10395.155	714842.984	36364.950	667615.126	67071.560	30762.093	9963.690	26372.533	13196.769	180567.724	21242.136	53564.410	10896.689	43476.922	3634.215	518334.782	74343.742	123240.107	4719.256	31295.918	27567.653	521293.314	31628.712	425325.624
1240	f0623	spot1	147731.283	13309.171	12808.917	7755.785	5533.854	24548.873	44907.598	452724.807	20004.622	145511.825	3643.449	25568.364	28511.027	1180096.745	23757.098	130639.400	392609.729	23855.261	79556.489	12669.938	3670.579	54749.843	15758.274	149666.911	39444.078	270412.290	66826.975	58778.319	4306.035	146213.339	7276.119	57991.749	18498.990	351971.354	70721.791	11574.867	46409.205	4390.517	80851.106	27436.386	127027.782	6981.203	29329.512	23288.725	17508.593	215135.144	491808.634
1528	f0624	spot1	109000.293	11272.291	128673.100	13161.872	47592.313	4591.375	270993.262	26821.459	326334.032	6631.805	5702.643	18330.261	811413.795	72458.945	113221.056	22047.231	312590.222	19563.285	50582.361	17243.415	23410.188	8779.276	17471.176	8888.194	719606.870	37280.891	589274.813	69232.580	38059.070	10182.384	26566.760	13510.623	192911.149	22811.300	58691.862	12437.232	46635.566	5123.569	498877.145	73411.109	121740.480	6668.613	26412.572	27630.992	607369.650	32158.761	435591.700
1816	f0625	spot1	92482.857	11016.581	136671.090	14347.763	43148.023	4498.713	295645.214	29411.920	325315.375	6252.916	5387.270	15295.467	693080.428	76345.995	117123.390	24012.635	295109.244	16282.205	59359.663	19760.862	22201.476	6586.856	20368.048	10145.637	641611.412	40728.052	594622.098	78936.212	28677.977	9196.925	27135.473	11870.939	101077.142	193593.158	46089.259	10660.272	38447.493	3637.658	273864.254	45840.354	106455.965	5748.619	26038.572	21358.335	330580.488	115195.382	318339.133
2104	f0626	spot1	95265.855	11377.389	176106.428	16291.524	43209.397	4319.446	257631.275	24456.226	307296.989	6034.375	6020.566	16766.223	608138.349	60271.725	123381.883	22162.964	289196.289	18346.634	58814.943	21363.278	20670.552	7474.042	21927.328	11445.485	586463.739	42604.806	631909.282	78159.578	25009.061	8139.970	26454.178	17133.224	162867.317	19390.392	52079.500	10312.031	42418.858	4022.487	439741.256	64113.539	117856.530	6762.607	25825.509	22099.200	574208.961	34664.310	332754.130
92	f0627	spot1	74652.015	10191.369	70662.231	7910.089	18489.777	8682.690	143830.812	206225.127	225532.078	39819.868	2830.253	12644.578	404336.838	620027.058	44276.529	38928.831	262649.926	14543.618	54570.906	7255.163	11781.683	20136.055	15462.601	32599.282	106700.055	90329.412	36748.666	30922.666	2134.200	54908.007	9115.409	17540.680	8509.204	249607.168	52468.957	11604.044	32730.852	2917.294	392533.126	58197.881	98730.426	4172.325	22614.920	15636.994	23163.035	185498.585	365876.254
380	f0628	spot1	75231.380	8270.368	107776.720	10234.437	19948.811	3517.598	229330.077	23702.837	309827.569	4418.916	4934.480	12190.104	636740.905	58844.443	88453.157	15341.795	304952.614	15045.487	50893.686	13186.133	19787.457	6501.414	13915.940	8183.096	691347.645	30846.759	673522.155	65099.615	20804.830	10023.392	22765.976	8145.254	177606.280	17317.197	61331.330	11458.569	37461.719	3630.388	560228.385	79816.393	112149.873	4321.130	33082.334	17267.302	526701.845	35482.123	408819.899
668	f0629	spot1	105441.717	11537.484	124389.562	11326.643	46552.341	3615.110	276694.971	26791.689	321150.609	5846.120	4408.868	14501.197	851397.124	72081.705	102197.688	19942.810	326916.448	21960.067	56484.981	13928.909	28224.282	8273.927	16700.144	7652.848	563654.797	111927.602	458493.724	54081.366	24227.965	80456.268	5029.041	44913.500	174934.932	114142.831	48498.231	9765.196	39352.652	4529.429	392731.954	59231.352	111876.930	5106.262	29805.328	24184.386	463792.387	71289.782	355655.680
956	f0630	spot1	113492.524	10688.867	86200.166	12570.330	29681.812	12843.955	181191.010	247279.668	264762.947	53372.282	6401.145	18274.582	803295.221	66757.143	122139.003	20449.914	319941.598	20149.076	52968.397	16706.264	25794.100	7745.355	25259.893	11155.382	774842.877	40480.041	738387.011	77221.898	36347.895	10531.469	15100.741	41363.395	209489.292	29843.326	64261.941	10674.795	51849.855	5108.699	417592.460	55410.873	133424.830	5516.417	31624.039	28734.248	428073.117	129195.624	297157.191
1244	f0631	spot1	112348.531	10530.641	99433.876	11626.449	85318.494	34292.258	188312.237	269749.914	208643.515	61163.688	3348.742	23118.578	20620.502	1072571.779	22018.909	100762.705	347272.819	17486.534	66167.680	10995.333	23038.335	26238.563	23228.100	58344.660	29961.435	197272.392	60941.065	48396.986	3412.142	108761.212	6488.496	53474.204	9383.928	366854.349	72032.141	10704.258	45090.309	3763.561	34125.450	22211.837	126517.932	5807.569	32453.572	22478.055	16279.491	199316.169	423437.617
1532	f0632	spot1	102584.017	10952.300	99627.161	11591.796	8785.836	12262.971	179664.935	248368.211	218709.046	57021.044	4339.368	18212.565	466740.680	670312.674	83687.639	61735.709	314931.125	18958.383	59735.455	16585.933	15584.600	23215.359	19611.069	53913.893	518365.174	92669.712	451456.292	71214.814	19205.608	57593.600	16176.197	40566.736	119291.548	225622.804	63252.051	11675.606	48859.217	4488.415	431029.696	69449.637	137478.955	6514.366	28484.940	25760.304	27315.795	230251.572	434601.430
1820	f0633	spot1	77810.849	8329.501	89447.576	10757.875	34402.937	14121.228	190480.169	202086.693	195688.395	42793.385	4359.351	16851.443	395223.237	600432.371	104304.994	22101.918	224478.948	13705.307	52951.063	17032.055	27360.843	8817.612	24711.724	10447.140	535633.596	28561.529	525913.511	74550.966	22385.919	9149.996	33814.503	11197.823	114551.131	194961.905	47549.412	10411.512	42925.252	3850.998	430312.500	60955.741	107349.640	5579.010	24002.494	21737.067	536554.646	32175.255	301237.329
2108	f0634	spot1	94993.315	10450.810	182820.382	16345.945	44411.070	4229.503	303182.151	28487.950	340753.818	6542.838	5729.924	19032.554	694210.255	61542.190	139395.077	27151.710	267544.841	16057.448	65995.897	21711.222	23227.649	7585.613	20562.041	14135.088	653482.792	45561.984	692576.153	88329.315	24031.863	9813.896	30899.396	14199.571	107568.214	174598.782	56179.423	11720.773	41055.258	4470.785	368254.443	59008.568	113978.427	7479.776	29188.573	26474.680	415625.301	127235.937	355737.531
96	f0635	spot1	57076.400	10910.885	105024.512	10323.291	20447.283	4705.527	224528.894	25057.811	254399.575	9281.065	5349.717	15216.709	445114.685	51592.621	52771.280	40766.398	197802.453	19637.540	38997.809	11622.664	14638.056	13565.706	16001.530	8803.831	530139.683	21480.778	698785.537	71334.359	11715.914	12342.863	23446.530	9844.995	189682.793	15619.039	48376.311	11703.887	30157.429	3367.647	423514.908	68158.940	95614.265	3961.729	17117.269	260418.113	307315.327	32020.882	373186.117
384	f0636	spot1	92764.243	9070.817	84490.345	9927.455	23592.175	10400.437	178296.245	230098.283	226647.311	44583.559	5514.317	16864.315	452151.013	706525.265	78349.214	68075.477	313421.830	16091.266	55015.769	12539.197	13521.368	20523.296	17190.487	49911.334	512214.648	90549.350	510504.799	81116.202	13194.865	54889.114	14356.515	36014.405	127826.973	173633.775	56480.178	9813.595	34579.658	3585.931	334532.693	58332.808	126018.110	5552.104	32186.501	17404.788	285288.523	113620.202	374161.462
672	f0637	spot1	91051.744	9839.799	145894.866	13016.258	37567.952	3769.672	229461.434	24144.910	322375.915	5485.151	6293.882	16205.748	768561.207	62700.675	116479.454	22278.733	301876.385	16819.372	66799.271	17536.006	24604.689	7463.154	18748.462	9690.688	636503.092	32685.388	762885.654	70046.753	24488.967	11152.722	23831.274	14160.382	112021.672	181564.900	52313.138	10783.713	37535.714	4330.912	341808.495	53699.080	101069.999	5086.621	28671.118	24008.933	301180.629	103153.603	394581.772
960	f0638	spot1	63291.781	6732.567	94044.787	10264.668	29013.782	2528.387	188804.698	26144.353	236098.789	4272.810	3675.191	12911.787	386377.344	61955.369	77701.857	16225.290	207367.369	12497.791	39383.226	10384.559	15474.664	4354.975	11977.835	7755.761	402319.114	22640.376	505468.057	51652.905	19599.679	7346.525	16363.551	8741.109	99818.145	165866.106	45866.414	7788.109	32090.418	2580.860	236897.575	37150.077	109238.544	4898.822	28017.497	19993.738	227147.479	84651.401	253751.550
1248	f0639	spot1	107152.915	11273.889	17574.713	10370.325	9598.540	16205.004	49976.439	350700.245	71308.709	122324.251	5044.306	24521.185	250486.730	764175.341	27342.209	107335.254	339731.190	22226.342	44392.403	15073.586	17431.046	24079.260	23202.182	59572.750	607085.839	98746.379	554598.583	93896.936	18944.416	53983.402	16344.802	45080.908	101755.100	188132.251	50586.582	10450.381	38429.871	4682.819	330395.950	49100.676	107533.071	6133.382	16531.574	296673.156	355115.977	105632.047	321174.374
1536	f0640	spot1	98125.066	10987.928	98310.048	16135.102	28528.488	10379.923	182865.573	235758.034	239426.264	51962.293	6291.294	19988.209	816569.390	67501.134	129387.557	23115.070	328109.962	19007.775	61793.891	20694.057	24145.678	9387.906	24273.568	10520.654	700312.919	42893.791	691942.867	87154.756	34945.833	10331.672	35070.257	12491.565	200079.941	22566.088	51262.815	11536.677	49268.138	4388.210	445892.760	61131.027	127373.114	5849.728	27150.184	23136.860	566141.332	30619.903	396625.241
1824	f0641	spot1	70157.976	9035.871	152771.728	14447.768	31817.270	3932.502	301547.441	27759.114	314166.605	5861.870	4783.002	16583.954	630463.873	61471.279	120894.023	25547.092	266108.519	12809.328	50935.615	18159.178	17401.987	7475.750	19723.771	10307.420	617073.764	30000.795	565358.022	80908.077	14001.339	10307.414	27746.051	12093.698	16126.698	303776.277	48029.122	9307.516	36080.472	3123.512	361364.856	58349.679	101287.558	5245.655	22126.628	21873.509	486210.751	27901.272	276308.442
2112	f0642	spot1	91871.832	9763.589	132967.968	13957.774	25573.309	10404.966	216257.794	286578.583	216655.206	54373.593	5678.517	20607.687	431228.324	661333.198	98206.799	72384.125	255324.026	15117.875	64748.872	17907.715	13681.277	18127.777	27124.901	67958.048	423149.175	97235.643	530058.627	103994.918	15799.524	57607.199	18487.871	50692.153	97026.778	176400.927	50958.833	11794.962	44089.127	4497.615	343775.769	56053.717	113348.384	6626.371	28609.871	23221.294	388383.737	125224.158	294582.955
100	f0643	spot1	95464.026	9051.289	78788.986	10219.117	30211.030	13129.932	211797.725	23240.782	243724.561	45067.418	6163.593	13331.531	735835.659	64760.695	102816.257	15499.856	266647.078	16236.108	56505.750	13048.989	27781.605	7049.262	16829.903	8675.693	684263.311	35924.521	768130.118	69253.373	33142.982	8090.612	22193.492	8994.680	134182.276	144248.741	52340.846	12715.848	41224.314	3713.150	424405.086	65241.963	113467.251	5260.582	23136.912	19032.772	272989.245	129560.573	453966.381
388	f0644	spot1	84181.323	8839.223	111461.958	10465.079	42389.443	3517.646	242356.671	23499.517	331716.015	4448.775	5431.070	13958.877	621039.790	58465.131	90567.869	15290.373	325664.804	15526.203	52981.732	13509.311	20957.077	6389.539	15980.272	8167.563	628986.389	33400.091	668148.676	70712.016	18105.420	10440.380	4878.741	41327.370	160464.882	174510.633	57060.378	10873.611	50470.015	4661.253	411935.167	58189.324	112769.524	6219.059	32736.953	20168.398	314731.555	123137.211	412613.889
676	f0645	spot1	128034.479	14302.366	81508.943	9266.365	25777.513	10661.395	181122.025	219136.055	207305.696	45770.725	5630.987	19508.308	477231.924	642387.046	117828.437	20513.643	334935.231	23115.692	52243.553	14616.724	23900.628	6909.773	25637.796	10333.719	613439.676	38877.925	742194.568	72607.829	31343.181	12019.146	28635.183	10571.886	115234.574	163272.778	54741.482	10213.338	33969.741	5977.937	497264.665	66701.999	96062.027	5465.750	27070.434	23089.557	423050.883	28943.881	368772.944
964	f0646	spot1	83552.015	8731.017	71920.953	9538.343	24447.658	7620.814	146743.413	179455.077	222461.711	41902.075	4239.657	13647.433	725619.075	60553.678	75636.749	11224.051	273929.501	14017.745	42425.469	12167.673	18944.584	5850.609	19133.538	8128.619	679111.814	37065.736	591487.283	67534.225	23334.676	11516.490	18025.593	12617.173	176686.331	24733.471	55538.218	9423.375	39282.580	4496.136	439772.399	62274.107	111016.385	4337.320	25486.726	20119.504	428056.502	31141.076	369512.533
1252	f0647	spot1	91276.219	10202.501	90976.538	11017.491	34542.702	3682.870	266025.899	26058.081	316491.672	5669.528	5075.985	22520.447	373596.615	621977.839	78071.163	71781.303	251077.132	14667.211	62622.491	13906.423	23788.719	6574.436	17836.816	8699.496	422842.360	84959.476	533724.998	74657.935	15428.673	54463.994	16685.924	45308.931	98489.408	193701.150	60792.061	11085.270	32607.129	3422.685	265990.102	63042.210	113566.364	5864.044	24429.311	15674.795	307295.181	122224.225	381551.933
1540	f0648	spot1	97746.476	11361.034	134950.398	12997.454	47001.195	4758.396	246054.380	40222.452	312060.468	8180.932	5337.370	18975.971	820125.973	65489.647	97068.112	19626.902	295211.151	17855.559	51853.991	16105.436	24255.268	7552.530	16324.738	8769.185	637507.002	31636.820	597070.714	72326.309	32806.792	11556.165	26561.472	10275.845	158752.592	19367.905	62893.975	13337.257	41919.538	3220.073	467364.181	75151.177	117798.014	5367.904	31681.579	68786.102	523373.065	29563.654	367977.165
1828	f0649	spot1	81961.431	9335.863	128259.991	12799.208	38441.507	4022.715	286584.090	34315.204	297176.145	6682.734	5035.565	16178.802	620171.766	91191.281	104414.145	22466.310	228144.292	12903.358	49659.086	14613.873	20480.655	6192.868	19200.292	12261.581	560473.555	38519.151	550829.860	75384.169	27353.354	11211.380	27548.374	13550.585	178500.634	32533.676	57527.276	12676.554	43474.707	4328.645	345139.525	58114.883	119081.625	5850.938	31290.385	28396.695	415256.061	128986.764	368653.031
2116	f0650	spot1	79028.456	10258.707	127980.497	15076.619	35137.317	3156.818	299424.965	28419.965	288279.426	5988.263	5647.820	17025.017	668242.151	59392.558	93515.545	67197.091	257146.215	14372.236	46159.812	15150.986	20287.911	8083.988	14183.107	64818.485	393180.751	89874.751	534709.439	97255.139	23465.866	9539.263	14921.242	57115.824	162895.206	16392.948	32973.956	25310.849	40053.442	3796.448	346110.060	47191.841	66794.250	48830.890	30274.780	21345.396	469614.967	32632.297	374111.226
104	f0651	spot1	53295.595	7012.843	62343.619	7132.454	15540.626	6710.335	130987.841	184553.817	183763.813	28061.453	4233.860	13003.647	376503.713	515188.747	39129.732	32176.701	222167.873	13464.269	40785.285	8930.095	8794.266	15731.705	14710.272	30852.542	379255.269	53091.767	428712.355	50571.979	7253.636	21970.650	8432.603	17704.233	124456.411	134456.600	42846.279	10685.933	37918.790	3941.095	311568.639	48078.998	109697.604	4231.360	21239.572	13799.371	242213.792	104231.066	344808.789
392	f0652	spot1	91223.588	9830.392	71980.416	8580.492	24305.227	10056.174	157122.115	203298.672	203079.670	40394.696	4378.558	11418.407	688459.608	78946.624	80571.212	13359.037	289112.610	15307.022	46449.907	12083.218	20432.953	6855.214	21511.166	9980.378	600150.096	40974.700	621882.418	62667.277	29873.369	9350.680	13916.621	8721.328	98719.049	140235.030	50382.818	9552.109	33982.901	3481.869	333276.186	51139.580	95099.865	5134.888	30665.939	19830.561	229891.467	85305.962	347055.445
680	f0653	spot1	126077.985	12661.500	102507.065	9796.017	70259.882	5136.420	203879.610	20886.101	287937.361	5120.737	4839.792	11424.968	689694.997	61965.483	77550.794	13708.842	365827.610	21321.844	45821.665	11950.872	38188.361	8969.144	15798.289	6969.161	590547.130	46308.529	607707.036	64010.569	38350.711	9889.915	23106.180	9563.627	202351.875	19948.287	40902.159	8442.692	46260.390	4580.566	450328.531	57632.923	126856.388	4952.453	26308.337	19669.213	567803.171	31853.488	296238.493
1256	f0654	spot1	88119.688	9945.132	119073.599	13082.796	41583.715	3820.344	233358.803	27046.746	326551.216	5753.952	5442.089	15842.946	679356.913	60696.907	98585.627	20330.112	277086.322	16484.077	51503.706	15959.056	22259.190	7592.934	16879.570	9687.512	630469.891	34672.069	623697.776	72103.477	29350.975	11640.554	25778.914	10980.966	187636.414	24150.162	64971.574	12059.097	54594.360	4889.570	549621.457	69201.690	126010.320	5310.483	28899.966	24024.079	572650.241	35944.126	380691.603
1544	f0655	spot1	67363.617	7287.373	122422.935	11588.955	34186.286	3847.883	217809.316	30535.621	271821.804	6867.347	4722.738	15658.696	581168.922	95692.074	83644.673	18726.681	215895.628	11858.042	46466.273	14606.894	17393.951	6652.225	15331.135	11152.523	510853.384	27780.321	558450.471	72733.271	23108.016	9492.838	20366.527	11873.062	172275.743	35800.083	57483.243	9339.099	30252.126	39924.712	432622.054	65212.195	123672.820	4010.150	23425.571	22150.754	455479.666	33852.837	239436.620
1832	f0656	spot1	67942.356	7402.494	71710.196	9164.994	32426.101	2869.195	239773.469	20169.035	172962.747	41319.331	3139.627	15526.049	538495.568	45742.342	50307.342	47842.652	222526.794	9746.750	32452.974	10762.031	10959.224	17136.952	14015.253	6804.903	336877.693	326007.967	386330.537	66128.551	22334.272	7421.989	11041.253	31381.678	85101.478	130228.214	31259.629	7324.274	29258.864	3546.124	50269.284	14140.228	87784.674	3688.176	24573.986	42515.678	210391.015	86152.864	246192.582
2120	f0657	spot1	72030.316	9530.497	83354.343	10111.856	26789.813	10847.525	127710.846	186904.294	243894.941	41860.518	4379.881	14782.613	701573.532	62581.623	84772.262	18513.772	242045.092	15296.900	56196.887	15937.257	24597.676	8584.209	19140.371	9231.161	683434.671	41726.525	556366.616	74653.941	21799.440	10070.157	23224.874	12283.594	180943.399	22910.522	55716.366	10998.679	51366.268	4390.176	368647.615	49773.386	125033.540	4865.271	31620.257	23979.839	361219.280	120492.988	263598.427
108	f0658	spot1	66846.178	6739.001	9818.965	4624.195	3842.414	10447.050	33431.629	335669.013	24926.513	71158.996	3713.694	11264.362	46422.444	812042.611	13129.955	53409.686	265173.723	12080.684	38901.952	8210.507	2387.512	26586.423	12389.555	64033.361	48720.631	146724.552	403697.586	48797.040	11187.355	33399.449	8299.216	18228.503	94485.984	106461.907	39683.166	9564.783	35447.569	4111.547	274954.325	47119.667	94610.334	3845.213	17070.958	13139.781	195262.660	94265.425	261227.921
396	f0659	spot1	73154.112	7432.841	127070.232	13209.017	41430.215	3366.837	265334.958	25940.191	280415.369	4063.242	5932.505	12887.673	651968.265	51052.323	123631.463	20135.171	256203.317	13331.641	57940.733	16582.336	22039.634	6158.125	11362.080	55298.666	565494.713	26270.406	719082.288	72589.179	29380.475	8701.106	24913.406	11175.831	199545.841	19758.281	37158.599	7768.689	25588.463	42244.562	481370.447	67900.456	118123.544	4207.288	22277.933	16587.264	431660.935	27555.537	258758.565
684	f0660	spot1	77017.568	8826.453	73997.193	9194.501	18015.702	10068.831	145215.726	214498.523	169575.423	41086.611	5675.760	14195.714	643319.348	55730.850	117233.860	18917.718	268002.642	15674.230	52285.925	13151.607	21229.833	6152.717	25110.678	8590.703	400253.966	93388.191	505462.347	69327.619	20588.307	66351.277	13898.565	41899.305	146109.533	86925.574	43632.665	8590.148	37592.722	3379.986	350003.024	50721.925	94472.504	4823.538	22201.940	15147.749	362411.818	59925.628	263887.711
972	f0661	spot1	77781.425	8324.805	76932.376	9510.727	21209.106	7662.512	130037.084	205900.909	186129.835	44059.939	5443.847	13134.512	661106.134	52679.773	96808.345	17867.882	268380.156	12447.054	52035.262	13072.246	18833.726	5705.225	22756.323	8760.702	605701.012	29521.419	689173.424	74964.179	20843.064	8822.633	22737.923	12454.325	133949.270	22549.005	44341.090	8145.493	37312.540	3498.054	407272.205	52935.757	98650.507	3423.124	25414.507	18807.309	287480.750	89650.373	263400.186
1260	f0662	spot1	62065.007	7494.970	87637.844	9824.979	30729.909	2770.373	180681.063	17674.939	264652.356	4100.741	4473.516	14585.578	822799.064	71915.076	67486.222	14455.647	222808.953	11309.591	39534.893	12160.123	17775.989	6178.280	11809.476	6005.574	464031.337	24106.290	499339.770	59647.139	29578.777	11487.366	19103.599	7638.666	132445.583	18104.656	42894.758	7735.899	22161.864	33411.706	463009.090	61539.345	105777.394	3244.197	21564.864	20685.282	468410.967	27657.557	283550.680
1548	f0663	spot1	68657.865	7228.499	81673.893	8820.195	17287.800	6970.433	158250.468	212945.291	185255.852	34651.516	4461.316	18868.969	392575.933	528028.242	20925.061	88559.838	221906.972	10315.587	50694.622	12530.492	1592.292	27546.160	8222.178	112883.898	335354.319	275146.969	462141.470	75917.136	12887.395	40743.110	14667.576	38499.798	93106.831	155387.684	44783.407	7201.458	37734.540	3168.495	306457.284	42448.899	102523.813	4079.754	23754.372	21497.158	263578.224	100418.588	238251.930
1836	f0664	spot1	54908.575	6389.500	15888.766	7338.029	5263.087	15429.334	37656.064	254141.962	43288.775	64112.975	3481.424	14101.876	337782.588	455392.117	58979.051	46105.226	181797.538	7704.156	49557.156	13154.678	11711.871	15161.040	20526.291	44532.207	283961.711	56901.261	404090.757	72274.322	13793.118	43616.812	24381.229	8064.445	82578.795	149103.898	47608.271	7624.327	29645.946	2434.747	69318.804	17614.180	75280.657	3278.457	29361.201	19584.950	34118.695	150087.976	176064.329
2124	f0665	spot1	74699.016	9512.553	87911.867	9708.343	22910.472	9591.776	145361.400	200619.605	202752.188	47938.620	5086.557	19053.142	361463.505	599400.807	63008.658	45342.086	223314.050	12241.416	50515.120	16168.904	21182.326	8573.054	22309.894	11267.242	530788.931	38180.141	632028.931	85041.515	21946.364	11923.649	20912.308	11411.704	12524.970	266079.933	60275.392	9245.613	34962.756	3158.567	52741.903	22086.395	75767.351	5450.993	23728.332	17522.602	21562.617	158091.788	302289.608
112	f0666	spot1	51418.278	6042.333	73944.168	7414.871	18295.065	1741.084	163003.632	14230.593	242798.201	2906.541	3571.153	10845.905	267648.415	421536.707	32298.344	22700.326	180423.584	9424.453	29910.182	7638.398	8117.910	11187.192	8203.970	28383.478	308432.956	55321.709	352217.626	39372.072	9523.492	22589.121	13887.983	4149.756	58472.492	110719.573	38522.937	9338.307	30567.591	3438.973	219339.334	43812.423	90291.282	3087.055	23337.943	12646.319	266947.367	24393.890	302996.490
400	f0667	spot1	48393.057	5025.216	41473.564	6006.487	14347.877	5175.708	107587.757	127764.951	170097.132	26244.127	2931.862	7739.026	459906.814	35580.566	56942.057	9000.347	172165.831	7183.136	40566.647	9633.904	15205.151	4210.264	16391.879	6330.174	434482.906	21033.223	494049.576	48335.680	13878.164	5530.893	15223.169	5998.155	135574.057	10968.582	36470.237	7824.306	30169.272	3127.591	249793.430	32685.354	76845.812	2640.877	21742.606	10936.830	208240.618	67890.560	185122.481
688	f0668	spot1	52816.343	6082.241	81485.915	8136.693	25095.436	2137.681	172301.323	19588.430	207199.708	3389.862	4265.439	11217.404	439852.348	43647.462	71928.649	13580.138	186302.997	9737.172	35733.783	10599.614	13620.988	4498.018	14113.448	7327.829	410631.780	23394.133	554557.943	58972.751	22905.236	6533.130	18701.561	9098.325	127506.013	18072.631	27145.497	6646.019	27905.555	2629.078	280395.736	38453.947	87878.331	3428.932	18946.782	13635.766	354521.554	22069.664	183308.435
976	f0669	spot1	73089.070	6710.811	90748.866	9035.792	29907.685	2779.472	198107.811	30835.062	224843.199	5632.471	2347.492	14479.554	324079.336	513454.792	55850.901	46477.161	237230.964	11893.923	42221.838	7054.802	11435.754	16210.515	10224.138	40034.375	20502.377	165120.069	41397.014	40662.723	2024.005	99356.610	9154.037	25262.776	7874.034	265684.422	40927.346	6379.401	33224.169	2752.516	373793.995	49716.933	87446.791	3105.984	21470.199	15112.069	269358.164	83962.394	186665.343
1264	f0670	spot1	74067.863	7782.256	116775.989	10982.514	34126.639	2832.118	206927.551	23657.907	301264.766	5645.775	4138.529	18008.984	373031.786	518618.181	65191.787	47442.111	226902.449	10782.878	46168.063	12389.318	11531.345	17164.508	10854.365	44124.662	381488.881	87996.395	458972.292	70662.180	15174.435	52079.226	27749.407	8493.615	87355.045	177172.569	43630.385	7411.018	38298.028	3708.585	421346.220	55195.596	105508.904	3311.570	23999.832	20980.354	300142.839	104614.472	196676.436
1552	f0671	spot1	43269.579	4376.279	75404.252	7664.975	20108.841	1133.500	125388.496	14579.610	172449.966	2253.858	2114.575	8754.154	578443.300	54557.814	53567.358	9758.977	136524.772	6177.582	29952.964	8206.263	10956.025	3944.595	9549.029	3964.868	270142.047	13249.513	290287.029	35081.851	26892.564	7912.971	14063.093	15378.014	90911.230	11286.573	30563.274	4741.857	23936.139	2248.922	261267.714	34551.745	72966.845	1874.315	16748.349	13408.863	259790.322	16247.237	140301.035
1840	f0672	spot1	49819.053	5553.532	78216.517	7492.107	30438.008	3523.804	143509.037	14370.371	187287.182	3918.794	2822.262	9599.672	448496.943	61954.593	53374.184	12396.383	161430.189	6661.238	30377.055	10091.792	17043.118	6060.597	10682.566	6628.512	310989.606	20402.579	394441.617	54304.151	18676.117	7454.734	16221.665	9363.327	54222.937	117173.794	30874.793	5871.438	21531.838	1893.694	217687.722	33511.603	64371.223	2032.649	21012.858	15333.790	174585.017	64998.258	164393.400
2128	f0673	spot1	53671.852	5846.867	86189.312	11334.720	13227.404	5126.160	113801.373	173711.386	142506.431	32564.333	3863.138	12817.354	237316.808	386643.293	56964.428	43649.907	153085.107	7629.585	52013.715	13515.007	9214.864	11412.448	16663.958	43379.111	250855.531	64925.124	441227.507	73747.435	10265.787	34074.361	12060.651	34605.111	52589.494	115985.515	39836.838	5539.428	27134.231	2713.720	259083.909	37837.145	86119.915	2304.025	20231.703	16170.878	240110.770	80675.813	150659.182
116	f0674	spot1	18708.062	2801.033	24816.972	3793.337	5419.466	2299.041	55726.918	87781.025	89844.106	19539.470	1826.493	7143.149	159452.149	201785.368	15459.435	12510.030	90128.141	3668.108	19540.472	4284.700	4881.826	2484.950	9977.784	3318.140	148838.838	20967.620	205158.617	23440.396	3609.933	8244.913	3968.822	10391.359	48752.793	77171.621	33503.501	7893.758	25703.228	2932.167	174792.018	29931.475	59041.845	3275.818	17672.961	10269.041	74553.706	74063.863	207402.263
404	f0675	spot1	42236.678	3725.064	36520.668	5691.642	10442.386	4704.274	76242.713	111570.406	22961.503	46939.747	1981.864	8123.085	226116.145	335946.451	28471.725	19375.292	146705.640	5695.438	30045.520	5403.150	6824.175	11512.704	9457.948	18876.491	231257.316	43243.670	259302.571	34317.410	7829.895	22570.380	5243.794	15180.908	71313.072	113821.004	29305.285	6135.416	17505.465	2798.232	216030.054	29017.497	65193.412	2664.214	17590.880	9801.923	141354.754	57773.570	190292.464
692	f0676	spot1	47948.530	5427.386	69480.919	7724.334	22797.184	2011.385	145757.111	16911.137	242464.083	4295.598	3652.318	9600.538	520544.464	45003.345	59739.678	9502.050	179124.918	9002.797	32412.729	9437.558	14242.289	4782.883	10857.789	5461.106	461765.846	25993.642	505361.531	53571.065	22935.935	6912.587	14161.252	7959.161	135716.743	23036.408	39231.632	8126.386	28972.797	3440.734	358852.081	44769.709	79733.653	3280.836	24674.571	15995.950	250966.199	21860.247	254020.214
980	f0677	spot1	67636.851	6987.037	47033.064	7265.110	5073.921	7361.426	101590.048	142054.539	170121.756	36785.778	3035.561	11659.028	336777.911	481694.871	42763.594	27580.545	206922.977	10471.122	35576.821	7832.324	8992.640	12482.646	12179.307	28047.578	378050.718	74501.441	340343.617	49092.075	15291.231	43218.650	8983.104	23902.282	77660.899	117603.249	38615.652	6575.339	28295.139	3156.203	312467.622	41976.229	87887.307	4113.725	23824.612	13254.196	25526.865	135089.793	217601.684
1556	f0678	spot1	37166.206	3416.215	37209.055	5223.981	9496.825	5245.508	64122.656	88273.966	76135.654	16866.400	2064.143	8348.632	133355.057	194450.740	19882.701	14176.824	106488.120	5553.988	23099.236	5521.014	5060.899	7616.070	7710.768	18593.863	130385.680	26033.326	216240.564	35561.201	5629.206	17129.430	2278.202	18292.435	42352.473	57644.734	20565.479	3702.619	11273.002	1062.032	117692.389	16735.809	38778.067	1148.479	8750.343	6449.230	79159.829	26252.657	51609.550
1844	f0679	spot1	28544.791	3399.238	6277.043	5214.164	3641.642	5174.007	24329.728	207994.586	27730.918	50199.530	3124.686	12061.642	25841.277	462833.164	64199.509	12574.173	111919.527	4974.192	33662.659	10567.892	7593.222	4909.310	19934.939	7047.368	292689.251	13218.151	459075.498	65964.230	8676.033	7175.743	16451.239	8838.639	68469.092	86664.193	22400.101	5130.716	14316.398	1924.484	268092.899	33860.797	42706.122	2333.109	9525.180	178151.493	104600.304	25819.172	93968.644
2132	f0680	spot1	49782.647	4837.866	106264.226	11327.392	13804.549	2193.204	178347.217	18656.504	194773.643	3682.897	4107.727	10278.404	412126.770	39823.462	65900.033	13873.357	133217.152	7488.413	38334.387	12386.673	13348.528	4896.018	13077.948	6341.747	375288.512	23982.641	353160.685	62858.537	12736.840	6814.188	7917.735	28902.313	60051.369	105769.931	35679.487	5915.569	22595.214	2884.358	277965.241	40420.843	69923.942	3407.576	22063.887	14434.912	180634.746	63893.924	196413.506
120	f0681	spot1	61233.607	6576.735	6408.784	5151.667	4650.799	11162.421	21289.811	208913.734	36401.543	56455.435	3244.045	8992.225	301470.880	494857.673	29888.354	21237.706	170475.908	9222.482	32174.173	6218.991	10313.985	16796.659	15161.077	25541.460	318758.118	70856.637	347040.111	49863.164	12272.666	37788.232	8567.727	18630.629	88867.673	130554.598	41349.427	9134.295	28535.016	3393.535	50497.195	15376.187	80911.428	3423.450	25474.120	12482.853	9129.221	135350.754	210923.978
408	f0682	spot1	51131.672	5052.885	74328.285	7251.840	22681.964	2050.445	140480.138	15002.139	182234.030	2266.774	3630.908	7518.802	416547.830	32809.696	52479.418	8130.586	132684.734	6821.883	33645.181	8035.006	12372.869	4148.990	10424.143	5398.532	329418.716	13702.399	474783.135	51828.511	22722.968	5519.615	12666.768	6515.025	132044.115	15812.967	27077.090	6580.227	30966.234	3366.173	367501.913	29576.834	74589.020	3505.643	16646.572	13698.740	249856.486	17808.685	179624.176
696	f0683	spot1	36340.407	4012.607	41231.080	6557.802	9572.356	4445.930	73572.163	113557.030	111121.979	22392.459	3361.259	8456.373	409936.162	31967.771	40384.714	6826.776	125210.018	5944.482	33830.074	8771.918	11470.455	4147.421	14317.623	4933.004	288623.434	12772.710	423182.926	45865.535	15621.792	5291.838	11306.334	5816.947	98953.341	11205.699	26568.612	5886.834	22229.313	2874.755	290718.529	33864.873	60881.324	2862.404	22052.293	12662.081	260944.107	16795.171	182887.106
984	f0684	spot1	39841.229	4041.730	74104.212	8238.170	19056.991	1338.420	138172.311	14023.587	153458.524	2534.690	3810.959	9874.824	361159.694	26852.706	50848.208	8974.897	126127.999	6220.839	31411.755	8520.455	9832.637	3251.320	10742.647	5679.924	289794.967	13821.616	448758.495	57207.244	18151.690	4465.458	14340.363	7251.477	54214.295	94269.549	19804.772	4067.582	15311.495	1877.268	117667.160	16441.288	54434.123	2774.624	10742.218	6403.619	127688.229	42327.624	87254.800
1272	f0685	spot1	51905.182	5769.007	52905.436	8190.643	14879.368	6668.162	97527.559	135778.027	151583.829	31427.593	3715.171	8964.004	470120.206	39048.266	66700.231	10425.021	138582.143	6587.918	33795.082	10620.147	14193.710	4624.779	15547.449	5736.853	332699.516	25505.868	485256.032	64957.349	22908.448	6100.364	17670.984	8628.659	95306.147	18298.827	29077.091	6761.947	22959.708	3080.179	299204.607	36522.648	67951.783	2592.513	14427.939	12263.105	281510.608	20523.220	158716.907
1560	f0686	spot1	20802.184	2164.918	16158.612	3974.652	7990.476	931.122	51635.869	6660.712	108501.229	1696.795	1195.943	5228.048	109186.565	157830.045	9417.623	5508.168	67237.259	2899.948	10760.775	3471.722	4442.290	1380.567	3109.668	933.534	126675.095	29564.108	95146.152	15665.793	3250.530	8776.757	3192.163	4587.565	27421.027	48559.595	14478.048	3260.036	11975.425	1427.038	79641.311	11884.518	38116.136	1503.021	8764.229	6518.431	79084.731	30648.586	63814.087
1848	f0687	spot1	13939.665	1643.103	22874.092	3930.300	2605.882	1471.527	43614.192	60324.271	56052.078	12887.917	1111.154	3998.013	145580.808	10077.353	20490.591	4180.174	43913.265	1512.736	15174.003	5016.727	2925.525	1116.386	7640.050	2882.341	125619.800	7434.128	184192.814	27799.731	5024.545	1611.576	5951.882	3527.417	33215.988	4343.790	5981.334	1157.190	6456.600	980.063	9137.338	904.569	17888.196	826.414	1706.975	1255.425	60890.551	4051.433	3974.328
2136	f0688	spot1	22481.507	6712.421	14535.585	7243.475	4045.275	5347.800	30073.291	234621.951	22491.511	23341.055	3981.468	11380.450	155713.272	149001.375	53196.784	34279.871	79248.619	11090.977	42193.511	10417.514	8624.637	23737.230	18934.077	35643.842	93631.682	29398.381	376188.598	63012.130	4008.477	16170.683	19508.059	8105.036	43585.972	79377.517	30754.474	6040.815	15385.004	2107.588	185998.271	24959.755	48672.735	1729.243	14857.046	11305.056	107697.753	35096.297	156314.775
220	f0689	spot1	74771.856	7765.901	6514.012	2596.890	4516.463	14329.382	23630.272	181320.361	28222.816	67677.589	1522.014	4755.495	47816.241	711357.845	7750.381	26042.078	221054.372	12882.251	19358.509	4615.601	2310.417	30656.319	6564.615	42973.030	78786.474	165148.810	182820.261	26505.583	16408.446	37640.388	4739.946	9698.724	69010.538	103347.666	22955.574	6464.545	21494.209	2743.380	173465.097	26080.276	68607.158	3629.365	13828.661	10902.160	185745.169	62993.118	234620.122
508	f0690	spot1	60045.365	7635.481	42174.922	7790.351	16730.446	8313.911	108525.549	144605.032	156547.239	30994.681	2810.629	7549.031	513935.172	45498.634	43679.353	7485.708	197446.935	10855.267	31982.422	8121.270	16068.063	4884.483	14695.364	6402.884	468842.695	24075.811	440669.691	31078.755	29086.785	6746.897	13365.810	5338.791	150426.808	14476.198	49227.632	10284.841	28583.993	2777.148	286736.561	43035.504	79336.045	3519.736	24351.461	17787.231	223472.303	75210.030	264345.391
796	f0691	spot1	124571.307	13335.399	77006.809	12175.421	30869.048	14710.474	161314.659	213280.042	222679.295	61340.542	4712.015	12010.466	887926.899	76489.810	86724.486	14388.569	266042.933	20047.789	53668.396	12825.503	26148.441	7439.156	20889.329	8017.267	870451.834	42300.387	581955.491	39831.400	48981.288	10466.346	20010.522	7819.593	242370.411	25056.950	72930.509	15147.929	48777.267	5055.482	547627.809	75307.593	132192.334	6136.881	30095.564	25930.408	389076.689	136908.937	412138.861
1084	f0692	spot1	80254.114	8409.338	98020.345	11135.712	34316.410	3206.585	222358.237	32824.172	209333.467	5645.449	2436.588	11846.958	361248.400	508797.293	43741.211	35253.381	212379.838	16133.952	50715.991	8143.997	2450.352	38043.059	1743.100	94670.495	25001.379	185370.326	28998.788	38945.260	18012.575	72232.646	9692.095	24753.215	103092.280	180755.405	59271.818	11235.207	37339.799	3171.417	29517.462	18575.801	89245.727	5115.297	28264.045	15630.494	286044.184	92072.164	328881.849
1372	f0693	spot1	87716.457	8533.301	91868.629	10845.083	32525.630	3125.263	211200.518	28666.362	275854.452	6924.290	4139.305	12243.140	626919.721	56416.234	74204.564	12428.079	251239.753	12941.245	44925.599	11778.191	15362.639	6578.338	14071.192	5914.522	616905.139	30085.004	465706.533	48492.047	21379.724	8937.019	18334.256	7719.643	143998.550	17321.343	47464.072	9637.278	29278.393	2776.407	234430.824	43251.317	79336.053	4543.467	21740.273	15365.101	476058.359	25389.745	344781.333
1660	f0694	spot1	105711.645	11688.874	9946.450	7763.058	6071.432	16822.096	32517.532	337765.243	34491.945	104998.905	4078.838	13655.821	373554.055	569637.118	62482.502	43713.705	266387.920	18107.818	55079.551	14190.953	13626.811	18956.435	26808.990	11879.600	414758.405	91160.191	381380.429	66451.175	20051.980	61118.010	23203.692	9160.727	80429.133	138796.207	47338.774	12788.558	29841.041	2859.427	288096.666	53113.319	94734.940	5624.128	23317.688	18640.445	260692.086	78752.854	406517.229
1948	f0695	spot1	68591.448	7231.338	83460.251	10982.416	15901.923	3086.746	156097.851	16347.208	237357.075	4517.642	3018.564	9047.580	464381.126	41022.049	49154.814	9268.483	191195.697	13108.260	33125.245	11600.179	13840.347	5882.577	12763.364	6080.125	431919.661	28122.818	315405.367	41351.179	25384.839	6862.394	14793.116	7844.193	97200.127	12796.769	39816.623	9136.103	21483.613	2141.737	284783.806	45310.627	66511.911	4093.974	18699.988	15075.078	215658.443	60412.362	300617.368
2236	f0696	spot1	110088.726	12379.973	91689.784	15303.299	22921.687	9493.574	159606.982	186276.748	238456.716	45990.209	5084.047	16414.919	573579.635	50509.428	73976.766	50647.617	252726.575	18555.675	45315.542	16790.452	21674.490	7272.259	24087.738	9990.199	631794.104	34272.925	486634.483	58954.881	29342.601	8806.218	28004.328	11953.819	142591.238	18706.332	40619.321	11680.362	34367.607	3704.516	468017.372	54582.759	78185.104	5364.640	17145.406	337218.696	512621.133	27495.207	343932.444
224	f0697	spot1	76156.648	8087.103	76965.480	8284.122	33193.345	2877.816	193523.994	16397.543	237948.104	4666.989	3208.503	6902.901	582099.310	53499.509	51291.559	8394.387	253994.545	13296.765	32608.741	8793.529	17561.997	5594.249	12420.288	6751.970	505804.790	24126.482	433040.837	36077.432	29644.644	7709.773	14983.458	5914.224	64585.791	8331.728	40706.483	9747.191	18506.454	2445.428	359764.140	48184.674	61685.868	3034.107	24459.017	17040.514	229271.701	15584.612	311326.122
512	f0698	spot1	63155.400	54047.400	39919.017	6108.622	25913.916	3047.250	90954.267	152871.167	262470.664	4136.408	2612.064	8435.753	570712.565	46760.421	23369.870	16832.490	304238.268	14531.620	25646.102	6969.367	13104.162	18928.733	10730.268	31382.738	643373.894	30645.402	419792.120	34508.712	31152.288	7870.675	11165.732	4221.614	146763.585	16102.138	44804.976	10517.964	27289.160	3041.975	378506.058	51969.829	82792.601	3926.828	25895.064	20085.480	428121.026	24950.693	367667.542
800	f0699	spot1	88576.882	10667.689	53301.513	8214.819	22251.394	11172.818	148896.940	196066.726	170713.027	37829.919	3008.997	10870.484	395292.465	577452.321	40261.394	32376.393	269707.124	16418.227	32933.190	8579.810	12674.036	19775.630	15376.303	44712.230	413487.065	87356.704	328000.586	41564.485	20081.274	61178.430	8517.537	21039.699	8217.541	291498.366	58048.870	8760.906	27410.323	3266.888	28942.842	21441.718	84273.579	4604.937	22462.343	19325.857	11705.709	160847.484	391640.167
1088	f0700	spot1	96264.201	9455.133	7236.947	6738.407	8718.216	16983.926	31565.628	289284.221	40897.212	96587.004	4209.516	8392.113	715935.599	63176.059	72349.718	13465.366	286875.463	17142.882	39405.640	11306.884	20657.738	6357.959	24389.792	8239.977	697454.096	39961.029	479086.678	51151.123	29815.050	8458.932	20078.933	7578.201	147016.697	17450.281	48233.728	11272.690	37112.706	3094.958	440094.417	64155.658	91447.627	4813.183	23124.575	21307.314	482243.857	26018.465	357191.170
1376	f0701	spot1	115020.415	12136.186	78071.923	11659.996	28808.279	11898.971	187864.066	228727.297	223291.536	55883.430	4844.278	14167.434	782849.607	66838.300	99728.015	18819.875	313406.358	22718.296	46237.072	14579.895	22293.651	8581.879	24431.534	9966.965	680404.275	36318.107	609469.003	64216.568	34553.108	9932.534	14168.461	30770.038	193158.288	30186.656	59322.641	12962.309	42238.065	3963.548	469038.381	73939.063	109741.631	7118.646	24312.709	24871.390	542342.473	34216.120	425773.286
1664	f0702	spot1	60674.212	41864.952	78660.496	12718.037	24646.026	3491.437	151695.546	205171.048	200516.133	50578.578	3631.068	15260.896	358469.831	583153.836	51779.648	38340.161	250953.820	15369.835	44840.899	12757.275	12776.840	20256.288	18976.582	42067.083	429146.323	93337.902	343637.945	56422.019	15744.089	48301.959	10231.005	30843.471	148852.248	25187.277	58579.061	13481.813	35376.264	3598.038	294071.661	41585.096	58573.223	47124.460	21405.031	20005.045	269184.411	91731.505	250021.236
1952	f0703	spot1	100762.325	9209.396	79050.203	11497.710	22016.149	10192.590	169672.332	143922.931	167514.856	55626.366	3134.227	15174.723	374043.508	509549.916	60446.334	48113.066	290367.079	17683.590	59157.851	9915.029	12864.937	22299.369	18730.719	58471.983	24578.920	185232.657	42991.275	45181.665	2657.098	98631.855	5754.638	42323.872	11619.854	212011.550	47202.797	8741.565	31232.517	2275.614	24372.408	17324.647	78652.178	5388.405	26414.977	15012.683	10944.646	151996.069	360944.347
2240	f0704	spot1	106004.756	12486.805	131539.076	15942.020	36992.978	5102.158	285241.409	25690.024	355305.789	7426.593	5964.234	16455.734	735207.521	72482.157	144548.822	24894.832	298650.025	16604.306	52615.422	17602.406	21165.800	8036.563	17580.781	10909.612	746605.818	40754.598	638913.775	75368.083	26351.177	9684.059	16592.244	47430.918	175311.136	22040.100	48170.924	13139.313	41454.272	4247.107	505246.831	60694.546	114086.338	6590.804	22069.538	22153.471	652383.973	34898.849	363993.482
228	f0705	spot1	97342.104	9251.545	64112.614	8530.638	21338.237	12296.250	132066.479	178177.673	179124.538	41502.513	2110.315	14763.059	52574.709	1026259.681	14564.659	60256.946	301342.766	16722.714	46549.624	7357.410	16246.703	22028.678	13485.135	34224.427	72790.351	187000.629	75076.577	46781.690	3039.315	135865.418	3727.431	30646.031	12190.505	235579.907	64099.152	11066.167	30525.799	3337.624	72739.413	25655.465	86930.132	5045.585	33605.272	18701.732	28542.847	162325.653	440419.998
804	f0706	spot1	92457.762	10147.033	90401.035	9691.635	24485.800	9968.245	201989.097	233995.120	197569.031	47699.574	4954.143	18969.181	435757.445	691000.377	67643.142	62063.391	282810.528	16322.486	58541.536	12678.753	12266.448	22158.580	9319.501	113324.326	452869.398	124607.693	464002.620	68723.542	19093.022	55760.431	11716.991	36952.963	86920.712	155972.650	56778.240	11539.249	33245.985	3889.307	340580.004	50563.895	87213.645	4542.339	28940.406	22011.544	264967.710	93737.390	387690.272
1092	f0707	spot1	99245.973	10524.382	67183.985	9924.212	25549.017	9850.020	151387.864	190763.033	233341.269	51305.686	4798.368	11920.897	708174.074	89798.590	75110.708	17207.114	272285.054	17817.871	46207.855	14265.118	22323.499	7958.114	20142.841	10129.310	612965.463	34149.840	536365.748	59095.332	32872.976	8715.883	11480.742	36878.798	164816.580	18822.885	53851.028	12143.827	34067.176	3468.164	526735.398	72373.358	90541.432	4429.109	25296.608	25711.340	520657.500	27384.096	394616.138
1380	f0708	spot1	103306.013	10719.928	151187.236	16468.690	45219.842	4277.208	326854.536	30478.283	339032.031	6292.103	5543.285	18807.226	769087.190	65348.341	137881.215	23709.478	261418.425	17651.383	57565.297	19332.694	20041.930	8062.654	19305.868	10281.847	640726.444	33703.721	706534.606	71922.136	34448.244	9714.437	15899.556	45659.314	188859.759	23446.291	59857.242	13551.679	27429.301	42949.398	504331.772	79738.178	119074.942	6379.635	31665.391	25015.482	539233.607	30501.222	286377.179
1668	f0709	spot1	82368.786	7563.982	131369.447	13461.855	36410.592	4058.387	244374.382	22041.057	300304.343	5852.966	4871.739	15666.033	585268.677	55021.344	103599.113	17554.458	240554.714	16676.612	43259.589	15472.481	18462.210	6516.105	16617.002	7965.345	576619.283	36639.486	530929.005	68735.684	24806.831	10552.303	20369.366	12400.418	149380.156	21239.545	51636.735	12806.172	39451.966	2969.682	438503.206	62557.705	114064.410	5438.197	24181.947	21615.964	518945.541	29846.027	375906.929
1956	f0710	spot1	103594.297	10310.645	151113.883	15720.051	44536.710	2938.298	260193.110	28126.054	336570.964	7296.361	5045.397	14375.808	733866.075	67880.159	124171.601	19200.516	302280.096	17310.034	57450.873	19605.345	21541.689	6602.843	20004.335	10738.386	677664.663	46188.521	601128.925	79937.021	31409.188	10654.051	25448.438	12169.610	119492.232	187644.150	43818.815	10708.232	41225.401	3782.191	384420.380	56693.990	113700.849	6560.953	26343.449	19004.208	556810.150	32694.021	322710.630
2244	f0711	spot1	73730.556	10125.238	121897.239	13396.346	27882.746	4155.377	253983.437	37295.125	197440.071	36562.174	4864.035	16618.991	531514.932	51003.755	99715.807	16787.506	227342.696	15942.225	49831.328	15357.639	13826.627	7487.247	17376.819	8759.355	531896.383	28564.261	532524.724	68781.410	15851.434	7481.379	21030.480	10578.072	94928.807	150235.697	41484.071	10400.496	33146.571	3689.234	258232.538	39228.826	92816.499	6177.080	24445.856	21030.347	330302.412	93609.225	293379.854
232	f0712	spot1	52455.319	5841.468	51920.157	6380.963	18456.257	7410.720	28997.565	265572.464	211358.314	33663.324	3673.458	9317.153	579195.700	53226.146	52039.680	8295.758	233457.163	11838.310	33532.369	9229.136	19727.057	5370.537	18677.589	7444.577	572435.774	28043.880	517717.041	52264.452	16544.708	7223.573	13131.010	7401.312	158705.472	18105.034	50148.059	10107.003	31060.284	3243.939	419180.273	58147.258	98371.712	3367.058	23454.735	17667.844	402904.473	26097.179	347989.790
520	f0713	spot1	113143.256	11006.610	8970.209	6759.576	23925.312	10679.048	167880.808	266265.293	16812.761	105833.573	2936.967	18152.370	264085.889	733785.784	21671.357	94233.401	362681.506	18830.117	44931.141	8150.886	3662.327	39321.817	20112.058	45547.621	84107.518	491895.624	96830.774	59169.092	22308.963	64258.884	5297.662	45570.640	134397.062	181545.957	44442.085	9590.608	31110.276	3355.407	78842.744	23653.574	101237.203	5239.905	25434.677	19433.001	261193.839	101352.874	481869.604
808	f0714	spot1	129778.657	13600.391	19884.602	7649.125	30794.624	14709.741	238534.269	276520.289	42545.798	110822.926	3312.565	20378.295	330198.754	856671.741	26484.272	105303.598	363067.308	25969.823	49305.181	9133.581	3718.029	44680.304	23212.785	57230.153	112999.462	567712.538	128304.519	51419.005	30717.662	93133.649	6182.292	50365.272	121383.347	161310.051	44206.286	9397.479	40054.269	4773.116	100384.888	25972.258	105133.889	4777.531	31857.464	24515.810	286548.483	111260.483	493112.205
1096	f0715	spot1	112237.539	13037.374	154425.094	15227.026	31395.389	5075.566	304079.578	29588.008	370713.677	6333.845	5233.572	18724.687	812641.762	74216.883	119591.585	22043.209	329967.133	21928.767	60378.535	15531.388	16636.628	22857.303	13532.374	58583.941	506816.619	117285.529	459434.160	72195.982	41189.959	10365.846	24877.207	8999.303	195760.930	22039.847	86946.061	15028.863	49003.073	4758.867	465291.273	66866.356	131381.854	5729.468	39045.844	28675.611	19925.128	208121.706	359156.886
1384	f0716	spot1	122428.215	13036.347	105369.837	13241.087	34532.506	13312.496	189208.142	246320.570	269404.688	55139.524	4789.737	21816.913	512731.963	762879.544	88341.366	62809.399	335263.706	21919.139	61358.673	16373.795	17173.859	26360.671	21321.914	51834.569	625974.270	106589.342	450704.811	63049.600	22712.765	67041.709	16518.863	42028.567	123209.992	210245.836	71282.555	12807.238	48489.139	5410.765	81025.180	26185.633	129444.889	6986.625	27821.294	26191.519	281163.284	121001.856	537777.953
1672	f0717	spot1	95288.183	9944.487	128453.699	12825.471	25606.964	4133.191	279589.604	41426.445	296008.451	8241.839	5045.868	17769.440	649564.434	56047.718	125190.139	21703.127	272402.947	18882.093	50257.112	16203.346	22159.977	6841.923	18021.539	8202.228	562270.550	35316.117	573570.438	72303.223	28604.116	9428.869	26627.786	12090.026	128889.748	16302.484	59755.536	12020.968	35722.049	3597.999	479742.197	69866.958	101959.825	5079.032	29302.367	25444.778	272984.386	98565.827	386691.976
1960	f0718	spot1	103951.251	11391.225	169875.564	15794.877	41717.945	4403.915	350405.779	30464.589	361277.325	7055.586	5483.741	21063.256	471930.130	686261.642	100885.281	69104.088	336224.601	19420.269	73932.012	19467.085	13968.269	23286.838	16795.331	66211.296	511062.281	101659.114	508822.678	88184.338	17113.167	51217.592	16614.646	49872.037	113879.195	191717.288	75350.811	10922.282	39413.493	4040.792	35631.284	18438.290	121083.107	7445.171	40016.743	21756.772	605329.544	32603.004	441717.936
2248	f0719	spot1	75376.413	12123.664	112183.777	16213.386	16328.972	7855.395	207293.597	267706.470	206176.071	39118.295	5846.019	22514.386	350050.182	531131.220	147041.475	24982.218	210264.616	18734.296	68095.070	20893.445	14790.523	10256.566	30903.120	11983.803	588913.615	30114.971	687088.938	82922.028	13685.211	12004.074	30487.501	15110.689	101679.175	175724.144	48318.669	10890.917	43028.146	4356.639	476677.247	64962.711	109375.352	6558.570	26400.003	24337.312	652082.066	40986.185	339228.709
236	f0720	spot1	79844.313	8119.719	71138.997	7641.285	24014.687	10482.492	169539.598	243969.240	226086.516	47057.139	3928.238	12818.504	421676.692	688879.126	49613.911	44648.453	292405.376	15335.344	44731.835	11098.929	13996.246	23293.136	16824.797	44615.318	494319.568	89778.532	626252.389	63424.251	21745.809	11399.480	19790.017	7527.993	188816.398	19817.110	49780.537	10282.634	36323.254	3935.600	485993.290	69059.176	101918.139	4160.785	20296.724	17166.057	444698.240	29603.956	345646.979
524	f0721	spot1	91818.649	9043.932	79381.283	9576.437	23080.081	9143.778	172474.366	269811.998	229491.610	56495.749	5256.505	15069.191	799878.675	62659.742	107249.767	18815.422	351174.492	16840.646	54247.602	14326.612	20333.206	7129.643	24907.572	10323.800	729569.980	32160.084	726670.790	75582.282	22026.982	10318.294	14468.188	31210.165	173464.461	18885.605	54765.570	9521.391	36679.302	3860.199	455616.648	67139.533	102579.851	4052.265	30395.853	20649.556	499539.113	26471.668	349076.809
812	f0722	spot1	126098.180	15878.707	130104.262	12623.598	40676.070	4301.920	293584.115	42587.675	308804.716	6853.962	5444.941	16249.512	798635.399	121069.232	104031.408	25418.429	387598.292	24639.487	56828.370	16212.661	23160.790	8255.814	16616.859	11865.811	686698.783	36708.792	730353.851	75627.256	34373.546	12668.009	24611.561	11367.514	179808.017	29771.623	58656.169	10650.359	43738.312	4163.346	450150.221	63360.131	115228.534	4439.686	27191.219	25362.512	539989.706	37824.315	387008.825
1100	f0723	spot1	111758.038	12775.707	132174.789	12796.201	50758.314	5340.846	286221.850	30107.214	307243.543	6027.500	5631.332	17389.897	842373.814	73634.726	106036.378	19686.554	331371.231	21377.326	56969.855	15734.084	25462.459	9038.652	17699.723	9320.128	688017.508	37526.170	637634.411	74302.293	39950.328	11098.558	12891.331	47438.843	176979.256	23429.765	68267.873	12159.103	45478.252	3938.347	372903.128	50337.389	119279.217	4599.520	29563.280	27815.583	563538.930	36405.590	410837.797
1388	f0724	spot1	111650.571	12980.360	151050.474	14474.162	29187.384	4100.013	312324.376	31431.577	356026.558	6774.747	4701.016	18794.850	865218.232	80038.838	139606.119	27281.822	346033.661	20530.987	61663.078	15373.368	26269.604	8764.787	19069.644	8199.679	555985.941	101255.826	476202.895	67960.718	19886.514	56176.990	16290.919	40984.967	134738.263	116820.203	71404.819	12095.473	46532.129	4477.832	542293.171	74931.872	125675.763	4992.944	32954.885	28227.366	16982.513	207340.644	404064.876
1676	f0725	spot1	87237.260	9493.239	149365.551	14522.542	38922.729	3504.279	273539.706	26545.942	308673.180	5834.370	4629.387	14972.097	682592.630	65724.816	113211.809	21409.535	288911.207	17399.785	53893.515	15667.660	22958.150	6985.046	19333.592	7138.897	511955.118	108768.817	405757.827	64933.214	16798.023	48596.064	12241.371	36570.006	20485.827	302779.566	71439.643	11553.366	45379.810	3413.290	125203.423	25451.066	112004.482	7084.460	26053.467	22038.984	65305.522	181863.479	409961.300
1964	f0726	spot1	99079.361	8290.856	102760.801	12836.724	26403.400	11476.901	183117.059	227188.589	206920.638	51103.221	4816.692	16913.023	505995.721	98635.650	76725.509	56204.427	278478.754	17190.018	44657.751	16410.850	21316.904	7483.642	26980.304	13333.238	561124.828	37143.976	572553.346	74153.344	25814.370	8620.023	30552.205	12102.147	125555.916	15615.570	51058.694	10921.702	32127.136	3499.449	418430.184	60259.449	88858.730	5634.271	16655.339	287015.719	416491.060	24348.421	314107.979
2252	f0727	spot1	70279.334	12204.907	148445.388	15910.180	22231.569	4915.491	324733.082	28768.109	257168.146	9660.184	5827.156	18019.932	591065.697	51161.133	141937.882	24784.404	215379.388	17670.021	60246.129	16970.977	14814.852	11723.375	22292.920	8924.802	390708.212	73185.855	468029.601	75244.287	9182.571	22611.958	15089.840	48680.568	12251.518	303593.020	60105.773	9020.799	34110.843	3724.654	35683.119	22144.619	94626.214	3401.807	28675.414	19851.817	16017.122	221664.192	328120.030
240	f0728	spot1	89646.769	7400.986	62769.181	6951.310	24677.862	9304.961	148426.945	174173.638	217792.570	38886.048	3914.879	13204.708	460672.731	664929.661	53355.822	41732.371	256789.411	14863.836	40245.560	9219.109	13755.726	17917.059	14643.242	37297.728	487004.972	82348.753	435123.779	62469.346	14335.206	52359.921	10152.231	24193.056	98960.932	80846.680	51571.467	9370.388	40766.733	5099.458	311567.968	61404.722	76181.381	3789.898	28433.374	14034.076	205949.010	83992.166	372114.198
528	f0729	spot1	95035.444	8555.942	120744.690	11812.370	40769.493	4405.060	271365.438	48341.970	322429.314	7712.700	5353.396	14976.945	807130.548	139675.474	110591.164	22395.581	338854.471	15229.788	59272.472	14684.157	23082.343	8524.366	18446.954	12417.416	680868.823	39433.702	686079.496	72570.877	27208.928	13702.726	26257.784	12381.863	189991.875	30776.563	55497.197	9928.330	37826.528	3932.052	481602.250	70324.647	117582.070	4441.578	35213.410	21309.150	472152.512	35966.550	369167.884
816	f0730	spot1	93114.723	11139.796	84680.189	9891.908	39948.172	6196.791	180761.070	272952.656	194493.468	47128.971	5512.687	19729.832	823975.231	136847.731	99531.454	23772.973	303228.926	17457.048	54088.473	14273.952	30084.809	11157.488	23808.472	14042.878	618876.682	34482.394	714508.185	74449.700	32645.640	12387.320	28792.838	9250.683	192717.641	29793.431	55331.678	9749.993	43140.298	4692.425	472538.103	68573.709	114536.812	5191.440	28698.136	24081.400	503109.154	33136.045	349175.303
1104	f0731	spot1	68669.309	61430.479	105785.476	11583.093	26812.800	3506.285	184407.022	260015.760	254568.813	51963.350	5214.180	22548.746	521218.483	697845.961	85745.807	66769.888	313631.294	20236.786	57694.071	13406.350	15962.976	23665.664	22607.777	58823.089	513319.098	83901.264	512201.317	74643.584	15491.253	48547.727	14970.687	36381.552	155281.242	21035.750	62153.109	12358.553	22285.859	34509.563	429211.802	67017.890	58277.425	42786.602	32675.724	27709.099	318841.063	93522.488	262610.994
1392	f0732	spot1	97268.816	10559.946	148786.678	13799.008	50420.483	4543.919	259154.796	26624.088	311755.177	5512.828	5610.821	20976.320	769621.330	66991.121	114180.420	21852.383	278025.601	17878.610	54367.396	16513.465	20818.012	8360.414	16105.747	8193.447	613753.446	37272.134	637650.276	74634.346	32722.056	12691.399	27891.926	13936.018	175291.703	23386.656	58166.582	11473.703	44195.215	4071.758	449731.626	68785.407	113290.848	5551.488	26375.306	22176.540	518798.092	33296.431	380088.079
1680	f0733	spot1	95871.730	11188.013	146576.128	15537.071	47591.969	4062.692	266993.342	25865.696	396864.330	6936.570	5537.290	17723.465	719905.794	63103.141	115219.813	20795.822	270156.861	19156.094	53616.645	18725.460	27873.850	7885.045	17258.444	6786.757	791354.299	48364.989	592657.845	73047.779	29650.858	11135.162	25728.333	11707.618	170909.638	22190.312	60161.255	12671.274	40960.553	3974.836	404846.519	61144.548	93438.414	5562.498	28651.292	18839.345	524404.954	28431.027	382432.390
1968	f0734	spot1	86491.550	9522.841	147118.235	12947.896	39236.072	3171.564	273556.238	25967.068	275149.152	5406.442	4911.704	16427.596	716378.277	66815.855	125449.915	22136.606	299282.079	16899.788	53418.370	15736.586	21548.760	7111.660	18588.501	8614.936	46993.702	416172.065	404720.407	77263.457	15143.563	50098.579	15476.793	42623.075	103227.718	79850.583	42711.588	8298.798	27999.780	3312.257	338257.006	51874.252	101121.875	5008.742	24875.044	21152.543	389336.162	56070.541	290790.487
2256	f0735	spot1	27681.746	9048.157	88465.952	10780.749	6438.633	5309.654	170886.261	115532.409	83071.994	18609.468	3624.206	14980.412	184358.242	220444.187	58245.319	43648.060	82262.396	13625.703	49813.954	12903.175	4820.042	11097.264	15323.420	44745.528	109361.483	21958.210	411663.751	64261.621	22771.740	34412.469	11852.292	31596.119	68528.946	127097.439	38365.332	6634.537	30560.418	2846.174	261598.525	40733.722	75824.889	4401.804	21146.024	21055.276	230214.636	85645.913	204808.068
244	f0736	spot1	95527.512	8750.400	52326.531	6822.480	25145.350	13165.870	110228.069	159171.621	240371.246	42200.965	4295.826	10084.052	773099.948	72026.315	74064.893	13880.788	282918.495	16696.805	35568.611	9835.143	23742.837	8760.011	17283.967	8082.323	647967.516	33639.344	553035.369	56412.657	28072.012	9811.721	17330.905	9453.684	134596.981	139576.624	59636.223	11999.894	42131.304	4867.699	394242.935	64868.859	118584.948	8173.545	27811.597	19874.318	11577.116	212055.340	388234.589
532	f0737	spot1	91496.539	8952.392	116272.426	10849.771	38792.846	3578.195	254631.032	25201.566	288405.509	4912.769	5006.496	13462.571	680723.774	61709.847	100476.344	17692.431	289045.295	14653.904	51038.566	13522.893	21748.561	6869.240	16684.329	9037.301	612332.076	33867.066	661728.333	71212.800	27710.812	9279.897	26012.790	8830.847	193347.018	17853.124	52136.567	10162.551	46924.856	4163.796	499717.106	70089.308	106194.527	4754.810	29855.933	19771.199	425471.918	30096.519	332374.971
820	f0738	spot1	97742.282	11175.339	73673.741	8671.642	32986.836	14407.404	173194.241	213542.404	236383.762	45352.223	5156.823	16916.618	824790.043	70614.069	100163.047	19699.718	300230.103	17973.036	42549.529	11533.308	27478.738	7831.588	22431.161	8560.713	607123.034	35648.642	666264.850	68407.373	36644.607	9546.086	24045.525	11112.672	191675.419	21556.023	57476.928	9350.591	27616.364	5408.625	330666.374	70512.441	119582.617	4801.528	28073.887	27088.279	519526.478	30783.164	365341.166
1108	f0739	spot1	100209.174	11746.281	140726.496	13117.008	44717.797	3849.627	294077.790	29104.186	360544.519	5455.401	5579.718	19994.634	819736.839	68392.549	119160.024	23459.749	319895.535	16110.044	52717.160	15853.973	24792.676	8864.439	20398.541	9311.812	546196.769	92269.868	753068.415	81706.488	26850.014	10186.388	30304.589	16464.294	198592.126	21346.376	63460.942	10980.209	38570.909	4588.827	593662.936	76311.805	140830.156	6125.096	25665.525	28428.117	503393.604	32155.526	404836.408
1396	f0740	spot1	61957.054	46650.958	94944.593	11345.334	8255.921	3347.429	174417.122	229937.286	211496.844	43035.809	4468.065	18233.186	415474.615	589172.143	82379.100	61206.172	244106.508	16273.869	59112.903	14325.988	12808.575	19163.438	19576.586	48659.327	444843.434	80481.064	438258.167	63387.740	16636.337	55456.563	17248.474	39010.349	142496.502	21206.014	64376.638	11075.250	33054.852	3993.570	405911.097	57126.488	61848.203	45433.294	25483.741	28222.794	16155.103	171525.596	242359.886
1684	f0741	spot1	102229.054	10185.529	86511.951	11162.772	29070.153	11695.271	160577.412	204057.263	226927.611	58417.154	4984.918	16065.073	713941.230	92830.655	99971.129	17140.499	273418.428	17174.088	50490.011	15370.888	24265.205	7386.671	23381.416	9718.796	577059.430	40194.253	526053.888	68238.219	27729.947	13012.264	21547.695	10633.977	147133.781	27431.464	57632.127	11469.002	40017.110	3771.396	449311.876	60565.386	116412.917	6171.920	31691.565	24659.370	486569.045	32841.566	381652.568
1972	f0742	spot1	75556.481	8742.358	93976.143	10443.791	18589.262	7307.833	152683.071	205411.026	56222.929	83514.968	4556.415	19001.278	343425.312	515772.455	73916.425	55704.228	255163.217	14052.315	54914.727	14522.441	10600.070	16188.101	19816.246	57726.401	411060.511	72938.536	438644.909	94628.458	9876.746	32500.442	14192.476	37853.814	12998.798	276537.523	62508.083	11177.653	40510.532	2923.012	30446.360	21122.801	110224.855	5626.109	32966.921	20255.299	14355.523	200570.005	355938.744
2260	f0743	spot1	63087.270	8264.533	21204.837	8925.955	7680.865	8416.613	40835.497	293301.214	53103.965	63521.494	4493.073	10919.282	491700.585	45085.080	91332.142	17370.651	163755.221	10811.063	55105.067	13368.141	16420.579	7673.061	27511.883	7782.125	427151.092	23951.814	404441.950	48300.056	10375.210	26278.010	12617.101	34862.846	89700.865	62098.551	43485.747	9491.523	28006.481	2995.710	320615.049	47027.554	68768.353	4576.916	22654.396	16155.516	285699.189	50500.430	227841.080
248	f0744	spot1	83556.426	8506.620	122676.773	12113.192	21423.553	3878.077	279194.779	27179.101	284271.458	4999.012	4194.194	14746.829	425528.622	615918.455	62682.880	48539.855	273452.617	13058.061	47323.545	12414.261	12254.336	19515.581	12601.029	47069.101	411028.075	94270.980	523073.699	68756.484	14141.156	51456.907	18841.312	6775.951	120559.779	187075.853	56424.817	11000.405	38613.047	4594.902	377706.219	60860.047	110774.347	5217.144	28108.782	17235.479	278699.187	100290.060	384383.357
536	f0745	spot1	83946.385	8922.618	67545.487	7428.284	22553.635	11309.410	139581.516	210513.674	181462.344	40902.113	4281.099	12331.288	670569.598	54262.754	70815.367	10905.368	264436.059	15124.539	42446.956	11974.250	18320.681	5148.582	20229.609	8221.216	555119.290	30518.679	620199.978	66447.452	25863.464	8128.023	18956.544	8023.848	203649.244	19020.444	50117.610	10716.774	39856.930	4030.926	461579.685	58945.815	123959.531	4883.336	27230.141	19773.161	429485.059	28281.434	317608.935
824	f0746	spot1	79917.100	9842.842	10940.963	6298.425	7309.917	16389.626	42504.639	386385.979	35432.181	82657.111	5190.175	18082.776	460505.584	686992.208	76674.717	65008.559	277170.890	14398.573	61239.391	13474.217	12893.551	21732.196	23727.820	57405.808	410402.333	84613.409	558305.699	90491.594	16023.056	53939.404	14869.187	39392.656	100935.331	191713.450	55488.679	9579.970	42621.477	4948.979	408293.595	58966.233	107925.732	4491.668	28833.576	26180.763	328436.902	122364.075	355818.041
1112	f0747	spot1	124054.823	14166.492	124382.973	12205.628	39929.285	3433.383	247801.135	24314.511	316155.132	5304.639	5325.766	17557.334	709232.910	54844.493	109372.084	20852.334	418806.257	18771.679	54741.641	14202.673	23938.186	7155.086	17266.260	8697.385	599201.365	29088.437	695530.264	78129.351	23317.907	10019.490	27358.239	11802.218	163258.241	20098.045	59718.097	10026.079	40428.395	3830.070	486384.485	65495.169	114992.713	4321.537	32838.875	22966.887	470195.553	30738.798	319854.995
1400	f0748	spot1	74694.472	9077.745	58432.804	8769.350	27346.365	11128.804	131188.962	169385.961	178499.272	39776.516	4256.509	13261.934	648760.659	60927.997	79942.921	15786.034	246115.124	15047.781	43184.157	12689.167	25621.354	6762.981	18899.736	8209.848	499685.169	28594.886	532619.997	63963.284	37726.787	9400.171	18699.289	8664.959	79201.244	143439.895	50816.890	9329.209	34917.082	3423.234	361624.160	52981.521	80816.921	4081.047	26885.665	21289.535	269136.477	87424.866	335075.633
1688	f0749	spot1	61171.435	7013.414	89878.728	10716.722	19321.054	6890.506	165100.036	218865.545	200093.152	40737.079	4541.431	13525.340	579644.397	50113.394	114956.900	19547.346	199197.937	11528.190	48532.631	13353.591	16914.630	6071.365	24682.848	8052.761	504117.063	27189.575	465130.501	63145.781	15266.240	9371.848	27774.201	9782.061	145443.557	20173.938	57509.788	9606.832	43816.256	3761.379	478845.629	65246.924	105373.547	3926.398	26223.246	22774.555	483835.234	26485.454	302469.029
1976	f0750	spot1	86021.628	9129.801	85879.855	9795.037	34120.700	14977.686	151620.439	102814.441	196031.869	53623.521	3195.498	13364.556	803494.671	71349.499	102837.065	18524.414	300622.432	14822.774	56011.393	8909.326	39981.138	10565.961	19194.202	4824.278	64265.647	180191.037	89948.259	55275.997	3787.918	106380.708	5245.846	45751.232	15501.798	276161.313	60420.821	9793.830	33577.294	3123.598	70422.551	24778.248	110514.916	5516.548	35432.022	22454.216	44279.137	174444.461	341574.363
252	f0751	spot1	77055.006	7900.143	53948.476	7009.611	21122.713	10516.480	139330.261	187757.339	175560.069	32155.229	3352.101	11086.192	360947.408	585960.135	38022.950	31050.489	206471.012	12593.780	35275.421	7855.895	16625.680	19906.799	14856.524	30177.199	419193.898	100083.866	383070.014	51136.291	20206.118	56638.619	4039.227	26546.698	105899.671	146692.714	42768.660	7393.345	29402.385	3997.002	234593.701	33812.758	84606.527	3580.903	21342.610	12890.857	194813.663	84406.388	233714.223
540	f0752	spot1	64078.083	6578.913	102446.497	9446.301	31447.872	2721.641	220659.491	23062.094	268259.949	4250.333	4366.326	10989.572	537998.978	44204.211	84323.226	14492.830	205662.070	10491.087	44572.446	10362.717	18348.601	5539.969	14989.536	6506.293	509204.879	24872.430	455584.980	51313.354	25678.238	6825.474	21394.055	7886.184	92786.448	120400.179	40957.934	7616.480	32776.254	3363.850	304684.197	47533.682	84979.890	4428.446	18653.206	16297.188	221223.855	76661.308	241244.832
828	f0753	spot1	68825.360	7182.695	67701.999	7362.061	19298.503	9707.808	152171.687	173008.855	186640.895	33904.126	3901.640	13502.129	400761.661	496495.182	59591.709	43843.200	202443.113	11648.923	41437.326	9882.538	10416.684	15523.027	15467.455	37092.668	405325.311	71009.223	445804.354	58624.781	18161.022	48749.958	15384.877	10157.515	78799.819	131713.829	53205.799	6727.067	24979.958	2752.435	76273.599	26398.913	78834.228	4262.433	28009.474	14585.822	29149.401	121412.308	315451.642
1116	f0754	spot1	85739.524	8079.114	88042.509	9966.121	26004.404	11243.659	163075.278	228746.318	229713.111	47152.901	4812.244	17460.684	451332.728	690920.492	76222.818	62703.982	270343.725	12851.309	57844.737	12297.296	15835.854	23739.343	20296.492	47820.565	461641.533	88440.122	507901.579	73983.487	16055.536	57910.061	28699.278	9321.078	109765.901	21282.458	41749.365	7325.170	33528.583	3245.776	270201.688	42836.015	93849.267	3074.995	28960.847	19291.275	225449.967	89435.804	276983.474
1404	f0755	spot1	51090.391	6721.953	25979.855	5988.959	27518.325	2725.350	88915.374	11766.138	227453.934	3725.888	2054.779	9160.531	519646.226	45321.224	25590.324	7220.073	191637.004	9991.349	20608.077	7073.225	14215.015	5060.604	5422.667	2594.424	411880.178	19865.348	203902.142	25317.650	18551.129	7410.040	9375.595	3289.252	121803.859	14985.587	43636.493	8317.958	31406.578	3123.195	433587.616	61073.018	94533.868	3359.944	24268.324	21902.311	412594.844	25585.222	267276.872
1692	f0756	spot1	72092.522	8519.906	122005.995	11852.905	33623.240	3670.205	218630.643	24192.737	296061.729	5844.700	5229.044	14504.217	619870.161	58273.719	104589.464	18712.840	221609.760	11916.039	46911.880	13053.230	17835.561	6209.920	17491.763	8653.677	541008.535	30513.711	568657.521	75455.274	22453.314	9862.472	23103.602	12287.486	88485.477	166219.225	52384.297	8936.857	38939.200	3645.380	313434.312	46874.226	105587.298	4121.700	29336.532	21998.715	266451.563	90928.102	285322.347
1980	f0757	spot1	63443.088	7547.983	9444.549	6686.249	19707.866	8880.887	128607.723	186143.086	201334.558	42106.757	4587.859	13055.576	570899.729	47824.528	104431.073	18756.127	190140.743	10333.265	50091.401	14944.996	19133.878	5874.600	21967.470	10287.796	483513.690	30354.112	571082.846	84765.279	26816.935	8204.371	28986.005	12518.932	119064.870	15899.266	45817.143	8722.682	35561.922	2737.970	363348.433	51488.417	88376.590	3222.564	27563.602	20250.807	408085.477	23642.801	260164.412
2268	f0758	spot1	49402.741	6666.431	112211.477	12243.167	25687.671	3533.725	131783.154	214605.487	242578.639	4455.167	4401.200	12000.645	483681.261	40272.415	77131.879	16156.856	152892.253	10665.304	51809.222	14973.112	14092.209	6166.556	22606.970	8761.532	413939.651	24643.544	602848.536	72043.091	17771.454	6722.494	21839.145	10396.564	65289.627	126097.570	44359.956	7879.317	24698.203	3155.615	257886.219	42381.481	75615.252	4194.979	20499.158	16450.535	239977.848	80023.573	229316.611
256	f0759	spot1	65836.802	6381.581	53563.470	6199.177	17477.899	10337.424	129095.407	97437.812	155205.108	34689.566	1712.565	9820.438	327260.521	471711.270	38528.204	35406.897	229019.342	11276.610	37277.560	4842.264	11937.779	18609.798	11282.350	33354.469	90088.265	84207.380	32353.503	26908.038	1656.158	81903.154	6924.251	16562.674	9378.484	230991.640	36772.447	8259.170	30069.024	3030.779	257940.096	42415.280	85019.802	3719.311	17876.325	13758.992	7296.622	142813.596	242659.055
544	f0760	spot1	45276.491	4966.205	35791.371	5472.854	12535.233	5099.851	87445.759	142691.046	140399.756	34402.643	2826.496	9226.048	515505.128	77746.215	60008.060	10289.157	165525.853	7503.305	37360.963	7406.217	13960.318	4176.443	17167.053	6271.581	313000.672	88519.646	336085.569	46499.471	10485.122	31392.177	7753.176	20003.784	81188.288	53557.792	25940.531	5430.147	24781.862	2620.004	224606.893	31659.374	69823.301	1828.043	17928.404	11037.990	198766.895	41029.964	178183.248
832	f0761	spot1	58009.031	6462.943	37571.028	6729.975	18278.637	18891.189	92612.943	224245.307	110054.935	43541.016	4142.345	10842.713	471645.322	49503.592	83933.483	14326.704	156641.354	8726.461	38676.613	10974.012	21550.140	6385.959	21761.253	7891.947	432046.805	20949.426	585740.477	62592.421	24126.511	5878.147	23327.397	9671.468	117530.961	16418.429	41641.186	5590.562	32303.975	3618.347	275500.650	34139.737	88193.359	2301.593	25822.363	14431.377	254658.771	83116.757	149787.592
1120	f0762	spot1	65054.732	6605.125	81867.164	9459.531	38809.974	3018.140	172639.081	16637.569	381504.246	5874.765	3267.974	11366.944	478397.196	44368.108	61699.845	14138.956	214483.861	10298.440	36496.767	9156.677	17806.689	4572.595	11685.968	4703.477	510414.960	111278.254	381447.770	53930.208	14581.102	40105.502	8308.488	27007.877	100987.273	148878.821	47849.801	7316.962	33589.840	4020.229	277979.798	42342.224	97273.886	3399.800	22547.599	15380.584	262677.427	85129.601	201056.689
1408	f0763	spot1	52340.018	5839.819	86060.459	8179.123	25682.230	2516.216	170307.643	26364.286	202140.610	4795.596	3081.087	11212.349	396062.777	63646.532	64791.334	14938.683	158720.561	7545.147	33742.160	9519.561	13272.086	5074.728	13373.254	7347.931	303770.692	19524.120	487727.459	54325.677	17544.165	7755.290	7436.664	7716.469	9838.807	182125.714	48358.338	5613.302	20283.193	2074.855	19467.940	13858.753	56054.993	3810.060	18868.395	13496.915	6156.397	102088.309	163779.294
[truncated: 1,197 more rows]
[truncated: 289 more columns]
