# Supplementary material for: A low-cost open-source SNP genotyping platform for association mapping applications
Source: Genome Biol. 2005 Dec 2;6(12):R105. doi: 10.1186/gb-2005-6-12-r105 (PMC1414086; doi:10.1186/gb-2005-6-12-r105)
Supplement: Additional data file 10 — Each row represents a D. melanogaster individual, or a blank. The first column is the name of the individual (or blank), the second column identifies the replicate spot (spot 2), and the remaining columns hold the intensity data, with alleles from the same polymorphism in consecutive columns. The column names for the intensity data are constructed from the amplicon within which the site resides, its position (in base pairs) in a sequence alignment, the SNP allele, and the barcode marking the allele. [file gb-2005-6-12-r105-S10.txt]

	individual	replicate.spot	es02.02472G.BC01a	es02.02472A.BC01b	es02.02560T.BC09a	es02.02560C.BC09b	es02.02719C.BC02a	es02.02719A.BC02b	es02.02815T.BC10a	es02.02815G.BC10b	es02.02942T.BC03a	es02.02942G.BC03b	es02.03327A.BC11a	es02.03327G.BC11b	es02.03366C.BC04a	es02.03366T.BC04b	es02.03435A.BC12a	es02.03435G.BC12b	es02.03536A.BC05a	es02.03536G.BC05b	es02.03659A.BC13a	es02.03659T.BC13b	es02.03707A.BC06a	es02.03707C.BC06b	es02.03766C.BC14a	es02.03766T.BC14b	es02.03972C.BC07a	es02.03972T.BC07b	es02.04133del.BC15a	es02.04133in.BC15b	es02.04220A.BC08a	es02.04220T.BC08b	es02.04612G.BC16a	es02.04612A.BC16b	es03.04752C.BC01a	es03.04752T.BC01b	es03.04984C.BC09a	es03.04984G.BC09b	es03.05334G.BC02a	es03.05334T.BC02b	es03.05363A.BC10a	es03.05363G.BC10b	es03.05471G.BC03a	es03.05471A.BC03b	es03.05525T.BC11a	es03.05525A.BC11b	es03.05891A.BC04a	es03.05891C.BC04b	es03.06023A.BC12a
17321	blank.p1.01	spot2	800.813	201.310	672.898	632.300	255.423	479.072	1438.600	442.561	3539.417	541.569	283.990	1310.144	31136.519	4021.136	1549.035	298.572	3457.379	939.695	739.338	192.639	507.714	577.575	0.000	0.000	5118.434	0.000	2777.340	1040.051	348.549	908.118	159.536	1646.766	442.711	725.744	1650.320	1408.761	180.232	16.967	5320.291	2152.844	433.037	403.027	288.900	1799.789	648.962	243.128	6513.989
5811	blank.p1.02	spot2	2230.571	2921.917	1617.533	1156.108	818.451	534.017	2997.574	2697.166	2518.300	1390.355	199.045	2286.270	115812.491	6854.382	1499.460	880.575	4700.115	2997.233	2920.950	768.344	975.631	1654.062	0.000	397.677	5274.462	0.000	4825.957	1396.953	622.234	3270.885	342.518	201.896	1969.763	1899.904	4473.431	2681.236	1261.605	575.933	11238.021	3759.690	1244.479	724.634	1180.291	5713.799	2587.030	783.190	12903.139
16021	blank.p1.03	spot2	3588.208	2177.726	3902.926	4138.418	1758.260	2085.965	9668.499	6991.969	7206.096	4936.578	1340.737	8718.269	260935.171	16916.290	9007.283	4424.754	12930.153	2463.151	6872.570	4279.191	1561.966	3062.143	461.817	1319.639	36476.914	2194.909	15823.481	4501.418	2409.356	6404.615	2615.480	543.829	2942.793	5170.497	5748.541	3559.663	2849.265	1030.701	24417.989	8501.069	3327.889	2187.130	2580.147	17593.327	5271.590	3147.875	20633.746
7411	blank.p1.04	spot2	3505.338	1762.743	3541.996	3132.756	3537.492	1753.398	6615.878	5654.535	21173.715	1591.996	844.151	7753.367	197132.644	10638.395	7389.270	2826.365	11771.467	2044.323	6550.114	2770.802	1880.347	4203.679	296.489	1185.085	24690.072	2607.294	15697.323	4550.881	1735.837	3793.882	1997.232	224.467	3449.840	1528.206	3738.068	2167.407	1636.340	635.539	17039.917	5890.314	2821.082	1394.840	2517.260	8243.144	3518.920	1981.384	8513.952
9011	blank.p2.01	spot2	2821.269	2739.951	4473.023	4071.233	1501.641	1072.781	9004.661	8364.524	10293.499	2681.794	759.658	7949.455	244186.637	12205.411	7227.322	3168.451	7799.734	3525.893	7460.847	3198.044	1005.188	3459.037	702.755	1359.351	14680.510	1456.986	17364.781	3247.648	1635.073	4817.175	1497.176	1800.499	4467.090	2599.312	5064.695	3813.903	1988.482	376.425	25008.119	8261.144	3016.254	1573.523	2740.855	10654.877	5184.657	1644.660	20985.523
4731	blank.p2.02	spot2	13897.773	4886.182	3622.189	3381.262	2953.274	1826.557	7572.096	5600.641	25009.022	4422.616	1118.043	6156.644	202094.530	90585.638	6210.718	2495.506	51836.380	6452.238	7068.182	3145.285	1568.355	3709.964	359.910	617.741	46096.142	6319.807	11167.521	3935.766	2849.705	5159.813	1010.523	358.374	10953.315	5147.381	6008.279	4694.417	4122.808	775.109	36856.024	8138.761	6059.544	2332.320	2357.819	9791.463	20918.863	2783.496	29457.406
9111	blank.p2.03	spot2	3525.921	3022.995	2749.177	4615.627	2464.852	974.513	11469.841	9594.062	17248.093	2179.041	1023.106	12440.084	274444.782	14375.405	10880.081	4054.207	15852.264	4040.041	7269.114	3609.188	1099.634	3465.948	425.833	819.292	26052.577	14479.948	24341.325	5708.007	1051.374	6270.627	2344.403	674.426	10077.870	9282.565	7657.455	4890.521	2434.203	1245.258	33417.706	11386.423	6413.211	2580.255	2728.272	14624.665	23278.186	4218.239	33840.661
22271	blank.p2.04	spot2	316.325	308.912	363.984	799.048	702.311	721.741	82.119	599.943	2560.442	423.493	96.286	339.595	31411.140	3676.070	756.878	97.224	729.451	772.880	985.463	306.095	592.811	1474.454	227.834	163.238	2996.153	0.000	1566.517	566.731	326.567	1217.152	7.955	1495.843	379.057	1481.022	525.853	47.021	537.233	99.315	592.838	279.253	939.765	50.932	314.733	632.061	0.000	78.255	425.635
11781	blank.p3.01	spot2	539.494	0.000	18.700	180.851	187.527	308.407	845.631	0.000	890.452	190.676	0.000	115.277	7620.680	995.868	500.372	0.000	530.941	0.000	0.000	0.000	32.587	0.000	0.000	0.000	1354.717	0.000	1640.865	0.000	0.000	122.784	0.000	116.211	446.858	310.390	87.818	302.308	17.011	5.976	1132.053	0.000	503.994	77.472	0.000	0.000	864.650	0.000	2093.289
4641	blank.p3.02	spot2	1644.494	626.958	481.355	581.248	740.595	342.506	1479.263	869.634	8255.351	679.268	143.542	998.213	68131.996	4942.397	721.497	108.184	5417.296	899.872	981.468	365.990	676.381	788.744	0.000	0.000	11807.589	0.000	2097.696	314.150	458.937	1532.091	56.793	92.525	924.616	809.883	567.468	11.153	410.880	81.344	1803.524	244.896	2017.626	499.016	0.000	162.943	9044.412	1654.265	2546.006
14961	blank.p3.03	spot2	4848.821	3425.968	5580.249	4938.082	3275.367	2614.998	10197.867	7028.678	31164.623	6589.521	1245.029	9331.606	303623.338	17546.581	9759.751	3857.046	19563.224	4331.316	9369.720	5298.970	2306.235	5324.699	419.436	736.538	90701.838	6901.769	14968.516	5380.833	2663.150	7925.428	2568.200	440.895	11000.455	5951.116	13509.270	5449.375	4816.344	897.164	95522.024	16357.143	8544.249	2953.059	4628.337	15720.916	15147.803	6347.624	63468.799
22181	blank.p3.04	spot2	4229.745	3598.764	4322.916	4125.522	3246.783	1901.924	7990.772	6491.311	28050.781	3238.154	740.764	6705.002	266588.833	19176.676	8085.080	3631.646	14267.311	3870.586	8642.720	3791.168	2119.600	5274.475	324.432	1223.982	49308.163	6080.092	11624.735	4218.240	2321.149	5256.575	2357.301	409.404	14203.402	26264.261	15510.098	5980.415	6837.861	1634.430	124485.570	20943.260	16313.221	3338.056	6979.306	17054.175	41512.495	14601.443	105130.764
19461	blank.p4.01	spot2	7248.597	3337.244	3530.240	4074.337	1785.659	1345.361	5810.633	3988.270	12481.154	3074.552	890.147	4361.750	179556.415	11125.584	5809.879	2061.615	20468.405	5729.046	6661.348	2829.240	1295.677	3404.172	163.880	788.075	21998.301	3479.452	7756.236	3733.716	2153.650	6079.214	1720.645	925.111	14611.881	11110.055	3512.635	3438.061	4474.476	849.800	16976.721	4826.245	9856.274	2990.378	2163.964	6154.785	33687.948	6226.787	24261.081
18071	blank.p4.02	spot2	6733.428	14252.079	4592.110	4522.824	2289.357	2651.670	8923.867	5616.964	8447.838	22375.875	746.845	6513.717	196539.909	214317.950	7187.081	3454.539	62441.530	7702.874	7756.882	4078.197	1922.644	8386.170	328.719	1372.996	15738.762	34039.367	11513.808	3428.946	1405.289	15657.153	2180.175	540.470	36942.865	11346.727	5956.021	6346.623	9799.143	1426.717	17765.178	7990.471	6241.522	17043.781	2183.586	12168.603	9308.178	31385.481	20735.550
18141	blank.p4.03	spot2	7949.405	6255.590	7193.916	5917.022	3137.108	2165.058	14380.476	9094.785	26813.787	4526.405	1682.512	10911.591	364130.860	21356.649	12031.561	6095.012	27413.944	6354.797	10954.341	5927.494	2419.561	5761.125	609.468	1175.566	56118.017	5798.438	21172.401	6145.938	2981.485	8269.782	4062.300	951.277	40202.819	11448.126	15363.490	8188.626	10809.812	2117.906	137178.089	22916.058	22681.566	4789.417	6495.171	22034.986	106673.655	10295.614	100881.098
13871	blank.p4.04	spot2	7973.589	4017.445	6681.518	4705.892	5542.677	3047.903	17076.586	7797.917	46531.117	4203.424	1619.288	10325.220	338888.428	23665.895	10000.376	5261.528	35784.396	4896.066	8293.153	4272.926	3979.123	7437.167	1077.726	1328.289	88566.972	6832.449	27927.415	6768.623	4849.021	7659.003	2612.748	775.936	22089.515	7090.691	7543.312	4378.344	7063.721	1363.647	55522.444	13463.103	14674.315	2161.673	3955.973	16415.926	8943.790	20294.090	31082.246
16971	blank.p5.01	spot2	9039.487	4599.262	5053.243	5482.548	4377.051	2405.906	9776.387	7678.981	38007.002	5298.055	666.710	11138.826	192343.245	25141.086	11583.894	4913.670	35949.209	7417.047	11106.986	4574.991	2907.964	6572.187	470.057	656.913	61484.142	10580.812	20373.376	3189.803	3876.798	11601.976	3583.041	396.761	9366.858	18239.442	12104.876	8146.855	6165.196	1166.695	31522.884	12058.480	9588.689	4781.346	4460.541	16353.806	17838.727	10751.117	48692.969
4091	blank.p5.02	spot2	3058.447	4502.802	6077.003	5595.086	2230.424	2978.842	14157.941	8552.702	11055.177	4074.257	2028.339	9681.520	87014.209	13853.890	10693.870	5460.904	8535.730	6593.470	10592.734	4613.181	1497.299	4887.774	462.459	1260.014	21364.049	3344.225	13077.794	6155.769	2437.096	8518.957	2801.086	247.013	19525.362	21077.050	12985.417	6239.631	7901.609	1780.962	102561.062	19960.007	14080.854	4476.450	5697.267	14785.582	25613.320	13915.097	80887.971
2287	blank.p5.03	spot2	7566.502	10250.200	5040.807	6107.702	4673.911	5260.984	9749.698	7139.332	29263.920	12659.282	1510.287	8561.330	161907.500	21837.667	9228.681	4053.637	21494.259	13956.538	13239.410	4811.669	4503.069	11623.962	661.928	1106.596	52066.934	10153.449	18561.954	5604.972	3394.088	11979.197	2580.783	824.846	10944.669	6244.890	9189.272	5379.166	4876.714	1453.470	46583.689	11273.181	9369.912	3070.750	4430.990	13231.467	18151.422	7145.207	34723.104
12911	blank.p5.04	spot2	5198.465	4114.545	5015.956	5208.026	2066.573	1861.680	8730.430	8119.994	17396.170	5096.952	1783.329	8352.963	115091.508	22578.572	10726.855	4751.723	19526.482	5048.060	9443.565	3601.997	2408.675	5353.929	507.896	732.152	43177.918	6168.979	21238.694	5392.106	2963.572	8341.832	2117.268	180.253	8194.603	11192.748	10362.995	5662.934	5618.330	1275.650	73521.033	14116.041	7155.027	2759.162	4927.267	17867.263	17748.582	5786.219	43547.129
140	blank.p6.01	spot2	671.486	818.478	1016.682	1542.563	575.558	1068.801	3715.489	1191.814	3632.990	803.096	731.461	3781.510	13692.695	3553.826	2139.294	692.327	2036.290	2466.485	2976.792	1006.229	936.356	2599.268	0.000	304.007	3079.961	0.000	4852.152	1248.775	172.863	2802.482	593.261	497.964	4495.256	2458.782	772.615	781.878	1639.760	582.995	1713.141	308.587	2416.969	1204.286	172.769	479.489	3578.994	2558.690	1731.010
284	blank.p6.02	spot2	630.526	1884.412	2130.867	2424.822	908.268	768.881	5126.385	3085.061	4356.091	1929.619	778.739	2513.921	16503.356	3879.602	3630.378	2724.982	1814.246	1705.359	4780.144	1568.800	1070.218	2260.769	0.000	326.749	2314.430	0.000	4706.408	1874.679	69.761	3043.841	754.435	94.850	1548.908	1558.567	1203.001	1309.144	379.721	734.259	5451.131	2239.876	2269.399	1422.461	406.930	1849.862	2158.348	2046.106	3914.503
428	blank.p6.03	spot2	1304.608	1591.487	1153.196	1152.668	434.179	226.567	3422.107	2490.866	4513.566	1206.434	489.235	2778.852	23435.053	2257.499	2485.916	535.922	2780.614	1711.425	2938.662	497.327	516.056	2088.388	0.000	0.000	4956.880	0.000	6734.793	1172.587	286.469	2450.044	401.217	0.000	5348.423	2487.638	2084.003	1700.297	1426.855	665.955	8932.621	3105.878	2872.341	1074.063	487.693	3027.650	5984.073	1491.161	6537.510
572	blank.p6.04	spot2	1740.838	3438.363	2451.047	2505.892	860.453	1296.565	4122.004	3117.129	4875.428	3044.315	413.960	3880.268	31717.469	5021.489	4830.396	1934.645	4729.929	4906.772	5002.742	2180.386	1330.860	2782.273	0.000	526.787	4394.492	0.000	7654.922	2104.590	431.314	4459.802	548.721	184.837	3895.104	2493.921	3405.581	2192.343	1999.913	944.915	9415.076	3325.018	2582.258	1495.740	941.598	5487.484	4408.151	1792.480	7400.176
716	blank.p6.05	spot2	2188.633	2445.936	3112.424	2832.449	1428.694	1937.307	6044.653	4883.824	5602.666	3000.820	1275.475	5673.770	66137.377	18549.684	7122.160	2252.171	5615.625	3623.509	6385.300	2250.776	908.072	3853.183	199.685	180.237	13457.771	402.694	8751.717	3062.118	1197.393	6469.668	1290.494	64.674	4993.202	3303.132	3442.309	3332.768	2842.891	660.349	11224.111	3889.207	4099.258	2028.363	1042.915	6596.984	7962.453	2709.176	8405.032
860	blank.p6.06	spot2	1620.474	2996.134	3687.719	4269.208	1089.135	1260.263	7488.745	4672.337	5794.594	1855.764	932.886	6992.800	77229.255	12581.226	6940.952	3189.966	5212.049	2898.103	6597.187	2776.265	1115.610	4651.586	249.968	355.087	10422.180	362.427	12402.982	3355.882	1039.840	4626.731	1393.268	304.459	3215.779	3401.139	4595.658	2814.255	1866.052	873.712	12004.560	6506.821	3441.543	1990.623	1468.892	9005.785	4515.382	2559.723	12663.764
1004	blank.p6.07	spot2	2098.487	3967.318	2873.116	3415.249	1880.103	1895.612	5737.084	4872.783	11346.657	4448.082	914.870	5639.314	60156.150	8670.274	6673.157	2990.343	7694.181	5713.492	5644.809	2361.154	2061.868	4986.237	303.420	869.031	17068.409	2790.048	11476.905	2892.591	1457.271	7803.049	1559.308	286.580	6941.819	4882.513	3640.749	2842.127	2938.607	753.300	10053.413	4508.678	5223.386	1905.327	792.746	8005.998	11648.212	3078.448	7109.026
1148	blank.p6.08	spot2	2205.706	3353.317	2947.350	3929.442	1254.937	1740.066	6203.776	4960.366	7544.796	4131.931	858.364	6709.205	41259.164	7346.539	7319.845	3300.129	4819.590	4051.754	7047.969	2603.312	1547.016	5012.730	124.841	662.512	8626.749	2353.146	13987.848	4271.362	819.443	5732.434	1358.502	274.183	6575.626	5238.524	4569.236	3635.902	3467.612	707.139	13908.099	7559.847	5284.717	1621.424	1378.938	9442.036	7904.737	3134.307	10201.465
1292	blank.p6.09	spot2	5025.598	4399.571	4171.034	5141.533	2084.455	1889.397	6075.720	5412.420	22570.623	4818.507	992.765	6615.477	64658.161	9557.722	7431.392	3275.851	14884.354	5894.590	7363.157	3437.108	2199.123	4456.881	326.785	297.445	38182.552	5833.845	12225.528	3887.742	2001.749	7731.589	1714.065	175.783	5748.467	6200.418	5248.463	4309.307	3159.706	1347.947	14048.500	6735.076	4618.608	2313.276	1708.488	9526.001	9752.170	3597.446	10604.670
1436	blank.p6.10	spot2	1901.411	3140.710	3753.324	3378.772	1663.255	1320.061	6820.217	4029.734	6338.364	3919.492	1196.721	5676.872	27269.963	6732.378	6058.912	2843.958	4305.502	3886.003	5813.557	3093.249	1719.638	3593.459	236.361	159.949	8708.828	3932.201	10578.555	3249.332	1553.099	6521.081	1666.237	202.674	3965.567	5611.485	4148.503	3031.088	2907.595	1355.876	11289.450	5399.060	3993.839	1988.902	1336.034	7793.652	6661.413	3943.937	6529.407
1580	blank.p6.11	spot2	1148.338	312.279	382.968	1047.975	246.466	443.378	2100.930	1885.928	5058.812	1144.712	377.892	2710.862	23506.107	7123.233	2075.646	443.221	3805.429	777.807	1894.962	759.872	210.395	1248.818	0.000	11.724	8699.782	4137.117	2217.882	1528.765	290.421	1576.720	232.980	0.000	1974.419	856.175	711.585	473.861	706.070	0.000	4148.075	2159.511	2293.345	216.750	311.623	3311.170	2969.604	827.281	1852.679
1724	blank.p6.12	spot2	1913.503	2461.519	3401.029	3385.027	1319.923	1642.345	4885.954	4566.110	5008.225	2624.369	804.680	4598.279	49604.207	7501.780	6325.924	2828.990	4999.543	2751.495	5477.307	2219.088	831.699	3382.288	77.644	201.399	8046.722	2872.863	8469.169	3639.891	901.653	4786.408	1746.032	129.521	3040.231	3969.378	3950.356	3820.512	2641.518	1275.157	10585.594	5186.592	4243.415	2022.729	1130.670	8098.535	5039.635	2445.950	8637.520
1868	blank.p6.13	spot2	2270.153	2652.719	3093.919	3946.143	1306.790	1872.390	4688.357	3592.328	8172.856	2973.159	432.773	4796.136	47752.477	22388.407	7040.705	2637.070	8364.290	2822.116	5733.299	2845.994	1091.306	3746.386	157.794	460.023	11165.513	3452.538	7683.576	3470.603	775.328	5535.262	846.769	56.337	5382.683	6001.024	3696.780	4343.669	2657.097	1756.139	10413.668	5109.295	4282.043	2658.039	1327.697	9127.423	8636.809	3441.173	6947.778
2012	blank.p6.14	spot2	1706.300	2597.101	3341.501	4030.709	1160.548	998.788	5308.678	4216.047	4265.829	2465.178	1305.969	5235.583	39318.972	6703.587	6349.848	2394.407	5698.591	3289.520	6350.189	2601.090	961.061	4234.965	215.541	227.315	6714.337	2141.190	8490.058	4180.516	1171.939	4986.992	1619.255	887.740	4340.284	4777.979	4225.465	3138.742	2838.830	1454.557	11055.227	5700.601	4053.530	2585.392	1600.321	9616.855	7535.688	2522.121	6720.585
2156	blank.p6.15	spot2	3158.349	3846.140	4647.290	5022.466	2188.755	2174.150	6694.647	5346.012	11799.665	3878.436	1314.268	7171.229	80017.488	16294.249	8682.927	2873.111	8212.454	4896.320	8081.545	3754.278	2178.545	5985.501	400.664	662.102	13958.394	3878.360	9669.308	4028.085	2085.458	8466.475	2187.426	1793.379	8534.432	11092.693	6099.355	3916.612	4391.295	1641.751	17472.403	6932.220	7589.350	3220.022	1889.370	12159.533	14768.577	5927.001	11835.769
2300	blank.p6.16	spot2	2367.670	2624.564	25352.652	6409.547	2020.412	1693.125	7587.190	6235.613	7996.647	3455.250	1539.780	7207.968	116189.560	14320.447	7636.323	3386.120	5518.492	3137.060	9243.623	3853.563	1991.977	4421.032	607.751	611.286	12405.280	3201.263	7103.951	3680.859	1620.847	5194.243	1887.330	8917.180	5044.627	7873.503	5113.318	4710.016	3786.514	2265.701	12418.398	7748.632	5361.095	3109.539	2145.427	10483.571	8820.852	3329.396	10242.113
1422	blank.p6.17	spot2	200.772	0.000	8.059	0.000	117.784	0.000	1075.500	522.049	8878.212	119.370	0.000	0.000	5131.373	2176.172	20.315	0.000	429.007	0.000	125.660	0.000	110.091	360.551	0.000	116.509	12814.935	0.000	2376.452	64.586	0.000	378.093	254.634	161.894	895.865	1136.368	165.300	0.066	97.211	0.000	1851.235	111.098	371.735	90.477	153.243	136.685	1008.350	286.746	1959.082
2861	blank.p6.18	spot2	954.367	182.658	2365.491	1692.223	470.875	227.707	4451.421	2836.894	2368.064	52.279	155.446	2518.387	27164.863	2780.221	3610.718	1625.518	1990.289	960.554	3660.582	1069.820	109.943	1716.892	84.709	79.296	3177.540	0.000	6671.848	1613.282	310.194	1528.279	777.964	284.518	3609.967	2621.626	1195.620	698.146	1630.296	691.434	5627.577	2292.596	2552.154	794.962	513.779	2784.928	3831.436	1024.857	5120.427
4301	blank.p6.19	spot2	1449.379	1004.562	2428.859	1875.992	770.042	414.480	4472.626	3858.727	7119.636	925.728	242.723	3634.271	42794.037	4988.402	3888.351	1025.946	4300.363	633.496	4666.265	1033.409	589.768	1857.782	65.404	272.723	5722.305	0.000	7995.477	2111.080	600.555	3188.263	154.658	317.724	4980.193	8385.362	962.135	1316.447	2046.791	710.130	5035.664	1660.707	4247.915	1283.578	276.282	2007.175	6524.817	4813.586	2497.725
5741	blank.p6.20	spot2	845.256	1223.451	2413.218	2393.523	705.217	490.308	5064.125	4138.027	2184.360	882.374	147.198	3602.608	30670.841	3838.753	3874.509	1509.561	2755.806	1217.719	4890.574	1372.263	108.613	1780.521	0.000	329.704	3415.004	0.000	7121.788	2434.772	236.805	2461.845	710.735	241.775	5625.645	4057.252	1147.484	1144.083	2354.532	785.282	7292.815	2899.779	3096.462	1438.930	702.749	3540.638	5097.091	2006.799	5645.143
7181	blank.p6.21	spot2	844.549	1428.267	1112.395	415.321	78.554	199.669	1693.565	1209.792	3181.673	338.552	94.576	548.501	8802.460	1456.378	1981.618	922.463	1038.286	1473.468	1430.429	266.946	62.218	509.982	0.000	425.892	3005.811	0.000	4574.812	446.739	0.000	379.145	569.506	418.177	2684.786	1163.109	566.786	484.863	1340.591	108.381	4030.911	1146.271	1098.892	3.403	122.285	666.934	3053.004	997.385	1914.922
8621	blank.p6.22	spot2	594.810	926.725	2401.072	1961.142	703.762	507.162	4175.143	3161.624	2077.809	550.630	473.788	3510.351	39517.901	4302.660	4128.688	1009.466	2159.508	1089.907	4640.326	1740.533	459.119	1677.397	32.719	418.409	5066.635	132.070	8667.075	1455.754	690.948	2589.817	511.484	236.871	3903.056	3388.322	2297.111	2270.990	2119.449	1182.544	5132.584	2165.910	3178.182	739.615	1353.872	6034.771	4248.344	1714.616	5153.537
10061	blank.p6.23	spot2	727.637	1165.776	2427.602	2687.875	417.665	385.639	5178.052	3614.434	10178.657	899.703	442.480	4349.121	38856.530	4574.654	5464.417	2286.665	3574.298	474.534	5767.642	2314.889	611.442	1785.558	28.659	359.719	16374.846	1122.839	10393.285	2285.774	825.743	1994.182	929.598	411.815	7134.800	4010.558	2544.934	1681.599	2811.292	581.815	6144.283	2739.913	5647.970	1557.170	737.766	3347.828	9552.970	3397.656	5592.738
11501	blank.p6.24	spot2	1299.852	1709.353	2439.399	2514.809	1039.013	1132.287	3829.663	2870.867	4277.902	1668.274	418.255	3195.660	43822.197	7184.901	4070.463	1954.601	3579.795	2099.582	4018.577	1350.676	898.018	3228.298	218.816	452.228	6041.934	2705.855	8708.018	2487.919	841.669	4558.647	368.820	259.150	3812.203	4231.546	3875.564	2625.521	2291.822	897.052	9506.383	4839.474	3522.259	1490.903	1541.835	7401.235	5656.570	2092.557	7620.811
12941	blank.p6.25	spot2	866.724	523.355	1871.749	1786.828	87.162	386.402	2900.759	3048.460	5667.706	825.241	74.968	2554.194	24070.668	3990.120	2468.999	1123.568	3260.955	707.234	1530.344	1445.222	689.515	1351.369	176.502	0.000	7190.633	3466.206	5201.424	1474.669	341.506	2350.711	244.333	441.524	5430.524	5762.396	1721.876	1577.432	2365.642	749.073	5894.782	3055.570	4662.873	1363.006	827.025	4616.034	7381.599	4916.907	3231.249
14381	blank.p6.26	spot2	1694.701	1586.464	2199.534	3179.953	974.177	731.335	4898.123	3486.641	3292.933	1527.707	614.605	4670.480	36786.329	3949.650	5109.162	2173.388	2669.401	2169.197	4544.616	2405.682	904.097	2393.610	65.575	320.299	5518.463	5338.129	7300.436	2571.824	860.552	3773.394	1594.266	177.373	5444.261	5094.818	3491.599	2507.291	2440.539	828.828	6803.181	4021.028	3874.923	2015.828	1134.419	7214.529	6841.493	3170.320	5768.381
15821	blank.p6.27	spot2	4038.040	3635.779	225.807	367.433	900.400	1391.816	1244.161	219.905	5168.470	2347.814	82.452	1080.753	19855.245	2672.394	530.299	232.425	3133.212	3497.588	1300.698	248.388	1101.022	2679.478	0.000	300.277	5444.524	4282.165	1236.218	523.864	885.036	4043.896	301.426	0.000	4891.638	6674.254	1858.726	1509.044	3062.161	961.271	4707.272	3324.138	5332.245	2473.560	949.982	4048.964	7860.586	3473.205	3251.274
17261	blank.p6.28	spot2	750.252	1554.638	2248.916	2563.127	745.696	1176.000	3209.065	2533.636	3854.773	2245.819	86.316	3912.081	28583.759	3731.383	4601.999	1946.050	1979.436	1792.411	4405.920	1417.911	1070.628	3165.844	21.406	0.000	4913.996	3922.660	6416.079	1303.683	397.493	3886.669	1140.621	126.239	2006.489	1939.442	2518.409	2758.093	1412.275	612.595	8423.985	4618.378	2936.395	1734.420	1273.792	5937.531	3415.402	702.772	5709.655
18701	blank.p6.29	spot2	1855.936	2399.140	1347.080	2243.915	851.623	1034.569	2345.683	1663.590	3326.777	2655.965	0.000	2482.987	18261.301	5952.376	3750.988	1129.969	4114.359	2675.322	3004.499	1825.839	964.359	3143.997	0.000	171.726	3074.589	2886.332	4113.272	1151.988	530.665	4552.922	586.216	312.728	7247.929	8015.965	2440.130	2590.760	3750.669	1187.985	6093.932	4237.400	7521.832	2024.281	658.149	5945.551	12072.627	5012.101	4433.884
20141	blank.p6.30	spot2	814.335	1067.996	3401.684	3434.684	1088.525	824.103	4573.525	4370.986	3458.367	2391.672	600.753	4895.272	47390.954	5482.592	6875.316	2517.135	2130.655	1543.941	6435.829	2505.482	524.272	3408.502	319.192	481.674	5339.241	2054.054	8436.247	2386.392	786.208	4179.856	1744.809	840.696	4651.479	4774.654	3835.573	3178.153	3317.579	903.493	9307.733	5565.356	4152.277	2290.373	1727.305	8601.636	6118.365	2592.773	7821.680
21581	blank.p6.31	spot2	1503.218	1959.401	2511.361	3127.018	1355.188	1012.271	3727.284	3264.444	3656.960	2545.874	659.151	4194.732	12150.036	3921.533	5319.324	2321.626	2022.607	2856.670	4984.093	2316.218	1251.624	2998.274	488.380	421.596	4724.667	1305.880	5894.593	2621.173	964.859	4204.095	1340.120	819.260	4477.839	4982.388	2590.366	2108.847	2989.834	609.830	5724.351	3249.237	4364.918	1597.088	898.125	4586.046	8510.540	2884.165	4368.193
23021	blank.p6.32	spot2	4770.888	9757.233	4145.328	5924.691	4013.615	6510.973	6914.525	4970.371	17297.492	13987.270	1343.633	5969.078	69348.864	15935.258	7233.400	2603.728	6655.404	14904.873	7585.327	3271.732	4881.258	11975.101	431.674	751.931	14033.562	8408.106	7829.497	3253.021	3104.448	14642.022	1519.758	1343.326	8970.492	10894.364	5178.998	4044.722	6745.376	3132.111	10808.796	7602.261	10047.833	4910.354	1806.688	10754.596	15061.331	4373.853	8182.963
1441	blank.p6.33	spot2	2272.862	4330.753	2736.108	3344.097	1621.497	2296.565	4610.338	3718.276	7887.398	4221.050	1486.265	4722.275	60649.251	8346.419	5337.972	2425.670	3450.193	5254.519	5599.636	1675.540	1887.607	6563.672	371.093	203.464	7550.167	0.000	4294.156	2684.610	1349.266	6989.625	1402.128	145.389	3910.068	3630.998	2682.978	3937.702	1563.021	519.205	5703.842	3197.461	2976.298	1907.971	1159.659	5535.077	4696.422	2503.367	7886.809
2881	blank.p6.34	spot2	4441.148	10303.595	2969.680	3819.444	3154.329	5502.629	4831.373	4348.032	14923.340	10278.157	624.587	5186.585	118984.207	16470.779	6315.374	2786.728	5884.191	13878.639	6656.850	2387.559	4516.246	9705.144	0.000	338.737	11325.096	3112.752	6028.649	2937.899	2300.659	12624.188	1353.244	870.329	7361.149	5624.183	3848.628	4553.420	3395.951	827.397	9189.562	4423.845	4113.152	2185.911	1623.088	7851.191	6348.687	2959.523	8493.766
4321	blank.p6.35	spot2	1461.735	2554.001	980.459	2275.095	1018.005	1428.183	2498.519	1966.053	7348.809	2960.236	458.864	1495.623	97901.028	10586.729	2114.275	55.724	3695.773	4006.944	3523.725	1059.154	832.458	1787.889	595.852	309.869	6091.956	0.000	1007.009	1070.096	1311.853	6804.393	77.863	88.022	5586.508	4748.903	1064.093	2034.081	3104.690	440.953	5203.014	2319.406	3899.653	2052.782	206.048	4232.709	7067.886	1209.162	3471.768
5761	blank.p6.36	spot2	1871.127	4639.364	1659.759	1841.451	1491.591	2383.099	3483.926	2805.960	7118.938	5178.257	359.322	3230.097	54320.340	6601.816	3656.111	1792.978	3552.718	7879.911	3760.584	1594.162	2241.320	4656.293	94.678	488.228	5839.734	815.456	3833.462	1199.274	1199.440	5990.683	340.932	36.118	5290.398	3863.820	1844.280	2144.035	2540.586	1008.390	5003.343	3291.137	2606.914	2263.474	788.331	4382.603	4724.614	1783.210	4340.952
7201	blank.p6.37	spot2	1912.864	3517.062	1229.247	2549.643	1504.111	2120.881	3211.050	2687.933	7284.855	4922.733	1890.366	4188.937	73198.118	8276.872	4621.355	1837.501	2772.022	5410.914	4207.851	1856.696	2092.890	5354.813	0.000	173.474	6795.175	365.780	5703.978	3460.719	1318.445	8207.331	485.215	0.000	5750.747	3199.119	2691.252	2704.468	2540.899	1101.374	5676.044	4012.461	3139.922	1893.216	1301.767	6559.988	5647.850	2090.070	5382.259
8641	blank.p6.38	spot2	953.383	2724.173	1095.366	783.374	753.887	1763.523	1900.530	2102.027	5492.643	3176.040	132.586	2779.963	36412.891	4103.339	1564.687	571.840	1493.475	3671.207	2192.032	793.715	1474.568	3792.004	0.000	0.000	5671.402	784.183	3001.259	1581.186	670.123	3908.358	535.362	0.000	2669.137	2649.557	389.166	296.337	1570.796	563.041	2789.539	1907.069	2071.528	870.754	116.201	3131.651	3214.493	971.349	1281.834
10081	blank.p6.39	spot2	332.669	747.728	1926.309	2200.895	180.471	562.952	3456.148	2896.573	1873.495	904.852	900.195	4011.705	25928.235	1833.159	3771.776	1419.083	356.915	842.865	3349.944	1613.546	499.671	1007.295	13.906	329.367	3062.400	0.000	5228.123	1976.327	0.000	2051.754	1051.324	349.535	2553.928	2731.154	1663.400	948.951	1532.781	512.244	2938.701	1684.314	2737.919	1410.293	264.045	2543.462	2713.568	1414.287	1780.134
11521	blank.p6.40	spot2	682.704	1743.105	1583.150	2600.608	438.153	249.542	3819.921	3409.057	2463.392	775.238	655.927	3806.058	37087.188	2573.306	4243.210	1767.153	1550.338	1172.030	3922.232	2022.581	256.103	1903.405	0.831	168.802	2733.238	2878.530	5799.788	2838.654	91.144	1453.883	1027.387	0.000	4348.332	3277.946	2924.888	2815.298	1895.275	883.389	7167.942	4315.891	3185.410	1666.805	293.352	3684.305	3692.697	1696.786	4969.619
12961	blank.p6.41	spot2	1634.429	1826.025	1827.696	3185.572	809.487	754.654	4392.087	3543.081	6318.242	2118.654	619.382	4703.578	76909.915	5702.655	6115.964	2004.500	3677.246	1803.671	4041.958	1951.686	483.987	2784.834	122.502	284.095	9940.231	7183.406	5635.496	6740.184	1022.291	3998.865	589.016	79.025	5008.602	4220.562	2974.805	2567.511	3177.064	1534.305	8707.238	4884.965	3604.417	2117.752	896.786	7279.640	6291.414	3171.699	5581.576
14401	blank.p6.42	spot2	655.318	1104.511	220.099	639.594	426.788	395.383	238.431	0.000	1786.189	572.208	407.181	1057.031	10825.044	452.948	784.470	138.472	1172.687	885.804	129.072	500.353	436.229	1154.235	0.000	0.000	2754.874	11759.851	465.353	698.517	35.908	1065.232	158.070	187.140	1679.441	2284.529	1017.348	693.905	660.829	784.823	2687.046	1582.211	1308.715	1034.789	458.775	2334.462	2408.606	1105.899	465.350
15841	blank.p6.43	spot2	2008.629	3908.843	57.356	71.032	1039.573	1862.054	0.000	0.000	4760.163	3935.469	0.000	114.905	34579.232	4887.607	498.734	0.000	2257.629	4648.019	0.000	0.000	1380.848	4308.629	0.000	0.000	3968.231	11637.063	0.000	299.877	510.306	4583.511	28.323	0.000	2507.398	3015.197	1953.326	1961.620	1913.107	476.932	4616.242	2766.750	2862.934	2091.520	717.819	5865.000	3861.681	1909.669	3526.880
17281	blank.p6.44	spot2	701.497	1880.482	1118.525	1823.047	509.271	844.055	1247.409	1189.249	2571.174	1767.783	179.711	2097.103	57163.759	5781.456	2722.514	862.240	2161.490	2164.921	3049.768	1187.100	596.719	2159.717	0.362	0.000	3345.066	6494.304	2642.068	179.623	407.517	3880.891	581.319	39.637	3063.415	2989.604	2956.948	3023.000	2202.724	585.758	5943.707	4335.849	3448.780	2616.286	932.705	6640.544	4767.063	1656.467	3915.397
18721	blank.p6.45	spot2	1371.177	3099.363	10.890	937.590	1008.853	1882.614	769.938	499.982	5025.521	4265.161	10.387	1743.446	20091.415	2996.237	1590.922	141.264	1652.174	3425.865	1015.690	751.080	1728.334	3355.464	0.000	0.000	2947.461	4772.106	1141.737	605.697	642.136	3976.034	235.564	161.064	2473.925	2355.435	1577.123	1552.468	1592.404	559.019	2330.516	1689.142	2744.630	1511.385	397.669	2989.536	3652.889	1498.946	1821.661
20161	blank.p6.46	spot2	3647.614	8636.879	2377.583	3287.196	2802.321	4691.521	3724.293	2804.079	13684.759	11449.753	693.787	4470.035	69595.768	8635.565	6504.364	2749.122	6028.199	10427.485	5217.176	2072.209	3891.695	8643.556	190.501	594.004	9828.384	6533.834	5937.083	1837.443	2129.545	11661.517	1674.399	441.601	4322.731	5588.603	4697.590	3482.910	4440.728	1570.164	8954.665	5665.414	4646.053	1829.384	1787.726	8660.695	8827.843	2908.026	7827.720
21601	blank.p6.47	spot2	3672.783	5015.578	3529.661	4577.487	2050.196	2794.731	5428.084	5068.825	8001.134	6148.544	1138.684	5802.910	54364.418	8328.870	8148.469	3271.689	6531.620	7270.041	6946.491	3443.710	2609.033	7294.704	684.999	1022.957	10467.236	5835.969	6972.369	3233.156	1937.599	9730.335	1464.904	477.022	6376.871	8931.241	4717.399	4039.827	5442.330	1564.850	9111.780	6008.596	6544.235	2881.176	1804.243	10611.258	12972.067	5283.888	8078.630
23041	blank.p6.48	spot2	4364.290	7453.748	2793.426	4937.584	2674.134	4286.602	6860.875	5917.797	11532.057	8108.439	1184.684	6362.431	138213.673	34318.997	8064.918	3504.541	6941.976	11023.472	6856.067	3225.358	13381.755	8681.003	603.895	743.669	12356.148	5024.791	7552.962	3973.194	2333.932	15130.272	1586.041	1946.898	6973.073	8866.574	4870.452	4035.912	5034.629	2032.593	10027.525	7209.819	5658.674	2791.033	2245.446	12489.580	12792.829	4139.915	9260.744
22161	f0001	spot2	124318.760	12734.261	113909.592	10431.834	29658.757	2962.703	205117.232	21677.876	240864.348	4660.148	3823.866	12150.784	520537.937	46553.950	94316.578	18057.194	297632.986	18753.869	51010.602	12197.500	18587.915	7539.707	10293.934	6195.133	351858.913	88556.757	387773.235	62244.174	14559.291	43696.641	10905.539	33794.972	86750.362	58944.924	34751.231	6963.129	29249.808	3757.278	335717.606	42637.110	68001.763	4930.411	14759.795	18285.133	9095.514	134570.413	227191.287
20410	f0002	spot2	98362.431	10910.119	78197.147	9224.892	8555.079	14950.941	177457.686	227238.347	192018.359	37894.612	5476.460	12903.499	658671.864	49240.492	65007.042	11194.936	276179.863	16021.922	38478.263	12031.302	24732.813	6953.658	22113.753	8991.261	536407.308	26978.304	716741.248	75656.918	38333.282	8605.472	17577.556	8706.940	210805.079	23268.940	39022.944	7520.335	44906.947	3129.859	466345.912	55348.093	113311.412	3341.808	18037.413	13824.103	309240.682	118753.949	274184.115
4921	f0003	spot2	100027.159	9193.442	8703.705	5869.438	9412.558	27044.828	39045.575	389731.918	45190.222	101127.211	6126.536	11595.879	755655.481	60598.851	135818.546	19604.819	313928.802	17474.874	57267.102	14309.586	31252.734	6452.731	29491.998	11571.357	624200.649	34936.707	801571.372	93716.857	39665.372	9318.952	29455.928	11113.481	202492.209	19563.289	43059.347	8587.268	49519.934	4263.041	489584.524	70982.446	117250.419	4699.620	19638.881	16226.482	487535.613	33511.294	308227.016
7801	f0004	spot2	90711.479	9535.037	100795.485	10879.736	41604.603	18895.267	194338.560	246180.446	312488.841	66736.202	5375.246	19627.746	449310.987	623015.127	100199.972	84148.784	248005.483	14934.000	58236.923	12866.390	20972.360	29843.440	21433.503	60893.758	707497.884	136740.270	592084.776	89916.708	19166.548	64797.123	7181.099	63640.888	129225.292	187710.348	46949.693	8857.696	38897.263	4360.009	355298.736	51206.194	108193.507	4878.930	24096.438	17415.920	311729.461	107995.145	315994.777
10681	f0005	spot2	109197.724	11049.701	150668.403	14474.458	41932.235	3308.117	311781.109	27467.456	311149.609	5062.437	6172.093	16997.571	760511.404	65638.247	150235.060	26778.733	340137.557	17096.128	62147.907	16373.842	22642.757	5706.706	20249.791	10634.550	576074.026	30659.776	749408.621	92832.935	30916.769	11072.871	25822.559	13423.028	86807.773	160345.610	49782.393	11277.811	39260.195	3717.935	378225.599	61088.172	112953.385	4407.186	32329.980	23912.654	280191.366	92866.955	374125.193
13561	f0006	spot2	127808.830	13668.726	133390.124	14231.881	63118.371	5097.261	265475.416	26449.298	265298.280	5009.218	5752.820	16297.434	668065.507	51645.530	130495.015	24784.358	383235.793	20656.870	50507.150	15045.630	30584.127	8102.591	17379.524	8191.380	532395.237	27379.853	623524.737	85015.632	26442.423	9721.525	26199.910	10769.963	123524.519	15898.287	49921.903	8636.276	37204.450	3854.079	367367.710	48089.562	133988.295	3413.971	26674.435	21898.526	235771.426	95089.742	299989.389
16441	f0007	spot2	104527.685	10119.518	11244.898	7713.009	6468.062	27091.149	41084.115	409294.892	35649.620	117850.505	5227.321	19284.099	453575.008	803399.863	114133.354	106554.217	267628.674	14686.356	67823.786	14793.846	16969.321	25227.959	29973.393	77736.763	407299.214	123203.649	485193.574	90805.485	21866.867	102892.164	16517.782	54933.186	84099.487	188590.173	48576.435	8880.789	43339.738	3979.306	357983.318	45490.538	123105.120	4646.589	24759.615	22147.317	291338.037	106387.274	206026.452
19321	f0008	spot2	63285.303	7492.207	127434.910	11926.618	38138.966	2940.123	228923.633	21573.033	238455.965	4517.052	4626.437	11799.186	568235.754	48530.582	113554.967	18693.050	216578.522	9582.502	51568.116	14580.061	19655.189	5657.859	17170.474	8521.546	399987.625	28230.260	523203.975	80733.870	27138.171	7969.392	22817.841	10078.193	67571.375	125134.538	41550.236	8088.936	31726.962	2355.966	295073.179	43884.250	91118.681	3964.027	21668.876	18257.361	234008.858	82196.414	252464.418
22201	f0009	spot2	59989.746	6983.493	108290.773	10566.175	28678.215	2959.037	195306.520	20437.315	245547.668	3934.768	4514.258	10576.518	478303.734	36819.416	87602.451	18174.454	162897.434	8952.001	46661.457	13214.292	17532.680	6376.555	13490.424	7300.103	417046.706	23970.472	552744.070	71746.782	23489.957	5265.836	24027.761	10681.083	58718.070	104172.611	35198.905	6823.410	28580.214	3077.014	230411.908	37406.397	80804.451	3587.653	17378.284	16012.652	232604.866	81310.953	224694.014
20810	f0010	spot2	87963.122	9579.670	100978.948	10036.644	11339.316	26542.951	197033.502	122660.337	183777.557	38842.331	5608.242	13686.932	676035.091	55194.807	112431.855	16765.628	255113.430	13600.537	55278.288	13012.468	39251.915	9346.240	21539.410	8449.773	391144.285	93379.852	632009.292	81391.739	21459.575	72174.352	12734.071	37714.975	88795.118	195728.643	38299.163	8767.495	40500.560	4450.659	368630.640	55841.942	111413.000	4968.104	21474.139	14038.397	10752.963	203386.499	340075.307
4961	f0011	spot2	68516.098	7833.590	54733.105	7739.591	30077.840	2438.101	105727.468	14857.596	193455.765	4112.566	3382.809	10748.517	567619.740	47878.361	37640.938	8173.300	282902.098	14419.753	24454.705	7701.267	18328.706	4547.870	8096.935	4912.021	444265.629	28250.603	344322.855	40845.682	23164.591	7383.694	8770.027	4645.074	139574.581	115158.419	36761.581	7109.831	40806.133	4112.516	365096.005	46037.513	88105.966	3271.769	19385.082	14060.121	326469.721	52546.680	242094.814
7841	f0012	spot2	94477.283	8631.823	99718.323	10750.656	40431.044	19462.932	206358.699	268032.762	333002.053	70373.844	5418.379	20139.782	455627.666	656415.573	110721.830	80129.736	241551.392	13292.646	59346.564	12419.209	21524.756	26541.089	21564.049	68212.102	718667.532	136773.824	613150.204	89458.468	23293.482	69451.606	33099.339	10004.341	71357.635	192908.577	49019.030	6898.995	41112.953	4072.408	321343.495	48895.221	102195.442	2908.456	23514.331	20375.826	219794.395	121439.118	254808.004
10721	f0013	spot2	100636.816	10325.205	129053.599	13452.974	43007.241	3516.019	281988.427	25834.807	260799.487	4731.882	6071.934	15741.758	1000430.651	80974.706	130510.185	26539.328	295389.327	14885.512	57567.829	14122.983	21802.251	5964.613	18733.709	8806.209	526686.979	27498.991	718151.864	84857.765	50851.331	13201.203	26927.544	12144.404	152806.732	18523.801	45919.671	7271.028	43559.835	4163.281	585842.549	76785.957	133241.834	3934.487	26430.685	20929.756	432725.227	30202.828	259157.729
13601	f0014	spot2	75997.427	7762.468	57252.997	8798.281	17071.046	8918.729	90977.366	145628.667	183181.868	45290.423	3174.286	13881.264	304769.584	558979.720	43046.138	37843.094	240076.177	10888.027	34157.603	7729.635	10595.390	16575.416	12407.272	42118.737	350223.287	102059.072	289560.742	60493.109	11465.226	52536.348	8598.022	22463.916	98995.086	90357.810	37140.943	7556.158	30086.237	3301.312	342895.478	52745.991	78118.140	3789.065	18639.081	20278.798	8825.282	133386.019	92693.225
16481	f0015	spot2	109882.113	10392.894	72124.834	8646.258	27465.791	2598.904	182897.547	16308.659	202037.395	4029.119	3224.344	10466.008	482123.999	43884.865	84397.158	15572.654	265564.644	11950.090	37474.658	8782.127	17546.267	4372.170	12176.968	5034.220	392382.298	24779.237	341903.594	58427.466	12893.788	7043.962	9270.771	33510.462	46314.951	107734.872	32944.153	4705.261	28243.276	2841.284	218945.054	32042.805	82247.924	2554.294	14352.786	14098.503	349694.491	23192.644	150378.944
19361	f0016	spot2	85653.791	10008.869	63239.843	6937.815	20099.125	11504.732	95458.719	154686.697	248512.093	61273.507	2942.375	10340.056	261029.747	435865.237	56350.789	50700.201	259253.536	12276.559	36672.808	8853.756	14414.967	18649.611	14247.966	48668.547	407773.399	120263.435	313340.526	60041.834	11666.974	47859.320	9552.501	31937.718	45639.207	91148.814	24318.029	4143.233	21630.962	2080.453	201241.032	29067.751	60789.838	1908.981	13734.298	11537.487	199185.926	63499.450	154572.132
22241	f0017	spot2	90868.995	9444.753	99431.849	11976.309	19928.283	10489.165	144976.758	238054.784	189314.304	49364.728	4850.635	17092.154	376608.313	664613.514	89916.939	83237.256	224896.994	11227.668	62105.230	15541.800	13523.193	16752.644	19702.068	68203.380	368475.062	104657.498	720626.780	88149.841	34675.476	9332.947	28969.793	15872.819	87248.393	16744.150	37179.070	5292.008	36198.523	3501.943	440109.130	53153.741	93800.314	3291.556	19786.435	19283.798	462534.810	28790.158	181566.936
21210	f0018	spot2	75725.723	8345.270	106170.051	11298.369	39313.344	3282.143	253316.465	24748.680	220790.335	3417.803	5288.356	13367.398	662600.220	56082.739	99762.290	15933.536	234543.895	10688.274	49030.682	11068.559	21652.812	6541.094	15250.552	9010.612	440912.024	21294.711	775471.970	78992.338	32423.290	7827.174	20035.088	8957.398	118251.341	142652.351	35800.811	9324.995	19899.822	39716.563	347819.823	49001.318	94756.986	4445.430	16741.279	14310.848	249249.757	101338.879	304976.069
5001	f0019	spot2	105707.223	12053.106	72273.422	8905.896	33487.978	3251.467	128503.775	16482.078	220424.893	3921.655	3831.603	11103.682	612769.363	50766.986	52870.353	11481.895	353150.605	18104.608	27881.904	7316.018	18404.925	5330.872	9599.351	5540.819	514407.471	29579.443	438066.379	52160.058	26102.266	7977.622	10367.481	6779.870	103959.748	193696.218	46741.485	8509.846	35419.085	4208.184	355520.953	45316.428	86027.959	4560.524	27168.723	16945.606	243068.975	73125.982	316704.625
7881	f0020	spot2	77683.685	8434.487	104289.343	10642.404	34371.014	2314.435	225870.471	22799.362	231084.782	3571.142	4654.271	12667.707	628783.037	50251.377	103294.613	16494.374	240993.822	12084.198	44275.207	9006.596	17994.731	5577.902	16573.762	6745.520	497685.400	22547.489	482832.407	59841.558	33655.222	7749.401	21583.316	7319.036	170102.892	17045.187	39444.060	7235.213	40168.001	3392.381	442584.606	55522.267	102546.597	3281.597	20097.868	17736.055	397585.436	24659.663	245469.413
10761	f0021	spot2	125286.034	12716.269	80224.269	9505.314	19650.811	9053.527	159234.271	204331.956	156349.178	35593.151	5743.184	13029.098	665039.351	53865.349	127684.857	21597.383	341939.522	16933.200	46967.025	11812.624	18810.218	5317.545	23581.695	9580.376	426143.947	24026.940	712882.121	91215.255	32173.055	9703.100	25999.597	11704.669	147723.677	18146.020	42053.966	9088.306	33433.311	3334.879	490715.827	64389.396	86116.097	4178.794	22514.947	21063.841	399598.492	26487.927	281879.537
16521	f0022	spot2	113755.342	11846.855	125165.351	10953.683	57898.866	5229.904	198293.749	19695.852	249705.084	5329.102	4244.245	11867.702	599439.985	56436.871	79367.360	16225.975	188276.188	81803.663	40355.751	11770.056	30544.309	9314.844	15093.644	7220.549	524009.841	35069.733	513121.435	66553.297	26310.114	8331.950	18643.897	10577.809	59887.423	109508.182	30980.329	6101.343	27031.719	2588.833	259826.975	38392.046	88701.521	2708.396	16398.065	15187.566	187948.832	72730.846	197767.198
19401	f0023	spot2	48620.814	5545.220	90992.326	8742.097	23312.847	2516.966	169841.505	16587.462	211818.041	4319.307	2967.195	8755.218	405876.172	33541.439	72963.220	13323.602	145865.713	6677.661	34241.385	8908.305	14231.461	4287.068	12652.933	5351.732	326220.100	21112.726	286687.578	58389.440	20258.151	5765.416	9369.255	29617.844	70881.954	8244.176	18588.449	5588.404	22799.192	2333.411	229278.023	27229.273	55483.427	2299.069	14581.615	13825.928	211657.161	15643.223	195995.324
22281	f0024	spot2	90041.679	9027.348	57380.773	7408.561	14020.726	7481.318	103589.587	131335.900	131228.410	30294.195	2931.986	9488.485	209219.816	293413.271	40894.169	31853.717	221522.199	12116.243	30701.081	7877.457	7221.330	11422.264	11881.496	36156.284	237944.501	57760.327	294099.571	47987.991	10095.634	29633.552	8524.804	29956.339	4384.579	130821.849	34703.975	4854.731	17494.671	2186.034	14863.861	14641.728	49395.500	2479.704	16750.376	12118.558	6067.841	73100.873	174238.559
21610	f0025	spot2	79941.349	8106.353	71065.413	9187.945	19181.588	11315.105	124289.801	189924.099	169460.072	33044.677	5296.657	13788.590	435283.560	663299.500	62271.900	51342.675	242011.879	10896.328	47050.042	9395.998	14061.976	18790.542	16861.705	49492.319	356229.516	82245.423	533187.665	72692.186	19934.777	67380.754	10608.327	33258.475	98097.220	142702.172	39751.581	8605.284	32864.754	3169.958	347853.683	39141.162	84972.294	3710.050	19023.770	16534.365	192535.273	74298.086	344460.891
5041	f0026	spot2	76062.195	7424.932	7686.755	4661.522	5138.195	18170.474	22013.009	242753.525	26704.779	78743.011	4557.299	9212.680	535408.751	41467.429	98222.453	13534.103	198614.611	11120.417	44369.442	8854.543	21525.149	4989.041	22502.249	6461.104	300451.318	89230.385	464867.317	80050.413	20996.589	65922.181	10680.621	34304.613	119417.573	64903.123	33135.667	7985.270	31560.191	3517.421	344064.158	30522.471	77074.706	3561.422	16091.166	14406.469	271950.713	42242.785	221579.000
7921	f0027	spot2	70813.467	6529.229	88873.465	9106.597	46887.790	4016.175	183471.578	17794.189	201349.178	3435.790	5264.096	13312.972	538462.162	38738.007	75898.835	12474.598	196581.007	10193.231	40394.861	9402.456	27329.695	8372.838	12645.076	6690.530	410296.469	19242.883	606450.692	73265.936	26170.081	5527.159	9190.122	27285.396	132917.928	13098.058	29154.585	6153.765	28624.183	2710.914	394578.645	40774.628	80280.310	2873.666	15612.275	16237.387	315919.097	17738.354	226782.521
10801	f0028	spot2	83004.309	8123.680	102455.979	10849.421	18484.351	2827.381	226812.166	20349.321	253885.529	3846.759	4970.868	11293.108	580538.001	45168.138	96461.193	16172.208	222828.084	10861.642	40552.335	10231.488	19063.539	4849.536	14115.411	7972.464	467024.412	29013.406	664112.003	80455.247	30277.070	8260.562	17813.099	9209.441	69510.910	117900.772	29765.745	6564.940	23637.075	3025.550	285835.688	40916.842	68894.705	3185.900	16289.670	12927.797	6475.150	113352.862	204560.284
13681	f0029	spot2	44334.693	4183.285	42569.350	5226.705	13559.415	5035.668	61887.463	77146.727	103933.851	20004.090	2352.496	6081.006	247509.463	351518.625	27526.026	19756.634	130422.660	6489.385	21358.270	6336.638	8324.676	9118.160	8023.527	24514.639	191661.693	57744.139	212177.282	34899.569	10572.064	32652.957	6263.220	12730.121	38751.610	78019.570	15121.701	2503.979	16085.777	2405.447	107196.626	15517.987	39026.936	1805.980	8126.447	5501.118	114065.911	41504.309	86978.915
16561	f0030	spot2	53503.141	4542.875	45175.838	6300.451	6983.450	9903.626	95937.972	137812.594	120466.817	36822.194	2491.716	8035.079	248717.672	371507.938	32958.842	27643.287	143961.699	6518.010	24147.479	6904.705	13740.430	15309.122	12668.231	30221.911	248126.503	68105.606	256796.771	38319.710	11478.320	37772.084	7977.216	22924.863	41558.379	70055.133	15823.975	3272.331	14780.785	2105.486	124956.408	16227.121	51277.881	1846.856	10745.888	7745.040	8753.629	90418.159	98246.105
19441	f0031	spot2	90946.986	9723.466	5258.109	4656.192	10588.420	5581.069	77804.413	120946.488	143557.834	38058.478	2699.222	5752.348	434834.216	29347.819	52228.427	8154.677	238681.474	9734.642	29827.644	9074.660	13736.679	3853.935	15191.655	6468.710	325354.756	23747.631	350143.921	51096.209	20720.305	5926.559	14345.439	7978.742	69393.551	7666.816	19443.079	4887.611	15413.101	1263.285	197437.568	23196.338	53664.794	1945.747	14041.126	10181.729	249271.011	15859.081	149283.250
22321	f0032	spot2	54495.576	5633.106	6037.531	4906.606	4596.511	11449.543	19708.386	239305.494	21937.118	71252.946	3397.168	9836.176	231287.157	342522.217	46799.927	37567.441	130298.151	7448.584	41638.625	8546.558	8926.592	12100.564	16680.862	36327.573	249074.373	69351.042	318996.742	50101.497	12930.107	40456.962	19845.844	6858.397	31658.617	62368.333	25621.911	5054.727	14136.909	2105.257	200966.311	24493.040	43305.282	1532.146	13089.714	11861.364	132325.401	44522.967	180088.416
21861	f0040	spot2	27013.268	3715.732	7810.528	2070.543	4822.729	2555.336	31960.264	37556.825	47762.626	9125.555	599.182	2800.987	82892.465	121556.638	6189.422	3910.238	58168.197	4980.574	4452.170	1773.327	2624.872	3764.855	3256.107	6045.761	93634.279	15687.274	53129.520	9122.175	5211.571	12605.481	1684.772	4724.011	28629.937	45130.413	2570.883	948.035	9432.433	630.511	25392.083	4163.293	34020.676	2019.712	2171.594	1999.266	60798.561	23400.984	9381.722
17410	f0041	spot2	13741.677	1676.976	3819.778	837.491	6144.777	3043.372	20055.572	25645.330	37900.223	8216.429	58.106	448.342	65466.534	90355.540	2632.848	2329.979	37770.295	2195.389	2695.829	467.697	3020.282	4635.901	1665.043	3733.157	67665.662	47698.708	13636.358	2000.652	4117.852	11456.411	934.937	1574.692	3433.078	79108.750	2305.879	400.040	12718.111	1538.271	2743.773	796.140	24760.358	1213.844	838.316	660.376	4131.285	57685.708	11013.000
7501	f0043	spot2	21163.585	2363.143	3752.780	767.814	12784.802	5440.505	16806.137	21834.967	49215.566	10118.579	115.954	644.733	156505.482	14712.474	3284.049	430.081	58194.922	3342.733	1972.554	467.871	11269.724	2258.126	1661.024	480.955	135869.628	3409.077	24270.062	2729.309	10214.782	2055.198	1195.844	791.509	45415.152	5588.368	2925.613	605.773	8487.446	776.042	11239.175	1335.617	20259.788	873.159	518.621	456.170	99103.785	6665.659	14096.175
1038	f0044	spot2	36757.001	25242.227	1219.646	832.608	1279.322	4286.790	6111.342	69269.282	3239.052	33436.902	139.880	2158.745	8402.974	278921.946	3527.753	2809.329	110681.200	7504.530	3074.267	588.875	851.770	11406.697	2270.264	14868.641	8128.242	51816.006	4869.034	6292.378	724.094	53405.634	418.426	2828.520	27005.576	37107.714	3212.125	914.464	11735.370	999.887	2956.762	686.005	11493.143	7862.650	1626.409	1079.080	3370.933	34510.711	12452.262
1326	f0045	spot2	45918.453	4056.155	9960.047	1758.903	12506.180	5479.423	35479.321	44593.618	89345.306	23358.945	1066.386	3180.838	290838.466	26089.261	8661.636	5926.920	111874.479	7274.000	5762.636	1640.312	5133.906	8725.333	2813.733	7552.282	253998.665	10358.942	93187.384	10428.037	13994.301	4363.553	3100.022	1493.864	48827.785	6174.697	7002.635	1707.585	9842.071	918.113	18502.403	3730.015	34204.908	1405.686	3061.375	2502.450	136236.199	7346.908	31606.145
16141	f0046	spot2	42814.747	4330.016	32229.277	3997.561	17430.753	2073.379	95655.551	6997.632	138474.045	3042.992	918.358	4152.672	307444.217	25421.165	19927.083	4161.242	116619.061	6759.834	10942.200	3920.296	9146.471	2994.665	5091.654	2142.097	180839.108	42960.091	99393.360	17712.529	9317.076	23905.160	3298.471	7158.705	42936.359	60402.136	12867.525	3686.038	17951.768	1228.013	80104.581	13551.420	46536.442	2677.957	5257.175	5308.901	189437.290	13368.159	89100.811
19021	f0047	spot2	37427.970	3804.326	17688.410	2773.010	19852.816	1730.961	62967.444	5042.248	128892.079	2079.166	320.109	1435.993	154006.886	14378.980	8782.114	2008.678	108166.735	5973.485	7680.371	2586.785	9400.437	3399.642	3940.447	2095.653	192554.850	10155.314	50469.486	7635.056	9404.483	2225.852	2784.871	1463.844	40255.096	5302.959	4832.984	1682.274	13096.909	885.726	26517.970	4659.776	31699.589	1366.240	2128.045	1576.921	113626.320	6553.560	20904.972
17810	f0049	spot2	31713.121	3384.189	23612.879	2872.124	9445.411	4970.687	65167.084	95370.741	78487.319	17294.173	1653.327	4527.746	272189.955	26583.811	20639.177	3912.035	91359.274	5317.783	16602.274	4128.214	7528.988	2151.727	8033.927	3320.169	227698.889	8924.908	242866.436	27290.899	16143.265	3141.476	6097.081	2883.711	90064.391	9367.382	14061.098	3357.797	22040.511	2268.579	80696.451	12541.233	54501.428	2711.962	7267.367	5522.880	113520.715	66316.393	100579.653
4661	f0050	spot2	40240.204	3876.991	34603.853	3577.796	16126.786	2295.099	93754.523	9536.474	116683.513	2021.109	1311.599	4113.214	223254.269	20541.448	15825.074	2525.574	125202.060	5927.561	16010.288	4266.810	12755.866	3172.871	4977.577	3060.010	233120.267	9162.709	208423.634	24453.936	14100.501	2608.453	4338.308	2113.349	74346.208	8889.247	15039.371	3202.599	11516.921	20307.719	111197.896	17435.782	49648.571	1815.239	6354.868	5968.324	150625.989	43945.206	114593.995
7541	f0051	spot2	47879.249	4437.254	2857.595	2332.516	2605.458	15935.434	12589.230	155912.750	4456.585	41164.369	1259.778	6128.002	11332.889	407100.917	24007.275	19382.600	136668.744	8209.706	23707.128	2115.763	1663.128	26881.394	5260.381	44212.999	11411.966	75443.164	14419.855	20091.436	930.940	64980.024	4550.796	12661.383	6077.798	134496.112	21389.108	3766.565	21129.453	1512.546	11758.975	5789.428	52304.056	2309.522	8786.880	8697.881	6953.007	96892.742	125438.987
10421	f0052	spot2	48195.708	5123.737	21059.399	3278.536	11519.880	6430.813	60861.466	78564.601	70475.888	17809.775	1112.466	4103.043	126167.710	217838.060	14223.173	12434.309	149648.652	8914.829	13611.694	3430.141	7077.227	9852.021	5843.774	15328.256	155898.777	32841.380	112918.665	17162.448	7855.506	27359.727	3188.259	10456.495	3703.706	114851.430	21292.102	3852.734	16674.116	900.200	12847.498	8764.800	40074.585	2396.249	9323.020	7741.226	6893.224	74772.461	141072.747
13301	f0053	spot2	105938.761	11381.544	98679.121	9985.639	49683.630	4525.318	227215.143	18273.094	184774.873	3698.764	3675.071	11915.370	435420.976	39199.741	74629.685	13704.502	293884.288	17536.025	33021.091	9177.526	24497.102	7689.865	11807.570	6343.803	253999.358	238256.627	416637.467	49142.946	26265.087	6614.069	17863.728	7484.994	72477.597	120304.336	30096.971	7027.854	32814.102	2552.682	164940.872	27049.366	75254.436	4755.321	11517.034	11541.007	262086.974	78638.629	206263.265
16181	f0054	spot2	52041.492	5246.163	23951.472	3828.471	14144.849	2708.371	106939.702	8125.418	104862.972	31683.077	1169.726	5468.793	102025.590	319228.962	6319.623	20544.321	137481.973	8157.374	6784.055	3415.360	34180.797	4343.110	3788.990	17109.536	211011.432	206855.916	121489.406	16892.459	16816.271	5065.247	3478.022	11246.052	66265.662	7986.268	14205.562	4385.053	16798.404	1430.606	78028.139	11819.667	39072.338	2232.868	4180.045	110471.412	112196.291	33976.943	114913.070
19061	f0055	spot2	2843.159	1176.911	1380.991	1594.147	1514.300	830.028	3340.559	1852.067	13153.232	1609.541	581.802	1585.744	113346.416	8709.400	2621.250	956.951	9090.353	2203.737	2636.751	1072.145	971.470	2180.576	351.859	359.028	21170.829	102.078	4832.269	1355.017	690.261	3188.374	803.769	428.340	56022.690	7268.035	4226.121	1644.553	16930.108	1246.532	27333.578	4719.471	39787.758	2188.722	2806.414	2746.640	110941.847	34153.920	28611.754
21941	f0056	spot2	47032.737	4923.346	56711.898	7042.644	19410.943	2244.247	154780.647	13698.312	144360.526	2696.594	2316.161	7302.518	253439.467	24401.590	33815.360	6667.188	112045.416	6952.936	21877.732	6634.858	8361.437	3593.103	8469.527	5654.537	244573.882	14605.895	260259.065	31625.110	14794.347	3073.238	4671.582	15073.797	64187.792	8414.256	13324.430	4400.619	17653.374	2149.604	108573.147	16152.913	51935.331	2543.649	7155.225	7685.322	227162.981	14771.440	96923.816
18210	f0057	spot2	38096.270	3280.215	31765.150	3804.585	11594.441	4870.376	59974.116	91027.231	79012.320	16066.669	1762.412	6472.365	183771.901	291926.652	16844.643	14068.681	101336.681	4973.140	20030.727	4982.211	5619.837	8507.927	6376.613	16676.282	155381.033	30104.858	213966.195	29844.733	8208.493	26424.712	4344.716	10615.685	57717.634	104666.295	24633.816	5968.009	21735.994	2463.297	94215.304	13066.530	63124.655	2360.225	10158.760	9337.395	160429.701	59884.861	177884.485
4701	f0058	spot2	103186.893	9629.084	4056.648	2709.071	6863.655	22826.564	18158.612	188018.185	21838.533	56586.881	2501.076	7354.730	255267.196	386187.173	30750.500	23204.898	297764.240	16804.621	22354.710	5110.413	15053.775	18952.487	11045.296	22423.924	241493.483	54915.441	261025.415	44497.962	14193.312	44386.778	6592.939	15417.447	70573.529	116169.565	23468.185	5070.225	29119.409	2790.799	133933.475	21100.935	73806.507	4128.129	11314.966	11194.452	210113.072	63628.784	188951.015
7581	f0059	spot2	97638.388	11104.634	5866.446	4083.674	4608.577	11740.298	22560.750	226253.378	26914.216	56368.391	3415.365	8676.131	445727.668	41823.467	50642.189	8090.352	277131.552	17651.762	36552.704	8803.756	15239.168	3266.513	16699.888	5813.049	339493.945	18041.573	431727.857	45694.704	29222.293	5848.921	13764.547	6101.715	133725.313	14429.418	27283.637	5591.027	33826.842	2885.524	253997.423	37440.071	71930.346	2625.435	12930.522	14667.583	295329.652	19447.139	197982.462
10461	f0060	spot2	85167.987	8963.163	22584.361	5249.174	4447.969	9304.425	54225.898	157152.261	89286.975	43319.946	2799.281	8348.146	408780.762	38682.244	40384.899	9316.401	244439.532	15351.537	26905.591	7529.212	14478.790	3393.010	14055.109	5457.569	333430.451	19268.718	346339.614	42710.709	23647.817	5299.923	10745.105	6105.694	72412.644	9058.695	25951.560	5733.996	21784.828	1849.386	222744.670	33214.962	47855.226	2884.187	11883.998	10807.250	106905.627	59362.806	176384.864
13341	f0061	spot2	141041.304	13103.845	5464.422	4816.338	6361.323	32274.751	23782.077	272473.615	8451.033	84829.599	1828.751	12120.833	28676.372	775110.623	13414.138	44752.539	390227.178	24060.660	37759.788	5831.072	2988.622	52352.327	10109.146	80033.740	21066.010	146842.256	19775.211	27649.052	2290.717	102111.424	3971.575	23485.368	11854.947	292186.493	42460.326	7489.813	34823.842	3000.791	22189.692	12332.197	93405.969	5409.402	16859.742	14033.971	13678.204	156853.069	193931.706
16221	f0062	spot2	100790.205	10285.595	81135.068	8380.446	50293.287	4488.932	183671.767	17084.403	182061.277	3623.512	2848.419	9188.198	401247.263	37991.404	49717.058	10478.238	229458.591	16109.545	27787.297	9653.600	22385.440	6943.942	10513.403	5053.833	350423.823	19110.907	349512.810	45772.997	21813.839	5622.617	5903.987	18927.431	87083.645	10227.444	22380.746	5549.129	20166.607	2109.081	176826.816	24956.822	64503.475	3515.393	10668.610	10495.011	303824.809	16767.379	159262.910
19101	f0063	spot2	32500.489	182633.751	24452.941	6168.315	4787.553	2573.112	30647.814	393331.259	9781.798	116364.250	2211.551	14171.745	14477.101	771552.552	15216.483	79899.404	417310.649	25005.605	52655.740	8566.196	1869.295	41844.541	15338.115	107971.640	22808.042	198972.378	34356.565	42900.954	1962.512	135741.640	5440.445	45687.682	131885.039	16874.126	30250.364	6869.645	38256.713	3146.914	24314.778	8409.476	9184.851	84634.870	13724.960	12011.406	8349.699	151457.272	41671.442
21981	f0064	spot2	78580.153	8383.394	36341.350	6671.769	10732.166	5074.459	94648.490	122902.661	92420.526	24006.655	2048.382	10186.223	11025.807	414717.646	36049.456	24219.993	195036.376	10676.257	27631.420	7739.715	6007.644	9823.885	10286.829	25073.510	183386.995	37538.288	205032.872	32593.731	8088.153	25220.875	14278.578	5364.892	6412.615	169199.518	12328.473	3058.724	22084.390	2423.747	87268.325	14281.221	62431.564	3097.698	7426.384	8272.295	342168.315	19856.742	88425.868
186	f0065	spot2	52993.378	5249.877	53912.899	7030.616	16198.669	8870.404	114333.800	179131.732	124720.636	27326.894	3079.127	10153.918	299168.763	422029.386	36483.558	30621.868	171963.161	8302.690	36095.957	8016.407	9233.233	13317.839	12646.681	36702.523	273505.869	52065.405	376915.287	51045.557	11549.050	40926.491	13508.848	4413.970	94462.420	135122.528	23707.506	4653.245	32287.321	3346.489	129680.540	22533.182	83963.003	2971.788	13713.603	8230.271	223384.863	86463.995	161556.543
4741	f0066	spot2	62629.260	5638.847	63546.437	5647.390	35503.834	2848.231	144649.594	13563.548	146550.280	2023.902	2781.511	7509.275	353157.127	30129.706	35502.779	6234.122	192986.802	10202.820	25638.924	6743.362	17247.736	4551.589	7469.756	4362.648	298181.835	13761.818	353462.981	39257.412	16605.689	4361.961	4477.437	14101.498	92120.368	9329.775	24631.206	6261.441	22099.115	2042.638	253830.384	36405.039	55759.828	2637.813	12369.991	9959.971	260300.576	14700.174	210453.008
7621	f0067	spot2	154584.442	15739.502	83700.958	9875.911	63285.244	4579.318	279223.129	23767.421	240109.273	4119.149	4608.418	15645.826	629595.308	50765.467	97902.082	17710.312	356889.879	20689.863	51670.125	11801.044	33493.541	8119.747	15713.565	6425.286	540454.630	26344.722	480783.586	60131.996	19541.364	7341.741	9591.658	28641.947	113044.651	162938.972	48343.886	8818.034	38449.642	3967.857	365198.828	51144.627	98481.104	3934.354	20852.708	22800.989	475633.432	30013.315	363671.784
10501	f0068	spot2	68131.911	7530.027	88349.477	9743.518	49203.748	4962.876	223672.279	19274.192	206545.233	3887.646	4498.927	11531.852	452409.009	44023.305	68045.041	13813.014	237496.780	13952.268	37302.691	10530.502	28432.283	7720.589	13456.268	7105.555	393591.649	19779.572	502660.538	58459.327	25900.190	6410.744	17230.015	8816.284	7893.679	235057.124	41290.807	7165.210	37834.682	3233.144	24382.670	15032.955	93767.377	4695.282	17471.560	15588.479	14321.043	171139.229	286374.690
13381	f0069	spot2	128853.020	13701.202	80030.289	10205.074	39930.840	14549.412	163282.166	200958.912	153888.875	40920.390	3973.124	18236.828	365274.293	483108.991	55960.123	42763.236	370515.505	20729.278	48859.539	11314.574	19600.676	28243.031	15904.782	40847.308	350555.740	66203.084	394459.494	55720.280	16430.584	51356.195	25825.962	7026.537	116201.077	16244.967	39731.398	7973.693	36304.591	3809.900	260181.075	40600.466	98351.067	4326.989	17870.739	20246.075	319895.571	85005.191	277217.885
16261	f0070	spot2	121722.712	11266.395	68589.582	8729.884	19747.594	9162.408	162941.474	198869.494	146392.239	41137.714	3090.838	11938.280	298413.521	459761.047	52987.934	45655.331	305016.592	19020.778	38027.022	12092.190	10245.992	14333.243	17259.751	40817.886	325967.876	71693.491	318646.147	51272.732	13454.730	44690.471	10345.240	26890.308	63267.506	116005.334	32004.588	6111.962	32251.172	3255.933	176228.846	29028.542	83716.758	4562.883	13707.316	13922.201	272683.137	85012.818	211337.949
19141	f0071	spot2	130176.762	12782.043	115862.445	11722.701	34930.806	3296.201	233815.650	20081.572	216105.091	4655.687	3738.821	11119.908	526603.998	47795.944	93846.511	15970.976	353704.874	20057.291	42991.932	12957.668	18145.963	5068.964	14844.667	7715.961	405026.965	26287.189	463798.489	64677.904	27979.727	7677.744	21322.774	9567.385	49462.991	143478.177	36372.285	7542.746	32035.598	3076.028	179705.109	30361.576	80731.128	4748.341	15762.197	15041.675	179259.007	100988.900	246873.851
2202	f0072	spot2	92878.165	9823.606	80754.650	8530.123	23893.917	2680.831	199782.144	16806.909	189849.371	3758.385	2946.727	10010.849	352314.653	31475.368	47494.681	9789.642	206812.241	13624.886	29466.806	9555.254	10586.262	3360.877	11400.786	6271.878	316040.429	18374.049	359220.365	44007.602	18924.808	3823.817	12831.089	7334.619	74498.510	10792.026	14506.774	2875.351	23506.032	2839.848	138104.874	20390.463	74801.272	3387.203	11310.365	9600.626	276402.519	15559.338	117529.572
19010	f0073	spot2	107086.768	9821.125	92925.518	8885.883	56542.168	5156.262	208119.638	19390.562	212097.953	2992.365	4082.128	10925.123	564679.664	51315.594	61848.434	10044.174	339393.962	16889.562	40821.209	10145.147	29794.579	8199.917	11806.741	6634.993	423980.530	21092.304	606280.963	61572.524	23665.579	6873.069	14599.435	7098.703	160190.559	16901.699	37150.236	7560.202	33075.843	2702.429	441271.425	57701.697	80505.851	2749.708	15765.928	14392.880	338199.869	24270.428	326513.136
4781	f0074	spot2	139685.060	13752.800	121111.893	10967.356	41284.704	5635.687	269927.182	25308.443	262632.168	4575.871	5138.433	15905.337	593542.644	48527.974	75229.220	57023.373	471956.518	23089.738	40358.350	12416.065	37102.536	9052.501	14465.029	8539.331	536889.205	31209.257	767364.590	82327.136	29611.657	7660.636	22673.784	9089.335	162919.374	17846.655	38239.213	8629.824	37633.712	3494.175	423554.578	59046.103	91711.532	3783.583	12098.589	281496.765	303858.588	93781.262	308225.343
7661	f0075	spot2	110582.899	11496.058	8975.029	6086.579	4275.803	23892.252	39178.276	413170.619	9741.846	111180.490	4378.784	19728.879	18312.431	879947.594	18488.654	106986.203	354835.858	19688.405	64729.297	12892.846	2064.842	46524.075	12546.595	129342.971	18580.984	182373.854	603345.609	96077.986	21556.553	77934.399	15443.992	37685.040	101568.565	160035.769	42893.584	7123.564	35210.705	3602.653	246791.423	37200.686	87164.514	5042.378	17648.265	18069.940	264358.332	87826.240	241542.074
10541	f0076	spot2	122672.666	12959.538	100996.232	10948.639	49020.113	19821.183	183891.021	224798.894	31293.458	93627.487	4292.321	16650.579	434729.925	582759.037	81634.586	54990.461	372095.138	20651.980	54873.717	13784.637	26433.421	29944.205	18908.407	52370.930	389624.304	81241.903	528883.248	80074.040	19343.409	65463.428	13113.864	35901.989	91125.587	189127.617	49009.328	7857.416	47317.984	3290.358	337567.226	48361.858	112904.156	4645.481	21257.813	21684.032	348602.413	112843.054	341814.688
13421	f0077	spot2	174979.036	18867.569	150379.561	15232.158	44443.022	6473.441	311711.319	27552.635	258227.994	4691.688	5444.284	23508.141	746980.978	65978.696	147800.937	25754.349	488978.544	29420.060	61521.220	15931.050	43456.795	11404.468	18176.281	7724.792	437136.600	94057.025	521893.464	75206.963	22262.850	71262.244	14956.618	39783.944	118369.210	97226.669	58800.181	11799.912	49084.415	4087.529	548221.967	74502.245	127937.890	5756.051	22338.981	25825.140	16096.474	213588.307	397216.834
16301	f0078	spot2	83022.069	8706.696	105432.282	12694.165	65530.237	5758.491	291498.964	24692.088	254848.844	5204.417	4519.926	16443.857	611130.844	53102.839	85490.557	55066.827	221244.142	13937.637	54410.829	15196.540	33389.220	9060.463	14225.526	42061.796	454312.076	73445.433	470996.600	61311.442	31105.838	8106.907	13837.459	32481.850	79777.559	177735.509	39567.397	9349.209	37165.180	3257.334	277215.027	36121.648	75411.740	4669.781	18046.001	18450.565	267008.284	81983.004	315054.237
1918	f0079	spot2	109543.044	10221.321	61633.539	7284.250	28879.175	2271.651	202454.191	18079.605	112296.093	36847.191	1970.129	13759.656	141174.817	423070.963	13212.688	57598.275	294105.539	16687.298	31455.257	5778.274	10301.609	13595.203	13531.010	2962.214	28043.104	311180.925	30054.693	30587.998	12791.939	43504.765	4052.644	35648.320	60352.608	88447.681	20608.940	5030.034	22942.381	2711.024	20919.622	8775.459	62977.048	3293.790	12801.219	12033.595	161253.131	67024.633	191147.300
22061	f0080	spot2	86656.328	8251.967	6947.671	5739.104	4970.881	11712.254	21326.514	238921.407	26272.701	66527.255	2516.401	8710.435	360610.850	32839.523	36173.713	30133.036	194152.475	11451.116	26162.653	8383.240	13859.868	1616.501	19543.951	8228.150	312226.528	18984.455	381850.501	43265.147	21777.370	4254.383	15749.643	6800.043	73734.525	11416.108	16004.233	3087.380	23010.026	2736.993	175566.853	21500.127	59477.509	3401.359	6564.309	152538.333	322375.569	19882.960	96168.783
194	f0081	spot2	89080.892	6377.060	73989.223	8897.606	31979.849	18132.374	135436.404	255869.823	164123.183	40259.579	4412.202	14631.660	382929.863	679276.171	62348.872	55888.267	252198.526	13780.367	51712.506	10892.804	16657.153	24163.074	15723.626	49653.381	363003.441	87335.777	501321.847	65197.311	13347.169	70010.147	10999.863	27098.917	15630.038	268536.143	55872.158	8596.689	46753.394	4238.288	30025.980	16894.814	122505.891	5912.549	23834.098	14034.458	11716.281	231308.741	278417.908
482	f0082	spot2	114290.752	9740.745	88637.751	9285.003	45500.215	18944.336	174164.442	142768.525	167351.221	40851.793	4719.348	17578.488	444641.563	552747.114	83868.508	64745.603	375982.843	20320.974	62351.523	13016.158	24197.319	30518.461	16096.271	59329.111	379337.972	83951.364	570910.590	84587.336	13252.641	69275.968	5562.074	54234.419	121049.103	147297.274	60902.599	8915.858	45192.610	4193.816	44908.355	20617.569	104827.761	4940.103	27553.165	16686.241	261888.666	103185.472	416754.895
7701	f0083	spot2	126833.873	13683.609	71816.143	8490.752	23987.259	11350.611	164884.659	196240.945	209340.071	44737.787	4931.923	17164.491	666753.270	56455.320	82375.628	14483.652	349916.860	20786.669	42343.586	11881.876	19985.719	5323.304	20417.600	8899.101	538607.403	28618.778	713017.439	75383.508	36047.096	8529.154	21700.976	9203.442	215159.548	24752.191	54640.786	9985.307	58282.919	5472.121	446299.210	58598.746	122174.982	5024.577	17940.003	26059.324	410216.016	118141.081	315240.594
1058	f0084	spot2	183254.916	18019.522	104956.559	12740.723	42399.439	20692.388	208536.048	286876.824	160293.919	62852.724	3564.783	21124.732	722145.965	1107108.559	91794.077	74291.161	508074.734	27308.820	67350.439	10224.006	27702.024	35382.599	23458.172	63699.732	21843.882	143061.919	66694.259	33918.967	30400.248	128175.718	14321.201	38775.000	148547.693	90269.041	58422.415	11863.189	46803.400	4508.015	461929.340	64571.857	120479.449	5928.332	17285.811	21962.872	356694.857	68842.914	397015.709
1346	f0085	spot2	153412.166	16573.820	104792.928	12204.648	41796.212	3500.363	291129.005	27259.189	279394.034	5159.116	5942.295	18865.463	675459.929	56068.870	146762.403	24223.515	400306.191	24904.053	60769.922	15305.753	22707.137	7461.444	18300.955	10477.366	591331.999	31238.984	732417.729	85158.451	35591.516	9986.759	15416.672	45338.316	193322.598	21585.680	49619.177	10856.663	49112.199	2728.057	345504.784	42156.602	136287.745	6337.082	17128.160	23977.853	601497.232	32800.652	378974.659
16341	f0086	spot2	89700.322	9393.855	143077.172	13337.284	47010.186	3864.714	287213.930	24272.710	264923.398	5550.373	4638.710	14780.826	734325.455	61731.028	109914.547	22103.498	229882.379	15567.277	49880.135	15447.417	23338.568	6618.548	16513.910	8951.325	504043.903	32914.520	568034.975	70117.440	30002.254	10935.826	19821.226	11100.129	13914.911	271710.338	57160.861	9994.280	39911.506	3201.197	26409.577	21150.156	111207.789	5855.912	21082.801	20329.053	13839.039	198807.830	375747.755
1922	f0087	spot2	67597.138	8453.128	135797.030	11053.529	43189.891	3009.777	250663.635	23316.526	250092.348	5152.888	4983.560	16719.300	539054.516	53725.685	104222.449	18252.573	271820.638	13542.970	51109.300	14237.982	19355.685	5129.814	16223.044	9557.974	442325.809	29562.623	544466.921	81098.281	23678.785	9112.866	22073.375	10559.428	134727.077	16759.397	37667.159	8320.066	41923.567	2968.025	330899.056	46608.543	112413.598	4847.827	19013.773	16885.073	481602.079	27050.536	258492.936
22101	f0088	spot2	98015.826	10456.032	145218.491	16080.358	27237.205	3665.265	294995.857	28362.088	302468.170	6527.111	5135.449	16640.028	677488.580	60076.562	133284.855	22964.044	235346.262	13011.637	65673.522	15626.273	21942.444	8592.623	20638.677	11427.150	559420.021	39441.205	696588.412	80418.284	30391.240	7862.661	28147.793	13072.027	497.793	135.728	44489.686	7706.138	266.708	260.364	494488.035	66434.884	642.110	127.297	21314.483	19648.477	727.004	1855.367	258342.561
19810	f0089	spot2	122913.476	13407.803	79753.021	8493.334	65549.229	5274.853	221627.234	19447.739	214352.965	3861.689	3378.332	11790.499	378690.859	544960.662	32475.707	29420.045	391094.235	19364.326	30440.219	8110.328	34331.429	9307.520	12357.116	5459.666	346577.977	69820.589	401561.870	47516.335	15321.778	56850.038	3519.708	28394.332	140659.084	161552.007	51140.322	8546.964	42728.502	4429.322	34267.214	16137.856	116331.718	5209.091	19917.882	14349.266	266410.238	117719.067	330791.197
4861	f0090	spot2	81821.326	8349.485	117872.315	10002.229	36597.109	4438.081	233952.033	23196.238	228538.370	3442.929	4295.163	11443.731	511758.666	47728.813	109633.363	18774.123	264620.704	13566.337	52288.696	12152.828	31635.519	7605.326	13958.644	7706.225	480732.237	31413.346	635400.191	66724.999	25882.268	8001.129	20723.953	8959.872	156115.603	15952.485	49333.808	10360.697	41561.455	3820.377	563998.142	72203.061	100978.488	3819.100	24332.142	20649.477	307166.865	96197.719	376442.423
7741	f0091	spot2	154620.756	17949.575	138248.087	13467.314	50721.566	3993.482	331466.168	30332.349	284224.318	4897.598	6315.174	18991.445	994575.311	81470.528	136770.975	23568.419	493077.938	27859.185	62155.613	15174.835	27754.754	8104.751	19288.120	10302.068	587396.089	50684.780	921274.694	94584.638	43881.881	10648.539	13818.094	39676.041	212791.962	23839.722	51541.799	10273.517	58231.646	4515.843	539280.095	71439.116	119715.550	4702.821	26497.171	27496.738	634570.285	36636.441	360323.706
10621	f0092	spot2	112305.668	12623.501	153957.223	13692.213	52215.494	3674.048	304437.498	27462.623	281419.838	5590.847	6263.883	19561.203	667266.526	61025.212	138879.686	23510.661	356566.477	19059.034	59109.245	15812.311	30160.785	7090.976	18661.803	9773.906	603681.289	35985.928	784891.119	85155.260	30224.133	9293.796	25270.153	12794.057	165412.524	19961.605	55287.382	10783.602	44665.353	3971.586	623252.402	76401.534	106840.852	5179.626	24991.483	25129.428	485860.058	28697.197	442622.539
13501	f0093	spot2	105143.736	10859.652	112719.148	13572.274	64116.136	12542.790	209882.886	274785.513	196405.724	53317.483	5761.742	22438.733	423555.960	676002.022	100479.295	78261.680	296673.954	16495.243	63763.457	18028.368	16876.911	22123.957	22754.596	67038.996	436808.828	94408.245	818070.418	94434.567	33194.997	12861.593	31159.960	13982.636	140586.820	20041.473	53975.358	11977.707	46692.517	4364.142	450897.887	62080.866	103174.178	5327.919	24663.107	31482.981	375649.949	107347.842	390003.649
16381	f0094	spot2	103155.333	10624.558	102540.501	12065.740	33114.055	14060.307	190156.278	235780.873	236122.904	59822.125	4383.911	16096.156	807679.694	69772.512	126360.700	22563.415	286556.595	17755.054	54897.057	17393.242	30840.307	7172.872	28299.919	9283.998	626645.656	38547.440	655603.375	84531.234	37016.005	10634.793	24384.519	11401.816	168638.311	22794.183	50083.459	10021.019	49583.971	4780.478	508240.162	66053.885	121939.649	4970.541	21424.036	22865.333	605096.172	33559.474	327491.283
19261	f0095	spot2	74854.974	8360.249	50907.778	7924.109	22759.071	9772.681	106164.461	175353.071	167669.872	44514.771	2550.972	12105.432	337147.023	635821.290	33849.796	28333.124	263461.892	13635.242	30010.446	8896.594	13657.456	19294.693	12674.324	32271.422	324196.922	85811.027	257396.840	44573.307	12246.167	56414.731	11810.270	5440.177	96276.377	14210.563	38043.059	7480.381	34762.420	3088.951	253273.818	36935.298	96477.684	3751.758	19910.739	17872.621	284547.068	87250.106	259033.338
22141	f0096	spot2	73897.239	8227.802	110159.765	11079.973	32158.988	3798.058	203159.227	24537.064	258338.493	4453.254	4950.324	14166.063	559148.474	47093.088	95098.462	18443.223	203463.221	11180.885	50428.480	13782.224	19520.062	10510.388	15129.401	8738.414	477808.767	30066.938	611770.667	73429.670	24103.510	6631.907	22797.853	10396.881	123780.379	14270.012	34120.632	7161.374	38287.183	3545.955	355722.987	45633.412	90856.833	4048.692	15896.962	19931.880	446494.641	29730.294	233919.598
20210	f0097	spot2	148930.874	16058.218	132920.703	11977.271	45566.133	3449.513	311853.733	25191.321	455826.696	6326.097	5236.630	13803.203	675168.453	53240.844	82044.466	15341.873	420723.887	25296.833	49237.323	14594.584	23060.283	6091.092	16504.434	9229.202	656104.847	156870.364	812302.889	82069.045	38031.547	8683.663	18760.761	10363.257	227664.433	24390.141	36651.477	8505.773	48184.277	4285.623	477293.406	59451.662	151777.954	3567.321	19947.699	15176.266	447881.952	33673.496	325547.774
4901	f0098	spot2	91981.208	9275.846	131780.379	11462.597	55487.009	4172.438	322207.057	27365.579	270987.108	4416.116	6137.394	15955.660	725684.839	56877.998	150366.388	21749.259	319071.469	15268.479	55596.950	15283.190	31048.011	7018.634	20073.590	10745.977	550039.697	31540.352	892253.957	98998.445	37557.402	9509.756	28616.021	13065.757	198762.452	20909.240	44487.632	9337.155	51688.741	4361.682	506313.015	68298.138	124565.907	3425.519	19459.089	18556.146	535309.534	33082.017	379470.809
10661	f0099	spot2	165322.480	16616.895	8855.628	7078.558	9524.287	24336.662	38783.675	427059.750	35928.004	108632.334	5167.222	19089.806	713981.941	1180101.523	91570.768	82900.565	473597.918	23920.174	61072.200	12943.453	20106.658	29940.368	28255.989	67221.490	407571.168	96039.164	537296.256	81116.506	28438.390	132284.436	13540.511	44135.206	61929.786	124806.766	43796.843	9451.066	34611.433	3396.817	349766.141	51733.710	105379.550	3762.769	23405.127	22340.083	278509.535	89666.363	316752.656
13541	f0100	spot2	124370.973	14888.853	139326.921	11547.575	76788.919	5743.419	263823.746	26281.198	197041.715	50586.627	4957.056	15050.982	719412.054	59203.617	114746.875	21223.674	373191.791	21038.910	49223.250	13789.741	37183.110	9593.367	14854.115	8473.407	562794.977	31096.136	644977.650	82521.053	27832.670	9689.672	22904.116	10522.683	133159.593	16633.568	44903.920	9263.455	39409.209	3797.563	531092.732	70885.092	100417.931	4608.404	22705.977	25247.202	441319.611	29393.713	302184.113
16421	f0101	spot2	122247.955	13156.756	138858.700	11750.380	39355.998	3410.850	266298.360	22904.145	250328.276	4685.236	4761.709	14695.209	629426.204	58414.082	117517.374	22236.348	317855.947	18942.264	51688.490	13952.483	22847.806	6572.111	18723.974	8806.254	476327.315	28744.656	646705.595	79276.908	31223.859	9324.933	24318.640	11039.048	130172.703	17999.191	41629.372	8770.162	40211.312	3347.627	438728.315	55394.624	135641.251	3930.503	22715.244	25832.924	413852.730	26913.585	247503.672
19301	f0102	spot2	76743.209	8570.280	74123.022	10116.768	25382.344	12303.564	145742.846	216729.124	196049.673	51029.036	4718.378	14358.311	535041.699	46898.424	73543.731	54482.707	258662.555	14139.622	42694.654	15330.750	25500.058	6698.558	24900.946	10518.198	499074.048	32267.083	611385.946	92809.817	33364.943	8828.757	26261.862	11004.649	62130.597	131656.223	30687.769	7463.950	34936.303	3542.301	287991.787	35400.267	76983.029	4526.796	13863.284	252843.749	274939.856	89434.313	210246.201
20610	f0103	spot2	123973.346	12572.631	99980.503	10638.018	41150.337	3378.420	242326.827	20394.506	234234.750	3094.578	4893.135	13233.424	938607.497	64874.537	77668.723	12266.070	324945.590	16278.154	46159.874	12894.822	22038.224	5663.107	12875.313	7277.268	468665.907	19171.485	742955.382	71494.304	46606.896	10997.281	16731.391	7656.851	199295.105	16954.127	30958.670	6877.621	43359.954	3631.129	304190.613	44118.168	110446.088	4868.531	14251.197	9934.403	407210.985	31336.288	237326.703
4941	f0104	spot2	90509.154	9019.349	8555.847	6845.619	12467.362	42852.194	36249.080	364552.974	40792.818	107470.519	5068.379	14440.980	669266.486	49366.235	68616.982	57638.192	291641.641	13692.200	42615.736	13430.955	42523.798	8450.019	27717.397	10726.945	579593.023	33680.832	824088.023	89843.085	38638.782	8654.093	25543.040	10638.210	187483.232	17606.583	30980.540	7736.221	39200.466	3979.965	379835.341	45166.923	87944.447	4205.480	11347.861	221018.049	448290.244	30889.954	255802.277
7821	f0105	spot2	160222.619	18172.877	126763.501	12363.449	31332.691	3112.629	359494.679	31940.400	185913.746	46620.560	5778.168	22618.446	485633.342	679063.541	120986.051	96169.955	441542.277	24373.564	57053.479	13634.521	76095.626	8919.736	16489.509	65476.801	380189.928	331534.944	774576.259	83473.038	34954.647	11515.251	7523.245	52809.760	175667.102	167391.419	62675.347	10560.605	45518.843	4711.697	51435.538	25397.266	105748.270	4864.486	29494.338	20766.159	12667.853	199679.890	477611.211
10701	f0106	spot2	82766.158	9573.482	130610.926	13703.488	76968.090	5973.518	287707.470	26794.613	493551.627	8848.842	5939.060	18796.604	674451.731	59264.786	116910.943	23392.120	262346.618	14063.236	49471.832	13629.436	39169.968	8927.855	18079.560	9920.803	854431.535	49270.873	771793.927	92416.644	31966.302	10951.598	25204.762	12648.735	167387.584	19768.284	39368.507	9564.034	30668.299	45343.252	560353.601	74123.968	125867.011	4494.296	21709.574	22969.233	501679.688	32431.197	307611.702
16461	f0107	spot2	68630.315	7797.046	104074.344	10161.794	37256.827	3167.498	188676.196	18030.845	227687.220	3815.542	3355.872	11530.930	929350.638	74950.315	70271.536	13915.418	221725.725	9990.049	33398.197	11121.070	22491.308	5074.194	12940.822	5936.110	462828.847	27302.816	470497.351	61455.415	39040.830	10985.626	7201.979	25509.274	109092.478	13829.650	36707.486	6106.358	28875.111	3198.764	325347.558	42252.853	83422.070	2398.992	16448.681	17687.103	341696.157	23873.550	213786.053
19341	f0108	spot2	74064.228	8123.654	81778.174	10027.239	18321.110	9946.473	145467.321	225265.071	167078.957	51226.470	3460.557	15001.647	312217.561	543694.488	75313.546	63416.194	248580.486	10738.503	51921.031	11161.373	12576.140	15272.880	9911.516	116448.635	304475.285	81174.929	433971.205	75653.815	15165.275	62925.853	12941.826	41319.622	66316.412	120068.249	37055.640	5915.069	29364.488	2447.310	252275.974	36383.077	96101.479	3956.615	19058.341	17183.088	237561.536	94426.127	207096.845
22221	f0109	spot2	77652.050	7186.333	85678.947	10167.025	21051.240	10742.258	157494.781	219624.794	179892.910	43519.022	3695.511	13432.879	344694.872	520834.233	67385.255	55736.795	184618.093	9199.480	52479.702	14811.406	11881.320	18485.124	17872.881	53682.781	328562.314	85800.232	594915.025	71307.217	28188.993	7787.729	23051.602	12244.307	99348.097	14925.978	35942.258	6154.516	34420.033	3280.029	361963.545	44560.192	87390.544	3088.536	16466.749	16209.700	453606.993	26626.187	205974.942
21010	f0110	spot2	87039.780	9296.179	91835.286	8749.721	39270.167	3581.838	487757.264	20105.306	216820.544	3469.335	4916.094	11634.413	620790.014	54157.822	81838.520	12859.744	270327.471	13633.603	37783.614	9891.460	18376.956	6739.072	13231.271	6701.152	428758.526	20546.876	675034.051	67651.720	34623.270	8029.907	8060.599	28937.845	117228.321	123657.005	33916.514	6423.074	31373.036	3504.100	267983.027	39173.754	87681.015	3976.165	13910.293	11356.799	211639.374	82494.862	244332.624
4981	f0111	spot2	76108.693	7616.743	74335.952	8878.201	34694.599	4410.301	229560.411	22008.149	225701.764	3966.287	4004.483	13332.123	483410.952	646632.795	58930.046	44487.442	239269.635	11103.575	46998.661	9373.620	19276.014	25991.396	10132.432	44533.283	335121.311	79372.919	520762.641	72919.142	22003.689	70951.431	3764.782	45979.736	111739.583	146789.204	34518.978	7393.781	38659.243	3776.552	290629.669	40765.260	85498.690	3078.515	17408.345	14031.414	241183.278	88155.432	222144.768
7861	f0112	spot2	106255.369	10711.520	70612.274	8000.857	22086.767	11537.791	156235.922	208785.802	186963.668	41564.213	4990.525	12913.094	705098.405	56121.299	105092.211	16204.201	273487.578	15513.448	43487.839	10674.740	20132.881	6584.957	23845.271	8302.935	576549.594	27965.245	737354.048	84485.650	36133.308	8122.335	19844.291	10472.258	178642.619	15751.242	43617.917	7384.135	39959.465	4093.421	375712.149	49545.560	113769.559	4169.695	15982.200	17101.046	405906.569	26069.447	206601.117
10741	f0113	spot2	153782.462	14970.163	131216.276	13185.080	42268.850	3390.429	269658.685	27587.431	217962.219	53699.493	5276.995	11665.317	712646.392	56216.482	128111.328	22447.679	442144.122	17874.934	54981.569	13313.357	25905.691	6407.874	20127.991	10927.532	618322.596	36219.845	736204.078	91213.124	36855.066	10072.070	24624.883	12663.115	165577.301	17738.281	46811.059	8182.900	41879.474	4463.771	454146.653	64370.538	123997.444	3923.218	21437.150	19573.731	477360.494	32057.266	277516.883
13621	f0114	spot2	136159.673	14229.607	123214.240	11318.983	38561.964	3165.252	211588.760	22540.244	268674.075	5271.882	5057.542	12621.138	606974.310	53654.749	91725.356	18075.636	388109.052	18869.360	43150.832	11241.425	21322.427	6330.411	15865.109	7843.851	480810.648	31918.980	617908.111	80513.263	30559.533	8792.981	18934.870	9883.372	9294.267	233933.369	61884.841	9144.840	28411.566	2832.219	25597.896	21880.121	98834.495	4780.666	25228.348	20903.185	9216.221	159002.556	315740.349
16501	f0115	spot2	122618.440	12770.519	115528.451	10701.193	38342.923	2768.155	200604.450	20038.582	322842.776	5925.744	4069.544	10844.334	605272.710	48266.236	98331.023	19380.285	348691.873	16972.525	45132.625	12980.746	23439.102	6221.179	14522.814	7099.131	579179.331	37206.694	555107.982	71511.339	30330.640	8389.744	9694.675	10694.689	54274.607	95034.721	32381.776	5862.046	25646.797	2843.289	283362.527	44635.571	74159.408	2614.195	15167.451	17288.074	218576.789	75752.212	198138.267
19381	f0116	spot2	58079.018	5945.425	7003.608	4611.570	13095.411	7425.254	99803.482	159792.139	25338.438	73025.830	3576.763	8842.524	416492.647	34199.915	47109.245	37823.403	186171.444	7761.133	27160.211	7487.230	9153.392	12066.032	18989.724	6219.998	226093.970	237338.013	344097.652	64056.805	23773.152	5785.659	8885.560	25898.524	93190.865	13302.448	22905.042	4864.676	24728.779	2484.886	249061.841	34277.616	77528.712	3013.009	18727.808	15316.960	318170.201	19284.781	193245.032
22261	f0117	spot2	49288.604	4851.904	45506.536	5940.684	2952.240	5964.588	84037.987	126487.308	126149.066	34114.109	2311.006	6857.013	168908.898	292828.767	31771.261	29736.200	128439.843	5786.299	28445.827	6626.143	7033.163	10519.080	11716.344	28654.886	207734.724	54355.474	225796.143	35226.970	15833.674	4596.394	11348.841	6464.934	61278.557	8078.053	29390.547	5355.261	16101.811	1746.761	317981.165	42371.189	46614.440	1730.789	15544.501	14020.933	131491.126	45393.414	164919.861
21410	f0118	spot2	73496.714	7065.405	71411.195	7687.710	24428.637	1994.790	162142.938	15073.220	168705.937	2225.151	3265.932	8015.506	476355.055	36952.717	43103.680	7597.621	197264.640	8616.769	26050.860	6804.614	12805.023	4082.518	9549.623	5991.662	325988.315	13690.579	510707.778	50986.230	24244.490	5287.544	9700.449	5372.685	146012.162	14078.803	24849.018	6096.065	27322.382	2812.270	276292.638	31455.387	73693.915	2666.254	12771.775	11366.111	268470.178	20335.801	213121.148
5021	f0119	spot2	65302.801	7300.881	103998.695	9602.783	31384.941	2185.243	191990.169	19942.142	193237.224	3508.129	4602.189	11645.612	513397.748	39738.463	89848.177	13962.306	173147.616	8699.526	43211.696	9956.565	17537.166	5000.910	13492.170	7523.140	387090.798	21973.895	602239.364	69670.788	32531.611	6608.792	8473.895	29477.513	167033.719	15720.434	30734.290	7986.376	33148.208	4097.515	399614.597	40381.182	76863.107	2793.188	17763.105	14739.690	337696.560	22950.287	248686.492
7901	f0120	spot2	120693.215	11772.163	127741.115	11948.600	32345.940	2338.017	295883.424	26514.738	221697.267	3670.115	3388.542	19136.368	365337.190	497296.602	84244.321	62339.362	303526.842	15189.646	59200.517	6657.704	11027.779	16378.559	12876.038	57472.152	337228.083	71321.706	57408.983	56894.756	17169.765	52598.149	10896.382	35606.295	88011.357	121210.344	28157.384	7804.572	32822.270	3688.843	327788.353	36124.679	88095.125	3114.263	18611.067	16665.934	177604.517	77880.932	277791.475
10781	f0121	spot2	108115.511	10087.699	71425.156	8710.280	21664.082	9623.424	141155.124	182845.370	191076.036	47935.621	3686.684	13232.511	396611.881	513253.502	65768.822	46063.272	279639.226	12605.695	41438.895	8864.315	12260.432	15116.044	16878.891	45250.893	414838.363	96064.601	456030.610	72250.021	18819.053	59577.765	19022.869	8063.731	80185.723	135701.653	37036.219	7759.261	32280.748	3518.255	281970.653	41610.374	90731.313	3299.905	20116.734	15548.824	264677.881	88027.272	234680.132
1366	f0122	spot2	117345.608	12250.100	94211.553	10205.502	36599.090	3017.344	202767.604	19188.133	247362.175	3831.093	4266.273	13314.357	531445.592	45801.335	85013.784	14703.618	323856.465	16002.423	38416.192	10924.581	20666.808	5801.382	12346.985	6553.450	447446.978	31725.526	564377.620	71645.187	27979.373	7635.297	19935.089	9923.080	65952.398	121730.747	29859.587	6721.429	25120.746	3063.090	244729.207	37461.686	79578.936	3259.686	15963.889	14867.894	223126.201	80536.514	203756.873
16541	f0123	spot2	63192.840	6386.683	6011.525	5240.715	4591.033	12694.986	24014.536	268510.628	26655.280	104882.899	3212.903	10592.489	320469.480	475151.815	47905.310	34615.670	184741.398	7993.524	37401.677	9994.881	9910.216	12052.532	19791.044	34656.262	329030.851	79084.973	368260.628	62891.901	13711.030	52382.167	9579.368	28113.718	38035.837	76993.656	13039.502	3860.640	20227.191	2508.081	108451.382	14937.876	56185.594	1865.448	8405.723	7933.031	177458.817	61276.825	110411.098
19421	f0124	spot2	48363.292	4556.032	34797.011	7023.567	11408.486	5946.175	98351.597	140204.703	139884.997	39333.310	2949.511	6498.297	414211.666	32246.486	52279.307	8593.154	152073.544	5586.974	24254.253	8553.462	12654.756	4028.291	17029.286	7100.810	312462.002	23078.130	408851.984	56881.301	18537.097	5664.394	14186.142	7877.171	70020.852	8357.133	16579.519	4932.594	19052.548	1720.597	187662.140	21428.307	58115.454	2061.273	10569.724	10103.348	281900.560	17667.743	102747.156
22301	f0125	spot2	57037.779	5645.993	73134.694	9270.824	12886.306	2890.679	158488.861	15734.729	211321.398	3843.498	2697.525	8194.032	410026.391	34142.745	52169.331	10279.643	131379.585	7254.623	28543.866	8768.791	11032.978	4685.543	10242.218	6085.053	317657.836	19133.213	375618.712	42826.640	22857.262	4924.990	14387.512	9016.600	33377.983	64896.206	28943.834	4593.878	14716.420	2064.892	207755.559	28369.169	43517.974	1739.361	13494.690	13677.001	123450.256	40305.776	163563.595
7310	f0126	spot2	44805.723	4857.022	2736.597	2563.794	2968.593	4678.081	6363.394	75486.432	13114.000	30011.701	484.328	2114.677	282359.485	22088.453	14703.083	2089.019	124483.911	5485.982	9468.039	3307.512	7473.622	2902.761	4742.340	1440.781	191579.425	6821.376	91361.900	10131.810	11666.615	2994.075	3146.752	1590.195	130658.740	12974.456	20107.759	5008.741	19758.268	2779.224	107415.594	16043.821	71695.578	2737.550	10517.076	6140.612	256510.727	15115.035	117694.249
3611	f0127	spot2	34672.299	4024.134	24210.740	3440.477	7885.743	3640.414	45944.471	59451.287	74769.647	13711.947	985.950	2748.829	287648.328	21464.134	16341.411	2814.785	104644.521	6001.938	12902.082	3723.075	6435.396	2596.757	5137.364	1789.219	142882.787	123208.559	129973.337	11584.070	17941.731	3110.706	5248.147	2529.348	67152.656	8069.590	7928.945	2270.109	14553.251	1588.939	81295.084	11662.055	43213.104	1925.903	5177.052	6446.378	204761.114	13212.408	93561.106
6491	f0128	spot2	31256.823	24448.637	32695.782	5420.020	8937.316	1144.990	62382.358	102846.353	71160.635	18546.201	1279.123	4697.478	167002.413	216496.611	18572.144	12048.200	128377.207	6472.943	19648.731	5207.724	5993.154	6852.727	7376.210	15905.586	190966.249	41977.498	161568.208	19991.144	10597.669	29551.732	3698.766	10299.829	101502.654	10921.876	13431.902	3700.903	17578.991	1878.476	52356.370	7617.908	31605.436	22089.486	6736.672	7551.388	150197.931	49524.569	78393.532
9371	f0129	spot2	31781.947	3407.611	8227.296	1846.684	8546.669	3592.176	18685.590	23319.051	68327.528	13347.088	420.064	1323.857	179821.991	11872.166	6677.798	672.771	65795.083	4677.832	3804.955	1309.384	5756.556	1917.618	1843.534	877.466	198424.287	6386.171	37912.241	4972.431	13916.295	2110.064	1230.111	1339.640	95872.183	10210.151	6271.375	1562.503	21124.600	1780.308	34257.352	4902.328	62995.236	2369.900	4532.889	5133.858	236769.645	13062.006	71648.202
12251	f0130	spot2	47467.710	4440.582	61992.785	7394.918	14066.020	1462.715	142319.475	9618.300	169930.060	2743.046	2329.061	7523.108	325341.088	26498.121	32506.828	6282.412	131731.431	6975.944	23558.061	8525.701	7635.057	3728.108	8039.095	3706.961	321188.325	14022.609	277610.305	33922.290	18695.136	4093.718	9179.775	5256.294	97492.931	11607.114	15325.615	4529.883	17764.959	1453.780	101417.949	15977.666	81770.272	3259.648	9869.640	6976.882	268090.730	15602.299	147527.273
15131	f0131	spot2	142231.124	11701.690	4248.542	3723.285	4749.051	31979.588	20277.694	282519.470	7685.589	71957.316	1283.468	8870.563	18588.763	599972.315	11060.650	51454.695	307485.247	19741.798	30600.935	4673.911	2235.210	45937.357	9559.344	67821.434	18357.800	171855.047	19231.125	29400.753	2195.905	113850.716	4399.851	36318.934	7525.483	229761.147	29886.818	6563.133	25982.765	2445.214	13860.231	8223.257	87243.740	4501.961	11716.314	10292.802	9965.559	122027.729	202234.057
18011	f0132	spot2	69061.616	7137.159	42816.328	5903.212	12073.312	1552.839	91388.092	7556.322	131467.140	1878.433	1336.852	4693.792	268700.517	23168.902	21829.834	5141.613	180672.641	8816.168	15228.885	6261.589	7128.236	2616.142	5327.482	3282.587	251674.802	10669.413	143576.677	21729.129	21248.512	4018.146	6175.443	3978.761	87347.947	10879.982	11186.358	3848.944	16551.011	2072.499	109679.460	14874.897	66148.022	2902.126	6969.267	7077.507	248061.550	12018.698	122423.782
20891	f0133	spot2	157811.217	13272.349	223534.045	24087.318	52724.848	4585.268	413394.877	33673.554	355888.151	6708.276	3492.067	18539.277	529334.378	739821.743	130034.850	88583.828	347571.907	19081.508	110644.876	16421.359	2929.175	54387.615	2613.330	196246.265	36344.026	406816.695	46122.458	83329.737	36694.395	113342.677	15539.478	58525.085	132001.378	228645.904	64623.148	13972.031	53046.847	3137.597	31643.799	20277.651	140136.435	7399.945	26962.510	21642.893	18898.910	230394.448	452382.779
7510	f0134	spot2	48508.633	5182.363	26435.954	4157.551	2431.220	3348.028	61412.825	48601.568	60466.019	12170.896	1329.307	4094.174	150382.389	196328.401	13752.770	13004.073	123325.738	6359.878	21874.733	4404.576	4139.546	6784.857	4776.840	16281.521	151071.161	24007.186	151579.849	20477.154	7901.792	21222.995	3438.764	9651.856	33029.403	48774.621	17585.731	4713.100	13473.234	1184.398	95847.268	14741.136	29771.132	1045.316	7777.829	5232.841	4336.571	51200.629	122547.063
3631	f0135	spot2	39493.248	3638.446	36591.925	5070.878	14773.188	1309.394	76619.526	6825.011	108215.007	1447.152	1098.251	3762.026	290406.278	27014.928	15127.870	2914.727	130480.888	6011.548	19495.463	5162.614	7182.630	2617.762	3544.858	1966.978	224564.518	7960.822	165330.617	13684.627	14423.785	3379.313	2192.128	6264.738	69729.480	35578.223	28769.529	6275.129	13821.318	1870.750	175365.827	22204.369	46410.813	1864.318	11934.674	9121.301	173018.385	21830.904	197196.424
6511	f0136	spot2	85454.986	7528.660	67768.401	7575.803	17498.278	1708.314	129806.281	10434.487	171501.885	2695.327	1645.842	5342.286	345326.971	29483.897	28979.513	5240.703	217500.787	11375.748	27857.598	8649.005	11474.056	2988.032	6862.822	3703.413	380112.918	17534.072	263618.333	20273.380	20412.887	4589.968	6273.026	3220.733	116038.735	12912.183	28801.991	6764.680	19780.638	1890.722	165311.087	24424.846	61173.321	2402.690	13103.161	12103.461	156781.403	47102.362	170077.323
9391	f0137	spot2	79681.239	8374.513	67440.808	8148.576	46466.115	3072.218	109640.516	10116.528	247052.516	4152.964	2436.025	7053.493	337941.578	29345.913	39110.731	7052.106	211587.219	11922.690	26414.197	7644.795	17406.544	5890.881	7007.021	4202.935	586426.218	27866.895	315177.027	31269.280	20494.448	4604.034	9530.052	4661.930	131714.810	12255.037	30803.750	7112.871	24485.510	2362.011	266483.751	39922.204	73613.000	2904.559	15393.253	13081.197	340059.606	19102.584	241260.587
12271	f0138	spot2	119341.673	10964.243	94179.456	9438.398	27219.474	2792.507	206949.309	15160.441	205709.098	4219.237	3206.524	8652.709	468202.084	40218.634	50319.652	8784.382	300931.393	16827.123	31809.890	9458.713	16872.340	5175.133	10670.216	5002.395	447993.969	24936.253	410978.549	47507.674	23158.316	6745.057	10349.160	6205.764	84004.043	134781.088	37213.159	8500.003	25553.028	2828.684	204484.686	30525.586	82703.504	4625.569	13285.476	15658.326	237489.619	75821.290	258963.047
15151	f0139	spot2	63914.243	5716.830	44729.939	7005.879	14122.302	8110.471	94810.400	146133.844	127317.479	31186.900	2726.728	8555.111	416430.665	37859.295	44399.442	7464.000	171664.572	9238.106	26446.945	8142.158	11734.078	4760.014	14022.789	5363.437	391607.518	19488.837	297476.382	36555.536	26815.774	6278.101	9723.671	5404.863	123388.222	14026.990	28715.163	7349.775	22122.708	2050.948	233361.878	34059.768	69991.845	3215.732	10662.062	14539.688	318588.990	17833.475	224932.242
18031	f0140	spot2	158020.179	12585.659	6315.756	6398.407	3412.314	26511.725	29314.694	339147.015	8638.496	89471.617	1915.144	12530.958	18377.600	742545.696	15073.330	77963.788	356102.679	17977.953	58617.545	9027.799	899.761	32029.378	13240.788	112350.351	20373.672	199575.626	20127.782	67093.572	1946.761	124658.448	5638.442	47645.001	5440.837	176879.743	30738.423	7645.647	20427.794	2117.372	17577.758	10661.050	71329.750	3576.424	17862.833	11928.130	8935.443	111945.490	245194.124
20911	f0141	spot2	89530.602	8673.756	69484.210	9946.628	17469.478	9967.598	146463.135	212033.966	168164.313	44280.212	3909.604	10986.555	466174.547	39773.105	72276.328	10952.035	217965.553	12173.834	37283.649	11997.246	16830.863	5682.997	22209.793	7909.773	438756.835	26956.274	441652.943	55251.560	32720.288	6792.004	16910.346	9284.362	134061.767	16148.270	22536.952	7457.807	30558.434	2431.339	239432.259	27760.527	100180.691	4132.949	10699.821	11951.439	429185.170	24174.965	213436.468
7710	f0142	spot2	58788.263	7064.747	73816.505	8159.360	21293.592	1414.716	174737.412	17465.403	168470.839	1870.790	3301.989	8227.447	458387.327	37683.014	52990.310	9230.430	193221.912	8756.300	31759.177	8507.744	11247.409	4291.955	11185.301	6693.386	293793.115	11206.190	433782.192	44408.529	20090.443	4432.867	13630.932	5231.679	139089.250	15081.309	34776.196	8943.588	18274.566	26619.774	319669.051	45635.350	86454.101	3048.673	14695.916	12029.822	354200.759	21936.714	313054.032
3651	f0143	spot2	80325.891	6800.645	5795.756	4276.844	5438.507	12948.109	22248.377	262249.163	26619.024	72094.470	2955.734	8299.035	368881.181	451477.320	45286.957	35041.925	236936.569	11790.023	44378.382	7363.801	10309.135	16960.095	15399.431	36905.641	368171.362	74887.563	391130.901	47480.945	16369.490	49234.931	9084.665	20653.244	108118.858	155801.690	45247.295	8585.446	36580.754	3073.877	293106.717	42061.501	109019.424	4172.017	17997.236	14909.798	296974.945	90625.999	345168.931
6531	f0144	spot2	132020.825	12303.785	6326.037	5506.907	5231.978	15706.987	24808.028	277919.311	25515.265	70927.126	2701.569	10001.555	329843.858	449967.732	44270.529	31066.018	363326.340	19127.941	44304.499	9729.791	13545.725	16232.990	18090.255	38437.427	358393.329	81732.197	357026.300	46146.554	17635.176	51708.616	8562.951	22087.518	79546.163	129123.110	43925.546	7767.014	30734.046	2646.196	18292.319	10114.646	89473.418	3436.151	18572.250	14473.308	9699.228	141344.301	222668.734
9411	f0145	spot2	118617.753	12150.523	47858.956	7701.059	51586.466	3992.476	169855.778	15857.266	203268.697	3697.321	2402.380	9819.309	520538.845	43508.587	25909.718	23233.836	328923.571	18788.410	18063.479	6374.604	26375.201	7778.222	5020.541	34051.892	320606.406	91741.831	223271.987	32599.662	28437.857	6550.734	4424.968	18259.227	160993.331	16598.785	23350.958	18110.115	31694.658	3105.449	241470.035	35200.536	48498.576	46299.889	16919.900	18029.231	377127.057	21848.114	307192.740
12291	f0146	spot2	96237.165	9669.797	77551.103	10122.077	38338.964	19612.491	167698.555	221206.911	183538.672	48073.758	4000.242	10339.781	635380.027	56306.477	79492.182	13645.052	258755.824	15294.540	48712.045	12750.152	34625.518	9334.672	21486.879	9526.778	603382.528	33286.214	541123.101	58145.909	34933.268	8504.698	18072.963	8191.800	173812.271	19131.120	38058.251	9564.597	37830.266	3570.299	327828.094	45136.697	100603.814	4976.121	16414.628	17997.768	463728.567	26570.282	330362.326
15171	f0147	spot2	16307.585	6119.713	4479.723	5644.513	3799.066	2047.100	8616.930	6733.576	29460.317	5613.201	1291.042	9408.053	302655.374	114341.198	9269.206	3711.967	57995.419	8276.351	7960.166	3482.397	6453.752	4859.601	188.067	737.682	74779.294	40424.817	12158.694	3729.332	5342.066	6720.482	2332.841	581.659	167003.586	18655.783	39135.497	9568.318	33295.836	3206.052	349870.387	49898.855	96381.166	5508.941	16985.945	18532.991	463292.543	25598.800	329081.191
18051	f0148	spot2	87879.795	8800.714	69982.469	9007.024	332892.180	9371.577	253408.097	21383.962	138863.514	44017.426	1626.660	12481.514	486222.335	41551.700	50228.081	39809.402	270122.459	13005.519	32285.533	7234.659	10772.340	17102.047	15062.470	2658.052	38343.655	431663.618	30629.595	42544.191	21937.876	57527.490	4361.129	42473.875	134009.692	87081.292	14228.007	6183.361	21589.195	3314.558	23995.546	9200.706	93746.437	4094.630	12699.236	11673.468	268399.853	51519.093	283484.123
20931	f0149	spot2	72426.659	7936.943	102171.040	10460.964	23813.156	2639.953	223902.165	19696.794	232494.904	4864.159	3796.883	10670.952	410578.369	36731.223	65407.846	11149.571	179813.279	10094.709	38526.531	12380.225	13043.604	4422.130	12076.982	7302.602	428630.196	28318.142	414864.389	51570.301	33760.428	5698.910	8990.492	28708.713	119543.740	13711.948	26262.825	8370.336	26491.309	2643.190	224511.268	28651.476	86802.835	4453.746	12469.052	12648.797	410398.562	23544.661	190440.808
7910	f0150	spot2	82244.644	8706.638	49328.897	7423.759	18091.056	8510.000	120868.269	150047.651	170073.777	38228.396	3173.564	10308.380	478937.102	39767.848	34524.760	24315.942	237251.163	10813.833	28111.871	8668.010	18741.475	4895.937	15640.799	5928.330	477002.408	21317.188	507869.017	50432.717	23328.728	4862.634	13182.696	6044.075	140674.657	14963.227	31982.817	9222.798	27808.742	2458.623	294238.655	38602.820	71157.073	3163.922	11703.515	205902.864	383542.882	22750.576	272776.394
3671	f0151	spot2	92646.488	8346.893	73568.605	8512.114	21918.778	9546.032	140155.233	221923.978	186543.150	38154.285	4105.506	11335.135	626727.539	52596.454	86307.095	11959.298	261765.398	13275.451	46000.647	12414.927	20910.584	5764.879	19645.665	8296.910	548704.817	26660.961	659636.616	67392.106	34561.127	7862.877	17920.568	8314.626	209011.939	22569.336	42406.925	8786.758	44546.523	4250.916	465358.499	54699.615	125333.669	4422.236	20063.298	18122.951	533680.738	29840.028	374899.503
6551	f0152	spot2	125750.836	12190.638	62977.975	7594.449	20910.918	11612.073	146313.131	203714.961	152421.321	39468.411	2973.117	13576.614	331733.557	513727.844	43479.493	34849.373	322677.663	19304.795	42150.192	10227.600	13602.453	17565.246	15759.871	42363.438	410586.443	88781.927	376516.396	50546.635	17973.212	63560.761	8507.068	24171.775	117175.506	171478.852	46406.305	9626.565	26066.072	37745.381	322613.446	43535.668	108474.779	4274.768	19464.506	23755.929	320514.000	98117.561	244281.718
9431	f0153	spot2	161140.777	15546.292	87014.792	10739.685	34459.692	16138.905	169822.735	244371.127	202008.555	49777.425	3161.677	16737.691	407478.006	592720.326	65315.664	51949.913	380495.007	22790.798	55705.764	11222.409	20385.012	31488.622	17548.844	46827.132	473541.132	102429.365	370665.017	54049.188	33796.519	9920.977	21714.485	7871.580	208094.183	20267.595	47952.448	10569.324	36979.353	3285.862	480818.099	60261.673	107980.753	4565.771	19612.676	21681.976	293258.328	90291.555	371437.705
12311	f0154	spot2	154882.137	15976.082	116483.646	13168.793	62878.655	5687.949	275976.927	26418.309	312113.423	6223.442	4311.057	19466.513	710501.678	61850.253	95802.871	15772.729	425097.284	24941.875	45361.150	14731.145	34028.012	9801.733	13926.045	9411.904	696313.555	34048.756	579580.406	64373.278	45773.822	9900.628	19118.349	10967.017	141317.180	202039.992	51892.412	12721.533	44220.485	4833.358	405167.244	57313.399	138496.386	6654.443	22585.935	21417.803	399137.402	115668.917	433911.356
15191	f0155	spot2	145802.075	15486.079	148594.101	14221.686	52709.381	5023.252	306218.840	28312.647	382176.232	7530.196	5203.011	16184.273	648169.923	56163.150	116045.322	18808.096	370508.235	21574.910	51114.545	15602.593	26828.164	9910.094	17188.319	9122.313	825800.436	42233.526	627852.154	74221.885	39486.150	9605.756	21537.584	11078.064	124794.495	188077.121	49285.231	10756.094	38009.602	4134.005	304944.117	48153.326	111106.749	6817.240	18703.312	23678.609	363807.701	99256.944	400676.295
20951	f0156	spot2	92693.155	9633.045	188926.833	16785.594	42317.327	3618.627	355895.487	29685.790	246964.665	4473.404	3463.635	14633.541	522762.220	46949.656	135172.300	22678.229	257182.831	14311.960	69678.613	11577.329	2204.877	38832.063	2679.941	152389.806	28606.917	231732.014	44154.147	59451.864	32821.104	6986.830	24614.993	4520.751	143029.094	18072.434	24151.485	8590.056	28819.345	3191.170	342938.599	39605.863	81792.107	4494.239	9061.233	220109.452	9261.784	101035.966	266103.229
8110	f0157	spot2	107336.190	11563.856	49784.581	5634.385	16846.085	6293.006	100958.516	154747.417	153878.671	25458.776	3057.675	8319.513	502756.642	42030.515	45589.204	7422.887	267371.141	14558.277	35137.991	8803.883	16082.989	5019.713	13718.533	6008.632	400140.508	16339.329	460984.291	45163.795	19093.825	5290.860	11821.874	6611.765	162720.231	18500.031	41786.295	8108.837	35331.015	3313.838	366431.583	51607.480	104330.269	2075.604	17604.197	13224.027	254241.608	91303.532	300773.235
3691	f0158	spot2	118451.421	10375.687	83032.402	9756.015	41960.108	2810.433	268968.567	28500.721	210902.937	47895.883	4084.389	15254.225	650369.244	51092.101	62041.223	47801.553	354761.825	17594.555	42603.243	11047.197	14306.003	18992.590	15177.132	6247.224	413331.179	399553.751	539129.789	69574.617	38003.456	8200.323	10633.760	27810.844	131103.853	195718.587	37638.734	9387.352	43007.924	4699.850	45403.915	14986.857	137851.785	5304.878	27561.167	17759.878	277767.717	115036.591	496616.708
6571	f0159	spot2	150400.362	14023.122	60749.043	7894.847	22456.185	12782.532	124771.125	200662.856	180250.428	53347.101	3451.600	10803.976	627547.038	51630.592	83998.008	12965.714	391867.896	24518.495	44268.012	10422.792	30022.080	6729.460	20372.787	6890.740	459753.189	103953.291	409797.681	49478.277	22253.089	67769.564	9263.109	23360.195	169161.573	104442.412	42485.110	9647.431	40379.731	3758.915	349441.651	43852.616	108374.654	4795.136	20070.551	18678.718	395209.170	57474.418	338380.276
9451	f0160	spot2	170952.996	14231.113	8861.792	6335.787	12136.357	29898.786	34565.051	322072.178	52883.143	99021.823	3676.681	15038.446	704982.346	57423.053	84138.686	12267.212	432604.533	26819.837	46464.847	13171.252	37743.651	9046.839	23477.886	9884.362	698387.687	35062.583	609745.192	63226.428	40632.679	8039.297	19269.420	9959.875	221855.774	20451.039	46400.553	8729.839	45885.363	3747.074	467215.341	59734.118	129347.691	4711.212	22510.498	25554.549	520471.922	29484.076	389253.578
12331	f0161	spot2	99779.588	10115.536	149109.759	14895.187	38178.159	3355.875	317741.784	29522.370	298391.781	5901.077	5357.644	19298.048	661522.724	62434.363	112641.793	21479.612	297348.727	16660.089	56064.781	16946.139	24640.631	7283.273	17086.551	9158.932	687525.052	37097.584	695019.605	78926.472	36332.834	10399.314	22719.944	12287.016	138095.495	196439.669	51510.335	11732.605	49049.051	4351.071	410117.154	54188.478	150177.665	7232.499	24967.748	28497.718	375949.595	122466.845	431794.167
15211	f0162	spot2	123881.616	11393.098	10793.757	8376.782	12914.270	38207.323	43536.971	473482.080	45314.086	126987.994	4506.343	17176.718	500717.642	727514.144	83670.236	55006.329	337573.226	18595.516	61674.665	17296.298	24846.522	37281.033	26980.217	58798.933	628570.617	130888.675	500110.230	78189.088	25626.269	78541.180	26661.337	9859.136	143579.738	219826.546	56066.553	12121.973	52094.509	4208.095	380516.949	55396.743	148833.910	6288.591	22357.842	26543.809	19907.108	233419.856	413938.259
18091	f0163	spot2	181834.983	18651.916	102166.793	13931.128	27799.244	17066.300	216176.764	226449.300	219902.584	60667.525	4349.769	16628.782	756421.039	63228.047	73215.249	56760.395	469164.174	25162.042	43251.130	18108.657	25801.682	7466.586	26114.227	11258.128	501933.011	448224.874	611135.414	81755.041	59909.364	10991.232	25098.177	12386.636	183888.610	24902.856	39611.900	11185.679	44941.167	4610.177	481959.936	62020.724	117792.500	5291.286	14805.849	320217.564	594923.864	37743.161	333930.559
20971	f0164	spot2	135803.510	13422.337	142402.767	17114.535	44473.381	5160.560	404457.990	32627.775	212118.822	62179.765	5243.573	21374.842	431201.144	681004.076	109235.781	80956.110	340250.673	18698.795	62370.824	20782.361	103557.601	13625.380	18291.524	77688.002	415233.905	443531.092	606340.495	74038.108	44446.762	13022.015	16932.583	55314.564	260187.358	31825.315	66648.714	12602.355	70818.616	5827.819	55619.377	25183.155	176877.160	6972.843	32486.223	23930.616	22736.998	283083.880	632415.915
8310	f0165	spot2	67565.053	8138.894	49966.329	6824.133	22226.432	4002.240	98072.080	68780.109	202148.540	17134.724	2555.512	9806.731	423905.321	386763.648	30064.849	14260.168	224975.445	11951.244	27943.071	7226.498	13466.463	9735.806	9622.833	16834.899	459585.309	52931.054	330012.917	37610.094	13433.639	23576.975	9016.025	5032.891	126409.506	163309.652	47526.361	11071.715	36757.462	3400.183	307840.671	45901.826	98259.310	4032.150	19573.508	12934.331	268730.726	94505.109	392968.542
3711	f0166	spot2	92994.916	8917.953	75271.371	7894.585	38998.984	14805.008	159372.888	187229.095	229482.660	41899.355	4666.576	12143.348	704490.029	61243.209	85396.687	13480.938	308620.171	13870.538	46758.938	12194.903	31502.835	8519.704	17837.634	8392.973	602720.648	30235.129	669419.848	66238.601	26285.899	8076.117	18384.253	7088.237	185221.000	18913.868	47275.748	8361.847	32564.389	3517.398	446318.484	61765.654	101847.371	4945.002	18444.191	17558.924	467585.854	28386.161	363495.242
6591	f0167	spot2	174214.764	15372.923	108727.583	10467.764	40147.336	18512.740	197175.546	264604.274	201047.805	57031.757	2866.674	17785.099	505212.396	720266.829	83963.493	64812.460	478658.888	27785.327	71816.471	9252.750	25983.113	35211.146	21551.384	51623.863	601706.356	120037.629	39303.723	53957.772	2113.327	76831.256	5709.675	48400.995	10821.534	420880.364	64330.662	8536.188	40783.829	3357.684	35621.463	24903.070	138047.031	5111.852	26146.414	21656.473	371750.163	124961.394	464702.247
9471	f0168	spot2	100900.602	9659.000	164189.808	13369.052	68236.650	5211.268	311497.339	30955.640	292949.395	4958.607	4933.210	18448.668	640565.885	55328.134	145267.522	20711.543	315824.678	17370.211	64033.167	16645.976	35718.616	9107.679	18344.559	11473.149	717862.813	36372.939	830348.438	80868.266	36452.763	8796.012	23338.504	12373.304	232594.255	26650.644	54914.995	9318.177	33511.965	45964.633	622089.980	85100.829	147216.622	5141.553	25084.056	26159.435	635054.560	35799.971	362259.863
12351	f0169	spot2	121641.925	11569.839	126061.422	13829.393	53453.903	11735.116	257678.924	161880.726	243436.685	57748.310	5196.976	22786.484	471524.586	566634.362	105620.569	81112.662	338207.119	19015.514	70270.083	17560.355	15728.570	22077.611	18528.139	60368.859	608286.634	118729.231	605719.335	81765.995	22093.377	66898.653	15432.276	42889.809	130655.168	234891.752	64704.149	10120.169	50725.419	4140.945	411554.985	55288.675	145907.975	5749.012	26533.259	29161.449	421349.041	135693.189	360566.770
15231	f0170	spot2	231218.316	21386.264	12234.180	7780.112	30655.948	18602.703	229021.640	323241.056	13800.443	161225.867	5206.351	26842.852	43248.346	1265657.781	113038.342	79193.259	593272.267	34547.526	59349.231	17862.823	2843.352	53124.266	11917.631	155935.169	41768.648	332543.565	602180.233	97814.771	32598.355	116315.929	19532.197	49157.573	125574.807	224167.611	56107.541	12801.833	50231.915	4534.967	406941.084	55842.206	135991.147	6091.777	24001.779	25508.892	399086.775	130776.653	449500.633
18111	f0171	spot2	96159.655	9819.469	104954.132	11267.685	35796.641	21251.605	203490.129	233519.366	209619.734	51222.506	4170.790	15682.013	692635.836	61626.409	117102.245	21358.505	273856.829	13794.634	52535.965	15155.014	31607.580	9613.410	25629.689	9232.632	607667.770	36635.678	415616.528	75128.662	38008.830	8726.704	13200.547	38947.659	181118.205	21839.023	27567.991	9253.735	36439.382	3794.553	324873.585	41310.958	114066.722	4582.152	18844.333	21730.286	462344.910	25650.281	347691.055
20991	f0172	spot2	104681.558	12363.910	117720.853	14035.183	30231.957	15534.352	203476.207	248073.985	245970.051	63773.425	4881.033	17875.766	614539.199	54821.409	76841.621	52935.475	296558.565	15213.067	46110.591	18440.117	29107.828	8034.164	21964.474	55496.287	771781.861	50654.262	714360.099	89436.953	49609.807	10569.021	24268.519	14660.048	169669.952	22337.044	38071.922	8142.733	38839.097	4383.550	439051.826	48527.081	117539.523	5646.912	12993.546	272056.873	642029.795	36732.747	248505.890
852	f0173	spot2	91694.973	7780.192	71759.239	8765.940	22562.964	9519.621	134646.117	220157.611	196305.800	37400.514	3786.286	10508.531	631998.462	54622.964	73969.241	9970.575	249697.720	13237.960	49897.514	10496.492	21375.548	6120.748	21235.410	7004.408	398162.289	16948.849	421344.383	50275.748	13122.756	47225.471	15835.643	6002.158	120126.357	115566.346	42808.970	10229.357	33986.879	3246.150	394217.438	52956.730	110336.283	3813.991	18582.523	14046.213	182603.779	95843.103	313230.528
3731	f0174	spot2	149888.978	13015.097	124546.416	11579.555	62463.830	5545.267	264051.192	27949.808	329840.307	3743.097	5318.618	14969.353	695450.324	60140.064	124492.902	19165.707	437920.112	23105.012	61809.623	14482.234	33946.412	9239.162	17745.005	10656.784	702181.003	32478.131	770834.379	81076.553	23221.580	8781.338	21704.914	10264.736	237529.371	22688.198	56545.605	10613.869	50124.692	4455.802	588213.277	77883.132	133522.335	4857.881	27354.247	20109.321	530887.502	36151.895	427335.979
6611	f0175	spot2	150962.859	17021.589	109634.809	10865.542	38372.327	3414.030	251182.449	23978.645	285229.602	4587.662	3812.097	14609.167	780096.513	56434.100	81635.770	15450.087	379833.573	24072.395	44042.155	10373.230	23987.886	6448.876	14524.277	6484.238	446976.793	85391.880	469279.884	52161.693	19604.972	54131.229	7805.574	20776.008	184340.711	91428.994	42588.060	9236.296	33901.160	3646.751	380190.345	50513.980	112001.262	4721.359	19383.570	18376.028	417732.942	52319.241	348447.586
9491	f0176	spot2	114615.660	9702.784	145925.142	13697.050	43731.743	3437.425	303074.040	28926.456	356959.119	5325.307	5559.796	19216.073	702892.753	64100.717	123981.617	18419.920	357572.903	17334.155	55917.654	15122.380	28557.645	7205.421	17576.162	10591.307	792821.577	35368.843	811016.939	84928.368	36734.596	9551.687	21908.150	13225.435	273416.750	32196.211	70659.691	11890.586	56699.789	5905.982	611388.954	80061.245	156491.311	5720.518	29391.199	26222.700	719867.777	39798.991	488522.463
12371	f0177	spot2	172873.748	17052.585	88741.221	12044.132	26946.020	12436.019	202652.041	260160.235	270583.496	65254.302	5614.695	17289.245	738254.073	65376.993	122282.625	24466.500	462621.453	27011.057	52461.669	17931.921	27516.090	6869.366	25197.224	10555.698	774644.172	41263.478	739831.922	83558.387	39032.599	10662.323	14786.620	40487.414	173816.136	21388.180	55862.361	12096.074	40059.849	3340.821	599411.972	73428.005	116291.068	4868.290	21633.099	26597.215	536286.200	31244.894	436494.016
15251	f0178	spot2	166598.349	18724.057	178014.663	16593.466	50436.217	4853.393	347003.560	30912.867	362975.742	6872.740	5396.527	24045.606	854257.026	67571.337	116515.866	21784.182	322303.523	128631.195	65123.758	19668.088	24366.739	9411.163	17665.161	9502.792	752266.152	37930.353	723644.081	92932.844	43425.447	11962.782	27359.203	11916.616	116804.673	167442.697	48275.919	11787.811	44136.254	4014.965	362316.004	49888.895	140249.834	6180.776	24400.544	22295.691	387702.311	119146.246	403990.729
18131	f0179	spot2	154179.491	16816.436	176448.006	15081.404	40310.208	4551.086	342483.264	28197.201	394699.143	7272.090	5226.527	20419.650	729836.810	63587.880	146977.724	27553.498	453347.195	23449.170	66392.330	17937.418	24655.655	7293.082	20458.281	12218.392	778702.829	44803.498	679966.908	96928.675	45618.662	10745.554	29981.992	14972.796	182611.073	21952.857	46019.018	10595.317	45799.951	4541.018	506629.905	62749.188	134188.811	5309.024	20222.715	25974.290	623870.080	36727.200	341926.938
21011	f0180	spot2	168085.699	17090.356	120997.205	13903.059	8215.819	17761.995	205200.905	293826.595	265411.733	64956.991	4141.514	19502.724	427980.427	704944.257	97312.028	72563.488	442853.157	24673.136	67724.801	16375.395	16825.534	22498.855	25128.665	66308.634	504372.075	135265.459	506650.208	84034.872	23218.431	84197.961	17021.728	49084.812	110253.487	190806.587	47280.392	12130.547	45179.441	4840.039	419777.861	47142.963	143060.423	6656.269	23592.993	22643.749	16478.589	234696.428	291977.190
8710	f0181	spot2	77625.142	7477.710	67284.378	8256.206	20796.891	8673.520	156719.873	235842.631	202496.670	40099.567	4364.047	10525.710	732669.662	53304.944	71130.131	10068.553	255939.015	11910.571	45277.359	10875.407	21163.722	5877.478	21602.564	8371.927	610380.545	23858.016	702899.736	65390.359	26570.397	6390.993	16538.688	7379.916	186336.416	17460.522	46207.783	11790.286	37010.055	3347.013	438692.142	62125.087	120934.739	4026.878	21748.279	15111.054	449482.093	31013.762	383519.172
3751	f0182	spot2	128339.823	12153.148	110918.165	9672.249	58255.650	5238.912	244758.729	24757.194	285533.407	3619.041	4553.394	11995.200	664774.478	51550.484	82333.186	13825.367	403553.854	19209.213	47410.825	11306.597	29657.180	9133.695	13179.471	8044.634	586599.811	29513.759	678948.679	66893.138	23229.395	8971.487	8654.698	27057.120	181816.171	16640.505	44414.770	9731.737	36617.070	4109.587	514619.937	60029.910	110926.572	4178.337	23703.336	19690.964	418056.068	28484.696	358421.987
6631	f0183	spot2	98177.429	10046.253	145570.585	12797.779	46542.804	3460.498	306801.911	28279.518	375777.928	5970.125	5588.483	16556.745	784854.824	62747.678	112823.178	20002.138	307190.358	16295.025	62483.733	17103.915	29109.147	7528.614	19822.078	10032.801	862882.872	74125.877	804750.198	79835.872	40505.928	10530.985	10694.168	37904.256	214811.180	22429.518	48364.463	12681.110	49324.743	4607.279	632286.754	73895.351	127280.377	4323.066	28324.755	26928.253	373072.732	114808.993	401016.059
9511	f0184	spot2	130347.797	13699.316	91939.840	10393.165	28672.347	12550.792	175392.678	234304.031	230511.482	53714.498	4377.595	20270.018	520675.917	769587.883	70369.360	48287.576	390766.528	20191.609	57770.539	13155.256	16372.167	25082.564	18430.062	52985.413	567839.585	124323.531	592556.413	87096.202	23172.697	80256.568	13015.782	32598.176	123652.624	186192.792	55209.416	9951.148	41666.899	3493.139	444662.149	60520.974	112617.131	5339.321	26143.864	23757.007	15684.952	177303.420	434941.649
12391	f0185	spot2	100124.570	110922.167	122227.488	12965.712	39508.278	6193.899	378867.207	32289.395	224358.102	56621.766	4753.342	24619.460	453114.045	672359.847	102561.270	85687.294	430516.542	23895.179	56545.481	16285.967	40554.121	11857.255	15164.160	73216.428	509167.794	442251.967	673609.461	75319.991	40159.036	12487.462	16583.538	37340.583	152158.696	183892.617	57433.341	10594.514	50955.787	4518.855	82561.788	23034.722	140719.427	5292.233	24131.241	25696.724	38084.064	217027.969	327380.863
15271	f0186	spot2	94972.967	10842.372	143681.400	13669.000	36319.984	5551.001	291611.215	27708.171	328148.452	5693.870	5627.091	19940.602	822888.491	65018.803	138773.455	22309.760	321527.712	16460.051	54210.610	22523.826	38285.605	10768.766	17059.047	10276.020	745996.297	37676.704	757216.790	90690.061	48884.866	11197.288	25102.569	12603.822	172058.005	20344.885	58537.223	11470.197	38847.786	4009.423	574804.620	70481.990	128236.931	5043.587	25387.844	27196.094	350362.702	98726.889	386281.038
18151	f0187	spot2	131108.876	14064.177	133225.807	12000.655	34092.289	4784.990	286558.325	24445.029	486188.708	7580.210	3651.945	17171.233	836404.659	68266.727	90543.290	17457.357	352791.694	15749.426	44049.048	14030.175	19350.168	6020.268	16391.759	9656.985	892026.990	48109.160	583196.136	79054.751	35034.230	10557.200	18375.695	11528.272	107995.926	185703.889	40636.053	9546.943	37685.749	3662.283	303110.487	42434.165	126316.338	5274.970	20991.286	21374.933	354193.819	115009.390	302425.585
21031	f0188	spot2	99041.089	12375.881	155960.858	14960.560	39091.327	3632.211	301231.990	26931.788	304872.936	5385.692	4327.132	18323.945	687074.013	66382.690	120044.198	22688.391	321911.117	15411.665	64664.047	14963.101	26455.280	9038.087	18257.365	9549.552	512419.426	29115.319	519157.677	84177.898	26089.331	87474.230	13096.358	42147.710	102633.471	138355.790	35341.170	9854.622	37788.076	3742.476	545587.053	56449.559	107320.316	4864.230	19726.984	23410.635	329111.932	101318.520	326181.270
8910	f0189	spot2	83750.527	8234.740	111862.404	10142.034	35543.282	2947.147	259530.602	22273.568	299296.222	3647.413	4718.737	13720.726	679655.920	49748.252	59950.102	10726.647	276809.026	13867.734	44106.659	11415.668	21622.210	6122.662	14489.711	8147.114	569361.151	26160.183	727975.321	72062.299	29091.091	6061.223	13662.892	6542.487	202959.453	18618.645	44244.968	11685.419	42568.381	4104.259	465468.523	68088.947	120082.467	4119.009	23781.398	16839.330	394778.077	29457.984	390540.903
3771	f0190	spot2	98565.478	9811.183	118502.337	11803.668	26521.385	3456.281	272751.124	22462.168	313415.536	4486.333	4889.503	13899.607	758412.840	50862.501	108590.658	13767.250	292289.623	14729.710	46894.669	13487.673	23125.727	6369.462	16761.444	9080.039	644448.722	31014.929	744594.940	69005.040	37187.446	9227.093	17388.458	10271.070	185194.551	20049.195	52899.594	11087.555	41283.019	4072.739	611174.687	79203.509	114553.032	3518.442	23406.897	20901.941	276457.315	91350.972	437569.217
6651	f0191	spot2	157913.137	16701.686	85067.571	9495.705	37474.410	20625.440	173017.757	241193.286	366684.094	79514.105	4998.626	18311.679	749405.535	1109077.570	68508.175	50657.073	436867.227	23354.710	52935.505	12845.578	25039.391	32584.289	20497.516	49411.267	793942.219	175134.302	770325.287	75189.046	61662.551	17109.132	20711.050	12681.038	234563.340	22967.544	49987.763	11539.882	45014.668	4211.703	590116.890	72804.579	127431.053	4830.672	24000.055	25192.144	529763.105	30211.095	457805.581
9531	f0192	spot2	155710.752	16289.917	73804.380	9419.717	35674.731	15427.683	146391.348	205953.448	239988.099	62216.786	4247.551	14217.535	813942.765	62776.841	80370.720	14699.576	456559.980	20125.740	45336.835	11368.206	34586.269	9555.076	19154.796	8297.460	702255.159	32617.735	661859.237	66067.124	29996.355	10492.170	16948.945	9387.708	75833.635	136424.853	42537.505	7810.522	31831.787	2829.634	298925.585	40665.287	112280.405	3610.550	26197.974	19195.290	285175.970	84326.097	307198.895
12411	f0193	spot2	154062.337	16838.759	96033.533	11644.144	40716.142	18703.787	192031.444	243186.064	403854.860	84214.448	4900.502	20145.910	769957.587	71403.894	116630.510	21977.180	453642.707	22290.971	56709.013	16447.184	36189.488	9334.693	24542.018	10558.764	1100787.491	56652.214	750818.422	85535.699	40109.724	12375.227	24695.757	10967.660	160930.409	19295.750	52704.787	10457.164	38174.125	4452.502	464907.577	62245.270	115592.355	4128.716	24357.208	25268.492	332416.594	102128.628	372025.849
15291	f0194	spot2	11635.515	6179.172	5856.325	5936.473	5926.373	2579.643	10657.915	8110.765	43318.461	3639.952	1077.208	12629.672	391961.096	22977.533	11126.406	4558.840	45794.982	7399.426	10556.725	4552.976	3657.078	6854.243	306.560	704.615	81444.853	5305.010	19304.361	6042.551	4159.206	9869.799	3065.242	764.302	106523.909	171167.607	42763.076	8299.158	38353.370	3730.966	351794.724	46812.219	113898.500	3565.297	21133.292	23674.954	317064.255	98442.812	331711.642
18171	f0195	spot2	128562.434	15532.379	87542.786	9983.838	29540.311	17047.059	182373.946	207630.050	216959.312	42673.038	4224.259	13309.628	677453.100	58536.834	98789.703	19320.547	403289.213	19424.848	52482.869	14306.399	27910.558	8001.950	21689.582	10235.345	577146.413	30026.182	622029.908	83697.565	39370.764	8849.009	24091.301	12179.443	99317.928	186547.038	44529.459	9365.817	42849.723	3826.313	386527.394	48607.058	110238.468	4388.487	22331.977	21627.209	353658.911	114464.814	310297.725
21051	f0196	spot2	126808.822	18592.484	158940.061	12394.997	39225.082	3828.269	278977.949	26754.085	364205.082	6068.684	5080.747	16353.794	723840.541	62738.314	90638.213	20121.821	420477.591	22237.587	58654.330	16967.376	23621.706	8138.755	14292.901	10121.217	636144.426	39261.188	664693.107	89761.612	32852.509	10962.033	11771.834	40585.834	168867.802	19482.753	36357.769	9985.451	44194.799	4824.752	496980.368	56995.540	135516.163	5677.720	22454.930	23753.811	594883.940	35925.302	326463.951
9110	f0197	spot2	65348.354	7438.209	96027.166	8912.854	47003.046	4589.916	168709.225	18106.639	240526.449	3247.576	3655.776	9930.225	428511.542	34246.979	54231.915	8977.181	193171.925	10311.992	40102.651	9712.454	27253.628	6737.735	10854.907	6077.265	438336.673	22302.211	494500.412	53476.331	20308.196	5194.219	4887.339	23867.883	161028.667	14241.018	44491.924	9436.965	22741.336	3200.861	301077.499	55631.564	98159.581	2811.365	16507.775	14838.280	314766.998	23930.926	270348.658
3791	f0198	spot2	103867.362	9710.991	92024.450	9082.116	29100.862	2938.353	220398.116	18077.539	239086.270	2877.996	4424.347	11435.311	509037.019	38753.936	78524.176	12225.757	324538.894	13872.360	46899.168	11225.790	17761.397	4248.339	11083.445	6561.296	448152.093	17876.061	609836.740	65477.965	23655.774	6227.453	12954.893	8098.603	158034.434	13707.622	30463.041	7569.733	30723.930	2707.189	336477.887	43936.957	86986.857	2628.299	15042.630	12570.400	294342.231	21470.411	271293.902
6671	f0199	spot2	86034.982	9174.239	111364.602	10372.495	34361.330	3194.758	240526.428	26390.600	336550.326	6781.409	4875.631	15730.866	676041.206	53729.716	94560.039	15300.506	283780.108	14135.726	47051.814	12051.777	21702.141	6036.430	15224.478	8523.636	682487.547	39174.922	677983.714	69594.865	38309.367	8896.753	11778.602	33535.855	156903.132	16668.088	33470.141	8839.139	30572.650	2766.470	434721.675	53739.348	102812.080	3508.805	20172.771	16554.925	408785.744	24013.834	304713.239
9551	f0200	spot2	98820.258	9533.945	72895.631	9267.807	28491.680	13550.077	154875.031	230219.215	208913.836	50388.645	4476.253	19090.608	421144.103	659394.163	98315.798	17087.139	302514.045	12198.526	46891.019	13541.443	28791.466	7588.693	22678.995	8099.193	647473.210	26933.677	735410.734	84408.350	33090.549	11387.555	19073.731	11336.188	13027.463	302571.967	52211.191	10338.144	40669.211	3460.565	453255.605	56024.751	124630.334	4211.232	23514.640	24732.641	320270.046	96589.881	367432.588
12431	f0201	spot2	140332.373	14809.325	130499.465	12256.793	40760.716	3971.322	245688.745	21702.305	328215.853	5702.386	4612.646	17170.286	1040894.175	85609.018	101608.247	20030.628	388468.910	17453.723	51177.303	14963.190	24785.903	7407.998	14105.675	5395.050	619413.300	30733.587	670508.507	80404.703	50343.270	14246.281	22280.278	10078.912	109350.717	14925.970	42540.705	8379.848	29904.522	3304.863	486554.658	55276.874	102025.129	3173.965	20098.650	28028.260	393041.705	25082.723	249524.848
15311	f0202	spot2	118145.874	11460.313	77573.518	9691.099	33267.311	2894.382	156313.060	17265.280	282855.018	4713.867	3012.126	14669.066	773967.285	59523.904	51524.304	10981.576	366746.645	17063.189	31279.415	10322.777	17549.246	7362.227	9858.758	5431.161	646116.065	30296.451	438165.356	53511.899	29097.630	9617.828	9908.825	6732.825	136837.527	18801.198	40432.646	8332.958	32646.693	3125.825	451079.041	51739.905	111170.879	4305.526	22712.254	24239.663	415103.352	25195.659	263804.285
1819	f0203	spot2	129806.847	13939.166	79677.003	9010.397	15589.177	10914.698	137572.554	192008.186	199255.261	42824.660	3123.231	13948.122	377314.851	591830.594	62604.414	48122.656	363968.914	16267.282	47425.073	11574.607	11752.041	17122.569	16765.290	47847.887	392012.716	100625.406	407727.797	81310.829	19642.042	71045.972	11442.538	34845.193	7247.955	243683.254	46934.081	7095.642	33483.976	2910.165	26555.310	18105.589	109593.286	4661.736	19495.555	20889.739	13332.879	202297.350	307040.166
21071	f0204	spot2	96488.747	10001.548	91928.057	11656.644	19362.074	12708.001	169279.280	241537.715	235591.653	54003.133	4021.733	16443.359	405004.844	701942.022	80758.595	57886.372	273598.772	13082.021	63784.811	14954.424	14168.439	22006.861	19940.627	56458.150	464736.258	135871.864	505926.391	90516.625	26458.654	88393.864	13899.824	45537.698	9669.675	299378.648	46544.462	9496.656	39811.820	3454.656	32412.855	20612.482	125897.138	4823.790	24682.403	17733.370	18274.347	222133.568	357055.567
9310	f0205	spot2	87470.052	9547.345	111524.627	10444.607	36759.831	2780.385	224636.471	20023.321	308047.867	3963.741	4632.749	14780.133	700053.586	50352.015	67089.370	10363.237	187286.696	75064.957	49561.604	10453.574	21684.284	7285.971	13997.584	7304.524	576141.268	25627.505	711712.671	70422.062	34633.688	6468.985	14183.289	8755.509	99601.445	82663.987	56088.569	9970.824	38098.065	3491.565	26171.667	20044.725	107111.709	4769.201	28169.493	15786.846	7956.275	175490.187	386797.717
3811	f0206	spot2	118028.300	10359.174	54499.820	7479.262	22200.542	1954.856	191400.147	19126.305	426285.860	5796.032	3133.643	10151.707	523792.848	45743.311	66336.584	9617.673	287355.152	13122.583	37859.464	9181.686	16161.256	5032.174	11467.045	6626.174	731232.514	30656.782	618014.891	61532.816	21463.094	6621.389	12608.894	8277.684	117302.593	13186.677	32982.809	6654.032	28364.012	2627.504	381313.029	43917.225	85741.228	2488.780	19692.191	15994.579	275472.478	16414.124	241451.433
6691	f0207	spot2	81816.812	8866.603	116300.315	9948.598	31605.760	2682.818	247789.403	23398.876	265086.223	4877.114	4935.525	13926.116	717271.768	55471.531	97827.476	13416.721	252330.221	12234.234	42998.422	11895.624	19932.560	6314.168	16148.858	8351.213	534387.205	25994.289	730172.525	74949.030	38621.730	9554.608	9499.598	34010.004	129197.432	11909.932	40806.705	7909.417	28003.787	3089.182	351488.659	41522.688	77188.587	3149.561	20456.056	19123.773	293968.931	20279.323	253846.565
9571	f0208	spot2	122633.229	10719.249	58705.022	7282.887	25850.293	12626.170	126159.473	186948.120	180507.215	42085.020	3341.685	13030.260	403690.993	582213.392	59374.175	42403.529	309419.453	15245.968	35695.585	7649.155	14589.081	20555.196	14380.605	32216.109	358972.433	71520.568	379156.910	57189.293	22412.265	60072.313	9455.625	27717.912	68249.140	95484.857	35753.533	6623.578	24434.099	2232.242	302053.763	38639.307	89772.633	2619.324	18807.127	16912.731	212549.793	67089.706	193215.428
12451	f0209	spot2	91291.929	9118.400	70866.928	8023.232	20802.873	9158.665	116582.568	164068.705	218983.850	45980.591	4136.412	11579.004	959334.250	76813.907	85061.521	14743.885	270169.132	10529.355	43478.048	10658.014	19782.855	4929.840	17855.213	7811.751	601468.365	27416.063	603895.443	73435.144	59990.553	12552.230	17513.560	9121.815	103593.605	14507.345	38203.269	7701.175	33038.120	3135.927	476618.322	54944.330	90883.779	2788.324	20498.528	17782.282	365076.998	22670.742	237924.685
15331	f0210	spot2	80574.628	7732.096	64518.592	7807.618	27144.826	16009.251	115315.038	174085.474	181078.396	42701.338	2920.186	12835.190	306956.150	496703.254	45354.343	30580.095	234624.694	8971.764	41110.622	8896.726	17669.625	26166.379	14993.133	36585.897	333668.621	83107.868	378368.454	61647.874	16479.891	50211.676	13803.088	6536.030	10176.866	176089.672	43674.080	6452.052	23520.319	2535.746	54220.738	17310.034	90841.187	2576.037	18789.885	16998.403	22301.854	125199.846	262009.270
18211	f0211	spot2	78040.671	8001.928	71728.211	7233.069	15849.169	1880.763	125462.685	11939.861	182150.300	3023.528	2356.156	7126.894	405666.785	33257.264	43572.652	9186.870	239998.099	9016.026	26033.788	7457.621	11467.653	3660.590	8301.947	4688.925	297501.619	17339.516	347024.403	49395.460	22801.111	4846.360	5184.605	19270.843	82484.001	10767.187	20270.091	3557.817	19771.385	2630.905	206622.046	23825.449	68681.685	2433.126	13071.557	13615.968	187305.406	64779.497	128631.808
9510	f0212	spot2	51997.457	4832.158	55764.498	6498.591	14629.207	1515.317	150728.888	14040.976	183709.848	1864.038	3154.031	9074.341	385537.159	27094.276	44828.080	7825.719	144171.678	6102.362	23536.422	6016.522	10319.068	3383.906	8967.281	4886.510	305481.933	9090.090	487868.783	48269.740	16972.575	3210.881	10929.998	5763.394	96784.734	7357.243	26728.117	7479.193	20559.587	2017.060	242132.666	33575.000	47820.542	1478.161	14359.219	10567.311	183640.095	14117.683	231724.632
3831	f0213	spot2	68964.075	6401.216	50367.900	6061.940	5107.197	7931.018	101046.105	159987.210	154203.679	33244.576	3498.231	10162.786	338960.674	503585.456	43636.338	27491.669	185162.068	8917.609	31492.965	7401.236	9894.947	13886.373	12146.624	33303.350	293232.992	61934.319	538519.116	54700.563	27141.773	7080.011	12421.582	7870.740	128029.932	11952.014	37073.999	7598.360	31170.279	3810.998	443947.603	50223.448	89928.084	2836.910	19612.170	14801.890	193540.722	72205.461	253040.905
6711	f0214	spot2	50292.110	4234.958	42922.890	5442.961	11686.752	5234.492	82664.759	137632.810	217136.777	48735.005	2952.669	6826.967	391053.211	30686.659	51481.931	7572.592	142187.808	5862.470	27206.986	6207.958	11663.085	3257.892	14998.364	5311.863	536491.811	27607.737	450161.893	45002.930	23100.771	5092.628	6690.191	21383.233	78055.450	7717.554	22335.906	5540.977	15721.195	1848.117	256128.641	30601.596	50517.464	1362.221	15965.972	11098.532	162058.790	10910.981	172623.226
9591	f0215	spot2	44069.775	31375.395	65780.945	7203.488	12388.378	1814.526	110147.093	174141.299	139845.016	36629.067	3568.024	12396.053	294162.077	406597.149	53027.496	36392.469	185257.427	7501.004	39349.412	8339.655	7633.114	11079.003	14388.100	36588.220	305473.927	61348.474	419856.759	60992.159	13481.628	42721.644	9246.207	27623.953	82402.631	94462.699	27704.310	6237.556	24867.301	2334.840	30029.739	11656.681	47923.703	31764.061	20553.590	15818.389	7905.170	106532.097	167048.731
12471	f0216	spot2	76924.220	6762.530	54607.130	5979.897	14390.210	8496.790	100817.033	166959.480	154027.750	44564.858	1459.622	8941.136	526914.582	774924.361	42745.598	32018.045	201045.193	7742.905	32584.312	5047.080	10289.629	15252.234	13381.677	36526.710	89797.162	93585.671	26599.056	31504.334	2876.565	200568.075	7278.226	20935.057	4701.847	162872.365	27867.892	5599.935	22263.168	2311.317	250139.867	36318.062	80939.186	2707.912	16594.009	15468.694	9761.399	122078.790	197710.238
1535	f0217	spot2	56431.917	5503.515	67986.707	7740.925	18194.249	2324.109	163597.661	13636.812	202373.283	3289.074	2784.321	10020.486	445964.903	33117.899	47251.961	8631.235	168734.855	6822.511	26642.283	7723.431	10159.753	3795.144	9057.566	4473.603	367807.496	18856.946	432751.427	54424.691	23154.391	5779.979	6898.046	17694.834	86314.497	9580.606	22610.924	5898.152	17260.404	2173.184	257937.867	32830.920	72472.524	1887.757	16166.353	13643.656	281427.870	16807.680	158647.603
18231	f0218	spot2	53528.126	5135.034	61776.708	6786.261	14367.706	1796.336	139307.338	11394.259	202222.568	3164.213	2208.148	7584.060	409266.475	31404.445	47155.788	8114.358	167608.764	4772.589	21332.424	6956.137	10024.960	3311.292	8986.202	5048.247	360678.498	19165.123	344211.611	52017.754	20155.812	5184.766	9673.482	6551.260	50313.968	86062.315	18191.420	4599.572	17881.161	2208.686	218770.280	27033.326	59554.406	2005.108	13520.872	12610.169	268175.315	18408.765	145453.210
21111	f0219	spot2	79835.493	6258.053	4246.780	4559.360	10441.066	10066.398	56661.429	145271.090	128996.797	59036.676	1304.713	6194.920	152349.100	301715.872	8488.588	42801.836	170929.776	8276.091	27011.614	4377.833	8423.421	17307.107	6725.625	48410.333	17560.696	176475.679	10243.595	26458.657	8912.780	41747.889	2536.889	28175.555	3504.945	101760.531	19189.916	4621.249	11468.194	1637.400	14344.428	9161.011	42672.711	1463.873	13788.213	10687.698	3470.109	53447.016	181163.030
7410	f0220	spot2	1830.806	1367.569	1276.397	1868.872	1541.995	1031.409	3536.825	1539.273	7275.745	2211.828	255.154	1406.785	129991.327	15176.580	2082.771	320.723	5580.681	897.193	2061.967	940.991	1205.485	3256.489	194.058	57.501	27215.375	686.917	1715.117	1623.752	1429.153	2544.641	726.387	188.561	71593.235	7863.996	11816.079	3636.350	13206.571	1159.286	71612.013	11008.312	46912.150	1571.192	3384.515	2627.197	132317.574	8996.960	57196.911
3621	f0221	spot2	37234.579	3799.823	44050.905	4381.484	15443.487	1400.099	85776.906	8590.890	116782.355	2044.250	1575.413	4646.559	162223.190	228775.029	15452.766	10549.987	111956.114	6534.744	18001.447	4244.519	9227.196	3394.165	5443.631	1734.220	175315.942	36042.098	150413.082	19264.885	10087.377	28927.410	3272.712	10353.652	46447.650	70852.733	18705.285	4651.373	14574.282	1605.912	102129.640	17168.268	42467.498	2305.156	8895.102	8438.745	115401.153	36228.528	149080.558
6501	f0222	spot2	45874.972	4865.571	23807.031	4044.735	10841.591	5661.170	41562.939	58328.957	86246.629	21155.843	1302.095	4172.578	293450.064	26207.373	15132.494	2804.416	128003.087	7833.265	12469.226	4572.879	10132.643	3134.959	5974.374	3132.066	260011.721	13541.393	132223.764	12337.060	22461.807	3943.099	3552.771	1802.427	61404.306	103856.425	18274.402	3622.255	19558.213	2191.649	81032.265	12976.782	48523.714	3045.361	9922.803	10464.350	120652.929	44953.301	140410.045
9381	f0223	spot2	73256.990	6655.183	42334.983	7584.970	25439.310	14160.464	75197.943	103409.677	114346.665	30525.973	2427.133	6328.332	327650.206	27759.592	23852.965	17492.922	175404.158	11028.529	20246.679	6782.093	22968.950	6186.385	8353.284	24001.653	368989.412	17608.227	265019.098	25570.154	33365.601	5907.629	9355.651	5035.239	115037.924	13181.927	23440.038	5656.795	26121.552	2048.135	180128.224	26914.375	57582.557	3408.998	7292.989	170901.846	302329.531	17292.255	152478.264
12261	f0224	spot2	127807.181	10963.227	52980.628	9339.397	12717.322	8698.135	126179.787	167004.629	125023.993	42729.473	2790.840	8628.130	290324.027	439886.397	45469.617	34847.332	298650.822	16690.044	46047.002	10854.673	8345.476	13097.121	12474.839	42539.786	308631.963	70195.226	289411.776	46823.017	13535.900	48653.855	9152.092	25269.754	77067.859	118688.429	34348.548	9044.523	27631.789	3370.435	195369.133	32312.548	83363.343	4148.293	15010.631	10593.991	234680.916	70560.350	287789.702
15141	f0225	spot2	89893.837	8936.835	74241.697	9202.054	22779.885	2294.299	138828.884	13559.876	167205.622	3284.194	2282.476	8483.351	403514.087	37572.849	40810.371	8388.514	222381.309	15676.365	28103.440	7570.735	12916.365	4674.767	9296.606	3864.974	262329.945	60757.375	210369.423	35522.526	20052.948	55928.098	5779.769	18447.474	114359.678	70875.479	22756.634	6058.088	31300.725	3195.246	165088.956	26953.639	78413.917	4720.544	11782.662	12954.786	317667.404	46596.510	188054.782
18021	f0226	spot2	67290.364	6044.466	36246.083	5695.618	13259.288	2814.735	76388.735	102909.052	121278.261	30594.258	1887.218	6147.543	418123.183	41155.879	52926.119	11314.780	167398.918	10248.367	24086.445	7355.462	13738.624	3927.154	12880.975	4399.038	268028.863	70263.814	169253.817	35295.864	20856.673	56248.167	7786.721	17608.330	97292.846	69126.905	26148.194	7548.463	22209.057	2352.144	196843.022	27185.848	70213.538	3803.778	11343.516	10877.607	265135.265	40581.304	211979.363
20901	f0227	spot2	68622.282	7602.926	99217.382	12835.989	26455.061	2362.049	175208.598	17715.192	221109.117	4404.620	4258.016	11468.299	420349.956	39535.830	74075.759	12697.972	173324.204	12218.345	45197.740	12651.471	14617.991	4872.094	13485.067	6434.834	405413.352	26114.062	403804.753	50071.929	42557.267	6319.385	19676.216	9159.508	144763.670	19861.099	20723.293	8101.240	33892.081	2991.848	271038.705	33552.358	87244.559	5105.384	14985.558	13268.815	376990.057	21591.043	232792.157
7610	f0228	spot2	56823.652	6351.379	46350.797	5475.733	13837.240	6074.871	83674.108	118714.667	87532.079	21253.041	1943.656	7091.510	219139.095	316763.312	25617.582	21382.120	149827.726	8408.447	29229.612	4203.801	7192.507	11286.372	9948.783	24445.277	206419.437	40951.481	17565.585	38842.852	840.120	34242.918	1836.080	22289.340	5684.285	191742.023	32720.137	5934.105	23776.365	2412.135	13004.774	7277.791	65736.596	3362.894	13991.349	8488.644	194906.408	59788.852	205976.724
3641	f0229	spot2	48245.684	4850.826	47328.450	5051.749	22517.020	1405.104	107632.443	8449.576	136017.942	2237.014	1399.491	4679.902	318003.875	25333.706	24034.229	4968.710	142331.336	7077.467	20458.463	5226.996	10004.502	3560.182	5578.469	3269.980	273490.662	11300.665	253572.696	22260.615	20561.388	4222.598	6688.946	3507.045	120160.982	13650.463	25272.599	5551.760	26349.095	2152.263	210342.029	31078.681	64794.137	2500.834	13911.051	9844.018	280280.243	16645.426	187138.404
6521	f0230	spot2	92076.130	8529.172	70409.697	7050.200	19354.989	1434.602	135135.152	12621.727	132686.990	2732.984	1913.024	6260.239	234193.234	309530.104	24325.424	19269.995	255133.469	14909.654	28462.313	6850.020	7471.518	9924.773	4969.076	24994.062	212414.393	45172.672	219804.707	26481.020	15381.283	43042.652	8263.726	3225.489	69206.627	100642.709	30856.771	6728.571	19877.989	2374.853	184833.461	28786.772	54435.755	2795.455	15278.492	11611.190	252415.913	16100.463	243574.375
9401	f0231	spot2	72583.064	6555.840	61613.372	8003.674	4708.395	8878.247	114504.127	142998.231	133403.969	29946.946	2828.447	9617.136	269760.005	380702.156	53583.235	9118.386	177423.976	11119.357	31758.464	9061.670	10588.483	13989.462	10781.110	36135.533	334297.075	68717.300	283749.514	38020.858	15021.414	49970.392	13607.356	4415.390	102421.424	174200.156	35125.253	6680.903	34565.174	2955.955	197303.628	32652.510	89473.136	4166.500	14680.494	10966.848	12275.656	165123.744	212178.921
12281	f0232	spot2	60352.127	6791.033	94523.655	10283.215	22116.438	2365.120	184591.271	13977.543	164941.487	3216.249	3111.929	8229.924	375784.705	36578.090	67611.456	11642.909	160957.307	11550.414	34967.029	11426.629	14039.215	4862.364	10706.649	6069.167	350927.980	17729.956	413958.136	47095.250	23714.233	5408.129	13856.743	6703.434	93582.044	145969.289	37104.539	8586.811	30485.210	2851.814	240558.347	31713.226	84695.830	4363.939	16691.248	15742.625	223043.567	74475.207	287369.823
15161	f0233	spot2	177939.052	17306.098	148243.768	14748.645	40462.141	3704.870	272252.805	26349.282	289496.690	5839.488	2777.722	17425.269	449961.786	668923.476	74456.552	51806.983	478036.427	30040.523	52953.562	10345.517	26651.908	7779.799	17599.026	3137.971	32973.321	258226.858	40037.826	51607.238	3060.628	163925.563	4076.769	47124.526	12321.580	397798.889	64646.892	10701.271	46029.018	4015.577	27046.649	21798.791	112348.411	7344.708	24131.043	19913.841	16435.066	210815.313	480998.002
18041	f0234	spot2	132314.746	12946.964	113343.388	11747.924	52959.797	5326.415	252768.968	20788.562	237296.208	4874.413	4224.614	11570.313	510926.678	49281.307	83074.497	15055.990	350073.544	19146.893	47362.887	14299.520	28648.492	8099.078	13647.837	9023.338	498853.350	30663.384	479939.296	68183.279	37702.884	6503.379	20987.637	10726.298	99916.286	158117.359	35192.358	7672.622	35732.601	3345.566	218702.483	30471.530	104965.640	5308.989	17396.448	12376.933	308835.355	95215.033	240530.483
20921	f0235	spot2	63050.285	6897.016	103900.637	11668.194	25668.420	2712.168	198110.064	19240.957	207647.040	4336.990	3811.551	10053.297	442072.186	36586.805	68190.011	11382.224	162949.391	10497.196	40530.444	13312.426	15309.481	5190.950	12884.646	7475.784	402566.809	23548.121	402832.500	49012.503	32453.909	6595.693	16674.521	8359.125	128157.559	14985.937	26044.970	8522.047	31086.220	2475.430	261056.783	34347.591	86151.955	4721.198	13834.898	12048.582	437981.194	25630.069	218067.178
7810	f0236	spot2	57052.191	6944.868	75965.461	6839.425	27030.424	2124.499	156307.495	16361.474	178404.602	2220.211	2946.267	7934.967	508910.538	37778.556	45347.328	7742.923	187206.494	9984.492	32956.086	7162.647	7892.215	17267.222	6815.128	35574.786	280152.615	60915.785	290669.588	42524.610	25103.013	4357.780	14017.286	4541.673	163986.001	16889.357	42341.218	8741.288	35270.708	3343.064	236113.431	31578.175	92588.175	2742.967	19639.906	10438.433	262274.470	76083.989	219324.723
3661	f0237	spot2	43703.355	3745.626	67635.792	6382.264	10792.304	1633.561	139402.886	14702.147	194688.814	2726.711	2748.205	6178.581	399173.579	32254.343	52734.113	8258.917	150995.221	6769.223	33286.584	7937.462	10396.772	3121.993	8857.441	4980.375	338370.665	13659.620	326349.504	34472.902	18396.821	4660.738	11427.413	5711.891	126350.218	14796.191	30971.643	6059.871	28553.505	2753.271	265435.979	39906.377	79137.518	2687.325	17549.723	12169.881	225468.391	72708.588	223749.613
6541	f0238	spot2	90658.758	10144.267	92403.117	11207.261	31738.407	2411.952	218901.874	20613.160	224289.976	4015.106	4188.106	11099.805	572478.187	47286.402	61198.401	34281.008	295131.478	15594.633	51766.720	13427.652	18395.446	4469.452	12361.719	39831.910	406797.279	77779.926	444154.470	45683.203	33815.651	6758.791	3649.128	39751.352	103010.393	175109.059	44862.180	9121.672	35463.485	3739.890	304470.534	40066.885	92472.165	3998.462	21042.850	18291.236	250001.625	76678.942	338730.447
9421	f0239	spot2	79772.795	8395.799	13071.324	7800.783	30662.168	20039.039	137371.150	197794.924	158551.545	39230.848	4880.879	13822.291	363936.839	473393.244	57431.140	44669.132	260155.198	13826.267	49181.767	11138.896	19159.825	26210.944	14180.816	47808.470	378582.253	74851.395	442231.478	55699.535	23135.996	65555.629	23062.009	16560.270	111403.900	191538.053	60456.741	9575.347	43735.365	4048.110	29603.947	15074.901	113154.799	5537.640	25775.603	17447.936	349524.545	102891.901	314031.148
12301	f0240	spot2	106215.192	11378.994	105292.320	14702.325	42166.094	3650.107	292996.824	25604.877	285144.572	5433.051	5869.707	15944.280	745931.774	57089.506	90140.932	66607.934	283103.509	18820.889	64742.612	16129.412	14911.605	21501.767	17517.777	8478.944	666417.392	36455.834	475591.226	76868.211	53197.711	9147.709	6304.439	66627.723	208012.504	26964.338	56911.216	12257.082	30640.256	4173.512	426713.190	56276.045	66529.256	58034.966	26793.921	22554.463	549109.305	32659.329	451526.251
15181	f0241	spot2	117790.518	12103.203	117022.233	12439.016	33453.755	3296.204	213430.098	20024.964	232207.272	4110.227	3939.069	14298.568	482589.617	43216.616	86144.492	14865.517	314561.864	21069.599	40617.934	12799.807	15650.009	5575.978	12344.886	7353.551	517296.081	24892.852	460454.781	53313.574	33062.743	6872.768	18680.198	9751.347	198595.432	25425.037	54052.113	12558.269	27825.046	49963.847	494994.535	74375.409	117817.521	6461.489	21848.428	23490.315	503493.016	28868.771	294129.336
18061	f0242	spot2	111934.558	11072.478	8574.518	6243.624	19609.670	14839.283	156093.059	186294.284	9676.833	97201.118	2345.385	14639.948	208211.702	621850.316	18112.517	93764.909	307726.767	18254.755	38545.011	8154.047	1668.935	31899.206	16576.150	52081.141	39651.404	441459.503	30186.470	74718.147	26693.927	77683.714	5668.832	51877.958	103959.562	145123.215	25465.913	7171.090	31147.998	3936.326	29383.656	13811.675	97432.641	5071.394	15881.645	13303.189	250181.927	94891.319	275005.116
20941	f0243	spot2	122350.805	13180.437	11678.577	7440.027	21437.231	13166.206	148356.854	220465.752	31405.409	91835.173	4284.578	12836.033	461368.439	44150.279	58872.381	42393.437	309779.113	17939.305	39536.537	13318.733	13325.892	28870.172	20406.430	8743.361	335489.664	371884.333	396681.508	65035.610	43086.317	7669.799	12617.471	36967.757	118960.250	19842.222	25701.097	8825.651	32996.769	3249.760	262017.544	32746.365	96261.922	4618.680	16927.883	15528.376	424388.078	24901.634	293544.904
8010	f0244	spot2	89882.221	8757.545	87830.498	9577.170	18034.720	8149.363	130301.404	203394.632	163759.372	31629.636	5119.800	15306.228	357266.043	584060.668	48726.971	40985.023	234790.385	13538.226	57810.207	11770.786	12447.206	14747.962	16216.902	44881.543	332107.568	73034.265	498158.088	69392.140	14483.020	49359.198	4599.035	39194.315	155907.618	202270.306	46078.147	10187.792	45694.165	4402.732	340264.327	49555.075	121770.057	4980.550	21413.760	13246.008	338948.948	111486.906	366887.138
3681	f0245	spot2	54047.364	36834.969	69369.855	8080.845	20998.125	2341.473	129905.615	181307.191	166966.524	31769.335	3672.720	11712.698	355133.994	519546.717	46095.720	33209.812	245113.794	14136.490	42416.688	9858.368	12110.528	16243.131	13496.337	38962.568	369878.192	76896.306	420543.078	54238.593	20665.200	62263.456	8256.424	22422.509	185608.607	19749.392	41491.658	9071.937	41129.670	4087.618	296928.316	34913.161	55729.672	43478.927	18569.481	15803.191	249876.711	81671.933	216820.813
6561	f0246	spot2	88556.456	8701.758	103730.833	11259.225	42833.823	3107.515	198109.233	21533.939	242728.036	4926.269	4119.675	11593.077	520696.222	46866.943	74328.907	12156.486	240889.085	13569.338	44047.536	13241.913	25844.399	6652.273	13482.520	7675.698	531707.042	26058.977	528158.115	47026.407	31732.153	7600.983	15592.340	8233.980	204210.379	21200.206	43433.689	9418.497	42318.285	4397.488	406804.536	52811.410	98360.525	4170.197	20471.358	19467.423	492555.496	28165.851	313171.860
9441	f0247	spot2	115926.435	10344.577	133586.441	13473.398	36341.388	2738.019	257132.626	24624.589	288553.176	5325.431	5032.681	13284.054	615048.516	54051.756	104587.028	18982.754	316232.313	19635.721	52223.591	15567.310	21267.402	5802.996	14157.515	8854.141	603038.599	29046.229	656776.466	65197.159	42682.607	8207.282	23833.531	10948.233	207317.958	23762.978	49009.264	9468.402	50591.036	4436.219	441918.630	64320.327	122173.719	4828.838	25254.654	23913.143	517104.016	30372.945	366359.541
12321	f0248	spot2	163062.864	16641.783	94556.796	11773.679	30580.321	15207.102	160857.955	203857.618	197998.641	46172.994	5128.161	18758.864	669068.209	62118.142	127876.955	22252.207	411104.223	24200.056	62509.126	17401.540	29266.812	8288.487	21550.601	10746.418	573396.860	30848.208	604581.944	67303.489	41390.881	9829.628	29550.382	10157.630	208317.591	26791.064	56088.202	11573.956	49853.002	5096.354	517147.926	65922.753	131077.366	6035.686	23120.955	21071.765	573063.960	33653.294	394775.590
15201	f0249	spot2	147336.661	16821.232	170172.450	15326.768	51189.908	4465.026	295108.180	26688.783	252781.619	5449.254	4892.872	19799.401	696709.163	57746.881	141097.756	25799.514	391500.343	25359.530	58867.764	16467.677	27786.814	9032.170	16388.225	7521.509	386202.597	318309.300	477175.956	59895.182	45712.841	9272.894	29316.173	10126.911	211706.388	26017.310	55322.155	11172.876	54277.275	4606.857	468329.320	67272.166	129030.488	6468.717	21965.843	23894.762	585457.122	32258.446	375309.179
18081	f0250	spot2	93901.937	9677.215	97917.832	11550.864	24083.462	14108.128	205025.958	219732.694	193630.285	50060.181	4794.173	16066.542	354901.111	620770.474	82184.193	71646.930	276333.957	14425.730	60066.794	16542.172	14915.957	17941.723	20740.131	65981.443	395221.190	104382.880	445225.188	101538.947	22518.496	73448.973	15148.118	42229.542	100492.605	174860.297	48099.410	12015.577	38937.514	3995.167	320922.657	47145.004	99478.135	6160.547	21098.030	19120.255	294777.601	98747.165	322814.375
20961	f0251	spot2	94173.274	10289.366	97333.174	10576.589	24975.464	12810.308	165188.608	200079.918	207682.067	42757.711	4619.668	12172.950	571089.181	56207.276	92863.701	17650.074	237775.830	14331.308	51199.352	18177.769	21261.150	6536.143	24209.807	10321.720	496153.584	38249.523	484470.502	62261.061	41838.603	8530.410	11717.085	36151.297	151986.754	20777.000	35315.808	9482.450	39114.855	3993.636	361685.042	45205.254	105930.078	5984.318	16399.015	18697.626	506824.499	31367.053	232102.685
8210	f0252	spot2	66695.485	8055.172	92040.448	7153.989	31211.158	2459.345	198313.224	19266.747	201763.379	2854.405	2511.301	8919.874	475883.546	42686.300	60406.505	10923.093	219797.341	11706.726	46005.060	5797.579	18205.182	4914.177	12206.208	2141.839	281924.759	53778.397	34957.621	37122.821	13368.335	37354.591	2493.417	26457.536	135079.817	85626.010	27267.688	8316.039	36561.093	3877.654	32857.620	11586.983	91380.173	3668.555	22437.319	11332.913	254438.217	59436.256	372619.951
3701	f0253	spot2	103324.777	9844.898	8263.649	5533.231	7046.522	21344.134	32743.220	340471.367	37918.990	89103.975	3992.627	14559.840	477970.195	645220.433	116786.761	17690.472	329512.281	19153.242	65809.777	14138.264	16019.039	20855.308	19593.268	58073.555	477356.914	101536.614	552072.106	77835.574	20519.795	79893.847	26347.322	7253.854	129663.402	216096.939	57902.790	11406.630	46753.672	4319.628	422220.804	59653.019	126649.564	5088.090	25422.956	17554.124	362372.269	111522.097	399727.111
6581	f0254	spot2	83038.444	9551.659	122336.004	11077.714	59026.287	4999.674	188714.141	20157.687	264713.343	4593.941	4218.440	14148.359	641834.133	54803.621	90103.239	17627.254	260986.087	17351.352	52409.512	14607.998	38585.994	9214.566	14118.969	8249.397	624765.918	32981.431	638228.728	60364.545	37877.882	10217.014	8372.083	31775.129	244852.542	25259.221	47113.391	9727.278	49819.773	4835.753	370927.470	50497.415	118129.953	4819.136	22543.513	22284.292	599306.151	32842.426	346166.182
9461	f0255	spot2	109809.608	10889.000	161029.319	13945.724	47326.491	3402.713	289819.123	28282.877	324654.030	5777.266	7339.847	17781.861	804109.744	62805.928	138319.249	23003.155	326607.549	23559.036	58364.543	18363.082	25495.632	6690.162	17340.576	9240.562	743737.626	35702.068	794268.820	81171.784	50649.864	10103.296	13085.560	41030.919	277749.125	30005.157	57929.584	11857.023	57743.332	4750.314	587082.293	76076.099	133636.862	5383.414	26852.250	30133.684	611120.302	36004.509	403979.296
12341	f0256	spot2	175368.306	16805.813	103440.300	12180.609	73732.006	22127.317	184510.775	242085.738	215529.828	60411.891	5800.217	21056.148	760056.122	65982.255	131124.275	22124.446	444598.972	22966.590	59419.071	18638.320	37928.651	11302.525	24606.742	10668.962	642539.000	35504.099	704018.037	78223.051	46561.212	11114.723	30456.842	12052.689	185952.682	26067.241	58659.680	11922.381	57126.104	4620.807	527350.311	68370.804	128162.174	5353.240	27069.767	26074.525	559259.200	32422.458	394277.847
15221	f0257	spot2	131144.977	13747.556	11858.641	9869.769	12085.121	37284.172	40747.555	385579.512	52398.743	120722.694	5496.694	16688.197	715047.012	67263.795	92526.793	61648.617	354901.875	21898.750	52408.539	18634.921	35063.318	9404.668	29904.956	11410.899	765299.183	42196.581	668872.532	81193.827	53144.367	11487.257	29641.171	11951.475	188671.062	24732.217	51783.811	11607.166	51072.952	4723.017	517488.186	69733.739	115825.078	6343.572	15951.194	323540.874	641191.316	35347.315	342584.191
20981	f0258	spot2	100779.477	12085.360	190533.675	16486.332	46372.073	4282.822	297021.222	26991.494	326819.895	6626.828	5387.468	18379.041	589516.264	59818.015	141388.349	24994.726	290405.654	17534.992	69882.373	21655.688	27559.432	7675.529	19615.854	11182.288	624080.809	46381.329	679070.553	84828.724	47461.389	9949.635	29611.198	13452.918	170557.753	24208.326	46518.196	10767.736	46534.491	4724.648	502902.523	60508.578	133364.896	5628.706	23075.249	23675.977	543728.134	32227.974	240663.265
842	f0259	spot2	87370.539	8244.311	107941.446	9489.620	66387.157	4649.855	219119.262	22615.270	265383.280	3978.358	5547.600	11463.342	633481.045	50152.700	82710.526	13541.503	246335.097	14039.084	43842.870	11328.632	34412.789	8128.411	16031.601	7745.617	517569.992	23775.591	706563.617	74193.056	27536.263	5611.270	18723.873	9093.102	206190.869	19018.304	45910.990	11382.809	37385.778	2312.937	363828.516	63604.920	107435.156	3454.535	21886.029	12471.626	261306.738	29272.402	267512.613
3721	f0260	spot2	123308.125	11538.732	130668.328	11920.447	40966.917	3336.165	254589.274	24913.564	270564.322	4066.147	5677.159	13578.867	661228.513	60041.732	114343.022	18331.279	382614.956	19152.693	58815.123	15587.338	20163.882	6009.317	15486.643	8600.146	523856.153	28043.856	746364.079	73634.878	26149.603	9162.136	4534.292	35983.522	149361.012	162462.125	52660.143	9797.976	40167.852	3663.374	363844.504	58262.560	100650.984	5002.018	22636.112	16293.710	252979.481	84698.994	364832.359
6601	f0261	spot2	89972.922	9086.053	132154.110	11497.264	37499.915	2570.465	260298.398	25821.957	246068.099	4746.173	6141.783	16868.316	681382.655	55990.267	130251.045	23361.875	293130.230	17212.423	60441.187	16751.176	24948.878	6097.505	17410.940	9823.511	509814.216	26282.262	788750.330	73365.751	38174.746	9038.673	26033.149	11072.808	142407.351	181289.523	58071.861	12313.521	46817.980	4200.869	369563.784	58297.570	116009.836	5569.029	26637.875	22426.446	325705.272	106956.690	433816.737
9481	f0262	spot2	140761.380	13670.371	76955.087	9990.948	37080.597	17851.024	128945.833	174126.806	174064.003	37755.524	4624.018	16447.116	538585.173	50073.539	104212.891	16105.507	352361.181	22745.695	47466.359	12530.304	30655.240	6550.350	19822.220	8442.812	517700.712	28997.810	630480.258	66262.764	35195.668	7630.636	20971.785	9605.773	148819.479	15572.709	47410.617	8784.723	36173.533	2721.008	422689.528	62453.606	85974.130	3598.633	22589.259	22461.916	419374.588	24125.713	284520.267
12361	f0263	spot2	110168.409	11335.691	104136.280	13153.618	27328.269	13274.123	187303.072	237919.030	217886.538	54887.308	6740.509	20015.437	767239.855	65143.875	131511.874	24933.778	308986.546	18570.467	64411.183	18229.389	25006.887	7544.600	23480.904	11055.577	669490.957	35925.484	767583.523	85193.644	47028.228	9767.898	32410.949	12155.414	188075.926	24928.350	53961.474	10792.617	54746.988	5067.365	540522.270	75559.349	137465.794	5718.458	23658.940	27167.924	626135.716	36089.570	391950.761
18121	f0265	spot2	98511.121	10748.115	126459.340	13377.501	42824.319	4647.956	335330.239	29940.996	188214.162	50015.992	4961.671	20339.217	613749.966	57597.165	103120.067	86788.131	299116.781	15917.154	50302.229	17407.228	15148.367	19869.789	19634.373	10093.447	416820.637	380323.929	487645.089	93198.712	48459.978	9971.024	16576.827	50234.002	170569.752	19758.786	30246.978	9036.156	36384.329	3465.814	370285.504	50946.077	104488.177	5137.582	22444.639	21901.421	417621.066	26492.390	350454.770
21001	f0266	spot2	102781.912	10795.537	105873.304	12608.867	27472.003	14969.375	179350.806	243105.855	220048.849	53858.016	5141.317	14458.380	701010.699	68329.223	140438.345	25387.242	290642.725	15834.202	59237.899	18569.265	25412.604	7574.480	27117.314	12032.938	611874.496	43835.743	617590.000	82106.555	45139.632	10191.508	31100.901	15204.133	145172.128	22918.013	43213.871	9694.866	52245.172	4692.556	500843.367	62944.723	126056.258	5387.562	22916.063	20774.929	563721.335	35597.596	306153.600
865	f0267	spot2	85240.969	8161.935	112399.784	10100.388	37651.554	2790.823	232495.322	22857.369	248143.554	3912.013	5259.723	13297.859	619736.077	52226.751	85946.731	13748.576	237967.311	14215.173	54739.692	12405.008	22116.710	6520.495	14510.094	7790.252	359645.025	320203.532	762015.359	68682.571	28801.120	6483.078	19351.688	8863.071	249400.606	18259.947	49625.830	12306.384	50403.687	3750.907	490769.351	66807.987	113705.328	3936.930	25390.058	17396.413	376027.192	33049.713	421467.049
3741	f0268	spot2	127063.694	12497.777	133889.609	11763.223	39004.680	2949.010	262681.168	25581.865	252310.089	4084.530	5186.929	17832.608	378971.325	588509.028	80589.892	64830.494	421601.631	22836.227	65292.542	13574.317	22332.358	5849.448	18341.973	6930.457	402443.388	82575.062	555413.412	79650.248	14127.188	64001.921	12790.314	32708.922	16463.210	314474.800	70591.493	10043.506	53304.542	3800.951	37336.007	25324.402	114900.772	5498.991	32261.269	19523.903	279704.230	114498.775	488228.395
6621	f0269	spot2	124349.113	12708.759	11647.463	6700.270	9986.247	30609.746	37402.233	353692.452	44377.728	108284.265	5920.898	13272.349	811448.275	72025.801	133085.673	21471.180	286104.927	20054.129	61978.236	17908.864	37930.693	8709.830	28362.595	10374.375	610389.194	40378.165	788612.881	73261.500	47792.882	10510.956	29066.048	10893.143	240501.515	25412.083	54159.189	10796.267	53241.641	6173.854	497991.229	68134.364	131637.544	5468.372	25536.773	23934.106	500098.143	31332.029	385842.690
9501	f0270	spot2	83837.666	7429.110	138400.536	12830.419	39380.640	2924.684	271731.160	26232.390	236481.669	3591.841	6099.805	18764.824	586583.467	49124.470	110643.285	17623.138	250578.083	14306.829	52077.944	14617.474	19964.261	5418.736	17216.576	9183.142	507139.834	27848.475	703243.163	74595.964	32034.598	8093.377	21464.955	15744.225	195284.155	21641.050	54432.630	10914.845	48474.951	4907.871	446135.043	66757.146	114833.579	4233.457	25939.187	21375.675	489434.443	28636.234	403587.873
12381	f0271	spot2	114190.056	11747.083	98494.200	12001.311	44646.226	22002.930	178703.105	223270.831	236408.051	50005.821	6398.894	19005.643	733563.762	64546.462	138085.267	25241.718	318077.458	20330.144	66845.165	18337.621	42130.513	9542.061	25652.680	10502.147	660088.472	36968.567	744578.381	85126.726	44580.627	10827.360	31471.059	13535.586	173694.831	23210.948	64537.838	12489.019	58559.625	4880.467	341518.649	79068.916	121380.920	5452.723	27385.803	17227.634	524909.505	32976.183	400494.334
15261	f0272	spot2	112089.180	12926.869	100616.969	11988.888	39385.777	18897.734	173009.797	219658.820	199639.240	48870.165	5580.425	22174.562	826435.733	68887.069	127661.480	21867.273	325032.722	19162.847	56878.195	18063.593	33244.514	9469.005	23850.313	9635.841	426543.713	375329.392	651421.859	79692.055	51499.700	11544.884	28237.051	12273.444	193100.523	23566.301	66626.926	11905.431	39747.049	4131.632	499726.415	82527.263	131734.941	5601.746	27455.783	21707.491	458401.543	31820.406	421470.215
21021	f0273	spot2	130789.240	16833.641	118554.526	13127.567	28668.061	16127.973	42294.561	371803.764	247913.520	51486.384	6220.888	17367.404	782870.811	69539.688	163702.819	26326.319	408983.151	25473.704	70622.408	18855.169	27334.114	7686.031	30527.400	11800.993	616380.939	45964.145	733726.119	86711.583	45726.024	10682.150	33019.311	14233.098	189669.428	22947.861	45250.332	11631.906	52748.588	4659.413	527074.084	63096.245	130341.393	5924.434	22701.662	23010.766	607769.329	39557.440	354951.443
8810	f0274	spot2	60853.182	7061.569	123978.934	10562.844	37166.632	3103.595	244198.234	22752.628	242653.520	3287.012	5140.557	12975.876	636020.010	44960.913	78487.860	12982.802	219238.337	11622.060	48123.990	12198.115	19945.109	5471.638	15074.662	7280.332	478043.480	20947.456	674891.634	67883.993	25066.783	5817.321	16069.837	7254.908	181946.390	14659.241	43784.289	11152.537	41671.822	3766.796	392613.043	60631.698	103415.740	3379.909	21772.851	13692.601	337731.591	27816.869	293075.935
3761	f0275	spot2	81864.637	7334.782	72403.812	7631.430	22884.660	10392.119	131595.232	165509.229	165015.083	32484.975	4846.019	11259.351	529447.689	46303.897	94672.302	15308.771	250119.190	13480.437	42894.079	10465.415	21100.760	5555.561	17600.727	7265.767	480664.074	23531.942	691716.735	71287.854	30446.859	8045.030	20895.289	8732.961	121060.262	167282.613	49054.091	9192.964	42657.838	4178.815	341248.045	50290.872	115044.904	5130.481	24166.997	17832.369	243973.968	90001.499	345048.624
6641	f0276	spot2	142874.108	15183.053	100655.182	9369.991	26914.453	12553.239	172510.624	217562.505	197339.565	43777.796	4692.521	18304.968	458385.132	667043.924	74817.001	57744.143	431312.613	24614.519	57506.187	13974.250	18107.195	22727.776	19126.345	59262.143	491383.009	108598.189	559718.543	93508.516	24369.974	86606.353	12343.562	35150.328	129128.235	185708.320	57939.443	9225.839	46008.880	4332.904	406725.033	56343.698	139034.609	6146.441	28735.913	22307.619	258015.390	110320.163	357929.600
9521	f0277	spot2	61758.070	60995.594	105344.802	11700.660	27542.675	2889.961	160139.212	231367.158	218871.468	44415.001	5221.782	22780.433	522750.966	715138.196	87204.338	69431.421	333560.367	17658.771	65774.680	15793.885	17825.018	24611.515	17967.136	61824.479	498755.701	115077.521	586607.299	89493.883	27182.056	100993.411	13241.600	38560.968	137217.694	222726.327	68087.379	10607.771	48725.405	4204.975	53065.699	23001.316	75277.590	57577.311	32832.091	24575.674	17281.437	196291.691	336722.534
12401	f0278	spot2	9669.157	10112.622	6122.084	5780.173	6574.101	3688.445	11936.169	11128.660	30885.352	6571.948	1888.003	10667.751	338851.949	133608.634	11821.508	6116.935	56431.339	8783.159	10645.807	5426.577	5649.800	7999.212	631.837	1523.798	78897.837	59660.156	22392.723	6359.952	5236.840	10594.675	2971.256	998.089	12109.694	382668.839	78399.408	10270.843	56414.076	4510.065	38265.030	27012.516	130688.595	6430.817	29910.086	23131.729	18923.552	245330.209	457672.106
15281	f0279	spot2	65912.875	8262.833	208436.194	18866.084	41351.112	3016.610	166318.913	240945.935	279358.919	4879.192	5512.137	19708.277	728617.477	59408.882	115255.495	20679.014	230542.588	13601.030	75924.204	22375.423	20925.385	6926.898	24675.193	10378.360	613885.189	29626.114	663290.963	85556.937	40833.285	8702.433	20108.866	11422.266	103939.637	173316.571	57715.380	9912.432	45189.202	3909.058	418181.514	59899.360	93697.386	5080.340	25624.072	26681.712	299864.271	94433.017	370883.475
18161	f0280	spot2	140068.052	15298.063	15784.870	6538.819	7349.925	26263.844	45146.847	361254.707	43279.540	96089.557	3973.602	15268.882	461571.104	670662.288	75620.952	69778.451	388757.962	18553.308	56484.231	13567.962	14995.661	19589.319	25630.605	65519.976	384090.702	101444.016	458770.955	131640.001	21103.543	78389.313	14673.378	43545.557	81196.555	153751.725	39943.666	8276.506	33288.414	2937.704	279261.756	39595.912	100013.963	4837.934	22455.850	22433.844	283593.572	100378.218	269806.781
21041	f0281	spot2	130951.802	16993.177	113825.409	13273.689	28717.035	17250.866	171084.415	217553.176	246329.864	44667.181	5159.292	14585.869	723604.255	63811.388	113617.097	25404.217	372769.819	23244.885	64582.600	17891.802	26959.777	7779.300	22294.587	11489.063	697789.917	40848.933	680577.733	89327.249	44836.278	10369.337	27428.264	13056.570	192590.755	24987.465	58930.264	11277.247	55624.874	5206.794	462981.384	56182.957	133101.276	5259.675	31532.070	28378.716	281483.196	138156.701	82369.939
9010	f0282	spot2	88886.791	6784.077	6106.909	4502.635	3856.468	18802.718	29892.647	386720.035	8227.710	101797.753	3184.616	15096.145	28691.386	878937.932	13546.988	84445.516	176050.924	11674.460	60097.997	6282.228	1901.531	29978.013	12344.364	98781.940	14309.577	151811.738	42853.395	54811.094	1332.452	111700.094	5003.042	35166.846	8917.569	198630.103	47209.185	7492.126	34967.942	2708.134	23783.221	18445.075	104446.137	3721.293	28025.813	11532.083	10904.354	168290.057	336805.423
3781	f0283	spot2	95073.532	9448.255	137197.408	13921.801	43366.729	3395.872	285198.052	27288.039	291723.898	4442.670	6179.861	15128.743	758496.718	55847.224	134216.069	19710.265	304300.215	16279.696	58938.072	14911.709	22577.787	6571.224	17532.367	9957.047	654759.482	32589.257	791500.160	77528.144	39282.929	9244.298	12063.493	38864.397	202778.196	20321.413	46675.378	7734.719	44440.803	4868.015	437210.202	61181.128	125552.668	4729.392	21434.908	16584.239	425058.359	28792.823	267860.111
6661	f0284	spot2	91473.002	10511.361	87799.425	9912.880	26808.373	13923.780	156163.375	221263.805	189224.824	46691.265	5925.344	15491.696	727549.226	60858.943	117861.550	19394.330	273287.309	18252.331	55697.391	15301.016	23836.870	6933.062	24081.462	9892.130	620509.102	37004.842	774395.498	78359.359	42877.521	9607.698	13287.852	44398.156	176023.092	20628.125	49879.079	9746.474	41853.941	3995.221	515394.743	66810.545	101273.294	4352.227	25145.382	20565.612	457425.058	28361.422	338048.416
9541	f0285	spot2	102263.085	10948.504	137313.870	13537.423	41485.529	2845.092	248555.305	25586.458	323812.206	5089.213	5180.390	15580.276	854853.380	65534.054	121774.528	22321.360	320602.743	16548.872	57673.788	14818.756	26917.571	6560.538	17619.274	9717.712	518463.641	130047.872	784203.621	83384.409	44394.872	10098.744	23702.228	13014.880	169529.290	22280.708	50578.050	8611.376	48053.931	3950.562	536494.031	66714.835	117178.084	3765.532	30303.314	21218.095	465072.913	26478.672	315982.259
12421	f0286	spot2	124421.740	13172.309	109919.163	11348.070	38285.685	3071.861	227992.834	21786.378	281051.165	4461.237	5225.247	16423.859	647232.508	53543.821	106949.810	19757.914	349000.815	19302.927	50695.011	14121.217	19963.657	5629.689	14820.017	7647.763	569995.869	30904.164	615453.828	74908.019	34694.075	9008.936	23685.783	9612.310	135438.416	18257.477	44301.221	7876.773	34389.883	3631.619	467111.646	62314.354	81663.385	4145.611	22289.398	22376.584	431488.682	24475.062	320207.144
15301	f0287	spot2	86063.175	75961.316	28040.476	7410.545	4758.365	19807.675	37117.066	424447.388	10748.303	111584.180	3769.016	22724.244	28017.098	1078430.565	24026.949	146354.732	358355.252	20291.585	78282.135	10419.851	2782.464	57104.068	15356.277	156655.950	27364.219	267866.620	68131.093	91538.752	3207.468	233332.869	7409.628	69498.695	108372.207	144658.454	49953.948	7350.300	38136.679	4099.184	39728.908	15924.253	61116.954	46994.414	24371.766	22161.122	11708.347	158804.710	192511.378
18181	f0288	spot2	58962.882	7414.240	98279.144	10610.643	22204.387	3572.387	127546.155	176089.652	258674.682	4860.246	3447.874	12991.796	557785.705	48725.548	86162.548	17810.390	229407.545	10842.964	43029.755	13691.781	20399.659	5915.549	20468.316	8508.170	461149.131	27845.434	505180.616	71207.619	39748.338	7842.805	23601.289	8655.919	115514.877	15189.389	35019.459	6545.761	34674.969	3317.859	485081.589	57995.795	83604.497	3819.668	21013.542	23395.915	256795.427	89078.597	212746.598
21061	f0289	spot2	96838.414	13269.455	167320.258	12872.225	25267.728	4682.246	256291.471	30291.926	330689.163	6428.770	5374.689	16428.464	686889.155	62293.127	122123.570	25927.512	307159.791	16499.403	60787.878	17560.667	24070.734	7861.277	17436.756	10578.566	596580.455	35613.794	737124.652	98633.100	42718.760	10617.838	30790.820	14065.231	96336.192	163092.054	38456.970	9649.088	42439.212	4006.325	375568.821	52221.123	107269.646	5047.747	21780.370	19448.692	12987.309	183798.790	304860.591
9210	f0290	spot2	69315.046	7546.673	112191.606	10179.526	30288.241	2340.570	181269.650	17710.593	255287.293	3284.093	4750.537	11707.017	548084.424	41187.650	80153.389	11772.912	184797.178	11781.640	42952.272	11907.259	18575.286	4993.602	12811.118	6403.278	459527.807	18856.527	665457.236	62807.045	30742.796	5126.607	16102.423	7823.848	90353.036	70532.892	46948.622	9358.393	27133.945	2590.072	277728.627	50139.301	72402.599	3700.361	23027.634	13589.323	168225.803	72235.323	294813.305
3801	f0291	spot2	79516.241	7082.257	72094.214	8476.585	16634.824	8385.102	137848.932	174456.391	172314.881	43624.103	4274.489	14443.114	369252.772	552209.264	66813.546	50794.354	230918.250	9682.458	51723.361	10120.949	10619.018	14492.469	15047.645	44224.229	316109.002	60890.560	510148.132	68414.794	15112.060	50100.179	11142.504	34455.117	88244.248	94474.040	42958.283	9828.904	28581.356	2989.094	343573.388	45916.490	86950.698	3609.916	23626.620	14197.871	200383.680	72244.461	343564.043
6681	f0292	spot2	74950.407	7953.204	104376.344	9304.300	34543.973	2679.796	213383.936	23406.513	242388.984	4849.805	5086.374	12823.848	653089.170	54712.584	100343.445	16508.846	233502.357	13465.069	44766.600	10118.020	22841.125	5354.484	17304.339	7755.482	427175.045	101088.291	518185.317	70507.642	24994.553	77363.001	9772.788	34768.386	113745.307	78333.566	42566.105	7917.065	31164.468	3329.648	399212.007	46932.108	115540.717	3664.793	25237.631	19267.578	229107.991	43263.999	279180.487
9561	f0293	spot2	90122.228	75395.120	21717.134	6413.568	4991.969	19815.426	33804.522	425274.533	11886.089	121194.484	2905.496	18938.854	26027.330	1043062.263	22700.376	130281.320	343667.647	19733.579	61110.754	10381.065	2580.071	44886.417	15033.568	136293.040	26278.369	267249.484	68304.657	81375.911	2460.320	215869.097	6907.837	64142.588	87834.172	144126.024	52502.087	7488.265	37415.700	3211.445	44407.676	17279.678	51081.330	34400.909	25770.944	20507.129	11596.817	142035.505	185495.740
12441	f0294	spot2	141259.938	13622.819	86411.869	10588.242	38403.686	3398.439	217236.783	21353.453	174776.501	43769.385	2930.497	20168.790	233808.598	687904.971	69352.064	60561.396	468858.131	22338.744	44916.292	8031.377	2589.526	42351.496	11335.208	60180.191	43092.261	567140.080	40749.532	77039.768	27911.926	117545.582	4588.764	53992.723	127742.736	115995.719	28712.424	7043.819	41706.367	4449.368	46566.088	16470.255	106727.608	3952.068	24582.813	19939.248	271442.011	73550.284	363487.418
15321	f0295	spot2	96178.508	9875.432	65874.747	8294.980	26486.403	8128.578	100355.978	118264.974	150672.035	27917.178	3216.323	10043.942	489336.760	40899.421	63546.690	11416.170	267930.311	11651.857	35146.335	10064.057	12978.429	4299.191	14530.131	5315.321	348970.480	17571.961	459605.568	56401.112	28660.596	6347.881	15804.041	7485.275	100000.852	11762.425	34935.662	5232.090	30544.734	2743.018	250115.449	30811.702	85811.116	3033.500	16299.719	14942.155	196515.151	64856.589	135162.163
18201	f0296	spot2	73751.971	7503.254	7322.210	4695.032	5761.754	21262.703	21686.106	227534.714	37012.810	84934.959	3258.534	9097.810	534596.379	47393.411	73374.624	13248.550	216597.499	9249.422	36577.482	10292.262	21510.360	5922.933	19882.918	8460.801	417856.215	26967.634	478557.927	67727.720	38106.326	7178.914	19109.333	8776.803	112247.062	16444.941	38015.032	8373.953	30860.101	3416.371	430615.888	55968.257	86658.073	2920.124	19196.956	20452.724	398094.478	27179.778	247947.644
21081	f0297	spot2	81730.210	8769.717	129280.741	12492.514	17804.713	3422.331	203843.318	22042.027	276311.688	5079.206	4534.333	12193.328	485509.925	46931.031	93418.853	17629.404	218795.049	11478.724	47949.748	13401.580	20707.505	6355.065	16478.228	8757.290	405664.691	29708.796	650943.844	86240.620	36908.674	7519.302	17282.788	12422.048	92767.661	17413.992	34184.124	6415.747	40648.539	3435.298	441883.292	52223.611	103002.514	3436.211	20605.665	18287.235	291207.546	103480.892	216129.892
9410	f0298	spot2	54884.746	6196.132	55144.157	6563.867	14538.690	6401.305	94709.381	136576.731	107849.318	22242.967	3709.810	10425.871	227092.274	402570.519	39290.390	29243.634	147453.471	7793.565	34354.124	6788.726	8205.308	12353.515	11314.364	32648.789	208056.981	42848.865	352086.051	48650.834	11211.990	36679.882	7966.200	20003.032	79758.872	71220.124	38192.541	9562.403	31229.543	2463.894	239547.063	36864.830	69573.106	3063.132	19073.215	12335.264	135058.185	66654.852	237416.135
3821	f0299	spot2	77183.548	7885.574	6101.154	4744.249	6311.122	14616.049	24228.180	275427.935	34302.580	89388.342	4185.029	9615.506	574306.260	46249.364	86090.683	10797.982	221876.807	10199.370	44804.818	10609.933	16721.980	4480.419	21650.095	8399.295	428232.320	18541.557	665778.856	69171.781	29069.451	6670.090	17367.519	9829.588	126676.189	12972.651	38595.820	7928.443	32022.542	2787.274	470186.695	55010.038	75664.169	2475.441	20782.821	15812.720	301686.346	18021.214	275575.833
6701	f0300	spot2	66547.435	7163.032	103675.010	10167.404	24487.571	2181.966	192470.468	20027.383	238505.788	4150.175	4853.554	12506.116	518676.467	46520.346	89806.069	13284.945	195277.638	9728.841	43766.719	11405.364	14210.860	4396.928	14387.085	8159.430	464818.188	21203.612	643993.925	67472.981	33527.991	8583.410	17344.232	9700.098	9474.892	233007.002	54059.338	8588.552	36487.551	2995.794	28594.155	21599.472	94384.565	3956.420	27157.988	18685.665	8352.985	143474.823	348535.989
9581	f0301	spot2	72457.314	7794.536	98633.466	9751.841	34907.076	2284.657	135550.628	203518.990	209150.483	57888.102	5111.905	11819.703	707045.205	55903.102	103530.289	16704.131	262179.389	12241.116	42596.340	12071.589	20043.437	5841.231	20755.670	8982.323	612996.250	30646.656	641477.946	71947.597	44721.322	9374.182	23696.664	11822.381	144271.019	16325.869	46949.115	8583.042	36307.606	3709.348	529455.214	66514.362	108770.449	2984.174	26535.138	20061.988	371604.833	23569.389	319696.012
12461	f0302	spot2	118731.507	12398.645	90376.182	9949.992	20552.463	10760.905	133717.557	183641.273	215493.172	52314.275	5056.489	16205.802	426134.136	569709.387	78473.294	56436.797	335492.412	14831.855	52642.199	13403.167	21528.265	6400.488	21151.190	9080.233	540251.401	30444.266	691572.122	87507.110	41858.260	10738.166	22954.217	11198.912	90844.838	149253.009	55536.806	10129.841	43109.384	3921.395	406943.630	56623.492	88309.847	4036.448	27272.350	21750.738	249073.637	88941.040	330028.718
15341	f0303	spot2	65093.218	6915.167	66257.718	7493.945	25363.499	2248.860	160680.441	16311.085	145289.116	34333.180	3155.864	11462.590	395614.816	30050.396	45150.330	31850.396	186208.266	9226.597	30368.842	7595.613	8897.498	14168.599	12497.978	5171.951	287700.964	252581.882	358447.453	62111.546	30934.057	5649.383	7298.734	25045.514	87280.282	9862.497	26161.531	4832.070	24788.481	2220.620	228867.426	30462.265	71370.178	2375.191	18300.898	14889.653	222772.122	15845.686	182132.032
18221	f0304	spot2	72477.217	7608.287	77451.055	9083.469	26449.952	2520.420	186083.384	16440.777	210745.897	4214.694	3820.260	9805.121	537864.464	43448.619	59785.693	47949.653	219314.014	9409.630	28338.154	9837.182	17654.020	5552.601	8856.488	48970.013	287670.529	80295.301	381140.159	77829.968	37586.993	6712.338	19363.680	8113.054	53435.734	91824.712	20491.276	11705.995	20276.298	2561.952	25444.618	12962.477	60143.682	3086.056	16310.770	14351.247	112345.192	56432.855	196481.361
21101	f0305	spot2	77010.620	7211.449	88761.685	9793.898	18244.400	13023.695	128801.474	182540.113	160936.778	37473.349	3979.394	12273.767	295187.029	481651.732	58144.757	48700.074	175649.139	11033.822	47089.258	12122.341	11776.778	16121.272	16626.725	56364.263	314665.550	91977.248	403427.345	76608.635	38452.679	9362.045	18786.474	10051.540	130649.122	14343.521	30393.968	6334.699	36830.920	3502.684	373773.423	43297.378	92758.657	4044.548	17432.586	16271.707	376737.608	25457.382	206338.724
9610	f0306	spot2	81147.565	8396.667	111684.890	10543.467	29447.558	2490.189	216636.251	21020.359	259330.288	2958.117	4373.579	11094.261	562165.902	38388.043	82757.197	11803.511	210848.979	10193.560	41190.351	9062.116	19278.814	6179.198	10555.493	46373.382	315816.434	11263.570	471718.081	65456.166	17627.758	50378.708	17258.322	7457.099	116250.188	135545.267	50123.352	11544.656	36225.312	3429.573	405869.096	44239.771	94640.423	4190.372	31123.192	17616.380	215011.106	81036.414	356073.568
3841	f0307	spot2	66105.051	7017.487	94483.758	8898.215	25543.277	2191.432	181942.972	19951.438	208450.105	2857.588	4450.646	10624.639	492449.615	36181.402	82563.655	12973.837	183571.263	8313.247	37862.378	9024.535	18638.628	5186.687	12428.699	7095.045	376789.184	13070.516	622271.066	65936.225	27966.058	5969.903	16991.116	8867.126	10802.159	245626.727	43990.780	8343.932	35016.036	3315.714	27924.403	15468.106	84622.008	4523.427	23893.751	15150.081	8961.711	136533.018	337109.439
6721	f0308	spot2	56532.207	5806.963	83444.759	8214.089	24344.686	2072.051	166126.396	17789.556	204327.873	3352.559	4106.194	11204.409	534008.482	37237.070	75832.905	11963.596	164502.199	8344.823	35707.845	9491.251	16275.770	5131.834	13541.370	6930.666	415919.688	19605.810	613197.750	66496.872	34036.717	6754.498	16292.624	8909.916	86539.073	116228.743	37008.319	8458.946	31883.050	3495.855	316498.095	34274.728	79914.796	3313.589	23695.645	19314.986	186543.137	64650.168	271653.433
9601	f0309	spot2	65354.165	5731.567	63108.252	7626.416	12183.088	6705.094	106360.282	158822.731	137945.293	33885.738	4579.200	12841.098	269745.526	434181.945	86819.399	12274.935	176446.910	8461.251	39525.353	10262.391	13385.021	4038.847	18390.799	6604.326	402452.040	16085.716	571116.205	69659.722	24993.858	7412.131	18657.451	9799.986	6542.928	202872.550	35160.518	7272.954	26681.602	2616.611	292190.709	36417.167	70836.786	2936.482	20409.560	14980.832	207797.427	63304.970	228680.790
12481	f0310	spot2	115850.523	9593.106	6911.459	5694.913	3177.243	24665.262	26374.455	332162.739	10752.289	120989.548	3597.904	18037.811	32013.581	865606.375	22075.962	130403.202	251702.925	13399.646	70265.746	8551.542	2106.808	38399.796	13162.649	146028.322	19766.933	231061.921	52127.244	93205.850	2150.783	213619.546	13802.739	49745.193	9362.178	280932.762	43698.038	7403.689	34797.485	3367.806	25182.195	19284.117	96136.541	3201.008	23000.344	16803.699	10149.972	171243.359	277534.623
15361	f0311	spot2	61741.214	5797.624	47888.680	6233.626	8480.887	6685.704	91151.928	151608.814	99417.573	37254.781	1507.592	9977.859	222417.041	368728.269	35944.932	28331.894	165352.111	7984.993	33354.141	4504.336	6043.506	11485.412	12597.976	28939.997	11050.400	113279.124	16486.196	35115.878	1345.325	72449.423	3021.291	25921.559	3751.282	134047.928	27465.347	5097.817	17949.436	2273.283	15824.702	10347.731	55889.843	2661.261	16517.811	11254.571	6145.546	97772.792	178114.142
18241	f0312	spot2	27120.611	2842.258	74687.533	8268.701	8566.417	1430.888	98040.176	8776.807	108500.171	1983.765	1708.584	4638.275	269264.323	18095.089	29672.468	6483.402	82941.920	2653.024	25207.674	8468.772	5964.552	2599.690	7151.331	3480.173	166125.777	9731.577	224541.015	32805.176	10121.175	3451.341	7437.090	4871.371	35024.087	53749.441	11179.981	2767.805	11503.456	1229.153	90783.176	11975.501	42586.348	1790.626	6432.087	5354.158	104404.036	35434.462	62609.051
21121	f0313	spot2	77605.332	7205.309	68488.268	9152.925	16371.946	9873.321	113186.180	144948.261	163044.556	40529.843	3486.368	10386.610	304881.907	431736.883	48305.972	32893.425	186032.259	9720.060	35806.745	9373.895	11452.375	12824.795	15265.305	38084.345	277453.424	83297.085	348019.003	73155.965	22751.679	64795.773	9702.324	30890.943	57120.130	108714.934	29924.746	6290.857	23374.881	2716.567	246955.220	31192.732	73446.744	2857.516	16142.963	13544.085	167315.384	64651.507	197968.659
21810	f0314	spot2	35371.881	4126.011	32928.741	3321.830	14787.009	1175.207	76882.524	6866.427	111277.916	1832.848	857.806	2392.299	269050.737	23611.132	14292.174	3049.992	100724.846	5457.709	11695.788	3895.739	7593.452	2599.970	4134.641	1971.483	149313.001	31449.285	119684.325	13353.522	16007.522	3695.050	4266.016	1648.039	96855.536	9306.148	11179.297	3301.594	22349.723	2118.250	57286.544	7318.528	58434.672	2247.119	6560.908	5677.823	193440.769	12207.930	103052.128
5061	f0315	spot2	39949.104	4459.056	32481.153	4120.531	14955.347	1461.406	91837.992	9134.953	137400.894	2337.510	1116.819	3672.427	261973.528	23205.565	19236.969	3375.179	130206.632	7561.498	14259.703	3794.453	7929.693	2497.840	4944.872	2622.072	272568.867	10934.225	187679.180	15148.056	19840.769	3628.556	3183.857	9542.768	84586.475	9345.749	19901.145	4616.384	21797.256	2593.429	151570.541	23220.613	41361.064	2265.421	10244.885	10240.883	203004.417	14244.566	136880.711
7941	f0316	spot2	112006.332	11612.606	123059.304	13579.772	38267.126	3268.327	254054.897	21504.761	222333.550	4330.789	4424.052	11276.701	648426.507	47807.407	91836.354	13649.925	231622.762	15884.964	53123.051	12757.928	20278.600	5979.429	13442.837	7570.150	526345.597	29361.620	545946.045	39352.696	44824.174	8275.258	14335.398	7622.576	133764.887	185335.381	54200.070	10865.187	37847.297	3510.329	324959.736	52065.366	90338.993	5464.325	22524.532	20947.390	284132.683	92680.211	375792.004
10821	f0317	spot2	97441.543	9200.240	43029.098	6589.649	14150.426	7463.610	75600.436	107257.512	101164.709	21297.727	2199.060	4872.792	349612.678	29236.251	28325.073	6223.271	220781.929	14877.165	24724.204	7875.020	13328.921	5008.982	9634.900	4011.227	191074.170	167608.156	238511.952	25998.487	23672.413	5052.297	9325.649	4008.019	114903.972	13438.352	24508.550	6152.561	25500.921	2267.483	183725.493	28870.087	62481.406	3318.538	13004.175	10219.588	290965.399	18184.457	187203.030
13701	f0318	spot2	57808.902	5705.545	79171.770	8742.421	20360.166	2124.167	151398.597	14786.690	190302.265	3758.879	3179.070	8744.346	435461.366	37130.787	48514.356	8233.491	154692.936	9146.486	30326.777	9052.187	10293.220	4598.630	9111.131	4061.062	367107.401	16975.025	333818.977	37470.755	19171.911	5997.271	12179.533	6060.282	80114.279	108317.818	34463.321	7029.225	24894.971	2719.498	134401.319	24896.074	81217.929	4288.565	11204.055	10606.694	221180.713	69081.694	207625.996
16581	f0319	spot2	72166.431	6574.039	59773.950	8584.685	18107.086	10228.018	104128.911	133829.551	147598.096	36292.405	2951.741	9104.681	439333.599	40291.650	54891.935	10422.536	181675.068	10899.574	32876.173	10953.446	15695.050	5275.037	16289.037	5777.436	422549.844	23213.345	331237.154	44381.835	35659.208	6794.824	7368.429	26998.219	90125.135	11177.910	32274.749	7720.625	16406.202	1636.841	221406.635	35623.644	62284.324	3858.385	14357.180	12368.831	234268.721	13359.481	231424.761
22341	f0320	spot2	101796.004	9889.436	85392.082	12976.733	17055.543	12341.396	64127.486	208664.324	172212.902	36797.429	5118.604	14754.456	281674.762	450733.519	106766.728	16371.086	209672.574	14226.101	58873.937	16890.981	17172.252	5990.853	23771.109	10148.697	475420.194	24455.553	472116.080	62979.034	41284.958	8339.444	27096.601	11605.472	107011.253	176765.383	41034.811	10219.204	37105.405	3657.753	381039.782	44453.011	89970.670	5856.426	17457.229	18265.873	467559.418	28351.988	303460.104
22010	f0321	spot2	65196.542	5957.849	38455.968	5556.935	13985.877	10550.230	82212.870	126981.119	105804.517	27965.729	2593.816	5234.300	462025.990	40899.769	41941.870	6976.085	185500.560	10043.217	28485.790	6180.016	16318.901	4471.443	11347.575	4472.952	259571.853	50602.871	251116.071	33935.544	17472.689	44715.857	6997.307	15488.248	122065.157	87739.949	41861.304	6933.213	34111.855	3572.091	17020.479	7998.094	74898.584	3312.180	21439.943	10107.231	10776.015	135587.722	154946.787
5081	f0322	spot2	60885.655	5683.085	34598.591	6114.197	12483.179	7117.874	78114.313	99265.436	106510.739	25387.671	2330.970	5467.056	321534.066	26740.374	29538.364	4903.789	180971.427	9453.165	24451.067	5901.142	12468.422	3441.071	9096.417	4203.084	312739.845	13735.542	332436.448	27639.950	19188.689	4103.869	8584.493	3567.308	22524.586	11914.348	7231.390	4503.829	7100.768	1278.459	32253.543	8125.107	13335.454	2907.355	3408.571	8478.323	40692.179	12931.467	47923.042
7961	f0323	spot2	98888.131	9833.253	77115.215	8192.971	24382.976	2594.153	165072.436	14157.617	171083.165	2779.306	2813.946	8033.215	439913.242	38186.976	49047.209	8942.552	271927.649	15443.740	30566.293	9444.124	15841.370	4494.265	8062.092	6020.504	371875.615	17776.026	360498.269	29410.452	28036.282	5265.742	11191.449	4888.068	164781.947	18255.469	36241.459	6994.612	31225.002	3421.155	269451.201	42048.387	88572.620	3909.249	14327.169	14317.180	352579.463	21212.133	234750.341
10841	f0324	spot2	50739.111	38287.960	64424.226	8987.766	18741.972	2255.444	117085.770	155426.089	133331.788	34894.013	2663.839	9463.991	280440.047	411816.307	41574.049	30936.907	223938.123	12536.011	37458.976	8268.414	10401.855	14707.592	12756.707	37025.518	351245.877	71726.775	294591.714	43539.652	15298.659	56133.967	4489.537	33423.487	151720.118	17325.719	37590.314	8307.969	30093.570	3116.810	223548.731	32025.969	47756.536	37829.783	15942.072	15063.090	233797.343	75849.414	164850.323
13721	f0325	spot2	94844.019	9613.401	134962.212	13411.978	23158.712	3868.729	261667.695	22594.777	173183.114	48810.656	4542.779	13221.037	607555.363	54212.286	101158.876	17484.357	254885.368	15595.632	47909.895	14893.586	19665.507	7232.657	14531.417	8540.459	555118.123	30917.372	548509.895	55927.633	39622.806	8701.844	22678.121	8953.378	176218.878	22687.568	41369.754	9349.041	40852.805	3807.151	380896.772	59203.717	109663.330	5729.588	17429.388	17000.815	518350.775	30093.987	301163.946
16601	f0326	spot2	81336.359	7732.331	86118.617	11722.324	17780.547	10400.795	162656.831	198709.384	170646.677	41946.500	4416.094	14570.838	301570.698	453683.015	64080.569	45477.738	203127.197	13323.468	50945.959	13808.801	10350.927	15406.121	20078.072	49462.600	324031.966	87453.722	371118.335	64431.058	20366.754	57567.288	11505.534	37736.368	101056.972	161654.058	42900.408	10362.273	36348.590	2814.048	248018.067	43445.402	102215.169	5856.099	17008.932	15598.572	277735.795	89880.639	330901.182
19481	f0327	spot2	85467.191	8122.628	106870.068	12037.304	30510.616	2351.379	216461.417	19210.430	232190.345	4166.517	4225.656	11622.590	384782.398	34645.013	55909.633	37720.276	249844.429	13891.491	35416.048	14208.886	17389.060	5114.990	14612.897	8691.326	418015.988	28082.989	430968.709	58186.026	34047.358	7053.592	21189.868	10410.287	123700.454	16109.907	22255.125	5496.188	30920.752	3198.626	184020.306	26035.853	76654.043	4268.835	8695.752	165045.136	392853.704	22295.143	191311.730
22361	f0328	spot2	100887.221	11368.415	149401.203	15323.721	38709.633	3614.854	263827.118	22611.039	272235.573	5827.843	5542.196	15006.074	659720.284	57285.553	105230.914	18227.034	235146.056	14655.325	59566.058	16700.595	21007.045	6832.153	14838.789	8263.660	519190.243	29607.415	599343.810	74639.021	45820.296	8663.316	26686.547	11752.393	109235.511	199319.391	43156.035	10907.186	32394.021	3634.206	337765.754	43471.465	95011.552	5913.191	19676.937	19160.152	314722.871	98177.790	324436.769
22210	f0329	spot2	66251.103	6887.806	59238.215	7269.252	16021.762	8883.726	108616.933	145026.833	138846.144	30200.507	3690.683	11990.253	283383.773	476146.454	44621.695	35585.652	200571.096	10728.758	42809.090	8571.397	10025.103	13843.666	11877.159	37527.569	278910.647	59457.205	373760.652	69819.199	14808.662	52406.978	8850.023	20855.494	102859.847	158128.500	44304.951	9760.821	35837.482	4158.765	282974.552	39561.819	91532.774	3726.119	19999.704	14589.401	238582.731	83901.300	318563.851
5101	f0330	spot2	72903.080	7174.548	7287.374	5914.609	4226.618	8912.237	146548.592	217952.894	152028.499	48129.313	3442.343	13899.161	357193.602	499104.483	66858.483	48475.751	251908.782	9191.992	55596.856	10839.707	8177.289	11469.670	16457.455	48232.443	328342.161	60832.329	471930.075	63192.656	20038.110	7151.849	20056.551	6514.208	98634.651	140884.857	46196.563	10070.590	34345.200	3222.504	442050.884	62285.171	98949.548	3973.750	20576.455	19482.957	305150.923	97097.832	338642.968
7981	f0331	spot2	74692.907	6818.426	70738.104	9222.075	16271.303	9478.001	142762.800	168873.381	147177.831	32787.610	4311.251	11593.712	558790.148	50618.095	90307.496	16692.558	224699.345	12075.919	52333.569	13560.839	16606.608	5005.977	18004.738	8314.738	461891.175	25458.575	547648.616	58806.785	35051.097	7191.521	21502.599	9334.905	200678.344	22105.885	44891.054	9090.155	42681.804	4220.434	425538.633	58174.610	100416.521	4188.883	20116.038	18357.700	444381.502	27420.607	294817.502
10861	f0332	spot2	130478.291	13216.030	73179.851	9617.869	34664.122	2985.135	224329.833	21187.524	144729.592	45162.271	2600.910	12220.492	532675.673	42614.250	55207.985	43870.853	360742.716	22121.112	37962.381	6919.543	13996.779	21356.566	13147.370	2333.456	36896.791	424310.033	44129.102	54053.741	27574.608	80213.701	2776.410	52500.936	167741.078	94112.619	25062.018	7281.821	35647.814	4188.806	36537.053	13423.564	97446.677	5592.516	21694.314	17513.193	333876.775	58957.501	396697.632
13741	f0333	spot2	185095.410	18206.928	112097.859	13984.464	47454.455	3881.661	298633.921	27739.946	319102.928	5784.024	6336.554	15668.190	742417.083	60998.088	140443.356	25097.626	394687.436	24766.318	68939.567	19201.481	26999.352	7739.946	17256.769	9825.854	687477.598	36610.121	690276.563	67978.691	51989.449	10910.781	15593.785	52203.737	147699.476	249006.789	65148.059	12460.753	56194.407	5023.650	393300.783	63301.255	134456.051	7520.910	24256.802	25775.800	422878.416	139904.043	419371.624
16621	f0334	spot2	177496.945	13077.740	9325.106	6665.945	4293.116	28271.158	32007.758	358672.521	9807.576	112710.536	3348.942	17231.924	20381.688	874561.802	18585.527	94412.789	392550.091	26062.336	59290.998	10451.896	2274.358	38965.676	14289.070	116742.310	28740.397	244062.879	52445.076	71845.396	2699.048	176322.006	5700.522	56100.666	138643.526	183497.861	36947.612	11506.529	43569.598	4018.144	286462.263	41246.203	107023.134	5405.009	10967.821	235235.895	15601.613	159783.043	319225.400
19501	f0335	spot2	99290.302	9554.008	143597.561	15278.478	53799.979	3891.070	259638.364	25146.388	296495.707	5520.838	5703.056	15071.438	648020.357	58768.205	118658.962	20863.223	278379.514	15065.828	55857.856	18528.302	21234.040	6448.906	18164.556	9851.559	516606.073	35075.410	619208.119	78566.458	45244.903	9435.183	28043.146	12212.610	192184.109	25228.571	36739.579	9454.076	46599.688	4318.899	320731.793	47318.656	122660.832	5297.443	18658.629	12769.473	557292.108	32967.467	267251.391
22381	f0336	spot2	76446.273	8347.366	80802.924	10755.157	17901.252	10835.106	150275.666	174866.692	158900.123	40761.614	4087.305	10584.767	456163.431	43279.400	77539.298	13773.624	176369.779	10979.076	45488.382	13630.375	14749.675	5366.313	19915.415	9644.536	439527.055	24571.574	459986.293	55121.465	31888.186	5549.331	18424.113	9951.793	136955.333	16164.192	32730.089	9476.552	30038.050	3180.839	327887.929	37505.109	85363.595	1574.983	15874.011	17462.206	414621.964	25886.389	247621.698
22410	f0337	spot2	72512.533	6532.461	78497.109	7665.696	27694.541	2200.439	210578.806	20154.792	211588.964	3139.531	3860.655	9496.622	487848.838	42364.000	59398.387	11031.463	213778.853	10828.904	35857.629	9535.081	17055.576	4568.230	11860.719	6798.774	262182.252	57104.133	527870.829	55660.551	22275.286	5845.467	13522.301	8433.402	117205.320	164443.332	44760.920	9131.547	40503.658	4402.409	309524.383	45098.803	100722.491	4536.705	21745.642	14417.858	246165.529	85661.304	331148.804
5121	f0338	spot2	159667.591	15133.137	84867.712	11323.935	37425.577	20038.763	167587.069	224446.234	201078.596	39624.771	4880.859	12704.771	690816.771	59950.747	104508.367	15536.316	444924.945	25107.037	56507.859	15885.897	35560.482	9235.817	22981.440	10266.905	550979.041	28162.290	708168.227	74552.305	39020.555	9487.328	24185.901	10016.832	244329.519	27630.961	48142.301	10776.356	32387.308	53088.474	523694.064	74463.439	124517.361	5878.046	24782.440	20576.659	618367.412	34799.597	378251.121
8001	f0339	spot2	103017.541	10480.526	134128.212	13339.234	25316.387	3591.742	294222.066	28556.178	284091.569	5036.063	5711.671	14627.453	706227.971	59626.336	106103.181	19866.670	300404.646	18214.400	53769.335	15852.872	23898.439	7367.644	15392.542	10090.764	626772.961	33611.409	705469.535	71644.682	47875.998	9320.619	22052.369	11559.638	228628.766	27235.446	62322.230	10996.030	49003.968	5415.300	565600.519	67367.473	141516.040	5431.963	29309.480	23375.413	272987.114	122329.512	404129.132
10881	f0340	spot2	144024.364	121169.738	32610.469	8919.872	5548.968	19878.606	48526.401	517236.165	13419.075	139435.247	4489.928	27184.066	32508.844	1146209.595	26770.414	173072.609	499315.018	36365.024	90051.585	13873.725	2133.587	57291.284	18282.764	184044.921	34457.069	277033.165	79891.636	90481.462	3443.826	221586.408	8352.010	75916.789	155800.971	228502.425	70007.529	11621.128	49572.686	4851.935	49220.605	20690.150	77063.159	65097.344	28344.628	24254.848	16806.590	197693.267	302263.142
13761	f0341	spot2	166950.670	18477.197	177712.246	17289.025	47274.954	3979.739	297757.669	31614.690	323706.373	5738.556	6536.230	18584.087	801297.855	69257.591	148190.920	26647.212	458634.972	27617.321	72381.313	21014.944	26109.014	7913.914	18477.899	11220.205	637765.482	32168.232	703780.897	77144.990	43444.787	11228.904	29365.983	13311.457	229517.094	29906.472	64725.866	13879.633	61986.683	6156.434	561519.690	73722.385	140446.214	6714.018	26675.155	27316.227	624782.185	38333.164	426788.178
16641	f0342	spot2	142829.656	13388.847	153283.680	14160.313	36953.611	3458.890	263585.997	24698.459	251719.698	5150.783	6385.774	14029.183	607191.738	54489.471	118338.495	21167.573	344743.551	23866.246	55466.035	18120.774	22436.458	5466.436	17729.839	8260.922	565977.157	34438.720	567341.353	71402.954	45044.266	8679.826	12345.758	43326.892	159881.469	20382.850	45565.520	10382.214	41106.081	3779.992	386251.781	47932.293	134588.087	5113.613	21119.724	21708.182	448229.717	26090.024	302492.573
19521	f0343	spot2	167477.875	16635.004	184515.900	16313.090	41243.714	3734.972	340345.240	30346.998	329406.890	6624.182	7058.784	14852.583	664568.509	63645.589	146322.449	24483.584	447119.570	23193.872	68200.730	21734.666	23123.632	7720.815	15355.798	75628.284	573914.536	38030.037	700343.078	94835.153	41827.804	10238.643	28843.667	15219.005	103516.589	196599.099	53284.940	10010.664	46815.403	4813.354	297743.676	46417.500	117015.399	7014.170	21074.374	18284.453	351617.838	113553.792	329792.153
22401	f0344	spot2	95631.014	9916.097	158578.148	16218.627	32945.659	3824.967	304035.158	26765.817	281812.844	6132.490	5687.005	17042.680	641900.342	58677.606	129205.583	25642.470	219461.148	14862.122	60018.579	15502.790	20319.907	7101.641	19742.118	8385.129	432224.627	111511.132	459754.668	82205.154	25414.197	66756.250	14335.487	45376.760	119769.147	96786.989	37672.410	9089.315	35357.120	3878.805	368107.626	46319.658	100230.895	5599.672	17226.395	20253.321	446602.648	64650.197	282575.961
22610	f0345	spot2	80808.011	7892.923	71369.471	8214.401	7445.672	12712.588	150659.727	195891.774	189949.984	40632.760	4924.462	10809.888	658351.987	56041.226	83553.275	14021.760	264385.773	13333.902	49635.564	12318.742	22836.827	6631.604	19919.359	8954.339	556295.207	28635.657	706967.954	74764.900	28337.902	8193.479	22306.893	8011.670	204461.616	21664.798	46828.276	10553.129	45432.506	5076.951	538124.426	76153.860	112991.367	4649.214	22049.573	16124.934	323389.811	107550.266	374664.108
5141	f0346	spot2	97363.235	8581.057	90140.184	9771.278	30133.236	12975.278	171686.844	219214.980	206250.583	46809.660	5819.161	13516.633	726595.649	60923.610	111915.539	19984.449	331854.278	16774.147	53748.639	15025.684	26390.023	7945.655	22683.980	10165.141	631777.925	29543.346	737423.494	78241.784	31777.652	8640.754	12929.728	34179.853	229451.904	25951.692	43280.849	9741.457	44319.179	3956.814	411797.919	57179.039	110096.232	4549.700	22151.267	18815.705	513563.817	28256.484	336460.040
8021	f0347	spot2	149863.762	15785.703	95905.136	11467.881	34880.619	17767.737	203296.619	241963.374	208471.992	43553.759	6291.968	18919.754	802036.415	67362.457	127906.132	23566.892	403269.994	25411.582	60803.623	16657.043	31721.484	7993.979	22965.176	10807.400	626446.857	32281.778	823771.990	87406.899	49104.647	10683.488	30965.329	11541.090	187903.140	23122.256	46667.232	10490.552	44377.773	3966.071	487671.493	60861.540	103640.642	4957.326	22397.161	25027.389	524352.365	34556.484	378711.594
10901	f0348	spot2	129168.296	13892.521	104368.848	14257.088	30678.828	17681.359	191076.853	227241.113	215254.964	48032.347	6305.221	18490.341	831134.045	67009.898	129395.836	22685.172	376630.236	23481.905	67497.138	18205.280	29158.105	7727.877	25706.902	11141.904	620295.303	35598.275	756233.599	80867.653	53318.154	10065.380	14978.539	43280.437	230553.720	28285.730	81103.906	11742.208	57286.279	5042.645	49677.998	16005.787	136139.449	5966.475	31813.440	23279.603	395120.037	123659.339	360736.326
13781	f0349	spot2	198662.551	18042.117	10204.756	7590.405	5594.165	32685.005	41501.691	424875.526	10553.368	123888.504	3867.453	25477.454	29276.329	1134965.668	25612.401	153843.276	465413.834	31843.301	84558.366	13081.917	2355.709	54713.214	15884.156	147240.307	34188.224	255775.509	24495.196	109913.694	3374.975	218831.814	7696.525	73229.639	12244.794	412301.925	74326.789	9888.037	54068.124	5204.844	36962.405	21254.446	130291.525	7720.483	26747.518	26452.674	19172.994	224538.535	398489.436
16661	f0350	spot2	160106.908	15391.558	115645.856	12710.130	27959.987	14318.136	185659.687	220357.717	202633.222	52840.479	5938.942	14985.765	705847.619	63697.522	136323.671	22850.793	398010.356	24887.228	56072.770	19032.044	25929.586	7024.396	25447.768	9971.251	633935.527	39751.918	624948.258	77972.178	43584.792	10089.176	30825.862	13228.642	194530.520	23636.949	58809.385	12274.487	48822.494	4081.768	518002.753	70733.002	130144.311	5307.199	22923.344	23523.873	540220.180	31335.819	353609.912
19541	f0351	spot2	99374.650	9645.170	152003.734	14548.114	41302.703	3642.602	307867.748	26893.435	271885.616	5555.577	6526.285	15807.986	630499.798	54896.299	140305.082	25024.735	288691.142	16916.117	65316.766	19829.925	22101.359	6226.365	18642.699	10731.604	582501.731	34473.376	670408.591	89843.628	48182.345	9024.872	32790.863	13636.064	157703.717	31055.581	46290.954	10350.845	26292.779	40514.620	451592.119	62958.054	134684.849	6384.731	25652.053	22800.512	462280.301	33772.600	350222.199
22421	f0352	spot2	101609.505	11203.104	137098.793	14448.677	37541.965	4147.324	249677.403	22644.182	266629.673	5130.953	5240.832	16158.265	693973.776	58724.500	105939.305	19803.029	254811.345	15852.990	58834.430	18846.707	23660.301	7753.496	17326.312	9632.362	460877.014	119598.886	599534.048	73207.747	50045.906	7823.742	25391.204	12093.237	146781.238	24523.287	35461.289	8367.242	47240.233	4760.178	432824.076	51081.472	107732.098	4172.746	20162.172	19298.065	522796.401	30859.605	260711.046
2282	f0353	spot2	121105.385	9396.047	7340.313	8312.399	18876.670	9828.262	138523.954	208632.524	166086.421	37998.075	4619.805	13507.542	353601.682	594781.971	65678.115	57574.157	299328.309	18672.465	35165.043	9904.870	19517.482	5680.307	17441.427	50231.721	310201.821	66638.621	488727.804	74942.909	18171.762	8968.651	11405.790	36382.364	115406.492	159649.699	33060.032	21085.154	36602.304	3197.154	298400.644	48970.047	54901.801	38380.150	22721.005	14803.942	270913.766	26197.548	371386.710
516	f0354	spot2	126871.018	10665.077	91881.246	11010.829	26034.226	10766.768	169666.716	224481.551	225269.672	50113.405	6328.628	14469.765	790954.239	66398.180	125695.191	19986.865	394205.330	18808.077	60434.117	15356.031	24243.574	6939.368	23049.544	10417.706	612598.229	29733.424	781474.663	82718.080	32228.064	10359.271	29050.157	9997.260	144944.568	235767.024	61682.677	9457.856	45239.418	3731.755	334575.428	60520.663	127017.193	5850.477	25473.804	19759.944	307600.142	111828.641	402119.908
8041	f0355	spot2	100783.880	11236.077	101791.330	10860.212	25595.578	13069.069	207929.171	242490.245	198200.945	42813.434	6038.767	21641.667	782756.340	72050.993	132777.983	27538.159	332229.975	17075.166	62202.761	16830.105	22713.512	6521.575	23757.880	10876.015	584625.011	30454.022	791987.461	82317.389	41911.035	9571.187	31340.340	10766.132	249313.124	27288.882	55615.444	10042.842	35248.536	52961.515	547974.848	79234.615	123349.701	6203.380	22647.312	27241.054	603990.128	35029.432	364140.094
10921	f0356	spot2	125270.020	13439.036	220344.444	20414.239	43860.875	3693.756	276766.252	27295.421	291855.337	5628.661	5319.592	20568.065	473631.126	662591.625	95151.335	74786.964	364212.329	21131.881	94245.449	21473.329	30344.970	7457.447	18341.769	8228.472	432807.020	93412.526	575090.632	84993.851	25128.483	78774.523	14455.788	45124.137	119340.201	236532.045	66936.310	11058.273	51426.918	4735.995	434314.998	65034.837	127235.798	6560.272	28698.835	24801.290	399870.588	133180.609	387843.359
13801	f0357	spot2	104784.958	10588.361	176622.105	15421.469	51132.286	3950.649	237543.890	24398.217	279725.223	5238.649	6259.714	21165.172	764555.508	61765.728	163372.675	27615.869	277706.959	16629.689	68025.393	19833.089	24339.815	7631.366	17566.608	9967.065	620535.531	32282.824	706627.445	81786.160	45017.298	10109.074	35105.240	13286.780	205195.907	22795.943	59385.165	12676.322	56720.073	4842.966	526171.928	69761.636	133055.944	5957.272	30537.950	25757.380	554485.700	35344.815	366364.538
16681	f0358	spot2	145576.593	13974.135	129446.355	15162.884	52721.069	27933.421	206314.253	244598.170	48966.483	129137.902	6150.174	23716.725	530064.249	757085.233	130093.992	97274.541	353780.002	23717.612	71689.321	21550.084	29653.071	36066.276	23950.661	70886.500	572477.130	137828.573	577902.378	101936.907	29297.098	111856.767	20402.918	58779.014	137793.466	224480.891	63557.920	12890.140	51131.337	4560.953	415829.587	58429.202	128098.319	6613.282	26295.573	23560.012	424018.873	124908.437	432740.308
19561	f0359	spot2	145196.665	14955.887	159492.184	15188.909	24938.653	3700.862	255326.526	24001.750	279204.588	4938.892	5248.097	14567.479	617806.282	57694.438	133316.325	22230.310	391334.146	19567.183	58545.061	17477.362	22624.690	6643.485	15987.031	9347.207	542350.303	33400.736	570836.353	77209.129	39127.305	9293.405	31136.972	12364.137	134923.582	19220.854	43808.665	8862.682	40591.417	3801.652	401572.598	56123.960	107286.500	5206.377	22853.931	21682.467	369338.125	103956.665	328043.829
22441	f0360	spot2	86053.717	8452.687	91456.770	11428.333	19553.386	12714.478	35204.040	339517.208	164801.005	38204.470	3416.085	13597.312	285624.215	504881.320	56481.331	47739.047	210308.445	12073.934	54497.259	13053.827	10927.782	16418.208	22638.361	52076.021	307306.649	84249.024	384461.014	61742.988	16340.195	57847.581	12973.604	33913.575	74657.554	144845.419	32578.411	6697.950	34380.874	3917.550	305675.983	35202.669	82414.134	4543.138	16524.671	17969.225	225133.616	87086.157	165791.201
2305	f0361	spot2	88090.949	61403.646	26645.349	6591.989	7575.266	18401.425	35143.447	420043.883	11950.147	101260.938	4016.854	16881.733	36151.509	1114323.302	20067.483	145892.840	353851.888	19172.040	80651.680	9943.276	2719.144	55890.539	13841.649	163978.780	24327.867	232813.468	85733.741	87362.316	2515.602	222426.813	5947.210	58910.388	190447.353	189241.051	59820.755	10435.866	53919.963	5007.164	46481.193	19078.046	76261.869	61011.121	28531.397	17711.057	10309.779	197185.616	257011.528
5181	f0362	spot2	93284.961	8951.307	90142.080	9469.822	59283.120	4851.800	244335.307	25127.103	238876.232	3988.405	5340.398	13545.982	667093.750	59345.654	116251.300	21257.447	308560.265	13912.523	62539.934	13742.862	36535.816	8931.085	16422.648	7163.540	400500.898	89710.763	534847.363	82640.709	18348.791	76741.374	12622.900	35317.751	191452.696	99771.311	53747.448	10372.332	48341.619	5095.172	500492.234	68408.927	116870.723	5578.385	29810.197	22506.963	420910.651	70447.984	355785.200
8061	f0363	spot2	112405.842	12459.416	150780.655	12742.509	27413.577	3977.643	316172.259	30049.986	291990.452	4358.929	6189.870	20230.624	775215.028	65723.305	135460.465	27932.442	355590.508	19691.286	58416.753	15786.497	24044.824	6273.100	17048.662	9507.271	571503.791	32276.129	833255.453	85282.470	42702.025	9003.523	26461.055	12155.886	245408.132	27274.372	64332.669	10183.200	36796.233	6473.888	406397.445	84842.985	132864.918	5192.644	25841.179	23726.488	240404.459	126231.759	264917.821
1094	f0364	spot2	101073.442	10934.068	178963.686	16072.036	38433.912	3340.495	321390.707	33312.941	291789.142	5186.977	6278.135	24259.123	517049.454	741875.757	107902.765	90644.749	322458.334	17424.612	70283.870	17456.528	16811.919	22981.596	14987.827	74514.980	418644.935	81382.503	617793.990	91612.530	24567.668	82040.795	15721.292	58794.285	13714.860	248540.741	75800.226	10598.768	51371.471	4401.575	40303.170	25118.586	149580.505	7791.598	21607.506	27548.728	21231.171	254195.924	512020.415
13821	f0365	spot2	112954.137	10856.880	107941.761	12230.017	24190.231	13937.012	180899.402	229502.903	194047.109	44952.928	5128.366	23046.735	409665.015	660692.714	100869.732	75411.302	295713.977	19867.860	62690.199	16241.944	14006.498	21734.558	20386.778	66193.638	450825.924	96549.095	498788.163	75809.982	24327.748	87423.857	17772.978	45796.160	119400.549	202238.439	63455.593	11751.962	42887.933	4860.142	314252.539	65230.352	117486.889	6247.967	25078.323	18493.344	343328.868	116935.800	362450.593
16701	f0366	spot2	100881.744	10120.680	163447.889	15627.460	48299.597	4126.204	303242.743	27953.405	302278.695	6911.117	6182.389	20333.740	765741.093	63855.373	168857.900	27680.192	263570.276	15867.581	68895.673	20927.790	27518.055	7160.011	20849.284	9670.870	539448.999	35274.545	672293.499	88997.642	41737.402	10527.947	30232.712	14828.385	17108.748	354063.226	70594.935	12328.164	42612.887	3562.799	29044.915	23849.899	143524.850	6730.677	29376.748	21901.350	20592.211	222771.177	452867.843
19581	f0367	spot2	147681.932	14663.120	113836.533	11869.819	24098.033	15863.676	165782.866	228713.475	280465.315	84712.879	4887.915	19544.128	340718.009	627639.648	96651.342	85878.892	384596.294	23155.377	67399.985	15805.887	13897.962	21053.224	21031.484	71645.929	58802.456	639286.090	486271.843	91616.180	22965.971	92586.465	18276.402	49028.182	112368.010	183983.187	51863.329	10335.545	48842.253	3979.515	401878.880	49844.847	127113.428	5970.612	28507.065	20052.729	376212.431	112441.702	291814.412
22461	f0368	spot2	143817.979	15519.292	11107.291	8205.247	31482.872	3239.647	261948.577	24879.089	143132.910	45501.641	3417.236	15005.347	488235.551	45731.965	85623.209	80945.453	323821.293	18134.837	52717.576	9257.695	11891.627	19394.555	13954.972	63372.404	36020.572	444327.486	66842.824	78151.415	29900.413	75889.453	4829.244	70290.107	92051.922	141022.669	23939.262	7494.681	30455.800	3846.649	313965.865	33858.691	89134.966	4890.041	16295.700	16616.690	358113.192	24275.662	261083.261
2321	f0369	spot2	97335.824	8165.790	120781.808	11099.552	41723.632	3225.397	270639.709	26593.503	297717.806	4477.405	5617.739	12753.428	763924.083	57997.303	107552.999	18205.400	301507.024	13541.053	46482.706	13812.176	25184.592	7079.706	17952.255	9805.504	595898.650	31838.571	733665.247	76983.790	31347.497	9071.459	21411.569	9801.093	278932.957	29304.298	55683.181	12325.575	57905.563	5305.359	580600.602	76320.402	130208.767	5034.710	27590.553	19700.743	550829.452	39394.250	440039.396
5201	f0370	spot2	98338.031	9517.952	9572.766	5571.446	10280.134	36447.341	36488.774	378563.044	34921.263	91350.722	4812.513	15788.065	426316.284	683784.356	73272.025	62065.561	295874.895	16253.927	62281.826	12259.866	24106.316	33543.054	21635.510	61358.165	452342.604	110980.929	552658.127	83192.613	23131.769	91257.855	13582.760	38762.816	134137.994	190354.830	52834.072	10106.533	47822.649	4443.763	411966.153	51951.366	107857.131	4953.211	28340.633	22426.036	325688.391	112023.271	274459.560
8081	f0371	spot2	99216.998	11345.934	136005.633	10859.609	42463.790	3720.554	303434.002	30910.716	289810.360	5872.038	5777.097	18668.830	742294.878	65685.041	128692.238	25102.583	312505.838	16661.782	57500.706	15235.866	22897.728	6279.149	17534.114	10411.646	613435.413	39646.332	765592.202	80476.257	41334.059	9216.574	27977.738	13641.679	125860.516	209179.151	76773.925	10044.645	48444.828	4393.669	59743.330	22769.638	107774.685	3747.694	30205.376	28566.170	16549.298	197469.577	476068.252
13841	f0373	spot2	90495.573	9845.253	93629.331	11075.401	8352.087	15172.338	149611.288	187112.967	195371.842	42538.349	5711.734	17826.801	707481.422	66449.956	117837.297	22858.741	256590.019	15725.493	54736.864	15313.652	25189.999	7404.545	21663.923	8644.642	564810.757	30949.028	647722.444	73864.426	49515.159	10579.127	30274.970	10843.059	165736.851	20718.115	52559.446	9145.906	42162.033	4084.332	585206.657	78162.348	106262.278	4914.534	25857.831	24979.091	495214.432	28937.033	350880.063
16721	f0374	spot2	88054.860	9642.503	175999.793	15785.710	42344.563	3764.776	298740.863	28443.362	281919.309	5536.660	5215.527	14746.932	775686.314	68097.009	150533.942	26408.058	256714.920	15076.455	63080.948	15659.893	27599.535	6923.796	20855.714	8521.131	436618.097	112051.797	531890.554	88148.335	30405.004	84178.103	15100.560	46303.090	140303.003	106647.640	52136.118	10186.677	17729.001	54847.091	549360.830	80665.777	111766.673	5002.437	25700.409	25764.945	437250.914	64294.571	345171.516
19601	f0375	spot2	117872.940	11863.876	122108.821	11338.278	68275.858	5386.383	304394.943	28340.270	201568.541	56155.633	2973.154	17739.092	668620.399	54452.615	93141.285	79817.426	358318.624	16504.310	50134.441	8858.845	25108.225	35116.873	19495.087	4298.077	126693.385	417292.177	60090.003	73013.651	27083.036	86561.737	14943.810	43914.058	110201.420	182431.216	30623.488	8599.967	42235.431	3978.100	331208.504	42198.510	124254.866	5631.709	24604.986	26241.643	295765.915	105552.916	336916.968
22481	f0376	spot2	89093.471	10022.017	100565.740	12173.423	32010.544	3467.982	261001.913	25985.673	183433.096	44406.644	4442.126	18280.886	526581.960	44699.268	72718.187	60193.935	211331.069	12419.404	45636.702	14305.919	13370.155	20021.768	17970.566	7810.428	353463.259	352179.109	478777.336	78531.458	42474.441	7641.501	11810.490	43502.738	106833.059	143770.053	30189.769	7966.057	37151.083	4720.630	40079.268	15902.660	95244.348	5741.751	22342.379	19963.006	221854.674	86193.450	329474.039
2341	f0377	spot2	78163.197	7959.666	13730.890	8055.200	14967.438	2475.656	283242.081	23927.808	141072.330	46627.095	4239.947	14400.912	267689.291	498579.861	57932.258	61329.487	200265.248	9180.476	42946.190	11363.654	49559.912	6598.547	10913.809	57101.089	260277.457	253552.446	534692.412	57938.390	23846.061	7703.749	9087.011	33711.227	184287.737	20819.600	42481.351	7382.349	42206.969	4333.674	403121.174	47930.236	102830.530	3135.777	25181.410	15460.861	246848.497	91504.350	335176.921
5221	f0378	spot2	92932.481	8719.672	80232.042	9435.882	24802.377	11857.561	140622.395	197913.058	182020.364	45988.918	5479.165	12150.974	662087.455	53642.995	102925.671	17656.246	269162.600	13721.245	50531.743	13110.251	23508.807	5610.351	21042.745	8957.129	531100.433	25814.494	743526.966	78360.062	38385.420	8719.193	25278.447	9813.701	108027.875	157976.959	51958.955	9002.843	37960.072	3877.270	390436.148	58186.391	87065.590	3864.509	21863.847	17698.183	224018.688	89100.280	334358.549
8101	f0379	spot2	140549.828	14717.294	9141.769	6210.947	18101.128	12212.938	155376.568	218924.565	165102.130	37469.952	4868.874	16920.435	378467.641	581482.393	130677.383	23267.630	352008.221	22139.823	56088.301	12196.799	21994.222	5684.323	18217.421	56594.754	385233.759	79034.314	553443.596	84144.869	21905.653	73297.987	13529.642	48677.598	10999.447	278781.110	43966.868	8298.763	36988.502	3103.411	451387.531	57917.723	100634.403	4722.812	21489.665	19072.465	354100.703	24295.590	281529.136
10981	f0380	spot2	103268.475	10024.182	88241.954	10797.623	20855.798	14240.241	165790.320	277872.123	212597.015	63308.641	5867.990	16903.526	877645.726	72514.862	145469.074	27629.028	330147.756	14381.403	59769.192	13955.960	25317.815	6956.473	28554.094	8771.145	461781.087	96701.690	622951.371	92610.228	27279.026	76788.880	17300.439	46796.982	140684.781	100676.373	43227.516	9340.448	46032.617	4218.402	459003.906	60597.542	122977.523	4417.539	26287.971	25522.265	13599.532	176644.716	282495.024
13861	f0381	spot2	74645.256	9245.286	91435.033	11188.750	22892.029	12579.438	141676.886	181122.416	210372.363	46408.902	5606.194	14757.869	636108.470	46411.977	104465.919	18594.192	238976.062	13373.241	53907.864	15812.730	19562.290	5823.538	20540.652	7863.672	591113.815	31533.951	683205.836	79030.715	37041.748	8940.248	25748.656	9983.507	169393.695	17558.046	52156.316	10244.408	47334.829	4368.671	460742.227	59141.637	114974.102	4126.629	28091.178	24350.747	297516.478	96621.878	291969.046
16741	f0382	spot2	95170.769	9471.731	118104.362	12127.294	36245.249	2966.429	252538.796	26544.745	302090.892	6385.094	5974.105	18224.165	718252.543	64088.926	145460.744	26374.204	239018.615	12375.477	59187.284	15614.661	20621.747	6458.186	19755.420	9493.514	619986.057	36002.432	687562.839	93220.524	43683.324	10243.724	31180.052	13788.973	139709.430	19614.330	47668.047	8798.777	46081.701	3539.316	510513.662	65734.863	122441.466	4703.272	24500.668	25306.874	420582.896	28828.489	279352.602
19621	f0383	spot2	75793.848	8307.371	142402.189	12997.857	38482.736	3041.822	248988.775	23610.409	270915.993	5416.088	5235.606	14218.325	600685.933	51582.159	122323.110	22893.236	223909.585	12615.817	57234.372	16097.330	22705.142	6740.397	16032.062	10766.996	484019.862	28910.067	577752.755	86878.555	42971.129	9049.241	19653.938	11488.083	82730.367	136142.540	46418.870	9507.633	39608.454	3207.998	396485.012	53799.894	93203.469	5047.954	26132.446	22879.273	278184.407	83871.702	300330.363
22501	f0384	spot2	85306.413	9422.052	92187.409	10300.757	15947.748	14937.363	142209.174	216520.449	163015.413	51032.553	4085.957	15400.892	365622.826	605083.100	68956.461	61797.956	223220.074	12340.522	63090.996	9178.143	13809.337	19152.417	17000.129	58496.508	26153.082	232841.004	41026.232	91279.426	2360.302	144434.744	5550.361	55532.112	7649.456	288739.517	42649.035	7408.252	34977.162	3668.326	25884.578	21344.579	103758.771	5363.844	22474.492	16399.651	12329.496	193181.620	312495.993
2361	f0385	spot2	84438.289	8621.133	106253.080	10403.756	35232.377	3185.515	229037.629	20499.877	245226.873	3640.554	4556.728	12752.110	558148.322	43414.035	89011.788	14189.378	253472.454	11761.261	43839.624	10471.180	18780.354	5079.319	14988.396	8072.625	465620.662	23859.593	733346.555	73912.321	31400.822	7792.827	18661.036	9300.408	95127.080	120451.773	35608.093	8614.339	36249.820	3768.539	314397.500	46207.540	80236.899	4205.893	18713.779	12003.785	208503.719	85604.361	312877.213
5241	f0386	spot2	70444.559	7264.858	100194.794	10001.979	26219.239	2258.418	221602.021	20487.890	236892.717	4142.284	5557.648	13498.907	568412.577	43648.259	89447.678	14173.504	218869.526	9081.908	50943.118	12443.393	14030.709	4607.328	14862.580	7922.048	422457.572	22968.305	698487.026	80890.945	24201.317	7080.691	9248.963	31691.586	143225.985	13686.162	35876.109	8415.954	30556.969	3158.814	400476.319	50234.584	89380.941	3108.080	19491.515	15422.502	324843.349	21365.564	209994.375
8121	f0387	spot2	84208.193	9300.935	72267.880	7845.137	19949.887	12809.502	154255.778	203302.177	180503.043	43914.753	5668.257	12900.992	661950.047	55877.982	108740.322	21026.933	237628.344	13214.544	45249.830	13003.230	18219.422	5345.079	22331.601	9130.209	342989.620	320407.046	743078.208	74830.786	38802.414	8012.375	26500.413	11296.762	146823.496	19043.834	46647.892	6067.586	40458.874	4088.099	511417.108	62649.026	104234.460	2994.816	24851.614	19280.365	432225.589	26816.423	265983.409
11001	f0388	spot2	91596.142	9364.757	84346.221	10067.474	23053.203	12411.292	151452.567	190340.967	191775.838	43394.776	5763.601	14375.517	669284.554	53071.693	113940.406	22370.564	263457.781	13289.971	49677.332	13266.840	21699.328	4856.148	20980.053	8861.627	545817.957	28362.907	707862.243	79939.342	37504.544	8620.331	13057.221	40360.047	154754.085	19083.983	48178.304	9438.561	41275.860	4193.941	385572.291	48565.187	115906.293	3187.673	24417.753	20905.234	436274.768	27577.883	350674.761
13881	f0389	spot2	92003.833	9297.948	107397.442	9424.224	19361.263	2977.906	206215.853	20488.808	238389.245	4083.416	4714.671	14192.862	563725.269	48201.022	95105.424	18939.196	256312.740	12364.205	40330.985	11761.611	17289.988	5002.070	13365.094	7239.526	399811.998	24610.688	599992.798	69821.374	34704.516	7899.266	22751.472	8946.085	105566.161	12672.683	38794.080	5660.870	28672.421	3506.141	336184.405	41660.391	86064.757	3563.215	19995.869	21507.529	9145.376	140931.559	200785.145
16761	f0390	spot2	42568.703	5006.287	7355.288	4633.068	2141.683	7750.745	23154.272	268077.964	5628.131	67963.944	2195.023	13277.664	14494.370	573599.556	16723.716	85208.369	128960.788	5446.503	52578.080	7182.313	1008.951	14804.499	11411.902	87149.784	11849.305	98953.735	33851.158	71400.179	1284.483	45093.168	4662.186	53737.248	6538.264	200359.664	36555.594	5665.313	31485.118	2936.163	20515.805	12370.132	89652.898	2902.415	21321.925	14345.953	9559.440	148398.069	147268.238
19641	f0391	spot2	41732.933	32010.520	78401.573	8532.600	12164.993	1900.820	89852.121	144934.643	146409.325	34030.772	2441.604	10231.902	287672.265	435503.265	55759.621	35760.064	163281.536	8614.618	40012.363	9010.414	8663.512	11564.827	13145.314	43588.372	223232.442	61196.858	339925.985	62654.513	19538.688	65294.694	9222.882	30805.568	91003.349	12131.181	24957.654	5041.463	24848.899	2630.776	212220.552	28579.716	46385.695	29002.689	15196.636	13943.624	193516.409	62076.620	107433.566
22521	f0392	spot2	108720.966	11138.645	112342.394	14466.295	27063.252	18537.272	160462.206	237525.804	229284.101	53984.688	5765.480	13262.539	700803.251	61894.340	134595.243	23742.952	248866.189	12885.331	66895.819	17244.180	27606.645	8749.691	26861.869	11805.130	426178.091	139341.996	733775.893	88794.163	53231.673	7798.824	26767.399	15633.648	168093.505	22160.821	37902.965	7230.543	50443.680	5424.189	484108.056	58387.763	121818.013	3573.227	21011.493	21917.558	554029.087	35729.915	267866.204
2381	f0393	spot2	78231.410	7925.810	62593.437	7115.723	5746.065	12154.294	134281.580	159930.920	166211.711	33705.525	3853.504	11225.982	381142.470	565423.254	55520.707	41092.690	242502.471	10993.408	39629.120	7463.151	12787.894	18191.665	14593.124	41379.067	312984.232	69921.220	435783.061	68210.691	19473.886	58343.367	9140.792	28821.952	102700.158	140488.293	43638.466	7370.743	38240.818	3974.732	328770.633	48941.291	89714.858	3671.043	22345.121	14193.356	9094.934	157340.374	262499.585
5261	f0394	spot2	97056.729	9070.340	65022.297	7909.588	15142.125	10338.043	134410.958	218346.267	151271.516	53668.642	3245.290	12369.590	414047.459	671895.332	51052.686	39538.479	271979.377	12118.297	44618.351	9961.261	1564.337	28895.683	8300.382	103485.120	13521.108	162655.529	458929.197	71744.635	28988.418	9644.310	17298.444	6504.606	168202.818	17423.717	40158.124	8814.685	38038.976	3935.234	540587.829	65230.509	88413.544	3506.064	20646.734	18380.004	228094.689	73977.195	273559.326
8141	f0395	spot2	75529.930	8011.869	99604.373	9286.858	28856.730	2906.286	194881.370	17830.722	245177.419	3512.477	2511.878	11166.377	552659.621	42308.510	79990.768	15838.076	220053.411	11182.302	43754.360	7591.657	14484.035	5215.530	13821.576	3211.947	478474.884	20861.407	163149.246	19658.532	30527.481	6698.159	14957.909	3104.053	150907.796	15726.316	45199.851	7944.403	39800.938	4027.923	532320.853	66253.826	93878.989	2968.021	25597.405	19464.617	324339.290	22129.613	278504.004
11021	f0396	spot2	66582.577	6422.838	82867.548	10421.093	19664.242	2352.464	191341.784	21860.928	213107.451	4440.547	4782.256	14113.871	444192.640	32453.250	91480.161	52573.272	181615.578	7788.107	51361.596	10178.668	14892.916	6620.039	12080.671	34080.511	312341.569	52955.065	596045.320	71331.570	28217.215	5531.444	12930.391	32970.351	98647.538	172790.252	43065.460	7975.204	41427.854	4092.783	392091.857	49522.268	95210.838	3983.786	27504.972	19474.376	251697.642	83979.721	294989.981
13901	f0397	spot2	70640.134	7989.568	110352.381	11212.211	31677.848	2727.667	190118.711	19944.400	262730.668	4964.457	5173.008	13007.529	562061.656	44057.826	92787.951	19031.615	226307.579	11842.500	45679.113	12783.427	17172.474	5396.777	13450.904	7491.239	483185.297	26486.276	629606.729	78790.914	40721.626	7654.383	10232.254	38161.824	95228.352	120076.840	44731.946	7369.481	36389.428	3842.871	331228.510	48710.874	100738.763	3683.013	23923.186	18967.804	236353.839	89825.254	256888.906
16781	f0398	spot2	109668.484	11156.386	109629.637	10380.408	24302.687	2282.751	179749.112	17662.996	229855.891	3536.619	4352.893	12187.065	488255.165	37201.742	86082.184	15436.831	292744.909	14450.604	39279.088	10018.949	16175.203	4817.563	13539.499	7335.893	417670.396	25535.295	560470.626	71550.134	30301.448	6441.406	17230.930	11406.568	100480.974	12634.818	33012.351	6249.735	25197.419	3098.093	342233.395	48750.138	82303.379	2891.548	20519.287	18347.584	277235.899	19558.966	187656.086
19661	f0399	spot2	78641.525	7577.705	6985.443	4146.105	2653.899	22170.080	21893.085	276036.183	8232.392	84976.661	2084.628	12056.127	19446.460	745224.031	14480.441	75572.554	222466.439	11018.707	49965.373	7564.615	1972.476	30683.155	10659.870	118213.508	15556.330	157627.414	44737.748	70740.014	1594.721	169940.755	8967.705	29950.272	4406.956	186678.978	31672.832	5230.744	28966.425	3089.904	20161.151	13601.210	79027.848	2990.601	19178.152	13197.220	9292.770	128180.464	217476.088
22541	f0400	spot2	56925.466	6253.070	93051.912	9796.819	22544.692	2396.664	170152.397	16719.864	197045.321	4321.366	3986.518	9183.833	365580.436	32889.850	66368.275	12145.824	138812.335	7350.037	36107.048	9803.272	14436.243	5547.570	11750.725	7167.048	360095.926	22136.534	461267.912	50716.210	26806.174	4691.715	14112.977	13755.911	4224.249	172430.517	32457.189	5206.889	23735.301	2915.482	17124.439	14610.385	62728.551	3473.845	16031.247	10395.350	7208.001	111364.119	196157.137
5281	f0401	spot2	78144.549	7027.279	6971.273	4001.428	4233.247	17251.961	21589.373	275091.561	24312.490	70507.949	4187.386	11550.279	347774.808	462682.042	57882.898	39908.991	190423.212	9950.542	44229.813	8292.157	10102.382	14094.670	17409.250	44470.171	283197.608	67609.537	453404.301	72726.127	19735.588	58195.057	9913.587	31213.193	82506.055	115988.774	40303.320	7105.974	31084.366	3545.708	28758.346	15715.965	77024.373	3599.299	24874.424	15762.973	8545.447	127442.305	301729.670
8161	f0402	spot2	77605.207	7591.386	60336.410	6805.370	17256.459	2634.929	179609.985	16455.665	206249.802	3379.005	3906.595	13191.911	321633.880	454169.497	46961.724	37175.883	196906.211	9506.109	40222.927	8339.902	10010.633	14502.589	7727.628	38466.872	291098.652	63339.098	415698.703	68555.779	17511.238	50368.398	9314.620	31006.693	82803.283	109957.138	37028.600	6756.768	32082.400	3090.422	328046.951	42735.772	76148.030	2790.228	21553.374	17546.291	199323.559	69229.184	241381.423
11041	f0403	spot2	79532.798	7621.515	108282.129	10685.198	15456.649	1956.866	183937.862	19219.137	218384.614	3934.114	3739.756	14136.300	333719.075	461091.760	64881.570	46584.586	221002.495	8836.206	44978.815	9248.867	12539.496	15327.270	10368.159	53284.763	14972.876	173736.677	447667.539	75012.855	15530.095	45324.211	10519.590	34745.120	74720.176	128455.218	34757.098	6101.748	29979.880	3030.253	274499.498	39033.611	84727.068	3168.667	19781.355	14312.304	199797.697	77220.187	227662.263
13921	f0404	spot2	40805.707	4502.712	49984.909	4736.190	14578.155	1256.673	103588.154	11413.102	90141.398	26341.374	1824.340	7702.970	201777.661	267566.806	27218.983	20694.367	111118.569	5519.023	17595.477	5204.673	8890.950	3217.940	7378.861	3313.100	187595.823	48843.508	226956.774	36911.866	13884.122	34661.237	6113.281	17166.481	48922.181	80461.648	12362.635	2536.678	19230.223	2096.559	105218.463	15112.094	53609.117	2305.730	8297.930	8028.074	139955.126	49342.487	87479.491
16801	f0405	spot2	49278.814	5433.878	35268.502	5775.969	8390.306	4965.084	83185.594	106376.172	134066.892	41686.588	2390.849	6356.038	371721.536	26991.435	50500.445	8807.905	129954.609	5932.819	23479.940	6445.537	8240.422	3477.653	12342.646	4232.757	295307.256	20238.280	318107.890	42803.495	15518.174	4877.973	10879.459	6606.199	68166.764	7694.947	21879.271	5342.046	16866.070	2319.647	213364.943	24062.821	59141.742	2129.710	14438.459	11025.103	197899.886	13316.062	97280.963
19681	f0406	spot2	59295.651	5651.330	56496.999	6536.353	10141.129	4916.870	83822.783	102860.140	141773.943	45706.196	2429.530	7514.160	265447.490	324080.279	38380.698	23043.709	153660.395	6008.504	30979.159	7874.961	6903.964	9918.867	12904.534	31538.159	211329.702	48661.562	253265.855	45365.908	10480.977	27933.837	6841.877	21238.268	50710.703	75122.702	26297.446	4997.738	18300.285	1880.778	225056.779	27711.577	76207.342	2824.252	15613.278	12677.460	184320.337	55925.780	177287.716
22561	f0407	spot2	64615.365	7065.793	70639.047	9307.815	20151.088	2916.936	159945.809	14975.549	197057.121	4397.781	2636.564	7571.081	454567.134	38454.833	59236.770	11661.541	146986.375	8656.079	32545.449	8330.967	13711.299	5098.611	10561.639	4837.769	250123.903	75031.003	292633.164	44047.862	19478.192	49018.317	8183.580	25978.272	74927.348	53963.480	32922.419	5141.901	19594.203	3311.437	290945.981	29944.134	58784.392	2956.382	15382.466	15179.168	223686.390	37231.316	194310.655
21710	f0408	spot2	45169.026	5541.578	23627.750	3166.566	10978.914	6372.371	53559.404	71684.103	89788.858	20102.436	1494.655	3776.738	328869.970	26609.594	23392.644	3790.062	107711.638	6984.950	11521.572	4018.027	8404.993	2943.062	6546.614	2347.198	242788.019	10319.489	182276.092	18563.264	18971.073	3902.942	7014.365	2532.869	101568.367	10255.436	15660.867	3797.738	19951.615	1711.739	95174.417	12643.577	51581.271	2131.882	8272.301	6526.140	138191.888	43732.316	97892.620
5051	f0409	spot2	36540.794	4400.687	44604.352	6551.169	16820.500	1469.262	67275.652	6294.742	114448.799	2091.206	892.363	3510.881	296229.215	23011.766	13415.336	2985.281	103338.782	7146.694	16152.771	4908.456	9222.293	2538.673	3654.615	1500.552	217847.308	9577.357	101683.877	10928.266	21015.628	3815.444	3840.811	1516.902	73774.990	98217.534	16542.100	3602.898	25858.629	2495.123	84472.102	13685.795	65132.071	3180.087	7569.850	7986.152	173691.603	58364.963	120796.874
7931	f0410	spot2	45467.109	3908.950	40372.407	5242.758	15234.813	1397.732	85480.917	7040.919	109301.715	1913.562	1433.029	3868.420	318045.380	26413.778	19182.713	3629.612	97107.216	6956.919	16637.319	5441.846	7066.083	2361.058	4400.029	2315.201	245263.148	8717.333	157335.207	16070.831	23424.996	3927.186	5267.270	3964.572	86433.372	8952.196	11063.119	2684.492	10742.365	16798.052	66649.458	10624.469	53778.793	2309.554	5963.373	6085.482	217050.630	13750.439	77391.473
13691	f0412	spot2	50761.684	5361.832	53830.003	7720.508	15799.065	1916.179	109533.682	9819.994	160965.333	2609.980	2227.751	7089.051	307394.177	27598.085	29209.404	5702.317	123396.763	6848.548	24437.706	8509.724	6415.235	3196.192	6383.706	2952.725	262822.271	11005.256	237639.522	28065.980	18014.717	4316.013	5788.373	14342.799	84034.922	9620.541	10443.848	3313.471	18288.190	1715.978	53638.235	9629.218	54732.765	3202.577	5633.566	4463.901	128564.866	34573.368	79115.489
16571	f0413	spot2	57271.045	5467.539	54586.906	8446.137	21024.083	2591.479	148009.137	12619.006	118531.902	24593.449	2434.290	9022.522	233105.406	327157.310	26359.385	17117.294	123808.828	8601.439	24379.159	8269.724	8440.514	10727.537	6978.534	29251.614	248128.470	65181.936	228889.241	48496.646	19898.568	47401.102	6424.141	17819.909	64998.210	92094.449	26691.188	6579.744	21446.319	2634.938	168472.715	26316.041	77142.106	4337.741	12772.609	12047.642	192366.534	48978.910	230714.953
19451	f0414	spot2	71180.813	7481.447	44634.882	7072.041	7791.465	5356.477	63459.822	83692.722	86393.213	18629.569	2139.352	6790.860	9052.306	331502.754	21551.003	14652.942	174665.339	11933.972	27247.493	8065.854	5277.727	7757.407	8258.226	22564.313	163139.539	38697.034	145975.021	29276.049	14110.317	42059.013	9342.963	5055.926	9101.546	214936.989	25878.775	7642.473	22289.205	2130.831	143077.046	24880.957	73336.070	4893.143	13620.270	11616.256	352001.085	16645.904	241122.956
22331	f0415	spot2	93611.886	10087.445	83481.107	12791.359	16262.449	15843.351	153467.040	195416.641	153426.017	37159.572	4439.915	14987.881	275284.816	483864.301	65007.274	42934.247	195102.819	15063.447	51422.822	13401.068	10348.552	13917.176	18938.022	53812.350	335235.735	115849.159	336420.290	78434.524	26042.488	71088.901	14377.625	43701.720	80339.244	121150.039	35637.029	8358.482	28671.852	3257.967	213006.631	28643.302	68968.659	5846.918	11278.941	14304.044	229143.330	69691.000	274611.873
21910	f0416	spot2	39481.985	4571.332	4163.727	2819.832	2833.893	7190.270	11104.137	109088.561	16698.491	35275.209	1377.418	3443.665	199085.701	307843.352	23077.112	3463.982	109494.259	6796.043	20971.982	5314.985	8426.070	2615.402	8190.987	3461.121	232877.916	9277.679	187809.402	19052.402	20046.489	4806.443	6670.941	2681.880	67036.720	91517.050	18707.699	5204.562	20345.418	2200.003	162665.957	20126.030	57140.906	2538.978	9505.976	8034.330	234967.056	16074.011	157475.327
7951	f0417	spot2	118646.098	12322.084	61081.024	7571.801	41982.085	4761.528	169211.645	15932.935	189254.605	3278.788	3031.444	7869.358	451523.782	40785.785	50182.815	9354.702	252807.575	16303.019	33078.491	9278.114	23824.297	7595.694	8625.645	5395.191	440477.644	20608.382	377892.675	30965.749	27898.148	6149.724	11721.338	5462.432	172478.810	17669.202	35874.936	8142.911	32861.543	3258.840	284012.830	43248.703	79648.316	3796.729	14423.330	14713.667	362970.194	22862.697	223940.461
10831	f0418	spot2	89997.974	9859.525	77119.850	8656.012	29382.306	2873.104	134060.405	12677.542	192830.543	3661.983	2577.385	6280.088	446127.094	41938.321	25831.577	20447.946	295518.159	19184.160	27630.357	7689.939	10996.172	14915.127	5451.128	31227.403	309980.432	75860.025	191907.222	30498.760	13736.341	49974.064	4197.127	14406.661	91842.092	183431.251	38116.603	7686.499	31075.419	3546.044	178757.751	30118.352	77794.818	5117.610	14945.879	10588.123	209662.048	80508.969	235191.146
13711	f0419	spot2	82068.718	8532.027	82519.154	10097.344	31054.565	3118.823	169084.542	15123.643	202376.172	4317.694	3135.066	8455.102	486950.245	43442.761	52835.397	9793.030	215134.698	14290.326	30989.832	9705.138	16886.854	5522.238	10183.709	4586.178	427962.084	23685.394	340498.936	38993.208	30828.826	7724.016	13669.825	5921.017	85211.971	126458.228	33227.820	7978.165	25682.123	3113.386	190618.276	30774.435	62303.180	4711.254	12224.417	12086.539	221589.557	67161.063	268977.115
16591	f0420	spot2	82837.039	8412.538	103572.565	12201.492	31691.637	2854.674	187666.116	16149.775	233823.707	4622.820	3591.353	9965.071	495829.342	42267.417	65501.711	12490.248	219697.910	14542.813	39010.796	12304.381	17222.068	5935.172	12177.247	5960.219	461904.947	27985.149	402448.708	52356.113	20633.388	58914.364	7522.355	29017.025	188005.847	18589.243	34069.631	8963.922	36783.293	3237.086	305365.231	45473.727	104467.443	5112.231	15054.682	16841.350	415450.895	23672.447	278318.881
19471	f0421	spot2	85036.275	7534.818	8705.124	6649.111	4403.987	18736.819	26415.272	261539.280	155124.431	34086.282	3839.893	10458.586	287301.779	421360.801	50443.896	33594.921	227131.136	12744.492	48913.983	12821.553	9326.439	14681.282	19691.085	46142.060	324451.994	90442.401	305790.355	78350.241	21140.536	63145.252	11098.118	33085.879	10908.950	221094.621	36952.559	8860.578	32628.472	2491.895	195733.009	33582.756	100257.790	5257.953	16688.302	14248.076	322811.663	93907.485	261293.008
22351	f0422	spot2	48026.497	6194.007	44019.183	5743.247	16178.065	2312.890	119403.435	11841.158	136331.301	2658.284	1201.793	4570.447	286259.355	25001.843	23068.371	4722.164	106515.525	7505.771	12994.185	4426.655	8833.299	3385.026	6992.546	3576.551	179899.342	8088.014	99892.887	19986.818	13482.017	29830.923	6406.744	3773.129	53131.282	86805.465	16463.925	5613.423	20716.527	2121.821	148298.850	16738.627	51290.162	3087.578	7602.214	9674.592	148326.483	42884.611	139808.169
22110	f0423	spot2	71762.912	8120.121	70439.634	7323.903	4084.039	130618.306	28515.579	279767.377	25452.718	66056.916	3205.977	11260.620	18939.277	796994.985	13307.518	65950.242	228826.833	13680.116	51589.220	9880.695	1311.892	26175.067	9475.967	104561.348	346671.654	74636.681	368831.859	50323.739	16829.350	59748.580	9638.253	24609.865	124457.917	199833.607	47382.001	8861.335	39927.081	4299.386	339462.675	49206.151	103262.333	4372.113	20748.100	16559.354	300264.958	97593.275	340055.456
509	f0424	spot2	56042.352	5566.937	75195.141	7561.129	18281.705	1515.531	166479.086	13633.948	179921.133	2928.613	2304.061	7014.556	426125.893	34868.611	50712.746	7848.946	191827.011	7453.643	32986.197	7123.656	10813.102	3894.950	9452.942	4790.730	356166.253	15017.987	356383.573	34160.664	16037.810	4572.893	10909.579	4696.956	81238.258	119532.637	41286.134	7542.124	26602.416	2681.066	236628.207	35068.107	67405.330	3441.660	17917.897	16533.341	10100.055	114982.921	265837.321
7971	f0425	spot2	7439.437	4042.058	5829.968	4199.379	2800.001	1951.097	13958.139	9266.375	19232.073	3225.202	1039.063	7053.386	321044.844	22033.637	8358.331	4243.814	29017.262	5560.342	8372.106	3789.447	2331.476	4342.217	681.049	1658.176	56593.118	2520.521	23199.208	5733.803	3569.452	7091.525	2003.374	12974.802	13282.519	348064.206	54262.744	8948.747	42925.820	3041.753	28136.962	13791.081	93139.933	5576.961	22607.999	18741.396	10876.810	156598.711	371230.643
10851	f0426	spot2	79099.140	7649.996	60667.595	8839.271	19101.050	10490.247	109622.806	143498.732	128165.866	35351.375	2976.855	9588.998	336415.492	482943.505	39699.349	32029.854	221405.322	14437.277	37062.969	9160.495	12111.604	16646.008	11689.456	33550.688	19851.278	155889.874	299584.033	43210.492	21977.947	70633.933	16107.075	5613.586	106624.566	161863.687	34858.534	7496.762	34319.546	3508.568	217474.550	36582.376	86913.803	5035.562	13442.567	14398.868	275749.786	85561.167	221644.906
13731	f0427	spot2	107056.203	10636.655	147831.452	14871.638	43224.973	3738.200	267634.475	24825.032	246998.126	5280.872	5454.045	14763.774	627910.268	57206.977	110066.783	18348.494	286600.142	18359.088	56512.865	16108.060	23088.893	6320.337	15326.862	9189.576	592408.329	32925.979	624873.143	68303.582	46473.093	10347.783	25700.171	10164.757	218642.523	25720.088	49283.704	10441.681	53594.158	4526.090	428566.311	58992.433	124029.139	6825.449	17677.841	20237.450	633092.936	36799.160	329319.037
16611	f0428	spot2	147100.159	13775.668	9336.960	7695.565	23380.891	12483.906	141267.041	196592.065	30899.867	95705.573	3742.862	13038.971	524697.956	40447.484	56112.174	38873.470	361213.312	24145.914	37388.835	12449.686	14237.865	20929.596	21357.049	6658.308	364935.001	369499.179	356651.889	64129.027	38456.244	7252.386	10623.417	30707.417	166809.032	19501.225	31060.958	9246.548	40642.418	3762.366	277969.398	38321.575	109482.428	5493.335	17155.731	18371.020	465922.133	23744.111	355813.625
19491	f0429	spot2	134897.675	12863.213	105995.810	12100.329	29983.431	3155.978	212373.086	19509.484	238656.689	4503.899	3973.431	11252.926	512882.195	45516.493	72524.032	14072.042	346155.992	18281.176	41269.700	13214.185	16337.078	5404.934	13660.530	7674.921	308771.381	86514.808	394498.233	50983.952	35811.447	7522.684	18890.440	8070.042	155252.532	18952.339	30530.461	9171.960	33019.079	3272.055	249104.405	35569.594	88813.733	5599.137	13844.325	12640.995	267931.142	80647.114	230156.155
22371	f0430	spot2	110028.419	10276.930	8317.917	6437.812	3983.832	27873.708	36393.483	380308.740	14709.670	193689.888	3253.813	16062.902	19819.529	844492.515	17823.240	83590.349	258465.870	16861.820	57328.215	9279.569	2393.850	33305.362	15796.873	119331.876	44175.227	411646.936	29042.257	74167.634	2584.217	158406.442	6623.096	51699.278	8008.625	291256.988	45659.781	9697.032	30468.818	2557.493	25007.201	17810.140	102545.024	6665.853	18723.212	16348.184	12832.299	181284.031	332438.271
22310	f0431	spot2	62777.904	7108.982	88720.470	8079.036	13289.956	1687.043	180686.966	17520.201	176183.266	2598.396	4161.844	9826.585	475044.673	35878.585	62030.354	9478.583	208167.765	8716.914	35165.322	10577.822	7984.369	3325.401	11034.488	6663.822	267322.300	9237.900	540733.446	60217.697	14267.476	5487.618	14373.065	7253.008	104044.281	146619.164	38170.317	9203.151	33889.655	4021.526	318647.946	45812.631	88404.838	4111.785	20452.970	14552.565	282864.166	87516.505	322943.348
7991	f0433	spot2	54685.581	79864.104	75333.006	8828.220	23227.703	2374.162	33529.089	305528.449	169736.347	34473.143	4481.803	16123.656	372970.126	532267.307	52116.860	40852.536	360385.747	21993.823	47289.757	11656.690	13336.625	17588.552	18528.868	46184.973	374362.296	78691.239	407145.192	62483.033	26008.260	82353.973	10189.179	27470.759	201246.280	23574.281	41833.274	8749.164	44851.614	4295.825	327489.017	43207.079	59477.748	46283.911	18370.751	19694.309	270398.253	95576.505	214365.270
10871	f0434	spot2	100599.060	11423.445	119375.099	13072.318	38342.042	3051.193	231160.578	24167.081	272426.372	5824.699	4599.058	14022.408	596745.516	53379.179	85136.318	19120.498	288144.996	16573.017	50087.219	12598.360	22539.949	5801.079	14677.246	7215.019	417544.523	23345.457	377307.693	64422.354	23691.066	66601.444	19281.586	8504.421	118880.804	177777.726	46139.823	10534.670	37840.659	3681.595	417274.293	55868.759	99489.566	5451.681	19187.113	18208.165	315431.144	96975.595	311815.800
13751	f0435	spot2	163275.256	16803.837	93938.192	12933.928	42179.653	19085.520	166520.234	197371.419	208896.618	43830.025	5302.654	18874.443	706794.752	57634.642	111663.045	20113.473	408269.429	25829.892	51428.138	17636.124	30807.030	10483.553	21655.243	10207.060	647073.609	30471.728	592414.371	64818.665	40851.122	9288.829	12839.987	41007.716	203483.609	24830.243	52405.974	11406.079	45643.036	4746.235	456494.102	67237.915	131422.093	6142.862	20466.631	23931.557	633423.993	36197.821	364858.260
16631	f0436	spot2	152404.128	14749.537	151423.296	15478.681	43315.362	3754.363	250700.676	23988.274	252047.079	5084.065	5599.895	13663.786	630008.953	56972.489	122047.177	20743.498	363324.210	26587.865	56841.519	15108.625	13772.462	19812.757	11847.631	57376.555	383780.379	97016.224	401066.996	70033.261	26152.083	81850.220	13720.555	43441.785	14196.230	295315.700	48433.346	10477.334	38636.339	3572.643	321980.466	45476.118	110881.108	6657.869	20258.689	18941.394	325691.335	98446.199	336483.004
19511	f0437	spot2	166783.405	17145.107	113436.463	13865.390	24713.512	13024.671	197220.191	235773.487	216798.148	51155.457	5326.870	16676.519	370753.061	632365.608	80164.415	60732.420	460676.268	26802.371	69511.859	17764.519	14308.813	19958.962	22345.371	67298.964	430657.718	114199.570	456842.340	82583.353	25616.257	78420.347	14029.173	45108.543	19010.735	369265.350	60948.845	11377.284	49645.347	4076.506	29354.565	19582.910	130818.435	8187.868	27092.865	17237.473	17917.935	213393.303	426885.941
22391	f0438	spot2	94034.008	10201.197	74463.645	10908.901	17575.294	12911.474	159475.195	204031.448	166569.809	39174.777	4447.078	13950.369	346616.353	526368.396	63636.232	42648.308	231556.138	14403.416	46230.799	12401.698	10981.060	15033.870	18841.915	49570.586	378427.856	86227.904	396941.255	63077.111	21789.939	58187.329	21164.625	7777.195	95202.637	156573.575	34320.498	7340.433	34915.079	4065.990	303604.549	39228.880	99380.403	5517.667	18101.738	17762.424	481356.454	26090.839	258752.357
22510	f0439	spot2	85076.031	8163.660	65187.761	7797.893	22439.940	9688.290	129229.235	176747.104	182051.500	36740.435	4839.133	10599.967	620866.054	55086.243	70806.025	11861.918	249824.310	13093.697	41933.905	11209.968	20062.654	5375.637	17942.529	8033.590	493963.891	23757.845	637098.242	67038.791	30308.520	7030.980	17003.220	7645.997	210986.875	22948.201	49110.593	9000.821	45031.512	3916.016	336153.214	50565.162	123429.739	4527.952	22268.572	15898.724	335420.327	114646.467	330568.988
5131	f0440	spot2	6529.238	4681.043	5925.666	4777.627	1936.540	1511.557	12116.292	8653.498	13981.674	2816.773	1209.531	7024.854	279549.807	16986.467	7478.195	3229.095	25252.424	6018.743	8444.508	3891.652	1659.342	3868.089	978.393	1226.053	40166.420	1256.336	27015.112	5416.581	2206.672	6134.335	1686.604	956.062	103278.675	148965.327	46397.899	10241.347	33475.614	3562.748	327100.074	47778.471	77989.881	4737.233	21037.122	16575.147	239274.647	68185.468	351810.462
8011	f0441	spot2	100188.656	11606.775	134971.470	13292.222	45081.600	3592.482	193352.018	274472.011	338796.159	5471.200	5638.119	16811.301	751513.572	65457.725	120299.141	23439.251	361909.251	22763.571	57017.877	16025.945	24822.089	6691.347	25713.574	10781.651	711193.017	35897.630	756664.114	73035.014	45263.089	10531.637	27817.911	11496.281	164795.081	230204.895	64887.628	10583.403	57104.781	5567.394	454908.945	59913.700	122808.533	6361.258	27297.241	26598.387	404137.026	135266.480	409338.526
10891	f0442	spot2	174319.573	16516.168	10527.985	8392.392	13179.324	44228.889	36701.097	313692.882	49696.553	94953.622	5601.847	17714.366	649622.107	61239.498	92958.173	15835.571	420721.185	28474.296	56069.974	15530.487	41321.029	9677.098	26776.302	9057.980	663252.138	37036.923	657334.812	70612.718	48142.551	8814.104	25545.712	10503.578	233269.971	27458.310	63488.104	11791.347	56893.813	5248.488	418956.732	51702.174	134491.269	6626.380	27541.147	21039.071	414770.365	123943.266	308730.131
13771	f0443	spot2	91125.863	10482.375	151581.148	15185.629	42545.197	4256.490	282103.144	28188.516	288995.810	5768.521	5080.174	22414.071	697262.811	59150.564	119428.696	20976.316	246950.802	14863.229	58476.059	18963.730	21071.288	7395.534	16426.838	9531.380	609231.318	28063.632	594250.595	69745.624	42372.353	8670.850	27609.368	11854.677	208812.955	24043.663	55554.902	11795.419	54149.374	4836.777	516775.519	67096.524	126626.043	6026.927	23857.041	27175.687	536218.166	31439.060	259711.031
16651	f0444	spot2	155316.592	14744.021	100294.167	13442.752	27042.514	15906.069	163464.501	185393.934	194003.026	49080.963	5605.441	14411.649	622097.561	57379.322	117013.600	20479.517	372263.268	25041.945	53736.379	17712.661	25208.056	7024.374	21799.594	8126.923	601965.630	38494.163	577138.555	72639.111	41679.043	9197.119	25249.642	11575.567	192786.876	21840.267	59355.485	11418.922	53752.425	4084.377	339599.003	48603.836	129940.719	5381.666	25609.444	21500.241	389396.147	119832.282	265329.126
19531	f0445	spot2	136517.414	13917.941	160065.427	15607.995	42938.003	3871.334	289667.429	26602.947	300624.484	6157.429	5510.523	15195.855	656553.053	57488.482	133145.649	22540.742	368196.050	21361.826	62912.649	20607.471	25133.986	7085.100	18922.257	11226.871	641837.478	40613.368	593449.530	78573.429	51065.035	9364.023	31723.702	13714.758	193214.951	25555.483	48571.045	10895.185	52767.254	4385.686	475812.558	63073.695	133869.422	7150.363	24496.171	23043.034	642911.776	35750.540	366451.412
22411	f0446	spot2	108203.942	9967.752	156388.928	15073.336	60693.361	5462.025	286786.126	26810.137	274768.028	6095.476	7374.539	22564.083	568955.761	51533.796	101415.792	17808.610	202476.764	16298.499	57347.953	17829.909	31624.162	9590.010	18571.265	10895.291	561627.932	35434.639	633402.805	112523.765	37924.448	6491.171	24103.381	13773.312	97712.159	183175.720	42381.437	9187.324	40746.384	4018.126	359590.527	43643.070	94211.446	5408.672	19549.526	20717.641	327837.062	104856.792	314310.892
22710	f0447	spot2	97435.422	8516.862	70683.232	7888.106	27394.733	12613.812	138450.850	184882.922	185471.089	44298.215	4534.278	11164.942	767851.522	62250.174	83720.196	14157.584	298765.843	18121.839	48367.624	11247.036	26896.297	7472.595	18836.574	7308.070	402222.242	94132.790	449212.766	65901.032	17871.711	71286.042	9368.401	26748.191	173041.340	111086.113	47799.611	9773.673	49583.476	4378.769	422575.884	62477.256	115757.618	4496.192	21540.782	16054.416	439615.744	70219.963	341647.419
5151	f0448	spot2	96165.925	8773.588	134631.455	11111.311	68197.431	5750.786	242478.161	24693.724	299770.296	4432.673	5664.216	15143.235	798572.922	64674.459	109334.076	20291.650	333970.000	16706.473	60833.280	15052.215	36304.807	9263.399	15198.105	9351.583	664520.633	32629.243	746146.619	81533.167	36246.502	9835.274	26061.377	9371.276	134250.467	246751.554	61177.282	6779.434	50835.552	3949.264	414535.681	61411.280	116262.224	5397.475	25484.403	22643.204	376581.355	125421.892	380611.179
8031	f0449	spot2	96697.759	10463.495	112518.801	13081.128	49706.025	4271.129	328136.743	31068.609	274428.598	4965.363	5395.014	15608.709	732031.775	70220.153	83690.192	80224.636	309694.342	17166.914	49487.805	14304.682	26296.710	7784.440	12573.244	73797.234	403251.964	89660.159	569890.837	85078.035	38928.530	9444.476	30115.540	8923.265	207118.362	24369.681	36918.335	19539.181	44050.193	4535.484	322761.373	43025.653	128250.868	5071.198	23947.466	22217.754	355619.832	24330.144	329127.971
10911	f0450	spot2	175100.712	17924.859	113802.606	12433.267	7107.807	14779.087	179035.340	228070.467	203087.917	47869.892	4934.817	19579.532	466588.148	694563.294	89691.308	68261.139	478502.467	29894.588	68422.498	15335.520	16900.230	22326.106	20233.277	61650.288	449912.281	102560.328	540630.114	83198.336	26353.275	87172.325	14444.190	40056.645	124859.065	228694.787	73697.872	9625.893	48820.829	4630.459	516309.916	74739.364	122999.970	5285.808	28876.704	24606.068	20761.817	226507.528	360445.160
13791	f0451	spot2	171147.175	17740.107	175358.874	16762.048	54315.621	4256.353	302805.655	28293.359	327488.427	5590.629	6044.095	22020.512	751942.225	68748.301	150625.959	26996.243	440390.120	27790.785	70877.051	21476.288	26566.775	7966.450	11908.038	65659.327	685373.952	33338.214	667956.552	73353.618	48206.234	11442.790	23969.559	13480.959	111702.756	199715.264	75310.692	11218.474	49634.067	4564.105	432705.996	60960.698	124971.495	6092.037	26474.465	27658.795	559664.491	33633.684	342134.069
16671	f0452	spot2	161391.245	16978.709	195646.574	17443.174	44473.724	3843.776	292542.897	27369.586	289833.843	5471.805	6283.425	15749.509	758560.254	61818.290	154692.792	27384.550	427524.962	27984.200	73166.485	24772.604	26768.033	7190.296	19652.625	10008.448	633879.146	37477.542	608627.492	79419.066	49208.810	10171.871	32453.519	14099.890	125764.884	191137.063	58481.535	13492.512	48193.616	4376.898	399135.587	52296.858	113342.467	5951.876	24360.717	23992.522	344006.815	105390.025	430169.381
19551	f0453	spot2	136841.982	13233.816	151070.106	14070.044	21722.073	3134.336	263974.819	25266.267	246191.348	5476.637	5034.575	18482.298	321104.186	504858.892	80587.372	56826.755	358987.159	21610.710	58706.407	16580.730	11884.562	17151.358	11648.047	66866.255	385360.937	94030.397	445697.040	83733.613	20297.779	64340.271	13493.395	45112.378	9006.296	249304.473	47137.797	9768.816	37777.428	3204.131	25808.739	19701.673	98961.990	5995.740	22444.828	18621.996	13202.994	163685.282	374265.941
22431	f0454	spot2	111922.544	10984.922	10249.379	9105.438	7455.499	23484.163	35202.073	329200.313	45012.685	98261.575	4273.720	14840.140	540552.544	47716.426	61600.939	46404.738	238582.899	14589.650	42029.238	14655.958	21310.846	6353.778	29575.104	10570.031	536156.695	33607.839	578199.918	69563.032	44883.587	6622.942	23266.560	10324.118	111519.428	17280.206	28082.592	7778.903	32710.999	3665.423	384575.946	40520.223	80285.172	4261.296	10922.070	236701.062	479001.202	28036.143	218952.841
2292	f0455	spot2	84814.685	7219.546	60627.473	8560.562	26037.352	10641.275	109210.302	159780.116	183334.387	31445.626	6635.946	11852.299	684621.385	62700.108	85487.503	14175.503	284938.971	19549.653	51650.908	12890.329	28100.666	7080.823	18778.625	9533.750	630508.048	32485.544	724592.184	74665.584	31678.963	8402.267	21273.234	8516.881	133470.579	159192.046	53088.453	11507.212	39021.547	4633.075	372162.269	58751.920	111593.241	5072.087	23273.958	20003.120	270348.717	106223.993	367276.403
5171	f0456	spot2	100101.147	9283.892	125188.752	11992.757	46702.751	6650.489	262005.154	26701.251	274282.293	4198.051	6438.015	14983.748	753733.826	62801.241	152648.404	24398.255	313202.029	16128.488	56879.854	15229.273	36144.625	9536.721	17296.155	9467.557	591961.788	32790.958	774634.041	78997.341	26987.746	9727.456	30842.639	11311.653	120664.185	202564.246	60135.232	11229.332	44770.623	4542.277	457645.794	64971.431	109481.159	5814.975	30217.420	20314.462	14332.839	189401.278	426127.227
8051	f0457	spot2	107051.310	10969.572	87457.796	9728.634	29088.965	14473.676	181429.806	211661.389	216072.584	45208.060	5368.013	20116.100	879008.003	74935.799	98787.830	19613.404	318758.918	18980.697	53036.635	14581.968	25480.276	6893.374	20871.105	9562.113	677073.481	35420.513	735111.038	73711.670	49125.152	9773.540	24121.274	10769.906	263727.488	28385.631	56183.140	10965.822	61936.091	6181.635	539142.221	73788.932	137124.790	5260.973	22629.568	29622.119	636581.076	35388.239	369876.612
10931	f0458	spot2	103626.918	10489.822	100386.550	11319.026	39390.305	3809.135	276248.339	26548.424	198960.003	45969.078	5308.882	22513.433	710757.902	55762.717	83296.361	70196.275	309557.020	18794.273	47861.384	14160.136	15345.379	22267.626	17724.969	8456.551	425065.078	386473.031	521747.252	76820.731	40720.325	11229.592	13251.104	40958.458	236334.739	26978.801	47585.772	11843.557	52717.236	5448.356	451382.439	61309.989	139772.769	5930.131	26058.257	26626.778	581326.839	31600.609	470047.256
13811	f0459	spot2	96902.064	11819.858	152112.280	14866.175	49573.128	4301.443	281702.382	24217.428	309050.703	5069.912	6365.876	18545.908	762650.226	67373.898	134993.200	24822.228	292389.847	17876.593	62482.668	18375.342	24750.635	8099.327	17057.850	9941.462	617135.497	33982.859	683308.894	77025.900	47153.633	11405.494	27097.775	12754.312	139784.702	207682.481	55586.173	11856.009	49777.983	4739.852	394620.730	56410.841	125100.224	6431.964	23925.085	29273.979	412315.022	121356.625	397239.522
16691	f0460	spot2	111370.853	10771.273	164398.704	15759.962	40720.388	4099.522	292068.246	27338.913	284834.257	6151.733	4656.727	20709.224	429654.219	673807.773	92186.767	67531.079	281130.979	19759.456	59667.762	19045.491	26347.595	7655.161	18847.525	7417.056	429317.457	104318.259	453663.813	78323.967	24760.692	87942.683	14652.426	42275.088	9650.079	321307.888	69760.108	11480.973	42019.784	3244.668	30827.397	20397.001	124212.593	6083.355	26827.257	23555.739	15379.574	219189.616	441681.839
19571	f0461	spot2	98587.655	10684.231	169602.002	16268.245	46371.856	3345.279	297072.213	26780.648	298627.107	5613.001	6464.332	17220.728	654392.128	60216.279	144493.163	25721.394	281056.861	16767.064	68802.571	21034.588	24611.950	6687.480	19633.215	11293.439	563971.144	35796.736	699665.258	100084.481	44112.732	10543.251	33940.966	14213.146	179633.441	20193.131	50898.130	11820.594	47635.257	4251.016	411684.297	60535.726	128772.367	6307.066	25570.422	21795.456	547493.077	29432.200	385861.321
22451	f0462	spot2	660.544	478.328	214637.506	21014.518	313.891	432.907	327270.522	32012.653	1863.591	382.531	6064.178	20459.236	3551.068	1765.015	125307.657	98445.245	2488.612	191.775	63455.229	19445.214	341.014	994.978	23922.604	12464.942	3123.762	0.000	781708.247	91878.068	510.060	387.728	38471.901	18265.778	115230.895	242111.827	43248.220	10302.069	52437.967	5913.150	465584.890	54519.394	112832.105	7609.545	16129.252	347710.752	413435.539	143063.380	339835.790
2311	f0463	spot2	87155.492	51860.573	52425.647	6739.055	26692.699	3029.020	101973.175	111292.586	186623.177	28251.597	2950.515	8658.742	618469.939	53841.678	39893.897	8858.833	356691.661	21062.194	27890.628	8217.450	18951.959	5862.890	11973.474	5683.102	528078.461	29055.027	386502.132	41044.995	21297.244	8205.785	5050.055	17036.725	219987.163	19583.471	46743.158	10376.265	43885.855	4013.329	532879.564	72169.127	95461.674	4269.054	20422.169	17336.675	383870.767	29116.634	337219.805
5191	f0464	spot2	96176.471	10233.539	81151.663	8584.210	23796.262	11666.443	160216.127	228053.492	186724.809	44612.925	4938.237	15975.246	438042.859	704594.534	62035.333	52501.004	300841.015	15581.347	55064.770	12148.347	14496.206	19707.094	17725.338	54126.026	444555.296	100329.130	511144.981	74365.396	19369.951	79769.225	10907.072	29120.888	106086.304	159959.118	59040.732	10251.967	36952.274	3438.609	446089.446	60565.498	84158.213	4122.147	27936.854	23391.716	236628.590	87628.710	390141.404
8071	f0465	spot2	78442.665	9946.253	104185.703	10550.645	28789.466	12982.389	191921.664	228994.759	201352.152	40729.958	6273.126	17109.247	760359.474	63864.763	128764.644	24393.944	301611.768	17418.018	55826.290	15359.757	23504.144	6312.974	22976.802	10076.091	598564.206	56385.546	818155.727	84671.647	42246.232	8543.813	29384.109	11881.004	209736.153	21593.314	57690.182	11427.106	47047.022	4939.792	564879.709	81114.601	118105.532	4327.376	28518.977	28287.625	525807.211	32144.465	402583.263
10951	f0466	spot2	135509.704	15295.880	111904.990	11014.523	29915.240	14631.902	183269.310	242723.226	250076.961	58306.897	6283.290	25308.743	804071.539	69656.492	146988.046	27577.812	393123.364	22394.167	66430.823	14836.667	27118.007	7091.078	27369.363	8699.162	752862.581	44786.130	622675.971	92084.152	48150.084	11342.191	17352.398	47971.850	216550.888	22966.380	43706.429	10621.346	45630.331	4965.609	512177.898	65639.451	125569.827	5258.566	26392.864	23729.805	550983.551	30442.280	486674.028
13831	f0467	spot2	123518.631	13472.638	170504.238	15874.569	51199.071	4034.022	321498.519	31751.416	293836.004	6237.396	6047.308	22551.873	774628.540	67180.582	150450.239	29198.537	322312.732	21714.386	68117.538	16201.399	25683.176	7028.956	21987.980	8506.961	642137.771	35624.141	548362.659	82524.428	58333.836	10736.540	16551.912	45624.509	193354.024	21191.815	46374.160	11562.602	45878.444	4480.658	446434.856	58887.621	121051.298	4869.660	27926.908	27012.256	483388.413	28402.199	425049.400
16711	f0468	spot2	96944.614	10223.934	116955.372	12699.017	41766.666	24316.060	178207.557	224145.078	196233.740	53132.961	5685.454	23346.749	478644.049	726777.638	109945.597	20410.220	177721.535	75475.354	58061.689	17517.211	25093.168	34080.346	22378.893	60619.264	466878.185	121282.321	679073.645	87961.551	42526.047	12247.239	28119.545	12880.586	118867.287	172795.480	56849.486	10586.916	46251.091	4657.017	391102.426	57162.071	117259.310	6079.835	26023.785	23076.593	360633.048	107068.769	385598.411
19591	f0469	spot2	103520.478	10827.307	166482.334	15569.200	45745.690	3853.774	307335.003	28729.672	308901.039	5283.428	4833.440	17544.464	762758.334	64681.977	136046.769	23364.442	314446.179	14122.468	62042.589	15701.232	25710.985	6940.587	19219.366	10692.240	431395.073	24003.559	496539.376	93982.873	24236.031	79548.899	29574.806	10547.124	83078.493	132956.002	41698.415	11020.686	33556.631	3465.388	417650.623	53705.557	100160.394	5222.752	24568.754	24128.294	292602.275	84328.540	349346.665
22471	f0470	spot2	92960.093	10491.553	151131.786	15780.905	38449.362	4735.757	271544.612	26838.052	302752.965	5498.128	5657.807	16970.739	656857.157	60428.861	122993.867	23380.747	221654.769	14257.368	62814.422	16128.938	22821.140	10438.640	17031.538	10303.993	551428.493	35244.911	695573.451	84551.137	43320.725	8147.983	26280.801	14696.064	164042.855	20055.133	40899.401	10233.647	46633.053	4620.644	527415.215	59647.156	111168.175	5250.326	22171.873	21305.347	526287.600	31398.199	341766.332
2331	f0471	spot2	87522.046	8859.197	103892.620	10784.974	35308.736	3163.447	267389.367	24006.523	284121.667	3847.581	4999.518	11498.184	674132.451	44167.302	80022.712	14134.833	262424.384	11819.815	41102.056	12603.134	18208.767	6593.322	16084.166	9402.505	511617.472	23962.880	757021.475	69069.177	29312.027	8043.761	17857.075	9052.658	123935.290	172417.801	47692.977	10011.491	39972.870	4382.463	409040.385	53774.117	97611.754	4266.161	24817.920	16649.429	289371.265	103686.489	380831.981
5211	f0472	spot2	150910.221	15651.261	95364.153	8969.660	24380.506	12432.068	169093.167	232476.996	205443.409	46084.013	5614.552	13797.595	803978.676	58051.769	117822.507	19995.156	452233.408	24605.273	59923.991	14310.244	23815.065	6061.877	24059.227	7553.450	502469.180	25333.863	556235.065	81750.558	23210.129	75275.668	27297.831	8504.128	110079.142	153415.717	50049.160	11354.153	35302.617	3252.900	508784.539	71061.303	93504.965	4757.533	22045.567	21806.538	253364.798	88099.850	371671.751
8091	f0473	spot2	109459.329	110918.102	18832.018	5374.686	7964.441	2785.253	161128.830	245830.922	193331.076	47569.448	4931.634	16609.309	493410.044	655979.338	67553.759	55757.640	421631.993	26820.005	48749.877	10948.151	14161.735	21473.488	17899.527	60250.953	428989.332	89800.241	524995.477	73116.472	27467.481	95387.932	13627.533	36001.007	113632.641	198084.779	47719.733	7410.074	39569.518	3561.843	339571.316	49188.076	98071.852	4135.682	22587.037	21019.347	291344.455	109118.457	313651.971
10971	f0474	spot2	154500.210	16663.515	9613.174	8600.291	13365.358	38127.358	34994.851	350588.950	47650.864	99595.152	5466.359	16644.091	775210.393	68411.284	116721.298	22379.905	445491.652	21513.765	57468.746	15893.721	39660.410	9125.556	28992.379	9622.874	597213.385	33381.411	779671.573	83731.252	37639.647	9591.755	28549.925	12134.524	157724.773	20371.254	56975.873	9731.825	41891.686	3501.408	400037.887	53896.168	116570.794	3696.946	30173.434	24331.989	303425.104	92450.974	262273.505
13851	f0475	spot2	77655.770	8230.747	132615.687	12846.674	34373.304	2875.293	219003.511	22399.024	244821.090	4760.616	3857.741	20839.916	336770.626	543230.517	63274.262	56760.377	266120.859	14871.063	55447.113	13879.258	21098.420	6551.168	14048.762	6322.205	391785.265	85514.996	435269.644	71405.429	17883.887	67947.596	11043.914	31673.829	8636.835	292914.685	59966.418	8552.607	38994.225	3858.196	41638.369	17350.681	102720.123	4488.703	27395.833	21562.071	15236.698	175470.618	354386.975
19611	f0476	spot2	80115.424	9387.659	95338.293	10563.785	26191.425	15311.319	144952.805	193030.136	202277.988	45345.450	5141.010	12585.521	627918.717	56351.999	112624.810	20688.785	247163.365	13913.776	57825.792	15966.416	23903.863	6851.248	22552.437	10387.650	580660.103	31367.114	620407.767	85564.938	42180.227	11048.690	28850.835	12146.039	158841.637	21101.940	53372.848	10442.196	48019.660	4098.811	399259.225	50135.383	108980.311	5260.187	29690.359	22078.472	351887.721	103438.343	253168.868
22491	f0477	spot2	96427.407	9998.826	97437.751	11644.217	20133.582	14528.634	141966.680	214945.312	186647.707	48943.731	4184.877	14746.057	360465.628	614124.787	56364.711	49243.444	227503.796	13110.975	54723.979	13407.428	11671.462	20640.431	17509.902	56637.521	362088.130	112378.028	445994.728	71999.462	19847.708	71637.093	11025.248	37874.816	12100.784	328124.754	58475.404	11324.757	39199.812	3841.104	31548.883	26808.358	116543.261	7725.616	26959.109	24099.861	12235.228	200910.621	435610.628
2351	f0478	spot2	66810.104	7286.936	78964.785	7870.187	41275.084	3166.925	166402.270	13867.172	199501.830	2936.644	3373.794	9340.471	503324.771	37207.340	52248.860	9741.232	215155.045	10114.587	31560.440	6961.234	20088.265	5421.271	9812.252	3877.109	419406.393	19287.791	349279.821	50207.249	15959.611	5972.917	3466.361	24220.674	94932.360	123246.450	38473.927	7074.660	29165.516	3194.633	318231.170	44526.599	74318.632	3188.502	18373.539	13270.408	286585.807	20619.660	252823.068
5231	f0479	spot2	72352.901	8224.821	116406.614	10114.279	29388.148	2752.262	224646.413	22660.407	254914.920	4490.649	5196.945	14633.020	613114.325	45252.886	92925.198	15404.756	239506.681	9780.213	57560.335	13856.986	15791.592	4143.476	10204.457	47327.626	488886.108	22908.806	655822.444	74859.799	23053.782	7008.907	19125.113	9762.138	163583.269	14996.814	44024.836	8179.378	30655.258	2771.429	459734.368	61956.350	90071.359	3975.540	20000.011	17142.830	346448.571	23932.063	297999.484
8111	f0480	spot2	109039.472	12395.271	91807.538	9882.356	49886.470	31424.468	183959.870	252313.823	322076.127	85607.560	5728.458	15971.192	828706.718	78235.471	135743.880	25819.612	359663.466	20625.923	61325.280	14693.774	46034.215	9928.846	26459.412	8960.074	888756.630	43590.864	613918.496	90450.710	55525.662	9419.082	32393.514	10729.728	204653.910	20210.653	58237.295	10603.932	48068.884	4548.998	638163.234	81842.464	125658.738	5006.543	28943.328	22983.495	548354.546	33687.783	378751.058
10991	f0481	spot2	109824.893	10603.538	86754.538	11090.904	41548.671	3439.998	244656.244	24866.456	214528.973	47652.113	4785.473	16756.126	635223.078	49990.466	75420.926	59837.376	309080.987	18042.493	42753.463	11707.554	15034.975	18559.935	17373.731	7150.050	421570.819	366987.196	503904.052	80982.550	43095.079	10132.703	5794.233	42477.081	129174.571	144946.773	42430.382	6456.798	41933.037	4371.998	49004.683	20114.975	110508.882	4938.914	30922.340	24121.189	380251.752	25824.794	369694.607
16751	f0482	spot2	82066.002	8566.016	76821.976	10049.056	20988.702	10503.275	122599.103	153855.107	180466.117	42058.690	3773.969	12954.072	582891.471	49193.658	93710.868	16370.440	244378.427	12475.038	44381.140	12467.908	18550.908	5182.143	20520.052	8030.337	484237.919	28995.049	516386.259	70347.903	33834.738	7928.134	20111.731	11333.337	119656.983	15285.391	34864.875	7150.110	33979.507	3053.964	414708.437	47381.859	99646.699	3016.018	17732.972	19505.777	354804.272	22556.706	219597.245
19631	f0483	spot2	79100.706	8700.967	91319.835	9204.909	31347.908	18942.586	117784.930	162902.012	169878.282	43318.178	2813.104	12551.368	349617.717	530626.016	68512.093	51567.344	233128.542	11377.008	52528.242	12913.297	21689.468	27008.095	16479.861	51274.682	317420.718	86119.472	316908.347	65731.775	21993.629	71352.026	12032.412	35842.080	82144.004	125420.185	42615.247	7794.897	30694.353	3418.269	313159.926	46118.524	85134.370	3545.834	22698.951	18979.054	9583.860	130314.015	279860.106
22511	f0484	spot2	85901.745	8740.132	145711.531	14805.926	40072.584	4039.913	228878.407	26574.751	283140.402	6098.422	4690.257	12965.063	665996.791	55035.713	103283.843	20079.961	203484.651	11102.357	56991.608	15129.953	23398.498	8249.149	17474.537	8665.257	484272.753	33271.137	656080.008	72878.307	43282.658	8456.773	22948.081	11642.452	89938.609	192916.638	41442.494	9208.442	45227.815	4456.093	368540.941	50249.128	108250.760	4250.153	22623.058	20554.549	337622.477	109760.586	319880.427
2371	f0485	spot2	68756.748	7338.462	81103.658	7966.450	30320.073	2691.253	175849.313	17426.744	235706.003	3196.528	3381.831	8397.404	602224.750	43859.166	58250.754	10314.165	215909.687	10647.152	34497.237	7850.887	18615.083	6055.780	11364.987	5778.287	379649.376	19645.249	499496.285	51333.448	31342.513	7503.072	14833.314	6948.428	145592.939	13091.145	34551.261	6686.564	35445.061	3687.713	348992.274	44602.482	95684.804	2905.784	19065.353	13397.908	264238.564	20245.408	225306.119
5251	f0486	spot2	72281.750	7027.590	84033.702	7572.203	25627.539	2216.991	179711.737	18151.707	222237.342	3733.344	3601.996	11844.648	524524.166	45767.953	72959.374	12396.362	224134.481	10121.607	36176.279	6961.222	15550.982	4623.369	12682.888	4593.730	356999.971	57662.827	372774.700	58367.466	15630.791	32990.920	8847.118	22244.288	92315.182	58150.910	42365.827	6726.307	27982.944	3088.867	424194.090	54549.843	57706.396	2857.860	20278.336	17214.807	7885.139	104480.028	233936.553
8131	f0487	spot2	85908.485	9148.653	55362.979	6916.263	20514.668	12636.784	126455.222	109753.733	174956.930	45396.489	3660.839	12872.738	377220.822	475242.830	51550.857	39463.633	233796.639	13455.736	43741.873	10276.033	11906.872	19147.613	12583.273	39465.735	389514.782	92030.561	436283.005	65810.689	25661.720	73514.869	8850.975	30076.626	9759.417	255704.730	43142.524	5494.136	37767.071	3389.280	32533.101	13588.261	96039.295	3482.315	20621.825	15672.497	11370.935	160132.141	211233.223
11011	f0488	spot2	95854.489	9930.293	120545.700	12242.465	22197.800	3024.512	248937.004	24085.314	333093.981	5833.046	5229.654	15073.414	676513.413	54612.451	101565.630	19942.149	295210.358	13353.873	48780.756	11855.660	20615.354	6069.417	16536.030	7876.140	589528.832	35097.585	690772.887	84204.736	41496.029	9290.692	21389.682	11840.261	155550.871	17230.678	51854.662	7735.937	38414.940	3631.132	574919.859	78027.173	109284.392	3608.298	25215.694	22206.728	264212.129	88678.701	266666.970
13891	f0489	spot2	90464.127	8300.249	66911.649	7243.030	19687.443	9564.752	110745.012	160334.609	187133.182	44466.100	4349.819	14190.324	370099.687	591364.727	60170.198	45702.353	252122.557	11587.334	42334.902	8648.179	11699.638	17355.083	14891.309	45085.812	357408.013	86821.102	457248.915	75738.716	23048.666	71845.069	11393.652	32921.539	10084.385	252584.567	58572.426	8104.551	34663.537	3175.102	25447.328	20604.311	101296.245	4667.972	26613.443	24293.371	11087.384	169961.750	327835.989
16771	f0490	spot2	80126.996	8053.177	80424.144	9241.602	18294.507	10240.165	107170.680	141756.347	179164.322	38736.771	3865.761	13140.534	335501.823	506417.721	61115.996	43968.476	220685.242	10212.271	42362.547	10019.566	13267.780	15889.098	13177.291	36083.605	328112.879	88751.081	418228.491	67609.277	20151.146	64602.326	10040.643	31521.904	60354.245	126280.931	39177.116	5386.296	29438.403	2864.391	307644.742	45600.322	92235.261	2900.114	21070.795	18226.249	147430.895	80960.481	184645.953
19651	f0491	spot2	67315.109	6731.513	108890.141	9780.388	35327.666	3090.830	160907.947	19969.343	241667.243	5018.197	3816.163	11156.906	495834.189	42954.843	73148.602	14453.050	190342.240	10378.296	37557.963	10706.985	20828.134	7190.490	12049.807	7893.139	420862.138	25759.408	523153.342	74336.707	33297.485	7291.876	8047.107	30347.452	111439.433	14755.087	28198.884	4646.197	35661.468	3203.272	371835.588	45002.537	90506.231	3656.858	17916.075	16211.127	393745.893	24383.762	132109.144
22531	f0492	spot2	47133.074	5147.805	74216.391	8194.457	21486.122	2164.499	133529.324	14123.486	191365.587	3718.159	2732.993	7066.951	341165.850	30751.339	40797.849	9461.755	135044.201	6807.976	25178.131	7702.997	12563.021	3390.011	9528.927	5923.519	324043.436	20300.052	362869.485	44815.916	26227.718	4847.807	9573.321	8031.396	88113.968	12058.097	23503.275	4706.565	23741.269	2382.866	314518.222	34483.216	72869.768	2797.189	14822.203	14612.665	274563.134	18697.280	155678.419
2391	f0493	spot2	53119.064	4622.816	40667.914	5411.433	13036.970	6257.378	90482.341	111081.525	127932.844	22018.710	2190.271	7192.198	249801.994	349590.171	43258.642	7812.807	141860.242	6419.666	26026.937	5651.799	8345.106	12291.550	10478.474	27677.902	248444.042	49160.023	281755.586	39380.662	11305.680	29969.893	9977.812	3916.472	76313.460	93437.925	32389.045	6884.568	24051.643	3165.529	244380.700	33717.213	58141.971	2370.049	17104.671	12228.148	146655.972	54230.480	225122.699
5271	f0494	spot2	72238.349	7404.661	62735.729	7744.823	17688.562	10053.694	104149.435	141943.531	161670.714	28763.775	4429.764	10224.425	531847.671	40859.976	70493.473	10689.320	191693.904	10153.186	36528.107	9311.689	17195.516	4845.174	15734.864	6494.684	410540.767	21853.108	543587.085	64199.060	35327.781	7017.633	15305.766	7892.032	141588.689	14611.412	39279.017	7366.201	32969.016	3110.568	430149.296	48241.515	78253.004	2558.858	19871.423	16304.288	312284.492	20525.767	244961.603
8151	f0495	spot2	79269.415	8773.384	82805.972	9996.307	30050.870	1390.500	237679.541	22293.337	231508.700	3239.019	5480.342	13241.226	547833.447	44445.783	104583.835	18451.656	195120.301	10581.421	51696.025	13297.131	15779.617	5404.986	16160.161	8027.874	460938.077	22549.807	696107.734	79879.365	33131.685	7480.858	23701.037	12117.876	74091.715	106324.359	39761.587	6969.064	27351.748	3489.241	319181.098	46083.378	80781.710	3062.664	21899.958	14833.901	194586.040	70942.509	285311.905
11031	f0496	spot2	87918.434	7513.660	45753.626	6625.194	17768.659	11459.857	103696.033	142780.105	170629.535	40553.869	3819.582	11940.710	349231.846	548413.732	45593.434	36092.655	233651.432	10097.124	31372.672	6981.014	10381.385	14793.168	13570.090	42615.990	343404.021	85194.695	368724.697	62445.267	19173.363	62775.244	4529.109	39806.485	86715.545	114605.108	40565.505	8835.651	31015.497	3264.223	348276.191	49784.778	87322.718	2817.872	21515.746	18668.779	220803.669	72788.982	298136.141
13911	f0497	spot2	75519.757	8144.006	93621.220	10002.794	27984.563	2264.199	182442.385	18742.584	254033.102	3901.932	4386.178	12205.929	532339.651	42451.159	78690.037	16257.265	204667.770	11244.958	36966.217	11421.939	14250.918	4636.941	12922.155	6325.454	490807.428	28079.961	572203.676	69701.190	36997.165	8111.434	18392.410	9708.874	109813.953	15919.739	33735.798	5367.244	30228.986	3367.304	243985.536	34188.597	96657.676	2833.043	20174.558	17083.356	193269.296	82575.367	208319.624
16791	f0498	spot2	62240.414	5712.599	4928.709	4325.741	2155.437	10082.074	19811.449	285003.693	6313.963	124361.982	2043.193	10588.187	23323.918	699264.974	13511.052	61250.127	172434.300	6636.027	40028.732	5600.546	1239.642	15724.670	12771.002	72579.109	13639.732	133116.757	15758.401	39225.968	1245.467	76320.309	3738.580	33216.642	2540.724	112098.130	28570.914	5199.614	16612.319	1736.570	16873.880	11482.262	61275.626	2065.527	20285.445	11961.873	7594.569	98034.317	190073.035
19671	f0499	spot2	47894.780	5084.023	51024.454	6022.555	9552.320	4748.434	17302.684	184842.897	150395.916	44569.380	3011.055	6363.594	405072.243	30255.717	48881.836	8720.628	180066.187	6484.558	29796.907	8662.444	9043.592	3108.247	16546.897	6905.312	330604.771	17834.342	355188.711	47667.334	18467.731	5012.991	12280.426	6865.284	74390.213	7452.335	23487.568	5328.391	17066.367	1925.025	268998.772	30105.811	61981.077	1926.439	13705.958	12727.108	216895.831	13736.995	171077.808
22551	f0500	spot2	68259.335	7395.883	93349.762	9820.089	13375.427	2875.219	183627.402	21686.069	195926.028	4876.912	2504.984	11899.748	24648.277	605072.057	14045.499	56253.985	166175.360	9652.687	33131.788	5969.884	1736.438	26062.669	2071.017	78824.527	16563.591	162735.754	32670.360	39394.624	2109.231	116458.647	6070.000	23837.952	5102.778	206862.995	29682.803	4146.536	22736.573	2881.414	15941.466	12343.441	67389.283	3446.283	16734.665	12875.480	191688.447	67305.948	184542.237
9710	f0501	spot2	22372.003	8118.975	34584.876	6120.203	7079.052	4062.002	73267.299	104306.331	77768.661	10411.264	1687.169	5114.108	156062.651	178859.502	18923.925	16806.251	84645.868	12258.800	24524.922	5628.854	4428.286	12661.154	8384.809	18838.772	135005.910	23877.848	189206.861	22212.848	4842.634	12553.392	4439.626	11107.430	86263.241	153457.712	43839.110	9533.626	24060.182	3697.114	244361.253	31403.179	97231.748	3857.838	17248.620	14684.927	216575.521	89557.932	315562.277
3851	f0502	spot2	67440.949	7645.124	82667.741	8529.706	26794.316	2578.995	151855.589	11379.116	208653.227	3481.893	2866.072	7233.800	501250.619	41165.790	36678.094	6851.492	194560.607	10964.292	30118.049	10572.808	13875.503	4868.478	8468.446	4327.549	515384.702	23485.868	351199.579	24882.502	25598.495	5360.770	12719.499	4689.862	82821.965	130638.448	38046.787	8911.552	24244.592	3277.378	221858.434	34393.063	82723.677	3986.163	20005.241	19665.695	240781.470	80399.069	265540.733
6731	f0503	spot2	75686.166	8133.965	93505.388	11292.715	29299.326	2812.108	183028.964	14276.932	223775.415	5131.450	3916.134	8599.914	540582.991	47204.831	71157.797	10743.635	243044.269	15485.226	45031.505	10677.531	18750.670	5617.771	12422.642	5358.675	606459.365	30792.554	305448.405	34289.417	19731.769	6515.394	9814.137	31023.603	97503.355	157922.712	46096.307	9870.281	26820.118	2883.955	248430.267	36991.554	85464.214	5456.035	16345.085	17743.819	388139.590	23593.984	376024.813
9611	f0504	spot2	86013.250	8185.930	83476.501	10224.298	27542.159	2431.574	175546.163	12816.850	191928.060	42940.206	3488.631	9166.335	506880.045	44579.002	53484.890	8742.362	199666.466	12054.709	33913.746	11424.382	15440.739	5020.824	9925.334	5214.597	520189.021	24087.500	347017.485	37758.861	27261.011	7396.350	13610.078	6443.661	145089.734	15159.691	38501.661	9843.769	26620.259	2877.154	345756.105	44576.677	83117.383	3721.825	17151.304	15400.640	366727.488	21166.997	284012.697
12491	f0505	spot2	74625.475	7339.107	84836.575	10731.254	23417.531	2512.630	183229.608	12857.999	291202.699	4366.667	3492.626	10604.988	560623.787	50832.230	44913.269	8640.125	150946.301	55161.306	40902.789	12825.185	13694.045	5765.578	11880.419	4984.681	596267.867	29644.686	371544.736	45097.005	19841.738	6883.682	16579.471	6821.910	74740.450	123171.774	41612.489	10577.552	20132.280	2660.194	212956.136	34451.404	94222.333	4907.513	20176.560	14753.999	223376.831	74110.924	340009.158
15371	f0506	spot2	92364.066	9986.208	135464.688	14812.448	32007.381	2871.456	237419.009	22319.355	292990.062	5079.896	4449.427	13147.638	568850.090	53704.844	90126.310	16327.592	220481.186	12310.954	48263.189	15277.517	15602.746	6220.366	16234.146	8665.373	559198.330	30108.140	480352.553	54532.776	28111.462	7970.759	26668.447	10113.773	146667.833	16464.962	30386.530	11322.549	29112.734	3018.068	392495.262	49707.160	91530.339	5001.252	18338.110	18803.149	412134.206	22844.786	365325.485
18251	f0507	spot2	79203.615	7352.983	65649.953	10145.189	16904.257	6985.649	103029.532	45190.951	181813.405	39186.333	2693.064	8676.912	501786.395	45220.869	53260.789	10643.316	193169.628	11759.658	35315.648	11176.678	15370.617	4399.290	12703.231	5301.005	328859.085	77181.148	234633.385	44730.974	15485.610	40782.040	7666.332	23408.405	94079.772	66082.257	29083.050	8977.477	21524.850	2494.476	224621.248	32647.801	78986.309	4290.743	16787.261	13406.521	303351.573	35056.831	278902.530
21131	f0508	spot2	173546.397	16428.258	145783.308	21161.727	53006.240	5526.073	342231.788	32287.935	477491.873	7981.133	7515.819	18875.151	925115.923	76816.104	203986.291	29864.717	335999.659	21210.203	92175.942	27383.503	29740.460	10571.168	28045.735	14575.386	961179.412	56312.987	779931.233	90933.153	40319.148	12813.601	45476.482	18476.649	221025.796	28302.902	65090.011	17774.125	52268.547	4853.595	621599.415	70982.756	150450.454	6996.182	31218.189	25251.832	773154.496	39679.830	607760.073
10110	f0509	spot2	38104.261	34532.724	12302.059	3864.998	8977.926	1682.713	52082.558	73493.064	137307.439	21734.198	2679.501	6497.325	216398.613	352997.992	14114.696	14641.569	156390.886	8126.382	29763.037	6659.516	5571.885	10955.994	5592.196	17024.142	305151.733	50821.525	174424.707	28426.515	8438.897	20422.600	4792.256	11292.377	79653.674	9028.419	35033.968	9240.704	17031.480	2067.670	221748.403	29077.184	24763.536	14007.456	17904.862	11861.193	80213.415	27582.457	182198.061
3891	f0510	spot2	80313.606	8106.913	49580.075	7375.650	4294.109	8603.639	103719.262	141269.631	147703.815	35384.043	2808.341	7822.514	329182.984	536418.672	22922.877	19468.015	230895.943	10700.566	30790.131	9437.835	8594.040	13697.094	10646.760	34749.541	377890.278	73496.251	349438.806	24968.592	25834.611	7850.420	10687.373	4071.025	100450.775	11946.448	39583.789	10313.742	15148.187	1677.539	343458.653	47274.434	60848.534	2967.517	21179.325	15904.006	134519.067	45105.844	294727.470
6771	f0511	spot2	51179.377	7650.984	60432.548	8814.730	17650.384	7509.139	104196.806	144382.784	119853.022	21806.352	3094.048	7347.982	318699.477	34052.942	47009.396	9037.776	133330.702	19259.847	36002.103	9862.080	14410.786	5185.172	15326.245	5945.033	348600.162	25616.442	357590.916	27113.857	17958.436	7230.885	11563.205	4497.232	98598.519	134956.382	44201.932	9232.460	26878.596	3191.281	257992.414	37234.788	79955.069	3962.960	19001.682	16335.295	207621.930	73649.463	354399.650
9651	f0512	spot2	88454.171	9302.320	102856.832	11894.135	31083.538	3058.760	215296.981	17955.103	244437.558	4752.770	4137.037	10495.403	568700.845	48431.252	65771.250	10548.785	257599.924	13264.093	41787.003	12379.406	16443.998	5942.921	12791.128	6438.696	443082.992	366717.511	483381.862	46554.832	20740.111	8180.311	16701.957	6701.984	170781.475	19276.164	43239.203	10504.379	29779.652	3078.428	409988.892	51147.203	90277.637	4376.889	19266.744	17699.571	420402.739	25027.393	334068.715
12531	f0513	spot2	159980.073	13299.152	8698.269	7939.140	5493.713	22504.974	36347.278	460114.089	12650.995	155013.658	3110.639	17180.759	21196.603	1202201.061	17089.629	85640.935	413273.670	22026.291	60227.726	10427.392	2484.633	54954.703	16553.241	118205.977	33445.686	291012.435	32632.987	55461.613	2552.191	156903.375	5204.576	44506.585	9205.486	290745.854	53570.205	11214.883	29425.765	3080.258	28385.118	20016.659	92961.770	5448.405	19612.788	19529.435	12405.612	165237.723	423545.885
15411	f0514	spot2	92822.511	10130.528	63881.314	10554.611	19798.273	7426.140	136822.052	170007.021	213842.602	45755.194	3210.148	16231.456	403941.106	555177.717	43570.744	34323.211	286085.442	14712.820	44558.264	12098.388	10311.934	16807.191	14811.391	34725.328	510120.374	83072.305	307978.141	46012.962	11907.618	31778.161	10455.373	24038.995	99237.733	171119.327	42032.798	10591.778	31104.941	3235.871	225139.374	37241.277	89875.169	5433.043	17938.780	18078.366	285809.549	96784.089	341338.649
18291	f0515	spot2	64235.547	8096.201	120224.892	14928.972	32791.538	3719.270	271023.557	20624.729	229361.773	5427.086	4102.218	13054.384	374437.698	41040.340	85972.799	17280.750	183069.342	17772.785	51912.018	16654.904	15448.312	6267.988	17034.137	9088.204	368928.412	30595.791	450908.083	73761.009	20201.521	7205.201	20693.626	11357.882	76039.638	115497.843	36477.247	10769.371	26817.351	2541.602	223703.149	33886.345	90306.385	4554.800	21864.376	14018.698	247093.406	70783.553	326662.881
21171	f0516	spot2	80902.009	9311.683	152006.709	16528.817	25525.038	3403.567	295804.617	27122.095	329351.577	5551.330	5884.109	14805.484	575229.506	46119.306	125898.127	20928.534	234340.685	12651.516	65061.627	19368.442	15217.700	8016.877	18824.255	10218.005	638465.664	31982.116	544119.225	66630.195	14780.707	8336.586	30845.523	12745.101	142321.851	16831.984	44365.312	12397.064	36916.616	3272.433	330003.452	41766.695	114343.038	5670.607	20990.768	18736.481	534126.287	27403.411	332265.684
10510	f0517	spot2	74062.270	9455.450	72800.009	9070.545	17409.240	6217.597	110878.808	131805.367	200863.395	28112.256	5285.933	8201.953	613085.768	49822.465	48420.430	12533.496	237552.615	11763.894	52264.017	13770.395	13920.436	7286.600	13895.360	6175.053	519444.876	19609.319	436266.588	44039.550	17759.491	7081.719	20319.725	5730.799	162041.573	16412.514	45701.693	11116.132	27940.994	3589.732	398089.139	50379.474	105991.580	3813.787	25407.468	17081.998	439475.270	25682.594	383544.136
3931	f0518	spot2	45105.437	5498.475	87815.935	9677.149	21715.882	2596.350	198313.694	19154.686	193512.575	3706.921	3446.665	8386.412	411598.868	35595.359	51049.080	9738.492	159304.925	14467.619	46095.735	10822.859	11921.362	5738.257	11925.888	7042.088	414852.911	23514.980	454837.435	43066.996	10390.724	35887.600	13963.519	5561.373	111733.999	177791.987	48970.457	11175.227	33488.159	3658.209	338799.838	47236.945	96274.304	4138.165	20185.289	16566.724	298420.412	103302.216	353645.630
6811	f0519	spot2	89433.667	9291.813	109283.257	10814.279	38468.987	3196.544	210560.219	19556.743	283228.051	4821.472	4234.867	14796.167	419613.814	557141.700	51192.420	40201.592	321867.692	14563.940	50883.244	11610.008	12641.561	18301.185	10115.935	41942.561	438507.619	85334.469	376613.241	47585.284	14783.894	43982.102	9043.143	27932.471	11973.857	304960.033	61245.750	11217.734	31757.179	2768.932	30589.268	17052.453	85488.255	4168.209	26631.818	19247.983	276935.683	89836.288	446779.100
9691	f0520	spot2	106994.673	11678.915	81083.918	10906.711	25523.834	9547.246	157792.874	200324.702	241494.960	50092.454	4829.717	14826.740	790379.037	64426.962	87220.424	16987.807	319619.697	17809.574	49994.616	14097.855	21861.490	7347.924	20929.619	8832.490	795968.518	40199.124	558853.897	57677.042	32462.356	9545.000	23106.822	9167.263	164454.865	25520.188	51439.082	11340.953	31408.725	3122.814	486354.037	60436.497	87863.753	5303.993	20235.860	20515.782	443626.531	27725.712	418251.734
12571	f0521	spot2	75254.884	10969.157	97160.885	11646.943	22695.580	9355.011	183921.147	237517.592	167199.472	33887.186	5231.585	17128.321	315942.711	500862.718	78282.534	63318.903	220527.090	23132.454	61378.483	16577.974	12829.482	22303.460	19742.528	52854.149	396280.238	78787.568	470128.618	77969.493	13520.080	52594.546	15626.118	35002.010	101925.567	168937.965	57640.086	14026.630	32667.847	3638.742	298875.754	40764.874	125282.704	6066.910	28096.008	22474.549	265039.762	101814.842	396503.664
15451	f0522	spot2	78053.618	10291.418	151349.095	15909.395	40697.500	5055.938	296201.136	46192.267	270308.874	7122.780	5378.472	19780.796	527089.888	106091.447	115221.613	23526.449	225170.864	21692.509	55029.485	17070.716	19788.580	9944.050	20212.099	12410.517	596338.354	40968.909	610782.291	68950.337	24313.922	12405.933	23296.055	15730.128	183421.694	28742.150	50623.740	13023.065	36813.151	3981.788	383027.999	51033.009	111831.246	5589.944	21227.620	23040.783	544569.998	34724.155	399384.600
18331	f0523	spot2	92970.518	8632.639	145803.818	15707.398	35132.610	4327.777	291121.000	29714.265	230034.026	53519.535	5588.190	14065.022	628464.626	56684.845	117270.760	22260.632	283418.647	14522.159	54380.580	18015.703	17950.754	6782.785	19075.920	9647.578	616089.881	45146.540	566087.497	78929.621	23507.712	10157.058	27827.942	14442.754	146849.252	21133.188	39548.855	10436.304	33783.312	3215.053	338631.778	41888.533	109859.626	4636.007	19356.192	16795.077	455053.446	26687.638	312728.981
21211	f0524	spot2	85846.142	11340.751	85044.715	12827.209	6913.214	6218.619	165937.481	212719.867	208497.386	36232.145	5486.340	14137.648	494792.789	68066.379	103780.709	19322.906	239778.636	16389.965	53489.826	16687.790	15232.580	7623.754	25264.973	11460.801	563327.214	34918.000	507047.497	62695.057	17227.164	8719.520	26897.200	12932.149	127126.564	15247.788	42908.004	11462.458	30268.349	2591.723	372148.660	45322.104	102815.915	6213.592	21572.671	17511.945	263200.945	82411.844	317939.607
10910	f0525	spot2	65957.414	9210.273	83015.638	8893.813	22439.900	2824.299	163922.030	26571.966	299926.809	7027.120	4434.027	11510.456	436742.772	595180.744	36643.074	30383.945	233493.995	10958.106	42705.770	11156.711	15221.861	6800.777	10178.621	6781.685	453218.037	69341.470	272098.605	44277.334	10537.420	29689.342	7509.449	19544.702	131721.419	186210.958	50562.373	12735.440	32741.905	3701.433	326855.811	47685.017	108761.922	4680.336	23476.487	18370.127	302216.726	100231.271	422612.690
3971	f0526	spot2	71203.650	9002.020	89892.786	10384.175	23144.990	10359.594	177805.144	248259.771	162563.440	27940.079	5149.180	16298.900	307114.138	461168.663	66871.996	57201.324	185981.019	22704.973	57406.981	14126.009	12978.686	22333.183	18544.545	47006.343	361162.311	81817.642	503504.498	67756.280	15811.235	73745.256	6579.086	44775.352	140699.355	175866.453	48842.659	12439.690	31760.076	3811.578	417046.816	56126.961	113278.884	4889.839	20913.467	19748.316	354836.969	104762.316	443775.094
6851	f0527	spot2	67609.335	9528.916	118563.657	12026.395	38628.378	2894.632	246906.696	23152.670	240543.981	6114.373	4751.996	15923.826	445340.604	44845.457	77907.039	13813.762	177333.615	24206.066	48539.510	13465.607	20370.813	8200.224	15806.030	7196.419	450978.478	38848.787	573160.947	63282.087	27151.945	9668.618	19349.267	9922.619	110761.215	181831.304	43618.256	11086.578	33335.577	3674.734	298990.457	42457.099	99027.015	5057.380	26559.996	26266.127	308834.288	103222.154	417151.602
9731	f0528	spot2	106164.158	11138.004	97125.827	12575.726	9245.389	8886.157	208798.249	257405.164	277019.536	59537.591	6665.103	17757.256	786188.684	64800.343	134692.906	23213.119	309102.143	17443.025	59381.132	16786.611	22047.891	7375.979	26915.547	11166.439	755824.653	37508.814	702987.481	76072.491	27304.802	10642.068	35037.460	13595.957	194630.629	21418.291	58111.472	13205.978	38993.921	4122.857	572146.871	63447.717	126223.512	4852.405	27180.923	22605.515	372934.812	126967.090	475560.850
12611	f0529	spot2	80190.468	10810.612	132815.094	13432.666	40675.439	4537.876	290308.315	27328.736	276814.923	6006.031	5597.367	16844.397	533298.584	57923.243	117652.958	20827.328	256198.629	25567.049	49273.800	16080.909	14097.965	5974.695	17600.975	9083.872	539319.659	41669.224	601890.826	74284.019	25111.550	10192.463	27833.206	13288.344	202724.859	24995.809	53253.021	13825.874	43224.428	3033.044	566483.938	69639.467	135873.732	5774.927	21421.712	26711.379	582377.830	32993.744	459470.137
15491	f0530	spot2	84596.340	11488.221	98888.207	13685.976	31285.507	11521.919	220196.686	246455.848	219309.332	33057.012	5950.433	19613.753	617323.173	58609.749	158378.385	26689.030	223603.732	25993.945	58508.056	18623.382	23046.316	9656.715	26643.018	10717.851	585143.608	40051.803	663026.282	75218.272	32218.272	10459.287	38349.149	13050.683	196003.422	23045.480	55241.952	13384.391	43229.492	4425.597	461762.671	65109.423	129891.034	5742.732	21875.206	26169.860	652093.195	35985.590	419045.553
18371	f0531	spot2	67438.057	8697.319	145006.435	14338.004	34483.578	4423.979	284555.719	22964.177	254438.900	5028.801	4695.579	12255.209	480207.438	50693.277	79830.072	16949.801	146040.645	63839.411	54595.119	17562.788	18008.171	6668.043	18217.920	8785.001	444795.074	36609.549	489809.288	67889.228	22581.173	7987.863	22553.198	10310.506	96304.345	165967.869	42445.576	10801.821	37253.410	3860.854	276947.197	37519.062	122298.485	6316.134	22775.967	16719.316	329151.402	102670.213	333855.238
21251	f0532	spot2	54226.381	8160.976	177465.901	15226.981	28021.011	4076.991	365223.183	30916.837	247611.726	5801.120	6109.798	19207.375	344639.905	38892.102	145921.683	24966.887	162205.609	17167.525	61924.594	22145.642	15903.191	8331.428	22637.491	13137.026	420297.250	34553.558	702337.799	86526.651	13978.864	8803.577	34760.863	12637.583	91885.740	144417.412	41328.002	9831.138	33399.172	3398.893	306438.741	45038.461	105425.889	5707.511	19992.796	19431.389	386378.577	99136.149	287502.966
1132	f0533	spot2	6980.745	5014.723	43153.012	6393.534	4015.065	2542.868	108356.851	169206.056	30585.966	2787.408	4159.715	9744.707	38250.086	7716.521	50658.884	8174.842	28162.978	8897.305	37333.700	9886.091	3656.904	5161.257	15934.735	6501.838	33316.629	1700.620	528655.609	54454.764	1462.591	5260.668	17061.699	6903.293	96089.388	177073.936	46159.457	9676.307	35589.977	3836.071	355332.344	53006.218	121301.277	4162.151	21051.323	17103.644	40173.194	201826.258	382781.202
4011	f0534	spot2	56450.731	7947.100	80609.786	9123.544	19336.099	7486.800	161180.141	214745.633	179762.551	26959.463	5897.313	13299.442	516923.226	42765.704	115577.726	17186.271	187926.272	18092.286	58739.022	17096.758	16709.280	8025.538	22922.712	8314.768	430348.677	29820.887	733515.515	72609.795	18173.926	9923.013	29992.388	9911.687	114599.812	14345.895	40130.451	12731.524	26451.293	2494.196	466841.108	56498.294	84349.178	4247.510	20961.800	19897.862	452169.754	27642.659	415454.689
6891	f0535	spot2	87487.166	9654.296	19586.652	7619.441	8087.194	19621.036	49412.078	396926.486	56953.505	80315.699	4742.725	15495.656	385193.672	548274.870	77926.741	61715.446	225503.609	26674.108	68809.040	15763.869	17706.072	24356.381	26603.347	49983.753	464293.360	96814.082	524096.195	67274.560	18260.855	82242.056	15594.149	40754.164	113423.113	167352.718	47653.925	10143.581	36404.768	3425.777	298346.280	43711.108	115989.661	5216.480	25990.937	22844.810	285582.589	99362.137	401142.329
9771	f0536	spot2	87144.552	9388.877	78650.302	11912.361	29443.250	12288.605	171364.953	218938.020	216208.163	39588.140	4906.077	20171.093	505072.653	47116.163	64208.663	41982.489	219622.553	26893.912	39058.117	14875.049	26848.874	8009.907	24458.182	8625.198	596277.685	40268.596	612015.875	69465.911	28492.569	9653.361	23735.589	10518.148	180003.515	19908.917	38459.143	9676.680	34610.740	4031.060	503679.675	52166.978	99343.302	4993.192	14849.348	339699.696	489916.117	28601.773	366609.433
12651	f0537	spot2	106033.350	12330.664	104640.450	13455.688	28593.303	9459.071	239873.605	275992.435	300036.440	59722.004	6002.427	18237.277	805954.629	73422.497	146840.970	25969.232	348772.768	18070.176	59923.410	19168.471	27406.289	9120.307	29874.850	10992.726	866606.185	42823.611	691262.114	83723.070	28528.899	12163.715	34657.164	12308.184	121760.565	193094.952	56639.143	12958.482	39231.895	3859.864	412632.887	56601.242	131537.983	6672.963	30711.265	31280.796	608164.830	39552.903	470577.577
15531	f0538	spot2	79592.034	10218.591	108272.811	13904.661	44209.369	3814.057	365710.757	32712.024	252871.255	5444.585	5375.089	17665.796	609158.783	63392.416	153487.765	28184.719	233099.688	24646.828	63092.624	18308.366	22970.416	10116.995	21709.224	9591.967	456766.041	92287.215	491865.003	73730.203	17095.396	64311.856	16496.777	46171.181	164121.901	113398.699	55530.601	13181.847	38278.849	3896.239	454817.257	64422.359	115890.708	5063.213	20815.281	25286.350	495330.613	67981.300	441083.602
18411	f0539	spot2	93584.401	10971.658	124952.685	15390.431	30459.518	12322.967	254850.292	287203.346	217741.752	43853.508	5680.419	22704.456	375445.014	656051.712	112115.262	95782.168	294285.417	25818.462	70864.275	19826.862	16533.064	23913.694	27479.910	80393.803	498742.149	111235.475	474368.327	96210.965	15221.283	62862.134	18927.586	51659.854	125153.693	237095.667	59159.960	13892.061	47711.739	4713.821	352721.957	50922.744	135241.301	5389.112	28373.528	26260.010	429076.461	148809.710	470038.682
2129	f0540	spot2	66519.764	10497.905	111420.801	13995.660	28337.355	9469.767	202183.190	242405.272	193155.732	31688.314	4853.448	14778.930	423279.815	51922.038	119081.261	19234.619	183201.807	25367.461	62269.760	19960.030	21859.473	11863.750	28154.806	11559.156	456725.125	46630.282	563442.261	71233.518	16655.741	12692.576	28313.359	14831.790	192303.310	26982.633	51648.704	13728.022	46617.150	4663.488	518205.661	61827.573	142678.833	6485.758	27541.175	23530.355	683333.632	43151.028	454464.359
11710	f0541	spot2	10118.435	5035.057	9227.565	6210.526	2590.992	5695.051	36534.324	400747.659	9389.823	9520.088	4928.430	15113.144	44656.612	78526.736	67162.512	59741.778	26143.213	6666.505	66449.646	13153.252	3918.619	7696.769	23082.849	54574.773	55233.982	12789.630	510044.038	67432.703	2147.970	21089.176	16041.312	34865.049	110655.723	180777.134	60001.594	13040.337	32304.405	2769.818	404031.366	62545.907	122732.279	4465.975	28153.141	17115.209	338176.307	140517.350	483763.112
4051	f0542	spot2	56729.346	8661.200	78229.521	10657.254	21544.848	9109.194	166972.682	210298.178	165025.760	20711.015	5819.066	13839.950	500154.558	47755.900	99401.125	16150.172	187532.067	17583.016	56046.755	15935.715	18728.487	5818.277	20578.902	8741.708	437602.567	30129.121	705881.002	74947.401	18195.020	8873.290	28621.810	8120.747	193579.452	18860.939	58751.859	9474.918	36373.365	3730.569	366976.121	49559.537	101200.900	4651.386	26367.710	16761.596	310389.983	105387.791	284705.769
6931	f0543	spot2	55103.373	8758.978	107399.882	11396.686	20127.628	8339.133	197244.962	236434.868	147159.313	23396.555	5795.398	19165.587	274577.436	397064.553	97352.363	70891.531	145160.594	22084.366	67527.599	16330.095	11920.036	19171.372	19185.799	61345.107	286727.952	58782.888	538713.217	75196.833	11671.509	64537.441	16366.158	42164.838	175366.557	25534.485	50713.760	8215.759	34931.983	3915.013	346410.228	48971.421	115248.919	3981.011	26472.550	21075.106	340985.860	117807.206	409590.847
9811	f0544	spot2	91431.689	11069.891	93909.455	12228.570	29543.661	11924.922	198729.905	263112.356	222337.260	36039.771	6015.856	16894.909	636587.197	61501.711	142187.519	23179.138	259160.634	25066.393	57542.005	17284.288	25413.577	7714.399	25851.934	10570.282	597172.126	41483.428	717812.844	81175.813	28821.920	9267.802	34177.064	11742.253	117474.789	229949.746	60017.763	8105.827	47965.289	4693.413	405171.135	53137.457	131946.150	4617.715	31048.619	28825.911	388626.768	133015.285	413755.659
12691	f0545	spot2	56181.334	9389.379	100553.664	12617.854	25672.743	10120.691	51102.583	392446.345	170789.286	32809.752	6532.188	21667.053	444298.938	52447.794	143527.297	25293.468	163021.238	24176.283	61143.529	18868.349	19404.852	8132.804	29725.405	10415.946	408545.979	33799.474	679613.808	81484.774	24240.704	10310.179	36696.742	12839.653	149311.389	23131.775	57164.623	9650.593	42325.853	3912.096	528488.477	62536.005	124216.126	5229.363	27789.393	32689.710	517338.211	30813.842	380791.692
15571	f0546	spot2	73630.676	9342.505	119217.236	13574.866	25170.304	11571.532	232187.309	291199.873	176273.249	31227.809	5788.508	23853.242	306763.288	496349.282	113196.817	99330.055	198112.631	23817.502	68935.557	19145.183	12796.072	27026.890	23084.968	76204.066	387562.214	84281.828	494733.147	83459.872	23426.636	12121.876	45065.974	10465.513	174680.083	22122.062	53370.519	12455.495	38718.215	3955.837	412171.225	53366.772	142725.285	5823.252	26762.863	19678.517	521460.680	29683.731	370249.888
18451	f0547	spot2	63833.122	7853.277	159801.851	15491.976	35047.564	4534.111	322860.377	41432.505	237572.417	6614.368	5923.024	16376.366	472867.209	49196.053	148085.972	27541.703	196494.233	17286.449	53595.248	19158.656	18777.503	6836.084	21032.933	10103.906	437808.055	33098.573	602052.263	89172.801	18751.748	7492.149	35246.376	13457.674	107889.920	170660.676	46556.648	10541.062	37372.435	4290.320	297777.330	42470.257	120597.942	5649.827	23249.429	21094.220	353584.715	109549.715	331439.444
21331	f0548	spot2	123699.711	12730.044	142574.198	16688.466	31697.942	10349.466	245669.794	325596.762	278573.382	69874.375	6441.988	20766.194	845542.731	74628.876	166085.863	28695.009	303137.963	17055.921	66666.927	21523.025	24126.513	9282.915	33684.779	13925.694	755398.405	50099.435	749943.733	98722.283	31528.394	10564.908	19758.419	57138.692	160606.743	24166.187	46751.746	8505.960	42974.156	4482.812	483383.307	59845.900	126280.474	6218.756	26400.237	23468.441	583473.652	36063.675	294513.480
121	f0549	spot2	66114.488	8497.185	85088.048	9552.910	15790.629	6671.370	174457.173	237471.665	225216.897	33022.427	5299.011	12582.065	640533.030	50737.856	117933.181	16109.976	216480.205	16784.102	49151.948	12478.717	14254.576	9933.478	25943.145	10026.761	579921.946	23688.586	762372.719	71517.563	12738.900	10719.745	25913.116	9526.964	172096.616	13655.598	52632.665	11975.308	37549.134	3889.330	459459.614	63368.145	103533.289	4350.274	21537.596	15757.621	276971.811	28427.228	375942.739
6971	f0550	spot2	58079.521	9111.541	83888.461	9606.532	22912.075	10325.627	168211.127	209531.627	158232.437	27186.063	5626.131	15645.669	516355.565	48931.581	90265.014	17445.039	110432.246	61248.333	52101.363	15258.019	20186.945	8073.384	23258.015	9602.807	406143.546	33549.802	635943.658	67969.313	22111.658	10095.588	27412.517	10347.823	126922.835	194144.398	55166.820	9464.862	34055.119	4317.798	30367.584	21820.652	112670.212	4960.449	28169.431	18400.251	15920.948	201314.116	432225.920
9851	f0551	spot2	66009.195	10404.049	155984.733	15254.776	56366.914	4600.170	321590.369	30106.365	239022.487	5476.047	5669.255	18440.284	541417.597	54855.278	151870.709	25123.586	215530.601	25733.926	67541.389	16490.435	21556.219	9267.230	20808.628	7938.132	403975.627	79289.715	611032.363	80547.941	13317.394	57301.961	15541.950	44415.916	186602.785	138367.312	61306.683	12637.417	43634.938	4139.372	517007.685	66920.189	125833.963	5878.674	25759.706	27458.519	508563.778	77999.801	457940.898
12731	f0552	spot2	87966.423	9977.335	133554.649	12995.923	40121.857	3761.264	322682.916	28690.500	338137.242	5939.718	3693.632	23062.240	480395.791	762733.773	24341.926	137570.109	343398.873	20500.463	59596.419	10331.193	16288.133	26416.996	13781.155	59189.916	33029.080	199419.733	63853.319	57288.434	20053.722	66430.369	16801.538	44395.429	11672.531	348274.050	69528.781	11669.399	39159.664	3043.661	35884.195	27361.845	114656.818	6244.071	24238.178	22830.610	17589.134	204895.964	431828.020
15611	f0553	spot2	103706.903	11972.552	164521.461	14957.555	44476.684	3942.203	363359.040	31726.628	374208.156	5990.315	5992.608	20294.779	836932.728	70527.787	133245.253	27945.593	328491.944	17211.339	56585.995	20327.455	22800.706	8313.658	20558.879	10349.895	802525.450	40584.132	709605.808	88767.661	26864.279	11548.707	35976.766	12960.122	174828.630	20594.714	52329.178	12555.449	37542.864	3794.490	442865.385	57281.800	117443.153	5015.337	24574.886	25827.918	607120.334	30811.497	358838.776
18491	f0554	spot2	93390.436	10110.908	161349.801	15575.188	40700.918	4555.508	330840.139	25936.382	279418.485	5475.013	6300.687	18483.042	676095.622	60787.448	137082.353	28317.851	296658.243	14716.951	56633.895	18347.398	21689.444	6863.362	19593.888	10699.710	320899.178	498848.825	584197.680	86004.967	24450.869	9283.757	32278.067	12713.839	161448.932	16256.365	48621.480	10180.797	36939.304	3380.832	432478.933	56665.616	123256.565	5119.697	28107.426	19880.277	558195.283	34388.908	341502.763
12510	f0556	spot2	7483.563	3492.588	68201.285	9584.620	2748.485	3061.305	154191.264	216712.731	32177.140	2908.561	5010.229	12197.575	59897.722	8563.699	74302.758	12117.826	23076.390	5460.458	45864.281	10903.086	3493.172	4020.486	20554.409	8331.822	57274.293	3519.529	693942.479	67400.215	1680.795	5077.929	19130.939	7285.430	206418.986	17340.554	45213.524	12015.690	33192.974	3514.657	454185.435	56610.384	120903.885	4703.863	21255.039	16274.924	490962.099	31418.891	381554.056
4131	f0557	spot2	64381.045	7296.606	112027.037	10447.541	36830.989	3436.679	239476.667	25083.916	268025.498	4228.687	4577.078	11953.188	606523.411	49375.557	79228.824	15415.557	229767.345	17132.711	46736.777	12395.283	20141.863	8332.924	14630.854	7155.569	519937.215	32434.769	591516.406	65571.065	18538.121	8361.915	20452.307	7955.401	115485.148	155552.310	53866.219	10595.229	37628.651	3721.008	442867.913	61718.915	88428.166	5017.407	26970.013	20418.325	12670.292	165079.771	378237.390
7011	f0558	spot2	61348.452	9027.705	105214.528	12580.014	39243.405	3153.515	302331.364	27863.045	227613.647	5333.884	5795.139	16498.544	487943.615	52203.135	82598.761	68199.726	157069.692	23957.013	42366.167	14741.452	20981.153	8252.432	14361.545	58836.385	307272.861	100397.197	577703.193	75327.573	25937.178	10343.713	5628.863	54396.014	103881.258	129497.086	35940.613	23977.740	35826.157	4333.164	71384.361	20498.819	64607.275	36747.235	31840.822	21428.754	434064.999	30162.405	452259.330
9891	f0559	spot2	89699.099	9680.110	135102.294	13067.458	28488.139	11574.724	44384.833	388947.662	366104.448	5922.514	6671.659	18289.196	882303.856	74434.370	128939.398	24537.033	353831.033	17673.788	56827.119	18185.651	23115.092	6775.853	30852.688	9782.033	769717.399	45763.605	786416.302	83636.570	26594.122	11411.604	32969.257	13782.483	206640.141	20518.173	58501.080	11144.576	36182.462	3646.381	418205.888	59109.822	119094.512	5152.973	26222.013	57394.470	335240.802	120349.646	438123.653
12771	f0560	spot2	91717.975	12194.232	149461.953	15464.387	31372.537	5034.123	328886.472	45465.150	319735.401	5586.890	6099.369	25207.800	664245.102	64653.406	120839.582	24934.083	179179.266	81309.512	62247.565	18637.716	23775.378	8833.240	21298.288	9967.787	580646.563	42810.020	766110.364	86770.440	35511.517	10434.252	37063.753	13540.906	111894.193	196233.048	56833.324	9466.599	43517.357	3665.644	435614.814	57646.544	126676.387	5815.283	27307.258	23896.915	37553.659	243681.724	370247.951
15651	f0561	spot2	78097.641	8554.597	149495.277	13660.827	32413.736	3824.551	312246.461	28128.602	314658.070	4964.390	4260.877	17823.503	752287.684	60394.377	117690.316	22478.321	261664.118	11731.195	56140.668	15712.122	18087.108	7025.500	18875.572	7245.606	657997.974	30372.593	501043.353	62798.702	21533.125	9251.308	28621.825	8348.332	163546.279	22072.259	47412.515	10033.910	39514.846	3727.631	408243.689	54946.943	121210.366	5405.481	23397.115	27103.291	538995.406	30804.648	303444.178
18531	f0562	spot2	57600.397	7252.632	92395.181	11522.555	20524.056	9636.301	182486.874	240201.509	167828.711	38374.796	2761.786	17001.165	338822.273	557657.452	22489.264	93922.233	216246.982	20100.391	53757.887	12112.574	2988.871	39407.110	11327.503	120506.422	30136.126	176199.894	52116.611	54006.986	2820.319	116608.306	4734.523	53264.511	6566.737	309914.256	51064.401	11585.847	31049.679	3228.238	29285.102	20622.062	118321.368	4882.139	28764.489	23519.672	19102.706	203985.120	371598.346
21411	f0563	spot2	77929.824	8197.843	93275.582	12597.035	18482.275	7507.224	157199.604	218951.630	200964.922	43092.826	5187.280	18507.778	361079.966	617559.785	65059.173	57587.550	230977.027	11549.282	58739.210	15501.415	10629.526	20746.413	16071.231	48072.411	384354.539	67753.201	421716.638	84842.468	11658.540	40750.895	14533.037	40089.009	7876.110	240854.272	51857.672	9664.065	35642.720	2964.262	28680.843	19105.475	102656.278	5734.673	27527.767	19530.074	14653.391	196323.105	355304.638
4171	f0564	spot2	79529.674	8663.006	119950.445	12029.770	33443.747	2826.390	270528.317	24496.035	306890.111	4114.260	4720.417	12628.984	689904.841	47156.430	109112.863	16956.752	261232.096	11593.500	50581.134	14840.073	18411.569	5732.708	16498.377	8843.094	663698.197	30068.437	717651.867	75841.152	23309.758	8692.767	24228.799	10923.011	114457.139	160471.711	41054.871	9863.234	31920.873	3623.527	326547.854	47094.777	102569.163	4804.350	18006.784	15725.955	280288.838	100469.691	352925.391
7051	f0565	spot2	81623.315	9987.082	143462.409	13576.910	41591.057	3260.342	271361.441	26639.503	297880.522	5817.260	6053.299	15533.216	732191.687	95788.480	122098.434	22906.930	248107.664	18198.314	55717.478	16634.782	26534.626	8146.291	19060.748	9222.732	631671.831	43343.014	720057.320	77853.963	32200.960	12824.444	29534.508	15860.394	11519.938	361087.250	52970.302	10897.404	37307.346	3143.864	38147.056	26061.564	121217.100	5869.427	31181.069	22970.066	17635.883	226683.916	453702.486
9931	f0566	spot2	52965.119	6995.106	78193.310	9337.734	18382.272	2500.065	251068.136	24587.471	147978.553	28631.804	4255.727	15746.743	276371.611	392243.781	63381.124	56812.087	166007.760	12921.488	37472.719	10240.134	38701.291	6039.535	11565.453	44958.168	275378.522	208734.298	475307.418	49011.616	16149.666	8670.602	4208.567	51563.374	118613.685	14261.787	41393.826	8241.231	22488.896	2542.884	357030.206	41018.178	98627.737	2619.251	24260.777	23485.154	237787.896	66953.958	332322.760
12811	f0567	spot2	90671.197	9210.637	11511.062	7457.863	11432.855	21333.689	39222.814	366488.291	53790.105	100060.635	5068.770	16113.791	785877.708	66948.882	109057.083	20882.251	275739.429	13797.231	56299.895	16652.558	29327.198	8263.893	27573.598	9567.130	642172.782	33604.814	689372.866	77843.736	23998.973	9759.257	29911.611	10832.569	154084.725	19201.111	48933.517	9996.747	38353.248	4353.952	503047.572	65026.555	116137.911	4877.795	21998.794	26056.972	511858.524	32633.621	344162.692
15691	f0568	spot2	64368.391	7526.969	122949.698	11413.383	34637.473	3764.615	268140.911	23601.081	275356.496	4770.411	4908.438	18708.617	559748.726	51386.341	101711.987	20380.349	224323.095	12305.185	51671.745	15627.419	17236.494	6411.954	16673.355	8804.974	557860.027	29374.882	612265.687	79554.556	21807.341	7754.715	12672.757	37302.244	85427.013	152347.129	51445.420	7542.692	30560.910	3385.233	33936.223	14654.099	103928.616	4039.913	26067.927	20861.704	300958.863	103889.579	315663.047
18571	f0569	spot2	59402.901	8085.444	123249.527	11234.570	19388.293	3525.631	240316.947	23407.526	237857.516	4602.336	5290.456	11551.755	521889.265	46597.275	98177.181	19858.340	202242.697	14682.945	48822.689	15371.014	18243.344	5730.601	15103.395	9274.276	413966.098	26088.013	530520.991	82584.751	22935.020	7828.754	27273.280	10565.803	121370.945	16510.778	37048.731	7468.937	30656.677	3645.589	378050.438	46338.748	93867.078	3365.681	26185.211	18065.457	302530.368	104081.687	268820.024
21451	f0570	spot2	73481.023	9377.711	102818.997	10919.622	20179.716	9438.225	184076.304	252267.673	235791.518	55063.544	4974.349	18933.583	419431.676	673485.333	72091.243	58909.727	244784.449	13540.908	58974.888	14159.110	13166.803	19900.351	22925.988	52287.357	456657.753	96366.942	476910.509	77809.187	12252.799	49263.217	29531.825	9504.803	13407.420	284827.170	47627.298	9290.683	32715.025	3163.016	35586.947	22905.647	120154.119	6650.322	28874.626	20410.503	21756.783	206802.661	315703.071
13310	f0571	spot2	2003.359	1888.701	69820.226	7811.917	2516.360	1153.638	154798.686	15208.998	7976.716	956.077	3601.285	8578.257	14599.570	3061.394	45087.586	7372.494	5697.325	1819.054	33209.923	8305.245	1332.329	1196.848	10010.997	5236.680	14222.277	0.000	473889.242	46369.742	807.541	2423.141	13499.415	5225.202	149872.058	14809.135	41377.693	10174.617	17369.600	25204.978	329257.583	65006.969	95399.296	2712.277	13272.717	9420.462	306570.674	21934.880	261010.892
4211	f0572	spot2	42589.382	4104.594	57975.378	7042.121	16583.059	1919.224	169123.080	23857.279	186933.106	3326.374	2267.480	10942.487	220064.300	302385.587	36503.277	27397.093	146285.551	7092.363	38843.629	7988.509	5573.327	8591.777	7972.181	25300.963	268736.058	39995.701	312826.473	40517.515	8568.848	23083.512	6207.081	19482.414	76525.768	76005.910	26394.389	6595.024	17355.618	2246.763	237910.706	32811.852	78300.802	3268.616	15065.231	28235.882	264785.770	18145.274	221736.399
7091	f0573	spot2	45523.256	6478.763	106985.265	9633.598	25677.631	2943.347	209532.506	20606.420	201565.077	4332.335	5384.456	12846.465	375931.895	39174.253	88930.269	14989.773	141994.924	14175.073	45333.800	12262.887	16051.878	5739.369	10906.504	47048.554	378498.499	26394.641	600984.964	68764.762	17256.316	7134.586	23818.934	11057.052	150956.205	17693.662	32662.500	8657.352	28728.493	3109.552	353859.633	43512.445	93710.549	3305.751	19505.477	13636.230	358493.682	25868.295	270305.296
9971	f0574	spot2	51519.341	7672.463	102926.202	13112.110	33499.673	3225.525	238391.367	23324.169	220720.659	4900.432	4719.550	19211.763	271188.282	384205.989	64717.927	53157.682	166068.851	15061.224	50455.391	12683.796	16982.556	6230.722	15496.391	6032.519	309418.337	63934.760	468795.519	70416.360	10904.648	51857.835	12682.079	35202.462	9107.605	299932.735	44708.575	8696.152	32365.011	2558.101	369439.084	50279.797	108821.708	4144.582	24334.772	20981.473	14206.248	184595.891	294523.568
12851	f0575	spot2	73628.770	7400.031	64206.644	10325.235	22798.668	8556.795	149528.537	179347.517	210565.529	43660.368	5092.711	18330.998	514820.700	42668.325	60861.927	51308.995	227453.731	10668.547	34434.262	12590.656	21559.011	5000.879	21852.984	2956.629	539223.288	28546.594	565110.171	71326.737	23278.302	7981.963	26212.586	10931.299	102026.539	14302.403	30789.261	5894.318	28323.901	3909.499	291249.008	38913.237	81779.709	2599.870	13165.219	248290.980	292763.495	19040.334	159723.205
15731	f0576	spot2	76209.252	8636.772	112520.792	11678.605	20604.336	3213.590	254812.527	22258.795	303516.322	5135.587	4261.614	15313.388	715277.834	58454.182	96100.073	19064.856	243872.479	10130.983	46738.264	14435.389	16842.084	6326.373	15509.200	8369.679	611618.330	29562.426	591762.337	78199.861	23135.953	8821.499	24729.072	9639.655	118351.642	15461.216	35150.801	6370.238	27145.633	3134.843	367378.602	42232.249	103070.545	3317.538	19243.744	19710.435	267007.721	90530.065	201190.782
18611	f0577	spot2	48446.825	6398.890	121990.092	11799.934	15746.002	3109.115	230551.150	20777.230	198645.975	3910.663	4128.184	12197.109	364819.149	38704.508	92743.573	17619.948	154392.422	11233.994	43401.072	15694.581	14534.770	6168.931	14824.244	9409.487	319019.664	24231.994	500717.315	76546.107	17514.273	7495.317	20283.774	12945.364	76333.588	135282.109	35805.160	7192.329	29338.492	3045.111	286172.399	40313.232	99246.176	3983.319	24114.526	19259.431	31188.675	174851.760	248816.417
21491	f0578	spot2	82559.774	9398.545	133611.158	14212.320	33650.306	3528.119	247125.781	24128.814	283924.581	5622.758	5077.381	15849.486	675371.914	60368.093	115213.700	22526.686	258434.964	12422.703	63801.832	15553.666	21947.990	7590.213	17055.827	8389.002	36369.824	469497.955	464714.695	77249.930	17304.908	47826.854	14275.506	38308.205	112147.568	86943.804	35624.276	7484.686	28058.587	3369.674	345443.784	49433.533	95918.340	4246.122	23578.050	18267.433	370772.809	62657.211	253221.613
13710	f0579	spot2	70924.729	8328.612	6622.367	5023.975	3684.991	9855.845	26737.403	312711.386	10884.202	82153.611	2956.169	18033.309	40065.246	982931.795	13779.105	72428.950	254462.203	12305.489	57210.583	7104.746	2650.996	34918.032	10634.558	81648.091	16421.853	174485.338	32172.155	36174.584	1914.582	62523.145	4487.505	36664.495	7888.803	167421.881	51073.712	8601.647	28670.320	2665.344	26710.283	19246.832	84934.701	3793.266	26923.358	12789.056	7626.872	154758.006	301558.476
4251	f0580	spot2	24587.215	2923.817	7787.768	3240.028	2844.113	4222.130	23653.422	192451.038	29618.482	29765.706	2236.286	9055.871	165051.549	220743.199	26545.235	18647.844	80733.753	6007.443	29902.098	5751.551	4883.291	9457.889	13483.465	21779.138	201182.172	36991.490	302217.684	38485.831	5018.442	15375.787	6183.010	16878.729	49587.073	86795.921	22468.867	4243.807	21975.792	2460.467	200049.794	28797.231	68403.682	2507.888	14518.995	11163.603	162969.527	60552.575	153416.924
7131	f0581	spot2	64505.883	7070.045	61438.079	7371.761	22108.777	2699.698	205522.162	29020.462	255462.324	5247.994	4736.554	10579.943	584473.200	44275.409	78373.572	11720.713	176064.459	7716.643	40028.790	12020.379	15170.929	5392.320	15947.095	6043.695	495367.036	24341.069	557323.165	61888.214	25241.225	7199.656	19687.053	8854.454	122030.151	11872.603	28304.422	5929.249	26731.894	3092.095	317131.813	40539.800	93409.502	2808.692	19964.469	15029.298	281677.970	19453.816	215396.068
10011	f0582	spot2	37298.291	5017.281	49680.206	8119.711	19135.574	1543.139	194129.627	18040.939	160236.743	4048.911	3109.452	11193.586	317187.902	31272.153	43744.710	32921.423	122824.589	9871.333	32475.999	9220.777	7007.540	12893.113	12949.859	5322.280	226949.089	195942.623	320454.027	48339.048	14435.110	6137.968	7563.619	29035.673	100319.009	12925.041	32429.269	5444.534	14153.404	1833.447	258601.681	33807.131	48031.080	22038.567	22164.582	15383.726	190215.838	65131.972	165837.939
12891	f0583	spot2	42043.938	4136.526	47625.288	6660.020	9804.878	4489.614	87265.903	141760.287	127880.239	28239.320	3536.420	9420.107	414512.489	33827.785	80619.233	13428.895	161432.509	6245.502	34438.897	8917.932	11915.465	3855.461	16819.719	6416.165	333013.168	20567.399	519722.507	67226.336	15919.079	6788.494	19921.357	11025.049	99373.720	23568.784	36620.831	7182.730	25946.306	3618.052	365541.156	46166.304	78839.246	3188.206	23224.702	17031.467	315925.935	21265.529	204087.964
15771	f0584	spot2	67600.357	6579.454	50328.150	7252.522	14607.756	5726.021	95620.592	158599.677	185473.006	38879.147	3067.685	11034.620	519724.707	45786.243	49574.804	10210.402	212628.451	7552.128	31371.333	10053.205	13910.726	5260.545	17065.187	6212.855	446288.272	24376.835	443869.460	60857.899	18567.969	7286.557	15611.357	7639.659	52776.911	94628.222	35815.594	5874.357	19051.155	2174.680	225158.871	34970.620	73577.165	2437.461	16724.026	16685.294	186302.066	68512.443	174290.214
18651	f0585	spot2	17069.576	2330.021	65684.156	6991.192	9581.100	1345.378	112200.919	10708.879	84726.539	2101.722	2156.330	6682.732	129925.050	12202.362	32729.187	6931.967	56147.881	4085.562	20754.103	6580.415	5723.509	2021.818	8298.137	4386.697	99395.819	7228.017	293094.633	43864.328	6860.188	2282.407	9697.202	5142.961	48069.140	7452.559	17849.216	4550.713	12919.969	1560.411	184113.889	23814.164	47831.887	2579.125	12412.860	9954.157	121600.779	39692.627	93040.348
21531	f0586	spot2	15160.488	2605.109	71155.255	9643.470	7602.654	3583.607	110993.238	135437.334	55761.272	8386.991	3330.307	10158.182	79072.328	9418.134	38293.163	27955.237	43027.356	4824.684	28524.797	8711.999	5831.540	3607.436	16264.705	5757.134	94337.152	8493.168	320612.006	43922.649	6456.555	3247.148	15549.268	6336.336	37122.143	9287.779	18240.361	3544.122	14263.918	1628.727	191651.947	24647.874	43599.101	1456.397	8041.260	157672.470	181853.572	12639.009	89056.046
1416	f0587	spot2	15764.811	1972.102	2973.951	1728.619	4733.012	2417.512	40809.598	66924.615	10815.987	13492.042	1317.883	5675.099	33994.433	125326.727	4323.558	10292.431	44257.245	3336.538	12249.594	2340.821	2835.773	4345.737	5444.377	11729.230	72438.854	11564.695	154944.313	20702.405	1021.005	9680.734	4969.146	1778.917	5973.869	107059.173	23711.886	5945.160	12629.646	1421.273	18053.928	8488.964	41661.160	1690.217	14202.617	6322.778	8496.600	70285.082	179321.833
4291	f0588	spot2	51965.549	4726.292	70228.833	8301.185	19178.928	1666.514	148995.660	19175.786	192316.985	3214.588	3340.981	8006.374	407687.845	30930.874	54632.861	9806.841	138731.270	5598.451	31651.263	7938.244	10492.589	3831.512	10495.872	5583.240	359075.615	15182.496	416078.537	45746.893	20134.059	5047.101	14541.204	6703.902	78523.480	98689.413	27619.597	6101.877	22602.493	3086.755	210006.145	26776.128	67011.577	3106.355	17196.771	17691.095	163437.436	58367.083	162933.448
7171	f0589	spot2	14252.409	1983.310	48484.523	4879.526	8545.439	803.788	104532.112	16641.513	65549.250	1557.988	2426.805	5678.657	104498.931	18159.363	31668.974	5574.614	41539.782	3898.002	19531.097	5816.363	5032.959	2087.947	9023.477	4726.796	97782.044	5518.050	320060.712	38506.465	6425.962	3389.217	7748.263	5692.273	4567.354	104219.820	19224.691	3179.397	14565.892	1003.254	12701.864	7140.843	42324.833	1726.763	13275.354	5749.790	3787.211	64988.754	121502.892
10051	f0590	spot2	16775.220	2337.426	64614.180	7642.479	9391.898	1224.847	149930.921	16102.269	75620.833	1855.853	3217.542	8802.108	136259.169	15687.919	52830.475	10024.275	43797.777	4526.139	26987.443	8341.922	4656.229	2450.651	10289.216	5298.719	116620.434	8390.046	460751.950	55689.266	7932.242	3135.167	15321.741	8979.437	97255.679	9616.351	23658.788	5330.664	18592.626	1785.049	262156.287	30751.069	72306.468	1790.128	15311.496	13502.994	254422.641	18778.081	133589.180
12931	f0591	spot2	22103.802	3314.686	60989.328	6840.136	9607.165	1663.386	140863.770	14265.316	100732.008	2398.724	3093.325	8614.248	168399.505	19682.362	47612.777	10199.260	60115.963	5097.119	25022.910	8156.233	7805.478	3589.944	11223.877	5118.503	146786.089	14179.359	418865.635	52095.909	9834.475	4238.735	7554.918	25772.890	40523.581	66336.991	18229.210	3364.497	16069.455	1963.523	135164.917	20138.362	53473.482	2251.137	9722.200	9688.194	12925.744	84052.183	101166.131
15811	f0592	spot2	25379.435	3021.541	4616.055	3624.876	5288.213	2259.588	18407.641	23350.770	97806.671	22325.927	215.323	6441.961	264172.179	35756.594	7385.088	2484.063	93499.441	3339.818	7290.601	2613.783	4109.215	2790.034	2334.686	577.193	252355.063	12807.472	36814.518	5910.160	5151.585	3636.535	1765.933	1482.387	48670.458	5761.928	9485.204	2364.015	11407.695	1599.776	101924.339	13043.685	44100.136	1155.939	8952.602	6985.505	172378.695	11220.232	94516.965
18691	f0593	spot2	17644.802	3194.994	31961.346	5400.996	5041.103	1392.173	122439.459	9541.578	141740.559	3637.048	1389.167	6227.309	216365.863	28232.968	19136.110	16730.071	83603.346	3147.358	13479.236	5625.382	3815.370	3481.728	5700.747	21492.313	160806.998	30501.099	157707.212	29509.978	3401.801	4992.603	4310.690	15949.006	50190.953	10062.501	5713.502	4646.611	9584.569	1147.145	70746.355	8719.165	31169.050	12305.702	7488.578	5236.427	125715.721	10229.530	53736.403
21571	f0594	spot2	13537.280	5719.658	70248.675	7279.278	5088.528	3531.969	125932.247	12276.050	59367.374	6954.528	2328.050	7645.141	142819.949	20058.844	47078.392	8009.688	49745.741	7915.884	25632.042	6822.846	3713.995	7380.846	9172.227	3416.456	47777.183	10974.055	210899.749	34779.938	2716.115	9764.147	5797.435	19115.392	7255.632	93949.648	19637.269	4001.637	10313.569	1057.744	33107.983	11040.865	43962.019	2191.634	12806.687	8928.041	15316.910	56394.939	119741.819
9910	f0595	spot2	56991.380	8084.078	23252.001	4185.966	11004.530	4588.537	59739.701	86681.748	135576.756	23776.515	1860.194	3507.114	481430.266	40240.239	10037.689	1915.198	195517.839	9115.107	17303.235	5500.614	9361.245	4456.484	8376.502	3331.901	440553.403	16813.828	223186.665	20284.786	19466.175	5223.385	3237.918	1420.743	140436.101	14361.750	39986.032	10192.498	30002.658	3184.573	344608.331	46410.993	80315.747	3186.490	17217.602	13638.020	320824.076	20781.667	245122.603
3871	f0596	spot2	86622.671	9094.654	8130.434	5876.905	5619.895	17987.796	22309.404	213820.500	42027.014	77955.509	2792.418	6295.614	462676.271	39271.992	29628.275	20863.123	235767.176	13322.135	26660.341	7357.792	17853.908	5344.562	15551.688	4726.997	583916.454	28524.547	344668.240	25547.646	30274.562	6350.562	13539.129	7403.729	121150.532	16103.512	11773.325	5600.988	23188.255	2940.292	117914.494	18044.884	63461.166	3930.250	4681.081	152076.615	310169.941	20809.187	84924.246
6751	f0597	spot2	86375.491	9011.615	53575.612	8731.794	18045.749	9395.783	91310.782	141754.914	141411.216	41692.890	3009.018	10435.567	309567.194	478921.569	50118.161	7006.227	261471.920	15654.499	36388.022	7900.441	11565.303	14082.766	11277.119	26978.250	380029.005	81316.774	285034.387	30753.221	16378.596	51646.044	12489.054	5056.998	95567.888	141070.754	50247.489	10408.028	29962.987	2993.737	255412.800	39741.471	74601.211	3916.941	21962.323	20739.413	214797.154	79610.228	333613.219
9631	f0598	spot2	106670.586	9873.548	96358.241	11976.515	42491.341	3794.281	189350.025	24353.759	259944.328	6412.165	4024.181	9180.770	594941.384	57413.349	64811.222	11341.299	300709.463	16758.551	42514.217	12304.877	20775.276	6420.381	12527.036	5868.486	694100.589	36380.298	469512.612	43832.069	34483.921	9259.227	8857.513	24304.309	172761.534	18203.209	43966.201	10717.637	28232.536	3726.832	304555.869	37445.849	71207.729	4566.706	16996.000	40287.272	405111.755	23474.450	343694.768
12511	f0599	spot2	90149.187	8994.545	81627.953	13025.622	30860.010	2804.048	219040.957	17155.474	265184.501	4488.776	4014.904	11509.958	621480.896	55780.128	67449.396	12717.352	279628.446	13826.046	51235.002	14744.327	16430.971	5598.686	13927.387	6666.115	585039.426	33502.285	476060.940	52517.898	18914.365	7976.570	16372.322	8112.692	83603.418	134762.354	56663.890	13529.504	21067.103	2834.372	270065.021	48799.955	74296.288	4977.792	25073.755	15675.575	206919.210	61654.809	407430.151
15391	f0600	spot2	87804.222	9333.490	112919.554	13414.993	34204.592	3185.405	217094.838	19907.085	266837.383	4467.799	3540.293	10812.345	560803.757	51250.036	74146.956	13364.964	240601.708	15313.106	48043.277	14573.604	17346.977	6395.630	15237.831	6717.159	533360.059	31217.786	422971.366	47930.336	31183.008	8483.238	21030.609	8493.401	154693.097	16468.027	41322.489	12272.348	29484.644	3140.719	409317.016	55345.598	92909.388	5323.500	21154.067	23602.604	203617.909	80122.808	361194.248
18271	f0601	spot2	74585.316	7268.137	104481.243	12355.401	25370.235	2686.862	197317.721	18240.285	240173.960	4960.052	3345.327	10885.882	276339.435	384938.253	58160.134	12210.603	192376.290	13042.643	39874.459	13711.561	13545.217	4476.379	14432.791	6591.666	371547.532	24973.157	344286.509	52169.938	21534.374	8322.110	13790.668	8498.547	73015.560	128125.578	49449.269	11339.287	23089.490	2662.022	263955.646	44491.680	69931.850	4941.683	20335.446	14949.731	22236.367	105234.539	365392.146
21151	f0602	spot2	114348.281	11661.525	88235.014	13971.928	27983.037	10499.722	135214.319	162487.253	235769.109	46595.712	4583.029	12673.168	599640.208	54406.346	101130.606	15363.375	259543.319	20076.080	58480.392	16885.477	20669.791	7464.883	20521.712	8122.703	620554.717	40919.069	455278.840	54633.462	33284.987	8094.153	26461.105	10953.392	105209.458	173343.905	40522.115	11381.041	35036.369	3674.947	311353.100	46101.340	99055.532	5860.853	25660.136	18324.970	331459.981	98661.806	427082.456
10310	f0603	spot2	62738.531	9321.192	54857.239	7026.424	12407.828	5322.741	94362.772	133966.687	158032.239	24623.967	2867.924	7872.926	339552.275	472524.245	28032.027	23734.782	201604.801	11960.511	36572.818	7500.353	8017.860	12705.146	10850.346	26192.407	352687.492	49111.087	281892.613	37847.963	11414.525	29092.770	6780.499	14829.066	110112.034	145185.472	39463.799	9565.115	31538.394	3521.673	284187.780	45015.437	80790.010	4099.578	25246.012	13649.100	281241.212	84368.251	327727.240
3911	f0604	spot2	78024.362	8337.366	66786.503	7410.837	30654.802	2693.536	134576.069	15069.110	196769.233	4150.582	2634.033	5253.419	520481.056	61540.155	28587.051	5841.179	229685.618	12202.853	31470.058	8001.642	16926.157	5283.042	8698.349	4054.476	468649.976	23979.778	346030.578	26566.855	26005.437	6849.393	8762.202	3066.911	164131.447	19851.572	37256.375	10461.957	28408.748	3043.204	361600.365	49641.300	92279.508	3274.634	23593.270	13467.256	296445.217	19658.403	271282.086
6791	f0605	spot2	70134.294	8317.682	90088.191	10082.280	30002.279	2648.152	182645.857	16561.971	222195.890	3943.765	3036.993	6889.188	531548.925	44583.337	53953.018	9573.611	238178.988	12905.151	36505.595	9569.998	18040.230	5468.072	11487.974	6668.099	513057.569	25417.547	389136.282	27054.505	23468.302	7749.395	12418.748	6038.927	91730.732	140502.901	46549.900	10610.512	29968.500	3191.338	273547.951	42411.289	81735.321	4105.315	19936.006	19385.567	223779.989	73604.244	343132.929
9671	f0606	spot2	92757.519	10555.394	92871.780	11521.585	37314.379	3325.289	200371.309	17058.703	259999.108	5325.781	4170.848	10889.229	591353.646	54488.592	66079.794	12408.853	262192.933	15628.557	39714.129	12272.761	18033.050	5888.109	13234.258	7951.838	640760.977	33853.058	458661.331	46214.388	23893.389	8925.165	7035.211	24070.526	125740.434	178906.495	51686.440	11855.682	34396.836	3593.660	365809.064	54102.711	92630.458	4840.895	23703.700	18006.263	288057.394	95990.041	407000.082
12551	f0607	spot2	87427.829	9999.850	79168.907	10713.175	20718.300	9934.708	153179.325	201922.926	169442.345	41011.581	4056.502	12651.458	330556.281	535446.319	52819.693	40638.490	224524.044	14484.488	46358.738	13117.740	10561.312	17806.676	17583.883	41390.949	375288.521	75964.830	374698.814	54494.800	12520.090	45768.029	10117.398	22994.534	10617.836	277506.696	55416.081	12238.207	28842.417	2568.436	29971.279	22834.291	75798.803	5269.238	23621.954	17767.086	263833.380	83787.545	451056.150
15431	f0608	spot2	101067.616	10696.441	69143.065	11909.471	23611.253	9912.843	150813.370	190814.056	256903.657	51306.389	4020.254	13695.400	775204.662	71669.856	87723.163	15846.499	311012.487	18315.113	49000.535	15059.585	20556.146	8497.242	21832.062	7734.521	731897.921	43008.038	530971.475	56150.112	31682.342	11614.270	19986.406	10327.412	204109.277	25036.856	64699.020	13836.355	43789.627	4273.028	506911.996	76449.734	104375.572	6023.947	24459.604	26493.841	560088.940	33292.884	487373.850
18311	f0609	spot2	112824.958	9851.219	10164.526	7773.579	6614.005	20215.232	37839.271	349436.855	41662.635	113842.006	4294.845	14240.468	436675.307	657164.280	78060.316	63259.322	324195.366	17880.699	60978.820	16000.845	14753.019	19656.364	26493.934	57973.150	470403.758	120520.418	393694.495	76023.472	17337.954	66970.324	14235.052	42127.508	97920.695	183029.004	57015.756	11699.403	39340.390	3454.029	294412.126	44843.157	106400.575	5596.414	28867.796	17863.003	29110.102	181450.398	373001.848
21191	f0610	spot2	78283.659	9589.952	133051.359	15512.411	15021.413	100633.342	164135.390	221009.810	189785.853	41147.911	4927.318	16627.824	323001.986	474147.538	66596.864	45876.320	213306.431	14006.145	58136.180	18164.639	8504.499	14710.025	20007.213	52158.729	508667.079	26911.697	550127.091	63454.324	19311.786	8584.439	26616.512	75124.287	88802.254	148595.322	43327.634	10104.884	32798.303	3323.301	270691.164	41864.222	92905.072	6090.834	21047.878	16319.072	314166.264	90399.051	308544.444
10710	f0611	spot2	92493.192	10873.569	89880.538	9171.948	41288.063	3054.111	166879.646	16699.452	296506.935	4359.775	3650.035	10029.021	711169.528	56323.732	42623.190	9079.943	298504.021	15408.648	39286.657	10925.435	19296.076	6815.291	10698.109	5490.533	598528.711	27107.067	487568.355	51009.211	27588.934	6907.254	15501.623	6164.128	184675.083	19441.216	52060.792	11977.286	20039.270	33614.592	470180.185	66089.745	102880.509	4152.704	25979.187	16316.720	419899.770	24634.909	363258.157
3951	f0612	spot2	91744.862	8586.962	5448.996	4925.814	6176.180	15311.737	20665.252	237847.971	36890.584	89080.779	2351.422	8635.767	189263.623	657980.142	8343.992	33762.080	284858.881	12244.491	31248.660	7922.883	11905.767	19295.614	14551.290	27743.690	508457.085	91987.037	291451.368	39025.879	15683.081	43464.739	10264.993	4174.640	80617.762	136760.909	40711.644	8990.684	24797.034	2885.396	238286.221	36168.890	71966.027	3727.714	13781.506	286073.934	255359.698	78793.116	284179.669
6831	f0613	spot2	92684.553	10611.770	111879.798	11511.967	36767.851	3154.502	211606.750	19556.680	295250.152	5489.701	4469.104	13443.519	731818.100	57241.427	76578.563	13510.545	322179.187	16461.394	52060.876	14312.438	20767.161	6474.964	14929.553	7502.041	641671.980	32999.023	526307.981	54378.815	29854.111	9052.930	16946.588	9348.290	106218.431	177580.932	56699.702	12402.629	40676.120	3741.774	341523.974	49622.736	99117.039	4552.191	30570.016	21062.021	299587.270	102943.850	416821.691
9711	f0614	spot2	115237.698	12692.512	10598.311	7344.643	8072.469	20999.468	37048.095	374029.485	42348.659	115452.644	4738.989	15610.354	526262.529	719957.163	66883.090	61028.790	351128.340	20307.423	64298.603	15166.299	16233.225	24141.834	23924.566	57839.162	548431.658	111389.122	447849.680	69242.344	23329.993	76477.911	13366.286	56748.229	112430.002	202106.384	69301.136	12843.454	42309.985	4216.064	421904.417	59416.714	118019.041	5599.407	27188.812	23552.533	326496.267	113139.614	466203.358
12591	f0615	spot2	107692.752	11841.408	140623.999	16105.088	28616.835	4297.133	297122.421	26662.694	333271.043	5146.108	5477.218	17460.730	847537.742	67575.172	129272.474	24090.875	294473.241	18262.915	57493.971	17945.692	25859.660	9141.685	18414.971	10163.121	736929.243	43918.980	657942.926	74579.466	35679.515	10908.940	27355.909	13609.239	125899.235	232588.479	71813.136	15972.729	47062.149	4686.606	435232.961	67598.983	120136.711	6997.334	31190.084	27120.896	18556.636	222626.644	463802.714
15471	f0616	spot2	93356.077	10087.094	128965.855	13243.022	40895.838	3908.300	264659.819	22860.706	314245.569	5450.954	5078.729	15406.796	629455.513	59488.501	101173.293	18700.588	281369.364	15669.409	47307.296	14914.470	17981.897	7784.203	15739.775	8271.925	699015.676	36118.941	531686.184	58072.258	27603.568	8682.074	12403.395	36522.114	198004.559	21455.615	53786.833	13473.919	41764.032	4350.808	456469.480	65122.194	109018.404	5922.524	22670.537	25254.586	553191.318	30307.868	415233.798
18351	f0617	spot2	89681.243	9931.408	123735.322	14539.108	39325.433	4003.917	278934.431	22884.256	292668.921	5557.656	4769.752	16065.853	702715.669	64161.188	97427.971	22423.254	294410.464	15971.736	53545.104	15615.536	21871.428	6445.293	18213.753	7716.092	439641.439	99595.769	362507.603	68798.896	16632.644	47132.991	12859.871	34653.956	124368.749	97389.992	48726.213	11928.259	38273.022	4194.887	358235.307	51287.389	102259.677	5247.754	24308.752	17839.696	426992.154	61720.503	343856.380
21231	f0618	spot2	122350.848	13332.252	9895.672	7652.735	7322.249	34266.242	39781.203	438222.112	12578.505	116741.399	3348.964	17972.613	21886.272	1039390.556	20581.428	100979.380	345501.192	22999.672	74073.784	13231.523	4057.354	65180.318	16211.014	138055.646	32848.420	263975.887	37399.061	66654.847	3142.838	128689.674	7386.701	56910.067	9133.884	305814.030	54252.997	11441.241	36263.499	3717.698	24883.343	18620.343	112434.496	4537.895	28404.236	18084.240	16389.152	201846.469	357074.330
11110	f0619	spot2	69486.001	9315.997	120581.195	12452.547	26841.327	3132.556	200772.276	24399.986	311189.928	4704.542	5461.136	12528.737	627053.281	50000.008	74780.471	13046.911	243023.738	14205.648	53194.729	14274.017	14516.061	7127.477	15722.651	7520.650	555946.611	22838.298	633495.843	64609.802	15540.491	7601.705	19507.218	9070.723	214346.966	22974.620	51564.141	12630.972	42418.955	4089.691	532015.332	70398.084	122501.423	4354.566	25755.738	17003.348	493917.327	29763.950	396528.596
3991	f0620	spot2	88265.899	9087.678	76813.242	9004.101	23935.484	3092.486	222432.870	23443.871	165988.347	41854.152	3588.550	14854.306	381486.205	575118.821	46682.238	39931.943	259301.019	13691.024	33341.369	10418.707	56627.712	8380.001	10295.102	41863.461	370585.468	344977.699	459331.019	48247.900	30135.791	9562.086	9189.268	25450.351	198915.540	21735.614	42342.222	11247.077	40040.819	4537.029	377402.700	46420.941	103765.623	4258.220	22498.350	18184.604	334789.033	102292.558	365444.814
6871	f0621	spot2	107511.522	11218.360	131770.584	12776.976	44335.574	4203.978	238838.207	24718.840	305280.835	5567.268	5403.771	14585.383	701421.404	63045.385	87634.598	14962.207	313490.365	19899.198	53820.370	15086.909	26050.378	7385.167	16789.705	7997.165	677629.961	38617.142	635421.945	65298.738	37282.593	9846.207	18522.733	10913.858	196760.872	23670.920	56797.009	13536.764	48724.068	4550.784	488831.068	66446.203	115022.836	4587.439	30445.039	24020.868	512806.174	29638.934	397298.125
9751	f0622	spot2	107993.372	11153.997	94947.162	12394.633	26129.657	10854.085	177405.103	212249.479	256617.006	56293.618	5347.552	15210.921	738382.287	79515.937	117567.813	21461.457	315278.675	18986.482	63662.749	16683.012	25104.724	6851.711	21798.767	9955.760	715096.770	38633.930	623220.883	75692.168	32379.736	10101.880	28921.427	11901.142	189329.847	26424.680	63230.917	12619.009	44145.935	3431.979	531025.082	74899.418	115216.049	5372.841	28520.784	29941.477	534338.499	29101.546	431806.016
12631	f0623	spot2	144823.239	14504.334	13791.121	8866.393	5513.310	24630.499	40728.475	450805.700	19676.620	152386.475	3613.364	24078.218	30261.573	1229381.686	25473.208	131089.226	426394.074	23533.804	79680.457	12926.934	3625.910	56906.128	17882.064	148808.247	41037.484	262683.220	66303.657	62952.373	4766.270	149392.334	8026.104	64354.247	21189.213	356505.457	76192.659	12434.038	45496.667	4165.686	77820.911	29215.143	130751.641	7251.559	27569.252	22198.086	20095.000	215557.882	470769.142
15511	f0624	spot2	109694.498	12193.444	137768.612	14017.590	49153.068	4344.270	293837.777	26021.861	333366.296	6349.708	5440.354	18203.134	792706.768	72824.456	123429.554	24083.510	289134.456	18902.762	53120.114	18482.178	22539.650	8248.086	16495.481	9519.165	722977.867	39596.036	611490.261	73138.546	38171.903	9788.788	27750.518	12616.321	182664.845	23699.658	58435.430	12681.998	43170.110	5386.575	503827.807	69797.399	122779.109	6440.606	25692.495	26428.540	565982.999	31960.659	424717.100
18391	f0625	spot2	96835.105	10048.059	137864.606	15453.953	46469.774	4448.156	325850.045	27566.187	333299.252	6923.764	5721.696	15141.576	693136.784	76390.308	124416.748	26541.273	320964.139	17866.256	62903.939	20401.715	24254.874	6441.003	20197.548	10692.943	626914.518	44794.730	562022.839	80659.250	30006.681	9894.578	27103.535	13102.690	100249.558	185817.562	51693.638	11521.949	40171.136	3874.329	276452.449	40880.025	121340.641	6282.582	27693.207	19639.370	322517.325	112581.790	338258.347
21271	f0626	spot2	99924.409	11203.717	174553.917	16362.393	47982.584	4947.927	260822.131	26697.550	326333.611	7197.505	5684.067	15599.260	651557.466	63886.889	129375.920	23432.367	264932.150	18599.994	62247.184	21111.394	22193.901	8761.804	21519.680	11160.782	555194.052	40288.081	621020.389	77210.095	23786.831	9482.951	26690.051	13241.358	165897.328	22050.297	47492.577	11680.587	44423.116	4264.334	474448.189	66106.062	113398.947	5337.084	25641.022	22097.573	646958.310	35784.173	350658.646
1153	f0627	spot2	81874.455	10857.360	73348.214	7702.358	20125.944	8767.896	147808.528	213072.735	222932.472	38767.572	2255.196	12637.510	455332.119	678651.409	45953.753	41872.069	289194.775	16948.102	51006.208	7194.477	11998.438	20637.482	14754.145	30927.831	119412.568	89103.815	36609.878	30152.869	2101.216	59596.759	10173.633	17241.295	10565.804	331560.294	59602.257	12410.025	34468.152	2885.485	365342.185	55985.120	98327.251	5091.455	21579.014	15879.893	23565.502	176527.555	404699.524
4031	f0628	spot2	76792.997	8038.980	107459.809	11722.419	20027.906	3425.977	243154.359	25105.051	330779.155	5702.215	5130.778	13832.322	663186.659	58207.281	87112.700	15154.184	303205.394	15282.529	53449.208	13936.000	20995.331	6960.536	13672.772	8023.412	640774.717	31990.129	674005.360	69789.385	20158.514	8963.189	22642.687	8409.884	183751.949	21348.221	56610.233	11833.762	38130.465	4051.228	576670.405	80225.872	116882.072	4103.513	34663.741	22294.740	514941.030	32358.251	414893.064
6911	f0629	spot2	112191.683	13037.857	133397.262	13006.210	47077.852	3293.484	263232.252	24504.342	345477.311	5305.299	4782.064	15038.890	842612.419	76296.791	111066.510	19825.852	322799.233	22907.722	56459.729	14469.029	29939.201	8487.749	17284.259	6574.401	552807.912	114579.608	460701.337	62459.965	24443.620	82760.415	5043.327	48841.025	176860.625	119328.460	56899.242	11411.940	38597.965	4187.262	427017.199	60571.316	111229.228	4792.706	31469.151	26818.194	485143.246	69196.034	393547.237
9791	f0630	spot2	112693.917	12096.840	91405.468	13752.284	29297.726	15055.852	197403.614	244035.645	268428.827	51817.923	5780.699	18342.118	786512.978	70213.204	125973.481	21689.893	327471.122	19428.192	60383.769	18104.657	26309.272	8009.679	25583.977	11015.895	774586.765	43228.381	729495.837	81902.110	39417.454	10346.528	15495.165	40640.242	219027.752	36402.549	64155.028	11901.016	56268.451	5741.908	431313.381	52393.019	133102.130	5281.571	30887.158	25887.090	435085.801	134546.949	341181.484
12671	f0631	spot2	121185.058	11990.565	100819.832	12048.500	27324.202	12341.521	205016.237	288211.066	209529.854	63034.841	3127.596	25567.547	23320.119	1180089.841	25882.751	108499.462	337776.891	21074.694	61160.777	11184.665	17870.231	28270.127	23048.322	57440.273	33094.329	196017.187	60546.911	48099.954	3522.631	112459.208	7091.957	55573.326	11035.000	346039.987	66218.754	11307.309	44343.251	3653.401	37907.765	23744.069	115709.653	6437.107	28052.857	29256.605	19368.018	206772.776	427857.611
15551	f0632	spot2	109371.397	11623.320	99592.808	11908.226	8172.635	12752.193	191279.397	242096.959	230549.459	55928.389	4431.651	21703.714	503788.400	780726.826	86115.077	64128.177	318323.834	17570.780	62406.952	18180.470	14388.460	22465.441	20124.601	54197.497	565214.557	94352.853	424643.926	68514.252	19393.701	60367.723	16854.839	37879.085	117882.413	236197.284	70568.808	11934.503	47514.205	4675.648	385626.211	61246.603	128059.886	6717.090	29061.247	27154.872	30926.698	237825.638	405386.088
18431	f0633	spot2	85443.307	8349.884	101786.416	13213.880	23845.892	9067.073	192110.246	204621.082	199428.333	44546.542	4743.934	15004.311	355461.010	560832.207	114189.620	22295.688	256606.499	14610.653	56220.660	18845.330	18604.106	6063.781	25876.438	10688.051	497234.346	31435.551	487529.478	71601.191	23598.577	9739.718	32159.673	11364.013	106578.066	176754.142	48806.782	11302.414	43255.229	4272.259	413766.193	55339.751	108826.064	6468.389	24406.308	19439.453	528996.997	30694.473	342228.745
21311	f0634	spot2	107695.137	11874.756	177155.763	17577.884	41976.495	4722.619	336581.322	28695.378	366009.716	6839.912	5693.714	19969.778	716277.232	65623.917	142658.649	28883.650	296818.113	18283.513	65245.657	20138.931	22504.664	8514.051	21304.863	13346.355	694215.874	48287.907	680815.814	82837.546	25848.318	9539.135	30984.382	15094.843	103357.312	185213.005	57247.714	12283.369	40706.926	4384.260	374697.435	60049.814	117113.083	6142.280	31624.480	25981.652	388881.964	119981.454	376820.410
11910	f0635	spot2	59634.995	12305.605	107221.290	10818.195	22161.733	4839.518	221874.764	23661.751	262030.417	9393.538	5250.821	14929.040	526066.643	54624.107	59112.565	44869.967	222295.881	19752.994	38663.451	12427.173	14692.149	14217.100	15256.447	8552.968	507172.270	20655.920	709390.847	71787.767	13093.249	13857.368	22165.900	9530.577	191315.176	19076.029	50556.904	11473.586	33944.317	2860.622	432335.066	69773.431	95274.857	3868.513	15945.818	293305.201	354790.357	25455.735	361954.938
4071	f0636	spot2	104617.619	10079.480	87311.853	9562.524	27206.494	12458.640	175406.782	224867.376	231074.623	45840.081	5797.608	20221.322	454726.640	743036.001	86562.749	68242.040	317502.649	17540.492	57728.487	13253.590	16141.611	23831.792	18050.685	48700.410	505052.038	90801.959	575447.746	85197.329	13759.811	56939.250	15072.864	37875.661	132620.936	204138.409	55656.198	10423.822	36578.495	3834.430	310718.660	53808.031	116479.443	5192.802	28204.198	16897.210	287713.760	105973.082	352598.700
6951	f0637	spot2	95236.146	10878.911	143775.932	13000.031	39821.310	3696.304	235076.738	23647.574	333215.123	5540.998	6305.381	16212.165	792884.674	68447.860	125844.374	23239.039	294771.044	18736.679	62340.248	17518.500	24942.478	7606.063	18561.893	10189.187	653804.376	34666.879	762076.143	74753.167	26103.462	10462.275	25152.389	14225.635	117279.602	210134.235	55939.540	9427.041	40471.470	3634.241	366905.313	55559.216	112108.366	5603.178	27483.187	22349.135	305675.480	105380.933	410603.459
9831	f0638	spot2	66013.549	7328.910	85130.834	8612.710	34176.618	3680.825	182023.888	25338.681	256044.272	5290.107	3665.824	12192.381	526527.317	65754.375	74242.823	14396.680	157050.585	12444.377	35849.823	11140.191	16202.059	4701.430	10939.334	7439.309	467626.242	23942.491	492671.021	56199.463	22683.269	7903.430	18023.428	9251.913	91683.889	165291.892	43721.974	6891.265	30893.822	2788.949	222826.074	36654.399	103144.255	4576.653	25099.102	15499.661	223496.818	92429.528	219643.828
12711	f0639	spot2	112969.028	11430.440	17554.708	10491.326	9232.376	16831.691	49835.322	368300.159	66590.087	117835.251	5530.754	24880.332	275949.876	812286.306	28094.794	107344.839	333059.221	20392.028	45482.931	15528.021	18524.666	23684.980	24354.367	54447.738	661741.065	114825.941	509124.768	97689.096	20734.106	57241.414	18014.018	43857.335	93962.740	177495.188	47690.491	9655.040	39866.427	4068.812	375236.802	51052.364	102464.827	6015.642	15230.257	299274.906	350402.374	102169.135	327104.296
15591	f0640	spot2	107380.937	12275.668	102221.240	13313.111	30026.090	11532.485	191198.534	225483.313	255590.737	51869.723	5688.810	20629.237	807337.729	72868.874	130680.096	26496.987	301144.212	18285.631	67016.515	20482.527	23691.009	9201.460	24606.922	10140.090	765854.607	49599.779	658197.281	80571.762	35864.962	11236.993	34942.606	12466.864	197457.939	23383.994	56354.498	11406.916	45975.313	4249.054	443876.215	57345.248	125146.576	6224.723	26598.841	26694.926	550471.874	33376.200	373775.364
18471	f0641	spot2	76861.832	9239.406	150860.907	14892.679	34342.243	3654.643	300748.144	25310.822	316870.699	6331.627	5543.905	15261.325	637962.866	56933.959	130266.530	26511.119	279799.058	13654.239	50641.517	19044.107	17083.287	6541.081	16905.937	10170.467	589783.730	36301.767	543765.797	83435.517	15926.080	9691.746	30001.869	11548.008	14650.622	258929.186	45308.163	9939.101	39331.790	2886.818	369523.494	52222.105	103169.256	5157.704	22552.264	19924.903	454244.634	27049.813	327027.277
21351	f0642	spot2	106759.530	11770.349	139153.566	16480.242	29270.838	11974.619	224763.590	305849.889	233725.107	56211.489	5905.780	23529.318	444299.836	658086.078	103132.775	77676.477	273867.606	15537.286	70926.592	18646.358	15749.347	22289.558	25381.558	68900.844	457392.562	100266.098	562090.965	105777.882	16602.394	57504.658	19234.401	53107.668	89643.325	189530.786	53417.516	10585.840	45547.146	4317.099	370195.484	55784.730	114530.418	6043.219	29436.532	22130.573	344441.663	111891.365	297180.185
12310	f0643	spot2	117297.382	9594.874	89052.870	11755.422	32569.043	12403.213	258500.661	24646.609	257260.989	47584.824	6700.295	14147.682	808588.224	72007.809	110847.304	16457.767	319199.888	17495.661	65020.928	16861.615	28309.598	8351.424	17146.350	8844.171	728594.656	39234.940	763742.799	73826.435	32981.724	8363.927	25271.418	9103.701	147222.410	154886.226	57269.895	14040.128	43712.980	4131.890	428766.312	62621.442	115163.452	6035.235	23971.125	18533.339	239083.295	125722.323	425033.244
4111	f0644	spot2	94656.958	10829.827	127883.891	10952.469	45695.544	3596.125	235997.635	24871.052	321264.569	4765.065	5660.427	14385.987	779595.665	67919.048	103710.485	18382.034	309419.225	16997.970	58584.056	13775.181	23140.612	7518.035	15488.528	8483.066	686284.040	37848.549	636409.381	72633.292	15401.196	10166.475	4703.385	41254.248	166102.154	172321.229	60017.732	10367.978	48261.245	4868.505	459462.663	63198.333	120532.164	6173.275	30781.664	22185.659	308074.778	117649.144	416873.652
6991	f0645	spot2	100411.256	10957.064	98548.498	11890.676	26942.469	11312.833	177943.121	211885.805	230855.775	49762.962	5639.252	20006.051	499074.930	720217.684	124705.886	22527.116	250673.852	18663.162	57985.903	17801.141	25142.062	7894.831	25096.418	8799.681	634842.541	38472.332	737817.638	76217.499	33992.276	12426.474	28930.435	12147.467	116900.576	169522.718	54159.728	10232.400	38388.674	5701.899	466090.430	65101.171	95746.589	5246.819	26095.631	21424.488	440634.710	28613.377	375787.966
9871	f0646	spot2	103933.142	11690.906	75812.664	9041.044	25397.758	7975.182	154740.875	187389.165	217294.862	41181.599	4747.902	15331.870	817923.649	62561.419	88791.834	14683.184	319482.984	18665.844	47711.243	12011.665	20328.467	6923.600	21130.515	6914.043	620857.059	35227.668	575226.914	61338.494	23355.488	11227.444	21396.973	17255.705	199835.768	23736.029	53814.920	11431.977	43590.676	3757.414	465624.206	63327.245	112114.011	5026.403	24401.652	18969.873	496774.449	30971.329	307302.994
12751	f0647	spot2	96543.643	10181.928	96651.431	10835.175	36052.604	3765.924	276698.510	26456.369	312191.388	6216.995	5441.101	23438.845	402774.256	642751.683	80295.653	76259.358	264615.297	15549.825	64016.293	16191.615	21515.300	7387.471	19717.796	7715.330	431235.913	88632.116	504648.582	80604.852	16555.275	56899.655	18370.795	46819.298	110495.816	210141.919	61622.631	12354.505	42705.127	2478.058	399419.198	57256.052	114437.377	6156.055	27210.152	25635.449	335706.771	117348.547	396556.576
15631	f0648	spot2	102813.009	11432.495	124724.461	13118.642	45804.462	4848.972	257192.630	39437.963	314458.920	9152.461	7219.711	19520.644	867193.208	68555.323	96740.058	22602.665	302451.014	17471.567	50103.416	16355.594	24820.923	7680.557	16826.110	8414.707	614562.739	36763.815	596181.567	76305.584	33862.868	10308.542	24857.414	10613.720	172580.023	19236.996	65277.528	12507.536	41501.217	3882.537	364663.407	68297.716	114018.043	5876.524	33538.116	61421.892	551583.513	30786.384	387547.633
18511	f0649	spot2	86057.158	10023.703	139779.473	13590.420	39455.363	4452.792	266066.967	31304.708	290185.271	6882.098	5292.798	17958.482	637466.903	88772.276	107608.767	23002.529	242415.444	14297.048	56431.497	18060.244	20445.804	6644.327	18267.960	11375.925	518594.113	36134.223	539534.187	85286.663	24778.950	11755.854	26218.805	12352.716	165994.362	29266.060	58548.989	12551.181	39810.643	3614.193	321674.970	52892.675	121566.776	5199.850	31892.870	22182.774	406231.215	120650.259	404269.942
21391	f0650	spot2	94471.108	10939.876	126231.038	17620.875	37960.286	4192.873	302297.602	30304.365	311486.175	7494.183	5742.702	18465.899	669848.501	63197.405	97934.740	74887.646	259689.882	14705.193	50485.366	14998.619	21284.259	9136.838	16343.696	64511.858	392395.085	102182.221	534234.407	92085.373	25283.170	9755.135	15209.764	60708.053	160359.213	18525.840	34371.076	24656.947	42657.014	4558.390	353412.193	47143.888	68121.613	50273.837	30964.292	21202.754	558551.436	32828.981	350316.920
12710	f0651	spot2	60872.070	8984.383	59403.643	7343.433	14968.311	7060.772	141768.198	201613.567	190388.342	28158.200	3448.746	12198.761	351017.195	529205.426	43844.782	33164.139	235900.289	14162.678	40960.436	9330.803	8795.676	18139.115	15595.963	32494.175	388980.272	57831.966	396662.990	48267.874	8822.977	23696.942	9454.811	18276.026	136442.193	146436.021	44470.734	11091.255	37720.931	3985.311	334189.617	53231.899	107650.881	4764.398	21515.674	14473.453	249608.370	102686.757	320664.479
4151	f0652	spot2	90844.017	10521.391	76967.390	8222.811	24017.361	11130.009	162693.092	216136.389	208415.499	42718.054	4881.567	11651.933	744073.346	84616.530	85147.174	14510.012	279383.767	14857.070	49355.011	14477.139	23291.747	7362.904	18448.050	9700.927	629964.671	45456.673	640938.495	69909.226	30256.080	9870.480	14086.029	10027.429	118370.788	150323.062	52451.355	12193.162	32456.705	3862.794	359588.289	52913.844	93096.712	5065.627	30008.757	20911.392	255315.830	91883.403	349833.842
7031	f0653	spot2	91145.810	10434.805	108743.861	10146.794	46795.930	3934.923	214427.926	22273.833	323529.905	5731.351	5118.468	13275.859	1100636.063	102481.319	91652.928	15855.203	273935.602	17414.820	47826.792	13239.079	27055.513	7121.944	15252.981	7433.934	704598.236	55881.111	621967.983	67095.681	57057.654	16132.836	23409.052	9319.255	211382.816	22595.601	40921.217	8331.582	50009.439	4365.492	441281.515	57253.603	121459.429	4917.383	25927.797	20202.587	553023.440	35488.636	310792.459
12791	f0654	spot2	92878.141	10475.753	133580.331	14010.699	41720.955	4048.714	252702.993	25488.077	321494.299	6151.919	5411.676	15798.433	742217.839	64908.318	105833.115	20637.134	280868.714	16540.248	51968.454	15522.150	23304.938	7330.711	17597.275	8578.578	641859.025	35992.467	645306.110	78739.298	33710.460	11077.372	26684.018	10935.664	190887.972	25399.277	64431.447	12008.472	48318.432	5175.574	557595.839	72252.152	132161.280	5878.363	30002.346	28389.633	597298.482	37005.660	384648.477
15671	f0655	spot2	65303.230	7636.851	118800.692	11417.860	37244.593	4312.506	240649.597	30993.346	270160.623	7161.040	4035.121	15640.597	587033.045	101286.022	82294.856	20327.282	204565.456	10961.006	43773.065	14415.832	19239.870	8274.275	15082.845	12004.163	532394.565	31434.880	573398.329	70335.143	21173.246	10450.137	21234.700	12080.454	166664.326	40344.937	52393.194	9585.241	28487.322	39435.261	442545.410	64568.597	119012.454	4793.226	21929.378	22418.694	501576.821	37757.159	248678.090
18551	f0656	spot2	68549.137	7546.628	80562.391	10063.556	28451.652	3711.682	229713.618	20624.673	190478.855	48194.891	3566.869	13632.791	788151.360	69090.172	54857.860	45446.305	215952.487	10151.893	33711.708	12312.334	10462.235	15152.749	15392.754	6956.722	361399.290	386583.587	350418.508	86528.059	33897.860	11956.796	9655.378	30929.511	85168.015	124556.247	27124.343	5929.789	29041.428	3408.231	51715.914	14851.600	90365.580	3929.029	23314.418	43856.718	211249.129	85974.940	261244.300
21431	f0657	spot2	76630.498	11914.333	90965.211	12306.289	26000.950	11064.749	143988.309	191354.365	234363.895	43322.133	4980.964	16409.285	723211.446	64601.995	95097.281	20739.474	253558.796	14587.146	57675.796	17454.239	23765.974	8932.936	20223.717	9666.578	620054.985	40660.877	617230.594	76707.996	23458.975	9947.363	22613.534	11487.434	180261.116	22276.802	54509.332	10493.303	52950.770	4827.322	408845.814	54964.067	131639.436	5762.270	31874.621	25598.542	411343.774	127801.858	278210.472
13110	f0658	spot2	69225.500	7604.447	10034.329	5772.981	5437.295	13284.560	33326.540	348639.257	24068.420	75351.914	3904.363	11969.425	46915.206	871806.328	13854.211	52018.316	211726.600	13144.232	45449.779	9311.252	2691.986	29910.489	12018.964	67750.054	50772.059	158920.800	420680.529	51804.346	12041.921	36068.590	8863.236	19332.947	87329.006	143294.901	36986.324	8465.834	31625.042	3327.045	273087.014	44393.448	96964.491	4245.955	22588.025	14275.200	224794.315	98247.362	290539.936
4191	f0659	spot2	88026.245	8542.237	131069.925	13019.910	35396.965	3426.683	270634.347	26241.320	282791.350	3883.008	5877.011	13280.645	682226.893	53408.098	114332.792	18925.947	271148.840	13060.630	56815.036	16049.987	19537.576	5817.040	11987.103	56924.353	597622.714	29066.331	769519.632	82931.136	33066.682	9457.905	25954.838	12071.311	192612.110	19221.450	48684.784	9416.448	23615.564	38142.433	495630.387	72525.166	117040.952	4240.434	21818.784	19385.931	444113.602	29739.592	279010.795
7071	f0660	spot2	75359.940	9550.361	83533.777	10506.344	19358.959	9817.398	152728.860	221258.510	257472.810	61728.478	5308.498	13366.827	706295.268	55244.212	125494.808	20435.309	241292.598	14670.179	57640.000	13122.753	21350.109	5867.388	25895.663	7323.083	551994.393	124755.886	475670.149	72022.182	20218.413	67761.072	14000.016	49668.834	133174.686	84249.043	39830.721	7601.905	36573.399	3498.154	367583.428	51432.672	106639.550	3814.799	21540.845	17443.543	359064.481	62831.784	293263.889
9951	f0661	spot2	79965.100	8959.003	78061.255	10212.517	21501.469	7987.499	148606.042	216815.322	213602.330	45768.748	5060.624	13365.410	769249.818	59008.600	93746.897	19287.016	274808.541	12732.697	53543.365	14305.774	19147.327	5970.305	23251.311	10119.729	623060.668	32214.582	668100.372	80342.674	22297.660	9121.269	22263.898	12283.405	144960.181	19148.715	43651.094	7195.109	37341.457	2722.510	410654.352	50835.202	104519.785	3485.769	24181.803	19821.794	274092.195	91128.477	247252.617
12831	f0662	spot2	60798.786	7363.506	97127.558	9493.145	26934.750	2942.491	188102.811	19425.622	265668.320	4157.180	4302.391	14413.264	614076.526	48631.653	70298.584	15704.566	203972.233	9906.589	42351.635	13179.260	13852.163	5807.395	12399.189	6746.676	479726.934	23395.803	517844.411	66020.692	20299.516	8668.701	20037.332	8668.373	155583.007	16591.806	45418.628	7782.699	24507.511	33153.541	457501.950	63649.272	105824.307	3825.382	22111.472	20175.921	437592.159	27250.034	283373.643
15711	f0663	spot2	67388.213	8989.173	97804.205	9910.858	17397.976	7986.885	169651.369	214597.014	175202.632	36920.504	4017.688	17661.592	382261.438	585645.103	20423.966	102973.917	223640.025	11012.750	58126.816	14627.256	1528.979	26951.434	8318.290	113442.059	320950.786	263838.652	423395.438	71989.476	12922.835	37051.786	15927.712	41213.194	86966.210	158388.503	47909.360	7198.194	33027.201	3154.405	279655.555	41811.372	98860.139	4411.775	23345.653	21607.505	240225.830	101083.584	252109.424
18591	f0664	spot2	56767.924	5623.308	16222.261	7004.110	4913.967	13271.554	38662.280	262375.746	43940.943	67439.985	3359.799	13201.892	314531.352	426432.250	65516.438	47776.040	174643.033	9404.739	49023.271	13156.932	10214.631	11346.740	20294.079	46896.925	282296.822	64329.958	379217.462	74638.566	13140.842	40421.999	23603.858	7421.902	63066.549	100685.234	45111.356	7208.621	30616.990	2809.212	67155.114	16575.656	79476.760	3347.529	30371.112	20816.073	31830.404	128837.712	180993.689
21471	f0665	spot2	75104.937	10509.028	91954.600	11102.180	23210.029	10163.319	158772.508	215206.598	221914.415	49876.876	4732.155	16798.100	406197.652	631215.841	60058.432	50098.830	241242.786	12637.610	56313.794	16440.415	20681.356	8487.372	23819.032	11788.399	576234.582	34570.904	631249.974	82498.956	23496.652	11678.898	21607.605	11959.680	11704.161	255074.426	52261.874	8655.628	33404.128	2684.249	53903.579	22861.657	80631.437	5035.835	25861.212	17978.423	22761.345	152676.088	341376.392
13510	f0666	spot2	50141.396	6323.512	77169.694	8406.137	19742.225	2073.432	170522.847	17022.065	255312.979	2703.556	3272.944	10319.678	319078.861	420995.524	35073.007	24097.722	190631.020	9026.602	34366.571	7979.279	8725.969	14097.223	8737.328	29477.565	366651.967	50948.238	369252.030	42118.664	10454.155	25729.039	14082.079	4936.899	68465.138	124392.381	48982.437	9775.936	26987.969	3064.406	245373.646	44335.392	86173.131	3525.171	22013.026	10836.492	313135.967	23350.914	278827.577
4231	f0667	spot2	52061.829	5746.986	44067.049	6694.328	13300.704	5053.492	112818.798	129074.754	179854.441	26256.217	3257.631	7663.912	447700.968	35672.173	61056.644	9035.332	183368.265	7236.230	42270.993	9421.410	13228.575	4682.684	15541.438	6640.864	429188.582	20522.307	479796.572	46267.043	13022.095	5897.200	14901.096	7324.728	144824.665	12399.634	36085.594	6849.422	26823.391	3009.952	275440.163	33645.244	85653.182	3164.037	19618.311	10727.357	215559.895	70121.924	161028.881
7111	f0668	spot2	50592.111	5620.866	104002.225	10866.914	39273.981	3487.407	204146.375	20000.563	217213.479	3848.753	4368.367	12106.649	488067.498	41816.855	74664.163	13483.407	153065.979	9094.880	42241.072	12669.736	21652.308	6527.634	15558.808	7008.217	408295.067	22688.424	566862.692	61544.442	22234.931	7362.814	18092.655	9838.709	118189.010	14605.337	26220.801	6179.603	28392.047	2931.020	334369.813	44496.512	83415.337	3523.875	18354.900	14024.540	342120.981	21523.115	233497.523
9991	f0669	spot2	71702.305	7791.147	95917.796	9276.801	31899.463	3384.101	220167.010	34817.824	230122.192	6996.392	2808.529	15803.793	378186.453	608935.775	59564.372	53712.412	251237.181	12936.178	44809.316	7029.415	12677.325	17972.730	10038.154	38668.894	20112.752	189379.363	44557.453	43449.919	1890.574	120761.270	10000.012	27820.678	7081.615	251269.865	38003.751	6438.363	35217.232	2799.537	387929.502	49967.815	97770.793	3238.127	20102.268	16453.357	268313.252	91239.256	227372.523
12871	f0670	spot2	73085.058	8537.025	119962.988	12116.772	32297.671	2760.913	244075.519	23381.903	299319.023	5418.336	3984.137	18896.598	350331.905	563391.689	63162.884	48334.666	218269.499	10476.974	49744.299	13383.202	10764.712	16292.829	12256.489	51946.742	413296.403	95004.337	472132.753	72947.001	13750.294	50314.975	26728.803	9723.918	81850.920	139916.149	41709.321	8793.247	40454.641	3932.399	396263.794	52788.996	110769.001	3915.701	22442.208	20820.577	261563.016	107536.017	240080.501
15751	f0671	spot2	39591.939	4303.420	74983.451	7585.376	18739.870	2038.155	146739.006	13843.377	177027.720	2601.101	2323.240	11045.407	418597.630	33662.870	51233.551	10612.056	121286.559	4946.661	29952.464	8200.486	9322.699	3204.393	9490.346	3885.614	276198.178	12978.998	285368.198	39168.488	17300.809	4599.796	11984.921	4375.943	71285.120	10471.285	28446.216	4142.747	22774.718	2192.845	228995.041	31369.868	62005.752	2087.589	16452.794	12716.037	255897.728	18031.050	160519.177
18631	f0672	spot2	44155.950	4934.296	81243.844	7894.570	21467.673	2381.444	149356.053	14241.843	200508.978	3828.520	2722.344	8354.203	616695.772	85097.604	49374.443	11569.787	147257.312	5821.942	31199.066	9661.672	12863.546	3765.917	11162.537	5918.559	304447.645	18944.893	386307.344	58671.848	27699.024	10400.565	13136.555	8638.106	52715.048	105941.389	26663.103	5313.479	19671.115	2545.330	206193.168	33236.527	59985.886	2437.221	18856.547	14204.801	171426.670	64797.211	184638.851
21511	f0673	spot2	59860.413	7263.446	84950.438	11152.066	14663.354	6251.584	136113.587	196988.666	147379.167	34594.853	3914.427	12959.967	276289.683	416230.061	57515.546	42165.109	167465.457	8342.524	51085.652	12344.224	9055.356	13386.960	18962.785	49327.899	262324.227	64556.162	419610.611	70020.640	11636.845	36124.317	10648.972	37278.981	48444.535	120827.300	31667.795	5008.696	28702.379	3053.209	255060.911	38958.055	77728.894	2888.736	20993.409	14552.319	231215.240	82474.939	174913.969
13910	f0674	spot2	22806.114	3182.348	24706.392	3953.089	4030.252	1833.514	54057.945	81292.832	83578.801	18820.192	1900.873	6124.626	163222.323	208531.874	16751.224	11144.701	93432.338	3506.964	19620.625	3685.651	4382.498	2750.001	9975.896	2722.832	139459.769	18571.976	188549.966	23547.081	3768.058	8561.668	4293.752	9283.555	50547.369	93577.624	33737.087	7307.377	21842.718	2344.241	165633.158	26087.289	54628.059	3135.679	17455.736	10148.070	83058.408	71742.123	214168.511
4271	f0675	spot2	47364.644	4343.256	38492.565	5249.296	10099.176	4324.311	81759.168	126337.293	21714.743	49580.578	2030.589	8551.795	232163.712	344361.694	28521.978	19980.987	150911.157	5949.900	32763.032	5782.284	6612.517	10776.243	10361.853	21241.123	228406.565	48628.066	280399.891	34376.037	8169.472	22857.220	6110.306	15929.514	61427.108	86440.185	30608.187	6252.296	15787.115	2696.590	221088.546	30737.671	64537.182	2395.537	17729.992	12158.477	176197.776	64326.248	156629.067
7151	f0676	spot2	47414.692	5429.020	77040.390	7810.177	24600.383	1995.749	159396.314	16004.596	233521.818	3373.604	3830.795	11551.461	532404.908	43828.038	64321.803	10333.431	166024.997	8415.586	34883.862	9812.946	15304.762	5006.789	12445.456	6175.100	427761.223	23334.761	488576.197	54956.358	23314.699	7212.552	14232.735	9052.399	116462.287	20524.152	35876.093	7672.228	28853.981	2774.017	337836.824	46373.273	86450.834	3236.627	26020.057	18973.232	295795.703	26373.619	253582.576
10031	f0677	spot2	68211.850	6984.088	51395.338	7290.895	5638.242	7842.925	110402.203	139562.616	178889.642	39748.784	3101.702	13108.378	363463.036	513166.631	43351.580	32643.271	197111.566	10180.518	36628.347	8491.395	9464.052	14567.331	13487.934	25351.944	366565.827	69220.512	336260.678	52701.458	15995.243	44003.772	9683.842	27069.794	69059.116	108393.563	38458.217	6594.435	28882.264	3068.736	268735.557	40664.043	89404.766	3451.717	25269.661	15383.060	23424.889	133027.592	203074.490
15791	f0678	spot2	28088.856	3557.258	29507.524	4318.471	10258.390	4700.463	65617.613	98706.023	72864.849	17774.695	1865.736	6671.049	138610.461	215488.908	20413.024	17298.477	86849.690	3948.153	19254.035	4581.240	4787.695	8746.466	8990.791	20492.298	145919.476	31644.543	185923.887	30549.881	5864.938	16415.737	2293.753	20837.039	30669.303	45127.937	18442.499	2386.592	12266.529	569.522	108875.797	14446.123	34338.687	1196.553	9097.169	7593.975	80289.689	27819.074	48835.280
18671	f0679	spot2	32396.353	4107.795	7947.771	5528.020	3666.908	4683.486	21626.336	212037.761	30432.838	50303.923	3242.955	11863.462	24764.828	449386.331	65136.453	12281.616	125173.742	7022.999	32949.740	11543.105	7408.606	4801.871	19472.602	7144.857	293793.129	13100.424	450582.909	65997.276	7748.625	7305.047	16514.643	9102.086	51320.320	71756.108	20683.145	5226.376	15132.592	2214.258	267545.605	34762.180	42591.166	1900.143	10634.810	173344.359	118889.740	29437.913	104462.269
21551	f0680	spot2	56304.004	6392.416	112044.359	12783.720	14582.648	2639.420	185551.420	22252.919	207963.374	4088.343	4245.874	10275.578	450297.589	40236.389	73125.369	13995.822	155091.704	8457.205	43511.497	10145.995	13311.244	4861.489	14858.343	6816.738	376008.182	25642.486	354368.908	62277.767	13733.165	6675.963	8694.816	32015.122	51538.225	91926.728	29022.954	5104.772	22840.892	2836.733	258152.256	39018.642	65190.112	2574.900	18320.448	13626.371	180981.569	65707.688	199306.366
1432	f0681	spot2	69103.278	7294.637	6945.159	5734.201	5071.480	11721.920	23220.261	222107.606	38183.775	56907.096	3056.508	9580.966	320381.110	516830.944	33558.098	24400.630	186896.079	9288.436	31343.325	6104.025	9369.314	15293.630	14489.729	27160.995	336614.805	70938.218	358182.458	48871.214	14177.262	40974.931	8560.811	20834.084	98785.057	136120.672	49476.286	10462.102	31134.774	3686.600	56616.189	15830.117	81606.130	3726.430	27523.594	12917.468	10005.700	125393.519	292365.646
4311	f0682	spot2	56106.667	5634.978	61917.458	7577.212	24081.141	2070.211	151856.477	15716.428	183144.184	2843.917	3168.208	8698.153	424303.309	32514.992	55843.812	9774.596	156388.869	7512.000	32091.173	8015.991	12904.442	4218.515	10690.427	5705.283	322734.606	15655.445	510196.481	52059.877	23573.327	5089.292	13302.635	6803.166	108020.200	14495.148	26226.224	6288.904	27654.335	3063.227	346895.069	31509.118	69637.506	3038.683	17202.426	13450.767	270033.184	19538.180	203992.063
7191	f0683	spot2	43737.273	5793.176	40668.644	5776.601	9362.238	4394.428	81143.008	122447.228	122258.026	23759.989	3784.783	8250.533	416371.648	30705.285	51658.161	8018.506	144069.941	7291.800	31826.996	8438.709	11815.850	4567.561	14589.177	5468.308	321011.562	15264.455	432575.572	47379.958	16708.699	5015.587	11697.523	6538.545	109116.656	14248.381	27495.896	6482.561	22651.368	2305.060	283075.564	36634.236	63744.891	2118.288	20787.909	12661.266	230493.991	18246.736	186068.854
10071	f0684	spot2	46722.373	4930.149	77069.587	8532.940	16427.255	1725.927	160038.760	15807.427	170960.598	2542.030	3978.608	9158.366	363741.523	33294.303	54006.929	11001.628	140668.538	6825.562	33348.082	9288.163	8460.298	3420.796	10851.700	5594.016	335465.272	17620.485	461372.771	57559.437	18082.346	4690.613	14079.588	8807.636	46713.268	86825.916	16565.059	3038.181	18950.062	1715.649	113517.564	17341.332	51290.843	2309.937	9925.276	6053.154	136061.623	48261.713	77095.143
12951	f0685	spot2	58956.044	6405.773	56781.969	7985.861	14916.356	7055.278	92934.353	136803.057	157403.708	35889.462	3940.010	9792.300	446877.882	41593.810	73857.584	12283.261	168393.207	7390.117	33297.415	10443.458	14221.510	4597.923	17311.676	6892.893	364929.002	26273.816	498524.337	62807.874	22795.559	7348.049	17298.026	9229.707	89612.960	18183.092	25855.977	5570.679	22768.699	2811.612	298775.588	34682.680	70789.875	2611.701	14382.655	15013.052	311610.729	22242.304	166457.419
15831	f0686	spot2	24474.904	2552.633	16372.013	3666.837	9915.892	1033.710	60869.304	7559.224	111193.615	1141.364	1186.016	6097.927	125053.843	179947.159	9730.185	6093.266	82942.092	3132.041	10202.553	3977.266	5329.876	2211.742	3526.690	1509.427	135790.474	28400.860	102442.688	15994.458	3843.405	9761.299	2655.974	4822.372	24154.948	46612.670	14384.066	2249.140	10437.272	1398.774	80636.634	12176.287	31937.645	1274.813	8008.875	6300.285	88767.621	36677.727	62119.078
18711	f0687	spot2	17790.895	1692.514	20958.122	3206.613	3042.661	1374.572	41784.998	59597.871	60997.904	13384.060	1161.595	4152.637	130249.838	9793.410	15576.398	3247.897	63751.125	1444.473	15854.276	5058.600	3146.727	1715.175	7825.380	3482.402	112584.407	7235.388	199521.716	28547.032	4760.770	1745.301	4385.589	3719.078	22537.356	2999.354	1958.048	270.220	5553.881	750.910	12136.455	1785.762	20971.548	754.639	1565.077	1138.529	68640.666	4269.508	2523.702
21591	f0688	spot2	26303.986	6995.655	11209.314	7346.726	4846.347	5518.320	31536.206	253979.009	24442.926	21417.379	3903.704	11890.576	151940.023	159325.777	49713.061	35800.808	82985.077	13176.792	45206.346	10525.914	9014.136	28561.947	19086.458	37627.344	94417.192	28079.677	395323.025	64486.805	4554.365	17961.855	19839.485	8089.782	40023.197	68207.213	26493.446	5354.647	15167.032	1869.643	172257.834	23712.600	47135.289	2287.999	14696.197	11596.908	112715.347	40902.804	149936.334
2431	f0689	spot2	75679.512	7603.939	9146.218	3654.139	4211.908	14479.713	22023.532	171853.074	30713.695	70020.438	1499.603	4591.873	49188.714	721160.389	7666.837	23304.082	204126.803	12387.791	23036.434	4930.084	2517.296	29896.796	5850.267	38909.694	76895.640	165292.678	179833.206	24322.848	16661.635	40010.312	4262.923	8911.964	80315.145	116459.401	30051.657	8498.390	25141.971	3350.521	179005.000	27697.335	66671.744	3320.134	13742.068	12249.769	164722.551	55669.220	219849.134
5311	f0690	spot2	66749.751	8040.114	53117.509	9106.122	17377.310	9136.981	102925.887	131127.937	150035.472	29792.606	3164.402	6956.513	510981.041	42456.033	40868.194	6045.008	202191.892	12712.538	35721.619	9034.951	14824.407	5088.423	13202.750	5688.568	440278.791	23468.613	382068.959	28684.149	26550.983	6522.153	13393.933	4977.644	164099.376	16521.703	53960.885	10149.866	30984.782	3670.986	297959.949	42025.296	71048.729	3257.886	24227.195	17543.556	236588.143	80422.616	230815.197
8191	f0691	spot2	131295.866	13365.111	73418.909	12598.515	29939.150	15567.622	136532.287	196185.131	214192.535	57188.656	4472.899	9343.941	869032.600	76059.301	80651.221	14188.236	302713.115	19814.642	53545.142	15192.056	27899.896	8767.297	21620.553	6573.050	757280.139	42174.801	504485.024	34733.174	47372.807	10162.291	23340.664	7033.862	254816.790	28624.483	74479.864	14796.154	42761.751	4953.397	412022.906	64581.983	113567.950	5107.210	29893.987	26829.368	336545.864	127492.176	371925.012
11071	f0692	spot2	88483.609	9551.085	114248.675	12410.698	31919.192	3541.573	221709.639	31812.187	201192.629	5454.415	2662.819	11833.634	413214.525	525691.893	44260.463	37170.637	252257.425	14835.709	50648.515	8469.116	2121.373	34525.206	1146.141	92985.022	24895.091	196120.761	29453.849	37208.168	18699.954	71986.175	8999.867	27767.753	102372.696	198477.840	72146.766	11032.258	34330.499	3390.450	29504.342	17899.547	84359.145	5341.340	28628.108	14904.888	288418.407	95350.236	341953.915
13951	f0693	spot2	91345.179	8488.142	100378.553	12122.780	33463.145	3326.486	200533.261	29390.520	277207.954	7276.890	4109.040	13260.349	662954.355	58285.710	69499.882	13100.007	244961.480	13578.821	49866.917	13476.254	17449.368	6538.885	15064.471	5642.917	587785.449	32202.897	450773.782	52199.580	24011.244	8416.765	15177.187	7170.245	157569.592	17618.046	52091.932	11536.419	31181.286	2924.303	262550.789	43840.675	89332.181	4644.983	23212.281	18234.416	424345.210	24867.833	345613.433
16831	f0694	spot2	111001.669	10947.656	8200.173	8635.076	6802.200	18225.877	34401.363	364660.490	37022.341	105515.537	3652.008	13758.864	395606.717	573466.485	64156.930	44677.201	258224.996	17474.769	57465.759	14095.708	12808.597	20835.714	26212.276	14075.203	434848.357	91860.967	376898.668	62544.308	19231.724	65298.747	24537.504	7949.260	87597.014	142489.432	62808.690	13357.915	30575.156	2843.904	314501.842	54815.929	83428.571	5638.349	23808.484	19935.320	235737.591	75664.975	399731.204
19711	f0695	spot2	71500.957	7574.492	93051.572	11181.322	20659.131	3426.742	162325.170	16210.322	221054.898	3910.961	3670.920	10593.243	487847.474	41573.442	58849.411	9811.995	192085.675	11758.869	38162.013	12707.752	14329.568	5768.224	12705.323	7487.457	364866.526	21262.114	350224.750	45066.226	24771.257	6947.932	17111.037	7738.347	105289.046	14582.818	40220.659	9633.689	23229.538	2247.290	349741.161	51797.383	71556.039	4274.805	17984.461	15651.301	210045.900	54360.959	313559.925
22591	f0696	spot2	124226.168	13229.539	92371.035	17267.467	24602.476	10148.186	160280.437	198429.336	255674.047	45942.832	5120.542	16693.606	642853.727	51988.899	75706.700	49168.000	294587.386	19277.170	47021.245	16111.651	21407.070	8172.221	23718.850	9408.995	673835.917	34570.267	540540.616	67743.328	31359.726	8635.523	30279.849	12863.816	136967.522	17016.579	44116.670	12498.008	37252.350	3853.857	473882.545	55501.979	80238.207	4597.225	17049.575	350884.195	464846.844	28838.376	347912.334
2471	f0697	spot2	80094.112	9465.828	97785.488	8786.476	34128.631	2932.556	190496.340	18086.768	238129.614	4176.643	3159.154	7445.932	578891.596	48704.466	49850.796	9104.558	246611.068	14401.564	39167.138	10225.106	17710.357	6423.526	11874.183	6824.647	497312.758	26719.282	426360.841	35720.110	30908.018	7465.367	14118.961	5624.695	106478.303	12682.799	36979.981	10697.741	21421.125	2683.550	382652.842	50733.652	61536.834	2759.064	26259.408	15499.451	299476.277	16345.366	316702.893
5351	f0698	spot2	62165.689	59248.037	47761.639	6255.937	25889.312	3024.348	92611.556	147419.266	260512.888	4140.470	2891.061	7026.997	570085.700	45183.417	25587.526	18942.481	307646.437	16852.276	32064.577	8744.890	13525.796	19179.146	10767.161	29615.120	598986.451	30054.836	372176.578	29931.817	32218.832	8126.030	12190.306	4667.418	152197.018	14947.942	48781.488	11567.558	30378.375	3646.237	401746.113	52276.146	84142.996	3864.217	25349.998	20823.855	409324.010	23066.807	343497.840
8231	f0699	spot2	96088.027	10080.016	60590.442	8143.923	22529.044	10367.196	144294.673	192424.779	191756.354	41801.015	2953.408	11921.273	391990.684	618920.968	40850.911	33230.654	275816.959	16234.859	39972.093	10907.439	13358.316	18340.634	13737.503	42336.505	440343.796	91724.312	306395.046	36986.017	19008.377	58465.187	9023.320	21640.149	8675.923	309947.251	58810.933	9827.844	28116.212	3109.083	30557.154	21428.373	76826.036	4426.826	21957.944	18256.390	11836.123	161635.319	375905.372
1111	f0700	spot2	101168.394	10028.250	8864.309	7829.924	7621.522	17767.589	29490.971	308512.880	40893.446	93654.846	3993.807	9457.058	712268.728	63397.015	72897.765	13827.340	296952.181	16445.994	46909.625	13220.785	21924.415	6408.232	22423.112	7888.686	617427.585	35496.372	513918.325	50455.223	25120.404	8667.236	20179.719	8056.395	174202.122	21382.887	51713.979	11020.180	34831.711	3054.862	459269.676	68144.706	88161.159	4557.038	23130.601	20955.872	445972.694	26254.355	345377.375
13991	f0701	spot2	129743.193	13720.662	90822.895	12029.406	29811.403	12595.296	190189.664	230674.221	228147.416	57241.226	5060.687	16601.737	835405.499	72341.385	95780.806	16316.195	350865.003	25355.229	53775.603	17455.068	23189.518	8670.501	25747.231	8130.340	712437.572	42472.803	612165.655	59460.495	35712.378	11068.842	12675.555	31310.127	209762.392	33956.852	57701.677	14248.520	40629.162	4344.242	492469.768	68858.123	100053.858	6423.162	25447.276	22355.590	561449.086	35587.762	431030.101
16871	f0702	spot2	70352.895	46704.257	75800.376	12124.074	25649.779	4511.517	154858.719	217771.538	206032.881	51669.489	3533.758	14878.059	392645.566	595995.838	56422.934	38779.935	280053.533	17218.942	48618.315	13234.143	11944.579	17821.377	18732.270	39169.573	443424.562	89360.037	346185.244	57313.545	17771.342	52512.509	12012.143	31157.134	160635.857	24785.242	66674.396	13309.608	31996.237	3288.789	292044.343	44349.949	54262.948	49741.871	22881.603	21596.989	267253.875	86089.570	269048.377
19751	f0703	spot2	111306.489	11006.074	90887.688	12007.069	20315.729	10796.464	171395.498	149363.198	188074.302	56853.178	3180.083	15720.693	417412.291	530954.823	71161.613	53132.829	322088.193	18441.221	60968.354	11085.187	13637.994	23043.727	18553.996	61038.148	25589.277	200216.305	43901.304	47422.592	2938.131	100573.432	6007.374	47154.920	11362.238	206565.480	47879.824	9908.029	29480.585	2459.078	24099.320	16087.134	75738.153	5294.387	26383.489	16823.090	11948.477	159746.386	366788.590
22631	f0704	spot2	108640.911	14201.681	138490.424	16497.098	39617.281	5257.275	288902.626	25988.900	361079.221	6438.991	5822.550	19614.252	754048.834	68614.638	150850.950	24958.341	315269.559	18254.342	54280.180	16191.621	20938.405	9288.021	17949.721	9975.381	728508.720	38797.420	684220.167	80701.422	27644.784	9270.780	14867.157	40739.368	178827.736	21312.953	42791.560	13741.333	46097.065	4861.244	509498.983	60749.855	110216.785	5604.939	22185.157	22936.484	591179.356	32837.348	379706.287
2511	f0705	spot2	98994.521	8753.980	71135.523	7472.931	22422.337	12223.599	126840.639	181233.972	197788.269	45491.909	2132.969	14756.878	56678.337	998663.470	17189.542	70694.173	305346.965	17393.566	49146.627	7450.793	15369.164	21170.269	15462.936	31722.700	69316.637	190882.607	73840.213	48484.246	3306.001	133271.200	4478.345	34330.583	14759.483	248386.964	67289.969	10962.544	29706.448	2762.441	73294.384	25965.323	87091.302	5342.303	32178.857	17902.447	29162.727	163179.921	435361.404
8271	f0706	spot2	101010.300	11013.994	100496.188	10486.697	25883.586	10786.156	205630.613	244630.314	205675.398	48664.700	4347.641	17037.672	456873.635	693680.966	70618.951	71016.799	324782.148	16774.071	69004.661	14499.938	13102.636	22503.520	10057.773	117302.760	454605.169	142137.855	469057.468	70527.677	19620.952	53917.905	11930.450	37751.014	108286.188	166903.903	64768.816	12084.642	32228.796	3590.975	358008.518	53613.186	91845.157	4163.023	27935.391	21457.845	275990.489	92185.926	373047.799
11151	f0707	spot2	96957.925	11437.526	75983.254	10800.439	24628.800	10325.937	149330.699	190318.614	207767.127	50980.148	4063.787	11247.638	740762.913	106212.264	81726.385	16202.476	296434.757	17550.533	48764.838	13209.780	21012.799	7824.364	19006.610	9207.597	625248.160	36084.527	482285.748	45688.981	33741.859	10114.700	12639.143	36561.426	173029.493	19817.974	59529.879	13288.524	36789.551	3993.009	550498.747	76709.230	89037.930	5052.370	25630.473	24846.952	475201.821	28789.993	403423.925
14031	f0708	spot2	108791.142	13105.256	162135.932	16490.466	47907.419	4202.454	342268.480	29126.483	327901.236	6197.415	5728.851	20178.857	827278.183	65870.831	132864.898	25553.237	303925.105	17871.923	61834.958	19424.685	23233.518	8140.014	19390.331	10353.370	733110.633	40429.569	730627.905	76485.719	35046.206	11103.439	16153.103	44270.299	203191.540	25253.324	64177.170	14936.765	26652.716	44676.589	486220.711	75245.995	118794.276	6282.438	26834.191	23761.925	525478.537	30352.377	284642.844
16911	f0709	spot2	94259.004	10272.075	134676.446	14757.206	41402.418	3595.312	257057.534	23457.511	313079.249	6860.151	5553.132	16445.963	637442.380	61683.946	108392.255	18840.152	279891.932	18156.109	53663.275	15931.262	19772.929	7458.546	16093.668	8405.406	614314.336	39962.962	559715.519	71690.074	28223.586	12518.254	22541.672	13687.761	168689.246	22514.140	58927.078	12482.538	37437.498	3543.778	434911.017	66924.082	108286.817	5424.231	25384.697	23129.382	537828.056	30377.193	390246.724
19791	f0710	spot2	110753.177	12037.133	152032.124	16061.885	43396.886	4145.894	302217.825	29499.163	353738.964	6841.132	5353.988	15190.321	769696.533	68490.674	131571.636	20119.450	321366.531	17160.057	57675.171	21070.301	21729.031	7592.169	20810.000	10696.982	669619.641	42700.173	587638.904	70546.794	32516.083	10628.327	27913.281	12767.312	107806.260	184855.135	48291.706	11179.852	38310.336	3667.733	364985.318	54833.093	114675.285	5995.703	25058.353	19511.308	576238.010	32287.069	335620.681
22671	f0711	spot2	77017.182	11424.104	138417.847	14990.726	27996.042	4710.122	277085.700	40018.746	212581.266	36484.268	4459.097	14741.764	557828.554	52144.017	98366.117	17020.935	228991.647	16163.209	54646.930	15887.617	14135.330	8704.902	18618.354	10240.317	569461.335	26573.145	533728.125	67095.615	16168.304	8154.122	18822.872	11662.094	90755.123	137153.788	43779.753	10364.774	33217.172	3579.927	280941.103	40273.336	100888.765	5244.015	26116.975	18528.638	318896.468	90705.188	314609.184
2551	f0712	spot2	62050.507	6988.360	51630.820	7272.706	20172.804	6361.681	25694.194	254182.958	214590.130	33488.263	3319.380	8935.575	557116.544	52409.523	53712.807	8524.615	270272.491	14448.634	32226.261	9797.165	18292.912	5500.622	19431.053	6795.196	550145.055	29340.671	489515.794	54009.636	19672.274	7295.221	12698.510	6911.316	163377.366	17652.180	54225.460	11125.873	34884.383	4117.252	453680.581	63003.200	95157.838	4363.581	24003.403	15740.825	417652.879	24970.086	346846.225
5431	f0713	spot2	112372.396	9702.115	10176.009	7228.385	25644.335	12209.675	185501.419	286778.672	18046.839	112418.114	3169.634	17508.881	253416.686	760057.975	23083.783	94021.975	375534.138	21644.849	50143.144	8955.039	3831.684	41720.850	22700.389	52461.454	80612.620	524995.101	101306.631	62384.395	23429.180	65739.976	6005.908	44024.845	128596.121	175130.186	42918.510	9605.187	35082.214	3895.898	87456.959	20970.256	95147.394	4578.200	24009.407	18538.113	249441.669	89783.307	477037.680
8311	f0714	spot2	139285.478	14754.137	18809.303	7836.598	29159.680	14249.007	229692.327	272308.278	44346.761	113473.589	2980.980	20380.703	329819.756	840484.692	25995.114	108772.442	391162.656	25667.625	47689.957	9880.751	3824.018	39767.385	22202.130	55480.389	117229.164	623690.207	120714.990	54535.858	32415.691	94210.474	6611.093	47997.969	136859.087	189650.849	48769.189	10679.887	41486.331	5139.794	96538.582	26487.397	104442.970	4675.543	33125.492	23785.647	253246.428	99780.396	512091.158
11191	f0715	spot2	118603.308	13556.528	157278.810	15576.680	32911.378	5130.481	300417.458	33186.597	374001.975	7744.507	4756.505	19659.222	870665.728	84592.397	126862.839	26036.625	359493.560	23177.822	61969.339	16859.108	16555.468	25496.177	12660.082	62455.001	556005.457	128794.231	457720.403	73950.975	40023.171	11511.087	27329.316	9034.305	207817.205	25282.623	88640.349	14046.717	49349.254	4953.290	434179.683	60026.259	128490.922	6168.928	36234.687	30683.268	19313.620	211085.693	388855.212
14071	f0716	spot2	120832.671	13767.862	103853.893	13329.176	34457.737	13048.084	211270.658	254734.400	268528.943	55507.733	4529.885	21746.447	513794.474	777151.792	87385.208	67826.615	325094.366	21589.339	59305.499	16247.097	18112.904	26261.937	22182.492	54329.602	611219.505	106529.924	495302.432	67903.681	22287.046	58613.791	17461.479	40343.819	131989.526	199669.985	72054.872	12390.879	41821.419	5130.338	80451.794	26821.306	127340.325	7215.908	28266.214	29076.784	277170.660	120555.165	532102.650
16951	f0717	spot2	92826.859	9669.672	139149.470	15622.956	26413.769	4562.505	273114.726	42475.141	299698.174	8302.503	5539.989	15815.513	681927.089	58874.366	124025.426	22196.101	245876.434	16419.026	53482.519	16272.955	20695.957	7551.065	18997.880	9060.380	624384.595	35441.434	574290.692	74439.568	28741.867	10009.829	28135.465	11967.098	121478.083	14764.512	63800.318	12571.612	35629.338	3383.615	515654.297	74691.689	98240.865	5086.363	30838.095	27420.158	275002.355	90699.922	426515.344
19831	f0718	spot2	106155.757	12368.725	181233.571	14634.007	42756.125	4054.819	364532.180	30383.069	358703.372	7286.594	5594.756	21858.852	455439.912	681836.755	102839.759	69410.095	327822.290	18041.605	77423.860	21538.991	13824.258	19979.340	16563.750	67175.790	502097.766	101176.756	525198.340	91738.348	17456.063	51883.678	16470.254	48739.574	118457.258	207612.270	69312.871	13228.445	41876.134	4261.936	36128.801	18204.591	114095.854	6396.354	35621.504	20757.442	616808.343	36458.698	479040.419
22711	f0719	spot2	75143.919	11581.044	105914.264	15635.838	16723.962	8252.081	204789.450	276585.443	216591.975	38553.679	5345.022	21932.023	359678.071	547948.203	150366.314	25073.813	220672.356	17473.467	66518.903	20480.961	14332.886	10558.179	30384.180	12077.379	615472.874	28599.545	723872.937	92005.827	14547.677	13132.784	29851.981	14619.220	91929.567	191054.373	51262.742	12385.016	42174.265	4152.093	448784.181	58268.049	110006.714	5813.126	25663.609	22265.248	581390.371	38878.215	349379.840
2591	f0720	spot2	91469.222	9009.518	83229.878	9252.896	21052.851	10093.268	154361.104	239061.168	222104.002	48186.650	4308.506	15164.743	452132.620	713030.241	50095.748	43772.797	304057.640	16500.060	50569.770	13134.504	12816.182	21091.886	16125.893	40091.826	489301.488	90883.660	633858.777	70371.399	24641.507	11807.017	18760.581	8124.289	186721.293	19692.768	52183.266	13547.956	36582.687	3697.593	508305.274	71571.822	100234.971	4210.845	22685.435	16333.048	460137.766	29006.458	363642.791
5471	f0721	spot2	92298.606	9984.600	80488.009	9523.547	25516.762	9715.274	175979.703	261627.899	232930.791	55436.227	5620.180	14623.257	764627.493	65518.133	116702.854	20301.050	361734.989	16852.864	57269.599	15932.233	23459.375	7809.483	23235.228	10579.849	728051.962	31658.756	740650.357	79898.819	22725.040	10312.900	13969.553	31840.951	173042.409	18795.608	55939.785	11957.162	33622.475	3332.386	474458.816	67140.245	105821.512	3905.876	32131.434	23765.586	476105.357	24243.590	365251.778
8351	f0722	spot2	105636.936	11748.719	160258.937	17193.352	45424.735	4713.887	298380.465	44530.252	342871.251	8881.762	5343.516	18798.112	742756.666	117961.812	109025.806	24523.420	338483.781	20345.772	60795.101	18834.435	25303.196	8876.847	17460.387	12128.074	686226.269	42121.960	696579.610	85655.072	33500.747	12196.681	25853.063	12687.105	189298.273	35375.338	58857.156	12095.588	44848.065	4880.706	487228.479	69522.702	111997.663	4682.966	25400.800	25868.891	549498.693	36127.844	382829.878
11231	f0723	spot2	129151.453	16032.011	135182.300	13987.279	76574.094	7995.548	307572.534	29799.812	342708.448	6743.447	5479.050	19944.376	809336.230	72073.472	114040.669	22546.217	382672.338	23969.599	59558.038	18461.404	39217.408	12040.711	18405.805	9790.361	724461.900	42016.999	645426.281	77447.504	38603.374	10940.305	14547.326	38075.796	215666.385	23814.887	67122.856	11405.404	46671.396	4862.850	352863.079	50889.951	120298.805	4374.461	30782.511	27180.204	537781.238	35667.201	413015.256
14111	f0724	spot2	118989.856	13178.725	155019.065	14501.844	29086.032	4680.025	334062.091	34001.876	354214.621	6461.379	4746.100	22465.770	902843.429	85890.852	133775.100	26362.542	346886.641	19627.025	63862.970	17737.486	27059.010	9786.873	19364.058	9279.630	600816.421	115451.884	489227.503	74013.970	20220.632	60025.762	16851.605	39079.128	151521.919	122649.475	70636.227	13005.325	50001.959	4390.179	552488.758	80473.996	121501.485	5132.542	34507.033	29176.993	14394.919	206456.510	401105.971
16991	f0725	spot2	89859.055	9645.377	148829.004	13686.016	62006.411	5830.790	282278.354	26026.054	307374.632	6326.666	4430.366	14292.041	747254.765	65147.058	120515.925	21741.943	299650.490	17897.344	50399.115	14314.601	34155.255	10679.076	18076.947	7165.264	531184.148	103918.592	388386.416	61008.067	18824.681	52494.914	14199.462	36565.312	23006.421	287257.569	68207.027	12887.582	41235.343	3479.246	124662.441	26026.821	115109.453	6475.117	29248.253	19805.275	68921.566	175968.942	428980.627
19871	f0726	spot2	104048.756	10121.336	95820.465	12978.894	27941.165	12659.354	192285.923	237294.571	225013.114	54651.210	4365.004	19376.961	558802.060	103283.842	82295.487	60077.551	288215.331	17753.519	50443.840	17224.856	22576.287	8007.824	27618.432	13846.131	632960.360	41981.809	589584.428	79455.671	36441.356	8698.400	30168.760	11718.946	123325.459	16308.396	48052.456	10800.740	30761.138	3618.051	413668.084	59764.688	86561.049	5291.695	16146.280	295539.878	390461.621	24937.270	304574.787
22751	f0727	spot2	72595.087	12803.000	171857.987	19731.976	23929.437	4537.734	299598.326	28295.330	257578.779	9391.076	5317.572	18421.660	645246.870	53633.725	136881.355	25373.719	220970.875	19084.816	67405.223	17894.105	15430.924	11233.360	20232.985	7938.731	376067.045	67023.393	499662.148	78409.209	10459.608	26012.691	15858.762	45578.945	13571.060	287252.017	58792.639	8742.433	34394.699	4511.188	30937.805	22592.094	93478.401	5359.549	29473.801	19991.246	16310.306	228223.425	321400.166
263	f0728	spot2	96398.172	8344.853	68969.515	8277.052	26158.794	10543.769	154874.500	187234.742	218954.685	40440.185	3919.045	13309.939	458568.536	662663.335	60031.149	42500.767	270302.102	17231.271	46414.009	9841.474	15099.978	19418.222	16759.581	37581.296	497883.783	84505.579	460404.416	66121.940	14796.206	55939.939	11720.129	25145.918	97135.427	112296.221	56876.700	12232.039	28997.509	2370.227	338178.422	58717.462	80171.503	4495.409	26302.922	16573.820	200526.406	78360.526	398705.104
5511	f0729	spot2	103112.526	9993.032	123245.065	12178.141	40451.998	4388.271	268267.444	46623.326	320292.404	7443.058	6085.069	14820.892	826225.356	152006.094	117810.193	23891.009	361388.452	17444.556	55975.268	15986.131	24161.155	8640.981	18233.215	12923.044	693680.183	41345.297	712294.206	76214.293	32560.043	14368.035	25583.466	12166.086	188586.338	34768.512	60445.979	10263.446	41556.815	3935.543	471989.925	67442.794	117935.201	5282.177	32341.652	21079.375	429642.048	35334.953	367344.446
8391	f0730	spot2	104960.578	12096.783	87499.445	9857.098	28929.784	3884.264	160212.267	252532.611	223178.615	53424.004	5301.756	15468.909	819980.834	132931.577	106176.852	25811.228	318993.777	18481.730	58443.174	16689.634	23941.115	8422.812	24809.611	12558.017	650530.628	37320.763	666615.254	80498.433	32589.012	11077.243	28720.091	10057.272	192046.506	27604.669	55658.286	9358.805	40437.996	4947.107	485486.089	69780.076	112162.381	4997.629	26005.174	27138.126	461381.845	33221.671	332512.657
11271	f0731	spot2	68134.288	64099.895	111022.270	12845.892	31742.917	4719.144	191431.532	255053.751	238495.515	50790.431	4667.651	21159.036	530960.297	746318.190	86538.397	67437.779	319282.352	18766.137	61377.963	16501.820	17514.784	27766.269	21434.293	54211.682	569812.222	94796.730	509429.277	76137.456	15896.263	47086.135	16690.312	38637.163	140394.858	22150.528	67538.435	10459.261	21389.502	29314.838	438995.485	68646.403	53389.972	44744.159	32395.375	29190.460	279988.802	93835.688	267058.671
14151	f0732	spot2	106051.522	11334.576	147135.992	13793.982	50112.168	4229.326	282628.695	26159.685	322679.254	6005.139	5112.304	19827.251	757750.943	69500.382	117944.464	25763.698	277404.659	18086.243	55697.554	18482.158	23033.031	8115.871	16632.873	8536.186	638142.885	39042.596	606558.452	70963.525	35576.028	12981.439	28784.203	14229.213	186089.929	23597.157	57639.171	11523.858	46584.368	4225.610	467117.294	68426.662	117926.049	6232.317	27562.759	26660.447	478405.377	31214.819	359150.357
17031	f0733	spot2	100853.031	11705.971	151460.929	14866.478	47876.199	4055.155	275336.320	28398.722	341914.605	7444.264	5390.602	18648.509	805652.923	67983.198	117086.945	24408.642	285480.938	18549.850	52269.478	17773.230	23965.234	5959.036	18174.892	6186.024	726473.061	43561.340	585902.135	78052.290	33735.818	10963.872	29928.035	12956.084	171301.668	20441.309	56747.964	11861.377	45603.215	3407.637	464312.714	64303.738	94465.155	6195.270	26812.256	23022.109	542280.922	28700.022	380106.571
19911	f0734	spot2	95553.227	10978.886	153002.238	13285.659	39435.409	3963.554	270466.657	26172.597	299211.815	5458.777	4266.840	15099.976	825478.323	70603.689	129583.273	23613.870	283419.824	14857.828	56174.270	15999.942	22547.432	7933.151	17290.740	8232.875	49134.070	466395.379	438758.839	77013.433	16744.860	51797.549	14586.164	42190.040	103353.231	93750.965	46319.750	9462.334	29208.447	3317.861	352683.194	52443.531	91639.473	4786.542	24537.760	20862.422	397234.905	61225.560	295347.178
22791	f0735	spot2	32111.750	9659.765	94220.417	12532.658	7378.833	6069.206	177254.924	129549.368	89092.128	17758.243	4019.239	15417.219	200808.814	218988.798	55132.582	42139.200	98181.632	14999.035	50183.197	12352.220	5535.943	12276.191	16323.920	48280.509	111672.451	21240.623	411185.334	64681.426	21330.560	31814.767	11042.882	32833.524	55997.896	130550.626	39341.129	7552.433	31235.531	3481.667	257648.878	38491.267	74361.099	3753.853	20542.491	18683.804	231872.530	87897.289	238588.907
267	f0736	spot2	107804.922	10403.757	64489.938	7764.377	28299.181	12715.926	144181.669	177119.454	237912.806	45418.739	4150.932	10019.051	788726.056	75435.129	76651.210	15658.871	311143.671	18368.488	41555.878	11620.146	27129.988	9426.926	20141.842	8859.853	682794.365	36980.902	580619.091	65682.493	28596.496	7718.985	17722.388	10806.112	132830.633	169318.690	59839.543	12976.027	45834.834	4535.224	406740.413	66108.697	117260.973	8408.571	27640.541	20732.742	11368.396	208310.774	394093.606
555	f0737	spot2	89914.000	9802.130	121028.368	11111.712	44623.341	3511.038	256455.248	24686.269	298536.017	4947.543	5498.506	13571.832	725791.026	62960.298	102129.061	19127.533	324291.940	16561.320	57101.423	15404.135	23612.116	6738.505	16483.225	7894.121	620690.109	34587.136	670024.726	72027.678	27345.234	10502.854	23464.910	9594.129	197389.339	17910.974	54208.273	9764.072	47259.329	4100.190	511214.018	70419.202	116989.855	4469.701	29151.722	21234.560	419980.067	28805.423	340414.629
843	f0738	spot2	103357.878	11207.621	82813.078	10026.579	31503.773	12805.673	180712.443	220592.695	220413.285	48110.664	5042.787	16905.409	814168.632	70650.094	102692.497	19456.208	330020.802	19415.349	47371.754	15163.530	27302.098	7291.296	21827.449	9565.418	635488.662	35729.406	656120.564	76523.101	37307.958	8205.801	24620.125	11601.197	210315.679	24075.446	58149.025	9941.064	39257.572	6346.839	359421.695	71389.053	115877.008	5129.606	21637.261	22540.592	546098.827	30611.612	361579.756
1131	f0739	spot2	103043.189	11620.566	155481.273	15995.409	47204.343	4376.610	310387.828	30105.159	343477.396	5656.896	6387.957	20005.113	913272.118	76439.169	124895.980	25479.351	329562.647	18790.348	58152.127	18267.743	26353.885	8983.449	20204.907	9182.374	566111.597	87436.499	730047.050	88052.867	28172.064	12013.873	32680.110	16818.277	187770.845	23297.885	62863.915	11671.163	44251.206	4768.283	541159.368	75117.410	132181.175	6229.960	28879.347	27583.670	517473.850	32798.873	394656.684
1419	f0740	spot2	63829.050	48284.445	97037.617	10765.429	8537.862	4412.266	179057.143	230696.547	206618.398	45194.667	4052.491	20360.923	416277.212	600128.120	79485.899	61446.023	245873.767	15385.972	55486.060	16221.166	13783.512	20363.642	20118.068	46180.716	424972.958	79662.690	397982.421	63756.438	18105.895	56332.562	16940.344	35261.840	151059.550	23469.939	58091.940	10875.120	37369.983	4017.159	344479.592	54591.291	60642.629	44872.361	25630.468	24315.289	17057.243	169185.007	249770.757
1707	f0741	spot2	121069.207	10639.451	93309.714	11998.704	38002.109	14763.397	162359.506	215272.578	228464.992	61797.396	4537.300	16296.632	838087.684	99137.651	105346.511	19682.577	310341.432	18452.965	52569.861	16220.840	32957.981	8929.420	23375.603	9166.826	615590.818	39670.065	524627.567	69178.044	34593.506	13090.381	24641.290	12448.737	158130.749	29269.655	57946.022	12306.646	39522.128	4075.461	390258.674	63835.737	125378.737	5404.085	32774.180	21463.555	569584.973	32786.454	369564.632
1995	f0742	spot2	78640.875	9160.559	87954.867	10894.372	21341.195	8316.114	162296.571	220241.304	62043.550	89870.549	4893.814	18535.141	387705.820	554002.991	70127.565	55260.698	267763.437	15205.802	57099.611	14937.865	12242.526	18863.213	20299.641	60110.120	434979.143	78758.774	450151.523	98558.821	9682.164	33092.016	14648.142	38294.299	12638.393	300560.095	61395.535	10877.076	39436.413	3290.471	31029.710	20418.066	107885.066	6109.428	31395.570	21083.152	14740.636	198222.671	386182.954
2283	f0743	spot2	76739.265	8266.174	18851.162	8693.373	6347.652	8400.920	41474.907	302226.665	55592.569	69432.912	3744.112	10473.508	528984.032	45344.529	91226.994	17269.991	183694.423	10391.882	55178.085	12011.907	13449.590	7315.703	25455.362	8115.507	442343.629	27996.303	395507.143	52203.056	10939.926	26815.775	12243.611	32523.188	84538.166	63500.790	36386.777	7419.310	25454.538	3792.501	263916.830	38657.610	69300.065	4073.707	21084.492	17033.254	282194.017	49276.031	216348.413
271	f0744	spot2	79273.305	7101.127	133341.628	11718.571	19751.486	3643.613	268796.069	26811.075	305820.205	3177.816	3867.826	14661.870	385585.244	643148.350	65694.891	53408.454	255101.807	12039.235	54284.981	11483.260	14140.784	18424.449	12295.151	44189.699	394713.737	86774.800	476618.265	64958.205	14661.304	52498.961	19344.942	7355.949	115060.161	166325.498	56225.346	12230.604	34073.956	3851.134	436367.202	64156.365	100409.250	4711.508	26931.252	16925.990	281130.216	100908.455	382393.530
559	f0745	spot2	82488.765	10040.670	63945.035	8178.956	23368.221	11286.221	134518.571	197603.579	191938.959	44010.347	4357.353	11427.774	728049.762	61298.259	74324.075	14032.990	299142.933	15511.687	42964.057	13822.504	20037.089	5853.248	18274.802	8466.404	571565.491	35444.090	575396.602	63400.006	27531.544	8579.721	18829.715	8992.210	182221.702	18322.991	47101.362	9625.577	37212.076	3713.589	461899.374	60706.009	131586.062	3947.766	29553.274	20161.054	400663.770	27979.865	331241.489
847	f0746	spot2	81324.065	9823.950	12264.769	6671.477	6770.100	16543.852	42176.904	386691.624	50325.945	91250.902	5352.070	21109.029	463026.857	668260.510	76488.257	66551.353	312773.013	14658.015	58030.554	15030.019	13734.351	19646.991	24150.233	59630.174	467253.231	97409.412	588647.425	101943.561	17240.281	52832.333	15367.472	40503.977	123103.419	209940.946	53344.429	10033.025	41284.650	4765.111	380225.501	56183.625	112258.918	5410.041	29784.610	26931.993	331325.647	117649.581	359081.413
1135	f0747	spot2	83732.297	9624.556	119557.254	12216.567	40311.725	3513.016	275258.286	25505.758	302582.061	6505.425	5552.644	16291.527	741018.256	56737.833	109125.878	23991.338	281198.817	13471.693	50337.411	14597.576	23881.630	7015.897	17576.882	9174.260	625751.013	32854.078	713748.202	80904.139	24063.662	9005.411	28543.589	12727.695	156669.325	17498.997	55434.409	10238.610	38198.146	3776.365	510540.960	65423.462	110566.467	4702.769	30193.784	24885.359	463321.745	31359.108	329166.877
1423	f0748	spot2	76515.441	8851.349	57239.679	7854.308	29811.571	10983.336	126936.638	165262.344	175997.298	39799.505	3813.421	12827.760	610573.763	59943.806	75747.026	14883.541	226779.757	15472.143	41189.353	13317.074	27416.597	7683.216	18971.872	7231.079	507261.132	28498.268	530006.811	62925.023	36477.532	8263.844	17118.271	8422.245	90145.212	146102.896	55253.318	10225.369	32213.139	3384.408	348548.650	52323.768	83235.722	4615.579	24764.743	23380.470	246940.140	85174.930	321453.788
1711	f0749	spot2	69083.678	8700.333	100391.909	12140.404	22953.424	8526.395	163905.067	219376.952	194734.445	41865.299	3853.578	14627.223	642338.137	51692.125	118676.222	20099.265	218234.696	12437.136	55716.725	14782.868	18945.910	7398.583	26738.622	7649.793	551915.070	29195.067	498914.878	61371.072	15871.627	10686.976	29525.113	9750.795	146546.687	18743.373	52664.877	9797.912	41942.074	4234.894	461898.041	63572.972	109318.998	4842.994	26906.554	22139.317	518596.008	30098.091	295267.478
1999	f0750	spot2	101597.429	9595.986	91151.824	9620.941	22942.989	11030.996	154075.402	104817.157	200680.087	57428.425	3267.249	14281.890	889174.766	75488.619	106593.680	20378.514	308632.070	14842.976	60400.973	10671.850	27663.698	8257.322	19127.295	4621.896	62168.625	182590.078	90229.671	52879.247	3833.023	106669.495	5905.098	50483.595	15279.254	281048.265	62269.047	9748.066	36443.994	3271.985	72073.792	25656.614	106564.476	5872.842	33539.291	22758.413	46194.686	174281.061	326633.171
275	f0751	spot2	81053.115	8896.927	57271.247	7071.926	21810.324	11937.679	144348.176	186851.315	172302.667	32503.738	3337.237	10679.271	370762.119	589295.980	41081.950	31772.385	258570.681	14250.779	38517.482	7966.222	16306.530	19261.013	14301.998	31535.206	393404.847	94517.075	371875.100	53378.897	20333.522	59879.193	4213.281	27890.356	103355.835	130935.242	35565.596	7261.178	26801.273	3675.228	228202.998	34619.185	82753.794	3664.484	18885.786	12002.163	188809.648	88675.851	233927.733
563	f0752	spot2	66888.590	7717.261	111536.912	10330.334	29070.112	2911.804	243276.178	23526.371	260277.441	4392.092	3847.825	11845.830	606873.446	48141.213	96126.422	17034.659	230700.238	10478.184	48092.014	11740.485	16188.181	5102.004	16651.219	7586.720	499645.176	25934.464	416723.775	47013.507	25734.538	7333.479	23018.066	8130.317	97636.635	136596.211	39925.064	6910.254	31695.256	3078.172	304404.949	48894.481	83943.385	3589.895	18359.456	14893.690	234772.507	85202.531	270129.189
851	f0753	spot2	69387.243	7740.400	69327.478	7667.052	19018.050	9685.032	158911.179	182240.751	182332.185	35956.070	3993.627	12996.874	421652.253	547646.800	59591.161	44535.181	206325.168	11640.556	40323.765	10469.877	11622.664	14267.851	16422.036	38626.350	381536.087	68963.211	462488.407	63818.186	18409.396	56482.702	17537.444	11837.551	74491.809	129730.220	58118.471	6653.174	26683.545	3168.961	85303.514	27458.296	68580.132	3746.208	25364.230	16276.121	26381.930	108971.920	291537.793
1139	f0754	spot2	83682.804	8667.991	93286.010	10760.176	22115.428	10559.734	173376.332	243597.725	222644.612	49619.515	4205.038	20365.201	422001.657	706216.374	72551.658	64961.196	263588.848	14249.106	57393.506	13760.378	14356.372	21274.319	19089.526	49557.375	462383.066	93674.459	519709.457	81592.241	17244.950	55282.273	30694.133	9416.625	120518.130	23241.916	39032.175	7588.483	29779.775	3398.436	281828.855	41344.377	94711.978	3506.092	28687.602	22448.680	228769.675	83899.909	243843.622
1427	f0755	spot2	52975.476	6552.715	26583.668	6046.371	24755.183	2804.589	87170.388	12143.495	231222.004	4169.710	2660.984	10344.350	591044.385	51819.030	23019.950	7173.229	181900.753	9458.238	19485.604	7410.274	13338.587	5142.021	5613.765	3349.051	434958.684	21732.773	220410.913	30809.925	20197.239	7613.865	9403.914	3430.275	142238.848	16533.057	46294.285	8821.914	32673.189	3273.487	459285.145	59812.659	96938.271	4283.925	24023.401	24143.146	416443.542	24875.437	284596.318
1715	f0756	spot2	71879.012	7556.719	128800.259	12041.875	34799.447	3394.813	245000.886	23606.404	300950.091	4893.907	4861.069	16474.870	689308.067	57075.457	104949.577	19891.866	225018.721	10542.558	52150.657	13856.465	17261.871	5761.969	17866.983	8718.582	575194.357	29072.437	590608.761	78898.790	26784.628	10024.148	24930.488	11412.346	80677.657	159748.610	54931.267	9403.376	41836.810	3711.755	307315.097	46596.052	106365.052	4671.086	30087.435	22532.313	272674.569	97302.735	282111.291
2003	f0757	spot2	75957.621	9596.155	10588.076	6579.412	27840.847	13748.535	133057.416	187824.367	240293.351	49494.982	5106.262	12255.943	557338.590	47005.640	99089.758	19472.522	218862.650	12076.511	56637.835	15109.426	25415.234	8720.790	20962.197	9642.937	647490.885	32316.419	596968.590	87661.668	29249.794	7963.053	27553.898	10725.431	112913.284	14862.095	44039.277	8329.443	32002.078	3246.046	367199.418	50037.169	81839.331	4462.942	24978.060	20786.985	435352.144	27251.917	250503.059
2291	f0758	spot2	55320.528	7531.171	117137.915	12308.109	25336.368	2363.199	122428.008	218162.093	252292.063	4274.286	4254.483	12311.777	457819.627	44051.043	70301.619	16146.796	198170.899	10664.704	50985.968	12977.326	14050.970	5654.091	21019.711	8302.270	442217.995	21919.432	585590.401	74099.184	17698.196	7522.070	22311.789	11643.829	59883.954	99338.638	36797.263	7504.942	21801.127	2824.727	250925.294	40096.779	73861.251	4493.957	18981.268	16153.310	195974.512	69003.786	237314.330
279	f0759	spot2	71231.021	7000.242	59161.074	6835.431	17468.700	10200.855	137307.615	108233.820	146020.160	36944.081	1942.679	11290.780	333362.220	465034.376	46289.973	40328.190	224942.384	11545.636	39674.411	5039.940	11214.371	17777.134	13185.653	32795.746	88118.440	88510.816	35735.734	31795.889	1640.019	88448.554	7483.559	18142.539	9930.485	234885.806	37611.920	8378.139	30389.184	2685.297	278725.532	38257.235	85277.529	3965.443	15908.455	12507.195	8480.432	130098.218	251983.307
567	f0760	spot2	57689.121	6066.773	39095.407	5873.600	13121.314	7677.608	98744.751	146418.366	144941.764	34831.308	2909.025	9369.282	471374.371	74220.142	59418.727	9949.280	234132.306	9920.081	43917.725	8169.525	15514.081	4968.781	17359.400	6904.364	323171.951	68866.611	335292.731	46055.026	8665.799	29302.247	6336.925	19263.784	90173.246	55101.144	27283.824	5407.907	22715.889	2477.365	203780.898	29991.402	68924.319	2535.773	15449.973	11036.885	203857.684	40147.068	163439.918
[truncated: 1,200 more rows]
[truncated: 289 more columns]
