# Supplementary material for: A low-cost open-source SNP genotyping platform for association mapping applications
Source: Genome Biol. 2005 Dec 2;6(12):R105. doi: 10.1186/gb-2005-6-12-r105 (PMC1414086; doi:10.1186/gb-2005-6-12-r105)
Supplement: Additional data file 11 — The first column is the individual name, and the remaining columns hold genotype data (NA, no genotype assigned; 0, minor allele homozygote; 1, heterozygote; 2, major allele homozygote). The column names for the genotype data are constructed from the amplicon within which the site resides, the major allele, the position (in base pairs) of the site in a sequence alignment, and the minor allele. [file gb-2005-6-12-r105-S11.txt]

	individual	es02.G02472A	es02.C02560T	es02.C02719A	es02.T02815G	es02.T02942G	es02.G03327A	es02.C03366T	es02.A03435G	es02.A03536G	es02.T03659A	es02.A03707C	es02.T03766C	es02.C03972T	es02.in04133del	es02.A04220T	es02.G04612A	es03.C04752T	es03.C04984G	es03.G05334T	es03.G05363A	es03.G05471A	es03.T05525A	es03.A05891C	es03.A06023T	es03.T06121G	es03.G06267C	es03.G06361A	es03.G06420A	es03.G06460C	es03.G06562A	es03.A06789C	es03.T06871G	es08.G16540A	es08.A16615C	es08.T16678C	es08.C16807T	es08.A16882G	es08.A16940G	es08.T16953A	es08.in17146del	es08.A17201T	es08.C17291T	es08.A17433G	es08.T17570A	es08.C17606T	es08.A17666C	es08.G17868C	es08.G18166A
1	blank.p1.01	NA	NA	NA	NA	NA	NA	NA	NA	NA	NA	NA	NA	NA	NA	NA	NA	NA	NA	NA	NA	NA	NA	NA	NA	NA	NA	NA	NA	NA	NA	NA	NA	NA	0	NA	NA	NA	NA	NA	NA	NA	NA	NA	NA	NA	NA	NA	NA
2	blank.p1.02	NA	NA	NA	NA	NA	NA	NA	NA	NA	NA	NA	NA	NA	NA	NA	NA	NA	NA	NA	NA	NA	NA	NA	NA	NA	NA	2	NA	NA	NA	NA	NA	NA	0	NA	NA	NA	NA	NA	NA	NA	NA	NA	NA	NA	NA	NA	NA
3	blank.p1.03	NA	NA	NA	NA	NA	NA	2	NA	NA	NA	NA	NA	NA	NA	1	NA	NA	NA	NA	NA	NA	NA	NA	NA	NA	1	2	NA	NA	NA	NA	NA	NA	0	NA	2	NA	NA	NA	2	1	NA	NA	NA	NA	NA	NA	0
4	blank.p1.04	NA	NA	NA	NA	NA	NA	NA	NA	NA	NA	NA	NA	NA	NA	NA	NA	NA	NA	NA	NA	NA	NA	NA	NA	NA	NA	2	NA	NA	NA	NA	NA	NA	0	NA	2	NA	NA	NA	2	NA	NA	NA	NA	NA	NA	NA	NA
5	blank.p2.01	NA	NA	NA	NA	NA	NA	NA	NA	NA	NA	NA	NA	NA	NA	1	NA	NA	NA	NA	NA	NA	NA	NA	NA	NA	NA	NA	NA	NA	NA	NA	NA	NA	0	NA	2	NA	NA	NA	2	NA	NA	1	NA	NA	NA	NA	0
6	blank.p2.02	NA	NA	NA	NA	1	NA	NA	NA	NA	NA	1	NA	NA	NA	1	NA	NA	NA	NA	NA	NA	NA	NA	2	NA	NA	NA	NA	NA	NA	NA	NA	NA	0	NA	2	NA	NA	NA	2	NA	NA	NA	NA	NA	NA	NA	0
7	blank.p2.03	NA	NA	NA	NA	NA	NA	NA	NA	NA	NA	NA	NA	NA	NA	NA	NA	NA	1	NA	NA	NA	NA	NA	2	NA	NA	NA	NA	NA	NA	NA	NA	NA	0	NA	2	NA	NA	1	2	NA	NA	1	NA	NA	NA	NA	NA
8	blank.p2.04	NA	NA	NA	NA	NA	NA	NA	NA	NA	NA	NA	NA	NA	NA	NA	NA	NA	NA	NA	NA	NA	NA	NA	NA	NA	NA	NA	NA	NA	NA	NA	NA	NA	NA	NA	NA	NA	NA	NA	NA	NA	NA	NA	NA	NA	NA	NA	NA
9	blank.p3.01	NA	NA	NA	NA	NA	NA	NA	NA	NA	NA	NA	NA	NA	NA	NA	NA	NA	NA	NA	NA	NA	NA	NA	NA	NA	NA	NA	NA	NA	NA	NA	NA	NA	NA	NA	NA	NA	NA	NA	NA	NA	NA	NA	NA	NA	NA	NA	NA
10	blank.p3.02	NA	NA	NA	NA	NA	NA	NA	NA	NA	NA	NA	NA	NA	NA	NA	NA	NA	NA	NA	NA	NA	NA	NA	NA	NA	NA	NA	NA	NA	NA	NA	NA	NA	NA	NA	NA	NA	NA	NA	NA	NA	NA	NA	NA	NA	NA	NA	NA
11	blank.p3.03	NA	NA	NA	NA	1	NA	2	NA	NA	NA	1	NA	NA	NA	1	NA	NA	NA	NA	NA	NA	NA	NA	2	NA	1	NA	1	NA	2	NA	1	NA	0	NA	NA	NA	NA	NA	2	NA	NA	1	NA	NA	NA	NA	0
12	blank.p3.04	NA	NA	1	NA	NA	NA	2	NA	NA	NA	NA	NA	NA	NA	1	NA	1	NA	NA	NA	NA	2	1	2	NA	1	NA	2	2	2	NA	NA	NA	0	NA	2	NA	NA	NA	2	NA	NA	NA	NA	NA	NA	NA	0
13	blank.p4.01	NA	NA	NA	NA	NA	NA	2	NA	NA	NA	NA	NA	NA	NA	1	NA	NA	NA	NA	NA	NA	NA	NA	2	NA	NA	NA	NA	NA	NA	NA	NA	NA	0	NA	NA	NA	NA	NA	NA	NA	NA	NA	NA	NA	NA	NA	NA
14	blank.p4.02	NA	NA	0	NA	NA	NA	1	NA	NA	NA	NA	NA	NA	NA	NA	NA	NA	1	2	NA	NA	NA	NA	NA	NA	NA	NA	NA	0	NA	NA	NA	NA	0	NA	2	NA	NA	NA	2	NA	NA	NA	NA	NA	NA	NA	0
15	blank.p4.03	1	NA	NA	NA	NA	NA	2	NA	NA	NA	NA	NA	NA	NA	1	NA	NA	1	2	NA	NA	NA	NA	2	NA	2	NA	2	2	2	NA	2	NA	NA	1	2	1	NA	NA	2	NA	NA	1	NA	1	NA	NA	0
16	blank.p4.04	NA	NA	1	NA	NA	NA	2	NA	NA	NA	1	NA	NA	NA	NA	NA	NA	1	NA	NA	NA	NA	NA	NA	NA	NA	NA	NA	2	2	NA	NA	NA	0	NA	NA	NA	NA	1	NA	NA	NA	1	NA	NA	NA	NA	0
17	blank.p5.01	NA	NA	1	NA	NA	NA	2	NA	NA	NA	1	NA	1	NA	1	NA	1	1	NA	NA	NA	NA	NA	2	NA	NA	NA	NA	NA	NA	NA	NA	NA	0	NA	2	NA	NA	NA	2	NA	NA	1	NA	NA	NA	NA	0
18	blank.p5.02	NA	NA	0	NA	NA	NA	NA	NA	NA	NA	NA	NA	NA	NA	1	NA	1	NA	NA	NA	NA	NA	NA	2	NA	2	NA	2	NA	2	NA	2	NA	0	NA	2	NA	NA	NA	2	NA	NA	1	NA	NA	NA	NA	0
19	blank.p5.03	NA	NA	0	NA	1	NA	2	NA	NA	NA	NA	NA	1	NA	1	NA	NA	1	NA	NA	NA	NA	NA	NA	NA	NA	NA	NA	NA	NA	NA	1	NA	0	NA	2	NA	NA	NA	2	NA	NA	NA	NA	NA	NA	NA	0
20	blank.p5.04	NA	NA	NA	NA	NA	NA	NA	NA	NA	NA	NA	NA	NA	NA	1	NA	1	1	NA	NA	1	NA	NA	2	NA	2	NA	NA	NA	NA	NA	NA	NA	0	NA	NA	NA	NA	1	2	NA	NA	1	NA	NA	NA	NA	0
21	blank.p6.01	NA	NA	NA	NA	NA	NA	NA	NA	NA	NA	NA	NA	NA	NA	NA	NA	NA	NA	NA	NA	NA	NA	NA	NA	NA	NA	NA	NA	NA	NA	NA	NA	NA	0	NA	NA	NA	NA	NA	NA	NA	NA	NA	NA	NA	NA	NA	NA
22	blank.p6.02	NA	NA	NA	NA	NA	NA	NA	NA	NA	NA	NA	NA	NA	NA	NA	NA	NA	NA	NA	NA	NA	NA	NA	NA	NA	NA	NA	NA	NA	NA	NA	NA	NA	0	NA	NA	NA	NA	NA	NA	NA	NA	NA	NA	NA	NA	NA	NA
23	blank.p6.03	NA	NA	NA	NA	NA	NA	NA	NA	NA	NA	NA	NA	NA	NA	NA	NA	NA	NA	NA	NA	NA	NA	NA	NA	NA	NA	NA	NA	NA	NA	NA	NA	NA	0	NA	NA	NA	NA	NA	NA	NA	NA	NA	NA	NA	NA	NA	NA
24	blank.p6.04	NA	NA	NA	NA	NA	NA	NA	NA	NA	NA	NA	NA	NA	NA	NA	NA	NA	NA	NA	NA	NA	NA	NA	NA	NA	NA	NA	NA	NA	NA	NA	NA	NA	NA	NA	NA	NA	NA	NA	NA	NA	NA	NA	NA	NA	NA	NA	NA
25	blank.p6.05	NA	NA	0	NA	NA	NA	NA	NA	NA	NA	NA	NA	NA	NA	NA	NA	NA	NA	NA	NA	NA	NA	NA	NA	NA	NA	NA	NA	NA	NA	NA	NA	NA	0	NA	2	NA	NA	NA	NA	NA	NA	NA	NA	NA	NA	NA	NA
26	blank.p6.06	NA	NA	NA	NA	NA	NA	NA	NA	NA	NA	NA	NA	NA	NA	NA	NA	NA	NA	NA	NA	NA	NA	NA	NA	NA	NA	NA	NA	NA	NA	NA	NA	NA	0	NA	2	NA	NA	NA	2	NA	NA	NA	NA	NA	NA	NA	0
27	blank.p6.07	NA	NA	NA	NA	NA	NA	NA	NA	NA	NA	NA	NA	NA	NA	NA	NA	NA	NA	NA	NA	NA	NA	NA	NA	NA	NA	NA	NA	NA	NA	NA	NA	NA	0	NA	2	NA	NA	NA	2	NA	NA	NA	NA	NA	NA	NA	0
28	blank.p6.08	NA	NA	NA	NA	NA	NA	NA	NA	NA	NA	NA	NA	NA	NA	NA	NA	NA	NA	NA	NA	NA	NA	NA	NA	NA	NA	NA	NA	NA	NA	NA	NA	NA	0	NA	2	NA	NA	NA	2	NA	NA	NA	NA	NA	NA	NA	NA
29	blank.p6.09	NA	NA	NA	NA	1	NA	NA	NA	NA	NA	1	NA	NA	NA	1	NA	NA	NA	NA	NA	NA	NA	NA	NA	NA	NA	NA	NA	NA	NA	NA	NA	NA	0	NA	2	NA	NA	NA	2	NA	NA	NA	NA	NA	NA	NA	NA
30	blank.p6.10	NA	NA	NA	NA	NA	NA	NA	NA	NA	NA	NA	NA	NA	NA	NA	NA	NA	NA	NA	NA	1	NA	NA	NA	NA	NA	NA	NA	NA	NA	NA	NA	NA	0	NA	NA	NA	NA	NA	2	NA	NA	NA	NA	NA	NA	NA	NA
31	blank.p6.11	NA	NA	NA	NA	NA	NA	NA	NA	NA	NA	NA	NA	NA	NA	NA	NA	NA	NA	NA	NA	NA	NA	NA	NA	NA	NA	NA	NA	NA	NA	NA	NA	NA	0	NA	NA	NA	NA	NA	NA	NA	NA	NA	NA	NA	NA	NA	NA
32	blank.p6.12	NA	NA	NA	NA	NA	NA	NA	NA	NA	NA	NA	NA	NA	NA	NA	NA	NA	NA	NA	NA	1	NA	NA	NA	NA	NA	NA	NA	NA	NA	NA	NA	NA	0	NA	2	NA	NA	NA	NA	NA	NA	NA	NA	NA	NA	NA	NA
33	blank.p6.13	NA	NA	NA	NA	NA	NA	NA	NA	NA	NA	NA	NA	NA	NA	NA	NA	NA	NA	NA	NA	NA	NA	NA	NA	NA	NA	NA	NA	NA	NA	NA	NA	NA	0	NA	2	NA	NA	NA	2	NA	NA	NA	NA	NA	NA	NA	NA
34	blank.p6.14	NA	NA	NA	NA	NA	NA	NA	NA	NA	NA	NA	NA	NA	NA	NA	NA	NA	NA	NA	NA	1	NA	NA	NA	NA	NA	NA	NA	NA	NA	NA	NA	NA	0	NA	2	NA	NA	NA	2	NA	NA	NA	NA	NA	NA	NA	NA
35	blank.p6.15	NA	NA	NA	NA	NA	NA	NA	NA	NA	NA	NA	NA	NA	NA	NA	NA	1	1	NA	NA	1	NA	NA	NA	NA	NA	NA	NA	NA	NA	NA	NA	NA	0	NA	2	NA	NA	NA	2	NA	NA	NA	NA	NA	NA	NA	NA
36	blank.p6.16	NA	NA	NA	NA	NA	NA	2	NA	NA	NA	NA	NA	NA	NA	1	NA	NA	NA	NA	NA	1	NA	NA	NA	NA	NA	NA	NA	NA	NA	NA	NA	NA	0	NA	2	NA	NA	NA	2	NA	NA	NA	NA	NA	NA	NA	NA
37	blank.p6.17	NA	NA	NA	NA	NA	NA	NA	NA	NA	NA	NA	NA	NA	NA	NA	NA	NA	NA	NA	NA	NA	NA	NA	NA	NA	NA	NA	NA	NA	NA	NA	NA	NA	NA	NA	NA	NA	NA	NA	NA	NA	NA	NA	NA	NA	NA	NA	NA
38	blank.p6.18	NA	NA	NA	NA	NA	NA	NA	NA	NA	NA	NA	NA	NA	NA	NA	NA	NA	NA	NA	NA	NA	NA	NA	NA	NA	NA	NA	NA	NA	NA	NA	NA	NA	0	NA	2	NA	NA	NA	NA	NA	NA	NA	NA	NA	NA	NA	NA
39	blank.p6.19	NA	NA	NA	NA	NA	NA	NA	NA	NA	NA	NA	NA	NA	NA	NA	NA	NA	NA	NA	NA	NA	NA	NA	NA	NA	NA	NA	NA	NA	NA	NA	NA	NA	0	NA	NA	NA	NA	NA	NA	NA	NA	NA	NA	NA	NA	NA	NA
40	blank.p6.20	NA	NA	NA	NA	NA	NA	NA	NA	NA	NA	NA	NA	NA	NA	NA	NA	NA	NA	NA	NA	NA	NA	NA	NA	NA	NA	NA	NA	NA	NA	NA	NA	NA	0	NA	NA	NA	NA	NA	NA	NA	NA	NA	NA	NA	NA	NA	NA
41	blank.p6.21	NA	NA	NA	NA	NA	NA	NA	NA	NA	NA	NA	NA	NA	NA	NA	NA	NA	NA	NA	NA	NA	NA	NA	NA	NA	NA	NA	NA	NA	NA	NA	NA	NA	NA	NA	NA	NA	NA	NA	NA	NA	NA	NA	NA	NA	NA	NA	NA
42	blank.p6.22	NA	NA	NA	NA	NA	NA	NA	NA	NA	NA	NA	NA	NA	NA	NA	NA	NA	NA	NA	NA	NA	NA	NA	NA	NA	NA	NA	NA	NA	NA	NA	NA	NA	0	NA	NA	NA	NA	NA	NA	NA	NA	NA	NA	NA	NA	NA	NA
43	blank.p6.23	NA	NA	NA	NA	NA	NA	NA	NA	NA	NA	NA	NA	NA	NA	NA	NA	NA	NA	NA	NA	NA	NA	NA	NA	NA	NA	NA	NA	NA	NA	NA	NA	NA	0	NA	NA	NA	NA	NA	NA	NA	NA	NA	NA	NA	NA	NA	NA
44	blank.p6.24	NA	NA	NA	NA	NA	NA	NA	NA	NA	NA	NA	NA	NA	NA	NA	NA	NA	NA	NA	NA	NA	NA	NA	NA	NA	NA	NA	NA	NA	NA	NA	NA	NA	0	NA	2	NA	NA	NA	NA	NA	NA	NA	NA	NA	NA	NA	NA
45	blank.p6.25	NA	NA	NA	NA	NA	NA	NA	NA	NA	NA	NA	NA	NA	NA	NA	NA	NA	NA	NA	NA	NA	NA	NA	NA	NA	NA	NA	NA	NA	NA	NA	NA	NA	NA	NA	NA	NA	NA	NA	NA	NA	NA	NA	NA	NA	NA	NA	NA
46	blank.p6.26	NA	NA	NA	NA	NA	NA	NA	NA	NA	NA	NA	NA	NA	NA	NA	NA	NA	NA	NA	NA	NA	NA	NA	NA	NA	NA	NA	NA	NA	NA	NA	NA	NA	0	NA	2	NA	NA	NA	NA	NA	NA	NA	NA	NA	NA	NA	NA
47	blank.p6.27	NA	NA	NA	NA	NA	NA	NA	NA	NA	NA	NA	NA	NA	NA	NA	NA	NA	NA	NA	NA	1	NA	NA	NA	NA	NA	NA	NA	NA	NA	NA	NA	NA	NA	NA	NA	NA	NA	NA	NA	NA	NA	NA	NA	NA	NA	NA	NA
48	blank.p6.28	NA	NA	NA	NA	NA	NA	NA	NA	NA	NA	NA	NA	NA	NA	NA	NA	NA	NA	NA	NA	NA	NA	NA	NA	NA	NA	NA	NA	NA	NA	NA	NA	NA	NA	NA	NA	NA	NA	NA	NA	NA	NA	NA	NA	NA	NA	NA	NA
49	blank.p6.29	NA	NA	NA	NA	NA	NA	NA	NA	NA	NA	NA	NA	NA	NA	NA	NA	NA	NA	NA	NA	NA	NA	NA	NA	NA	NA	NA	NA	NA	NA	NA	NA	NA	NA	NA	NA	NA	NA	NA	NA	NA	NA	NA	NA	NA	NA	NA	NA
50	blank.p6.30	NA	NA	NA	NA	NA	NA	NA	NA	NA	NA	NA	NA	NA	NA	NA	NA	NA	NA	NA	NA	NA	NA	NA	NA	NA	NA	NA	NA	NA	NA	NA	NA	NA	0	NA	2	NA	NA	NA	NA	NA	NA	NA	NA	NA	NA	NA	NA
51	blank.p6.31	NA	NA	NA	NA	NA	NA	NA	NA	NA	NA	NA	NA	NA	NA	NA	NA	NA	NA	NA	NA	NA	NA	NA	NA	NA	NA	NA	NA	NA	NA	NA	NA	NA	0	NA	NA	NA	NA	NA	NA	NA	NA	NA	NA	NA	NA	NA	NA
52	blank.p6.32	NA	NA	0	NA	NA	NA	NA	NA	NA	NA	1	NA	NA	NA	1	NA	1	NA	NA	NA	1	NA	NA	NA	NA	NA	NA	NA	NA	NA	NA	NA	NA	0	NA	2	NA	NA	NA	NA	NA	NA	NA	NA	NA	NA	NA	NA
53	blank.p6.33	NA	NA	0	NA	NA	NA	NA	NA	NA	NA	NA	NA	NA	NA	NA	NA	NA	NA	NA	NA	NA	NA	NA	NA	NA	NA	NA	NA	NA	NA	NA	NA	NA	0	NA	2	NA	NA	NA	NA	NA	NA	NA	NA	NA	NA	NA	NA
54	blank.p6.34	NA	NA	0	NA	NA	NA	NA	NA	NA	NA	1	NA	NA	NA	NA	NA	NA	NA	NA	NA	1	NA	NA	NA	NA	NA	NA	NA	NA	NA	NA	NA	NA	0	NA	2	NA	NA	NA	NA	NA	NA	NA	NA	NA	NA	NA	NA
55	blank.p6.35	NA	NA	NA	NA	NA	NA	2	NA	NA	NA	NA	NA	NA	NA	NA	NA	NA	NA	NA	NA	NA	NA	NA	NA	NA	NA	NA	NA	NA	NA	NA	NA	NA	0	NA	2	NA	NA	NA	NA	NA	NA	NA	NA	NA	NA	NA	NA
56	blank.p6.36	NA	NA	0	NA	NA	NA	NA	NA	NA	NA	NA	NA	NA	NA	NA	NA	NA	NA	NA	NA	NA	NA	NA	NA	NA	NA	NA	NA	NA	NA	NA	NA	NA	0	NA	NA	NA	NA	NA	NA	NA	NA	NA	NA	NA	NA	NA	NA
57	blank.p6.37	NA	NA	0	NA	NA	NA	2	NA	NA	NA	NA	NA	NA	NA	NA	NA	NA	NA	NA	NA	NA	NA	NA	NA	NA	NA	NA	NA	NA	NA	NA	NA	NA	0	NA	2	NA	NA	NA	NA	NA	NA	NA	NA	NA	NA	NA	NA
58	blank.p6.38	NA	NA	NA	NA	NA	NA	NA	NA	NA	NA	NA	NA	NA	NA	NA	NA	NA	NA	NA	NA	NA	NA	NA	NA	NA	NA	NA	NA	NA	NA	NA	NA	NA	NA	NA	NA	NA	NA	NA	NA	NA	NA	NA	NA	NA	NA	NA	NA
59	blank.p6.39	NA	NA	NA	NA	NA	NA	NA	NA	NA	NA	NA	NA	NA	NA	NA	NA	NA	NA	NA	NA	NA	NA	NA	NA	NA	NA	NA	NA	NA	NA	NA	NA	NA	NA	NA	NA	NA	NA	NA	NA	NA	NA	NA	NA	NA	NA	NA	NA
60	blank.p6.40	NA	NA	NA	NA	NA	NA	NA	NA	NA	NA	NA	NA	NA	NA	NA	NA	NA	NA	NA	NA	NA	NA	NA	NA	NA	NA	NA	NA	NA	NA	NA	NA	NA	0	NA	2	NA	NA	NA	NA	NA	NA	NA	NA	NA	NA	NA	NA
61	blank.p6.41	NA	NA	NA	NA	NA	NA	2	NA	NA	NA	NA	NA	NA	NA	NA	NA	NA	NA	NA	NA	1	NA	NA	NA	NA	NA	NA	NA	NA	NA	NA	NA	NA	0	NA	2	NA	NA	NA	NA	NA	NA	NA	NA	NA	NA	NA	NA
62	blank.p6.42	NA	NA	NA	NA	NA	NA	NA	NA	NA	NA	NA	NA	NA	NA	NA	NA	NA	NA	NA	NA	NA	NA	NA	NA	NA	NA	NA	NA	NA	NA	NA	NA	NA	NA	NA	NA	NA	NA	NA	NA	NA	NA	NA	NA	NA	NA	NA	NA
63	blank.p6.43	NA	NA	NA	NA	NA	NA	NA	NA	NA	NA	NA	NA	NA	NA	NA	NA	NA	NA	NA	NA	NA	NA	NA	NA	NA	NA	NA	NA	NA	NA	NA	NA	NA	NA	NA	NA	NA	NA	NA	NA	NA	NA	NA	NA	NA	NA	NA	NA
64	blank.p6.44	NA	NA	NA	NA	NA	NA	NA	NA	NA	NA	NA	NA	NA	NA	NA	NA	NA	NA	NA	NA	1	NA	NA	NA	NA	NA	NA	NA	NA	NA	NA	NA	NA	NA	NA	NA	NA	NA	NA	NA	NA	NA	NA	NA	NA	NA	NA	NA
65	blank.p6.45	NA	NA	NA	NA	NA	NA	NA	NA	NA	NA	NA	NA	NA	NA	NA	NA	NA	NA	NA	NA	NA	NA	NA	NA	NA	NA	NA	NA	NA	NA	NA	NA	NA	NA	NA	NA	NA	NA	NA	NA	NA	NA	NA	NA	NA	NA	NA	NA
66	blank.p6.46	NA	NA	0	NA	NA	NA	NA	NA	NA	NA	1	NA	NA	NA	NA	NA	NA	NA	NA	NA	1	NA	NA	NA	NA	NA	NA	NA	NA	NA	NA	NA	NA	0	NA	2	NA	NA	NA	NA	NA	NA	NA	NA	NA	NA	NA	NA
67	blank.p6.47	NA	NA	0	NA	NA	NA	NA	NA	NA	NA	NA	NA	NA	NA	NA	NA	NA	NA	NA	NA	1	NA	NA	NA	NA	NA	NA	NA	NA	NA	NA	NA	NA	0	NA	2	NA	NA	NA	2	NA	NA	NA	NA	NA	NA	NA	NA
68	blank.p6.48	NA	NA	0	NA	NA	NA	NA	NA	NA	NA	NA	NA	NA	NA	NA	NA	NA	NA	NA	NA	1	NA	NA	NA	NA	NA	NA	NA	NA	NA	NA	NA	NA	0	NA	2	NA	NA	NA	2	NA	NA	NA	NA	NA	NA	NA	NA
129	f0001	2	NA	2	2	2	NA	2	2	2	NA	2	NA	1	NA	1	1	NA	2	2	NA	2	2	0	2	NA	0	NA	2	NA	2	NA	0	2	1	2	1	1	NA	2	2	2	2	2	2	2	2	NA	2
130	f0002	2	NA	0	1	1	NA	2	2	2	NA	2	NA	2	NA	2	2	2	2	2	NA	2	2	1	2	NA	NA	1	2	2	2	NA	2	2	2	2	1	1	NA	1	2	1	2	2	1	2	2	NA	0
131	f0003	2	NA	0	0	0	NA	2	2	2	NA	2	NA	2	NA	2	2	2	2	2	NA	2	2	2	2	NA	2	2	2	2	2	NA	2	2	2	2	2	2	NA	2	1	2	2	2	2	2	2	NA	2
132	f0004	2	NA	1	1	1	NA	1	1	2	NA	1	NA	1	NA	1	0	1	2	2	NA	2	2	1	2	NA	0	0	1	2	2	NA	2	2	2	2	2	2	NA	2	2	2	2	2	2	2	2	NA	2
133	f0005	2	NA	2	2	2	NA	2	2	2	NA	2	NA	2	NA	2	2	1	2	2	NA	2	2	1	2	NA	1	1	2	2	2	NA	0	2	2	2	2	2	NA	2	2	2	2	2	1	2	2	NA	2
134	f0006	2	NA	2	2	2	NA	2	2	2	NA	2	NA	2	NA	2	2	2	2	2	NA	2	2	1	2	NA	1	1	2	2	2	NA	NA	2	2	2	1	1	NA	2	1	1	2	1	1	2	1	NA	1
135	f0007	2	NA	0	0	0	NA	1	1	2	NA	1	NA	1	NA	1	1	1	2	2	NA	2	2	1	2	NA	1	1	2	2	2	NA	2	2	1	2	1	1	NA	2	1	2	2	2	2	2	2	NA	2
136	f0008	2	NA	2	2	2	NA	2	2	2	NA	2	NA	2	NA	2	2	1	2	2	NA	2	2	1	2	NA	1	1	2	2	2	NA	0	2	2	2	2	2	NA	2	2	2	2	2	1	2	2	NA	2
137	f0009	2	NA	2	2	2	NA	2	2	2	NA	2	NA	2	NA	2	2	1	2	2	NA	2	2	1	2	NA	1	1	2	2	2	NA	0	2	2	2	2	2	NA	2	2	2	2	2	2	2	2	NA	1
138	f0010	2	NA	0	NA	1	NA	2	2	2	NA	2	NA	1	NA	1	1	1	2	2	NA	2	2	0	2	NA	0	0	2	2	2	NA	1	2	2	2	1	1	NA	1	2	1	2	2	0	2	2	NA	0
139	f0011	2	NA	2	2	2	NA	2	2	2	NA	2	NA	2	NA	2	2	1	2	2	NA	2	2	NA	2	NA	NA	2	2	2	2	NA	NA	2	NA	1	1	1	NA	1	2	NA	NA	2	1	2	2	NA	NA
140	f0012	2	NA	1	1	1	NA	1	1	2	NA	1	NA	1	NA	1	2	1	2	2	NA	2	2	1	2	NA	1	1	2	2	2	NA	1	2	2	2	1	1	NA	1	2	1	2	2	1	2	2	NA	0
141	f0013	2	NA	2	2	2	NA	2	2	2	NA	2	NA	2	NA	2	2	2	2	2	NA	2	2	2	2	NA	2	2	2	2	2	NA	2	2	2	2	2	2	NA	2	1	2	2	2	1	2	2	NA	1
142	f0014	2	NA	1	1	1	NA	1	1	2	NA	1	NA	1	NA	1	1	1	2	2	NA	2	2	0	2	NA	0	NA	2	2	NA	NA	0	1	NA	1	1	0	NA	0	2	NA	1	1	0	1	NA	NA	0
143	f0015	2	NA	2	2	2	NA	2	2	2	NA	2	NA	2	NA	2	1	1	2	2	NA	2	2	2	2	NA	1	1	2	2	2	NA	2	2	2	2	2	2	NA	2	2	2	2	2	2	2	2	NA	2
144	f0016	2	NA	1	1	1	NA	1	1	2	NA	1	NA	1	NA	1	1	1	2	2	NA	2	2	1	2	NA	1	1	2	2	2	NA	1	2	2	2	2	2	NA	2	2	2	2	2	2	2	2	NA	0
145	f0017	2	NA	1	1	1	NA	1	1	2	NA	1	NA	NA	NA	2	2	2	2	2	NA	2	2	2	2	NA	2	2	2	2	2	NA	1	2	2	2	2	2	NA	2	2	2	2	2	2	2	2	NA	1
146	f0018	2	NA	2	2	2	NA	2	2	2	NA	2	NA	2	NA	2	2	1	2	1	NA	2	2	1	2	NA	1	1	2	2	2	NA	1	2	2	2	2	2	NA	2	2	2	2	2	1	2	2	NA	2
147	f0019	2	NA	2	2	2	NA	2	2	2	NA	2	NA	2	NA	2	2	1	2	2	NA	2	2	1	2	NA	1	2	2	1	2	NA	1	2	2	2	2	2	NA	2	2	2	2	2	2	NA	2	NA	1
148	f0020	2	NA	2	2	2	NA	2	2	2	NA	2	NA	2	NA	2	2	2	2	2	NA	2	2	2	2	NA	2	2	2	2	2	NA	2	2	2	2	2	2	NA	2	2	2	2	2	2	2	2	NA	2
149	f0021	2	NA	1	1	1	NA	2	2	2	NA	2	NA	2	NA	2	2	2	2	2	NA	2	2	2	2	NA	2	2	2	1	2	NA	1	2	2	2	2	1	NA	1	2	0	2	2	1	2	2	NA	1
150	f0022	2	NA	2	2	2	NA	2	2	1	NA	2	NA	2	NA	2	2	1	2	2	NA	2	2	1	2	NA	1	1	2	2	2	NA	1	2	2	2	2	1	NA	1	1	1	2	2	1	2	2	NA	1
151	f0023	2	NA	2	2	2	NA	2	2	2	NA	2	NA	2	NA	2	1	2	2	2	NA	2	2	2	2	NA	2	1	2	2	2	NA	1	2	2	2	2	1	NA	1	2	1	2	1	1	2	2	NA	2
152	f0024	2	NA	1	1	1	NA	1	1	2	NA	1	NA	1	NA	1	1	0	2	2	NA	2	2	0	2	NA	0	0	2	2	2	NA	0	2	2	2	2	2	NA	2	2	2	2	2	1	2	2	NA	2
153	f0025	2	NA	1	1	1	NA	1	1	2	NA	1	NA	1	NA	1	1	1	2	2	NA	2	2	1	2	NA	1	1	2	2	2	NA	0	2	2	2	2	1	NA	1	2	1	2	2	1	2	2	NA	0
154	f0026	2	NA	0	0	0	NA	2	2	2	NA	2	NA	1	NA	1	1	NA	2	2	NA	2	2	NA	2	NA	NA	NA	2	2	2	NA	0	2	2	2	2	2	NA	2	1	2	2	2	1	2	2	NA	1
155	f0027	2	NA	2	2	2	NA	2	2	2	NA	2	NA	2	NA	2	1	2	2	2	NA	2	2	2	2	NA	1	1	2	2	2	NA	1	2	2	1	1	0	NA	0	2	0	2	2	1	1	1	NA	0
156	f0028	2	NA	2	2	2	NA	2	2	2	NA	2	NA	2	NA	2	2	1	2	2	NA	2	2	0	2	NA	0	1	2	1	2	NA	1	2	2	2	1	1	NA	1	1	1	2	2	1	2	2	NA	1
157	f0029	2	NA	1	1	1	NA	1	1	2	NA	1	NA	1	NA	1	1	1	2	2	NA	2	2	1	2	NA	1	1	2	2	2	NA	1	2	2	2	2	2	NA	2	2	2	2	2	2	2	2	NA	NA
158	f0030	2	NA	0	1	1	NA	1	1	2	NA	1	NA	1	NA	1	1	1	2	2	NA	2	2	0	2	NA	0	0	2	2	2	NA	2	NA	NA	NA	NA	NA	NA	NA	2	1	2	2	NA	NA	2	NA	1
159	f0031	2	NA	1	1	1	NA	2	2	2	NA	2	NA	2	NA	2	2	2	2	2	NA	2	2	2	2	NA	2	2	2	2	2	NA	2	2	1	2	1	1	NA	2	2	2	2	2	2	2	2	NA	2
160	f0032	2	NA	0	0	0	NA	1	1	2	NA	1	NA	1	NA	1	2	1	2	2	NA	2	2	1	2	NA	1	1	2	NA	2	NA	1	2	2	2	2	2	NA	2	NA	2	2	2	1	2	2	NA	2
168	f0040	2	NA	1	1	1	NA	1	1	NA	NA	1	NA	NA	NA	1	1	1	NA	2	NA	2	NA	1	NA	NA	NA	1	2	2	NA	NA	NA	NA	NA	NA	NA	NA	NA	NA	NA	NA	NA	NA	NA	NA	NA	NA	NA
169	f0041	2	NA	1	1	1	NA	1	NA	2	NA	1	NA	0	NA	1	NA	0	NA	2	NA	2	NA	0	NA	NA	NA	0	NA	2	NA	NA	NA	NA	NA	NA	NA	NA	NA	NA	NA	NA	NA	NA	NA	NA	NA	NA	NA
171	f0043	2	NA	1	NA	1	NA	2	NA	2	NA	2	NA	NA	NA	2	NA	2	NA	2	NA	2	NA	2	NA	NA	NA	2	NA	2	NA	NA	NA	NA	NA	NA	NA	NA	NA	NA	NA	NA	NA	NA	NA	NA	NA	NA	NA
172	f0044	1	NA	0	0	NA	NA	0	NA	2	NA	NA	NA	NA	NA	0	NA	1	NA	2	NA	1	NA	0	NA	NA	NA	1	NA	1	2	NA	NA	NA	NA	NA	NA	NA	NA	NA	NA	NA	NA	NA	NA	NA	NA	NA	NA
173	f0045	2	NA	1	1	1	NA	2	1	2	NA	1	NA	2	NA	2	2	2	NA	2	NA	2	2	2	2	NA	NA	NA	2	2	2	NA	NA	2	NA	NA	NA	2	NA	NA	NA	NA	NA	NA	NA	NA	NA	NA	NA
174	f0046	2	NA	2	2	2	NA	2	2	2	NA	2	NA	1	NA	1	NA	1	2	2	NA	2	2	2	2	NA	1	2	2	2	2	NA	1	2	NA	NA	NA	2	NA	2	NA	1	NA	NA	NA	NA	NA	NA	NA
175	f0047	2	NA	2	2	2	NA	2	2	2	NA	2	NA	2	NA	2	2	2	NA	2	NA	2	NA	2	2	NA	NA	1	NA	NA	2	NA	NA	NA	NA	NA	NA	NA	NA	NA	NA	NA	NA	NA	NA	NA	NA	NA	NA
177	f0049	2	NA	1	1	1	NA	2	2	2	NA	2	NA	2	NA	2	2	2	2	2	NA	2	2	1	2	NA	1	NA	2	2	2	NA	1	2	1	2	1	1	NA	2	2	2	2	2	NA	NA	2	NA	NA
178	f0050	2	NA	2	2	2	NA	2	2	2	NA	2	NA	2	NA	2	2	2	2	1	NA	2	2	1	2	NA	2	1	2	2	2	NA	2	2	2	2	1	1	NA	1	NA	1	NA	NA	1	NA	NA	NA	NA
179	f0051	2	NA	0	0	NA	NA	0	1	2	NA	0	NA	NA	NA	0	1	0	2	2	NA	2	2	0	2	NA	0	0	2	2	2	NA	0	2	2	2	2	2	NA	2	2	1	2	2	NA	2	2	NA	NA
180	f0052	2	NA	1	1	1	NA	1	1	2	NA	1	NA	1	NA	1	1	0	2	2	NA	2	2	0	2	NA	0	0	2	2	2	NA	1	2	NA	2	2	2	NA	NA	NA	NA	NA	NA	NA	NA	NA	NA	NA
181	f0053	2	NA	2	2	2	NA	2	2	2	NA	2	NA	0	NA	2	2	1	2	2	NA	2	2	1	2	NA	1	1	2	2	2	NA	1	2	2	2	2	2	NA	2	2	1	2	2	1	2	2	NA	2
182	f0054	2	NA	2	2	1	NA	1	0	2	NA	NA	NA	0	NA	2	1	2	2	2	NA	2	1	1	2	NA	1	0	2	1	1	NA	1	2	2	2	1	1	NA	2	2	1	NA	1	1	2	1	NA	NA
183	f0055	NA	NA	NA	NA	NA	NA	2	NA	NA	NA	NA	NA	NA	NA	NA	NA	2	NA	2	NA	2	2	1	NA	NA	2	2	2	2	2	NA	NA	NA	NA	NA	NA	NA	NA	NA	NA	NA	NA	NA	NA	NA	NA	NA	NA
184	f0056	2	NA	2	2	2	NA	2	2	2	NA	2	NA	2	NA	2	1	2	2	2	NA	2	2	2	2	NA	1	1	2	2	2	NA	2	2	2	2	2	NA	NA	2	NA	1	NA	2	1	NA	2	NA	NA
185	f0057	2	NA	1	1	1	NA	1	1	2	NA	1	NA	1	NA	1	1	1	2	2	NA	2	2	1	2	NA	1	1	2	2	2	NA	2	2	2	2	2	2	NA	2	2	2	2	2	2	2	2	NA	2
186	f0058	2	NA	0	0	0	NA	1	1	2	NA	1	NA	1	NA	1	1	1	2	2	NA	2	2	1	2	NA	1	1	2	2	2	NA	0	2	2	2	2	1	NA	1	2	1	2	2	1	2	2	NA	NA
187	f0059	2	NA	0	0	0	NA	2	2	2	NA	2	NA	2	NA	2	2	2	2	2	NA	2	2	2	2	NA	2	2	2	2	2	NA	2	2	2	2	2	2	NA	2	2	1	2	2	2	2	2	NA	2
188	f0060	2	NA	0	NA	1	NA	2	2	2	NA	2	NA	2	NA	2	2	2	2	2	NA	2	2	1	2	NA	NA	1	2	2	2	NA	2	2	2	2	2	2	NA	2	2	2	2	2	2	2	2	NA	2
189	f0061	2	NA	0	0	NA	NA	0	0	2	NA	0	NA	NA	NA	0	0	0	2	2	NA	2	2	0	2	NA	0	0	2	2	2	NA	1	2	1	2	1	1	NA	2	2	2	2	2	2	2	2	NA	NA
190	f0062	2	NA	2	2	2	NA	2	2	2	NA	2	NA	2	NA	2	1	2	2	2	NA	2	2	2	2	NA	0	0	2	2	2	NA	2	2	2	2	2	1	NA	1	2	0	2	2	1	2	2	NA	NA
191	f0063	0	NA	1	0	NA	NA	0	0	2	NA	0	NA	NA	NA	0	0	2	2	2	NA	0	2	0	0	NA	0	2	2	0	2	NA	0	2	1	1	1	0	NA	0	2	0	1	1	0	2	1	NA	1
192	f0064	2	NA	1	1	1	NA	0	1	2	NA	1	NA	1	NA	1	2	0	2	2	NA	2	2	2	2	NA	1	1	2	2	2	NA	2	2	2	2	2	2	NA	2	2	2	2	2	NA	2	2	NA	NA
193	f0065	2	NA	1	1	1	NA	1	1	2	NA	1	NA	1	NA	1	2	1	2	2	NA	2	2	1	2	NA	1	1	2	2	2	NA	1	2	1	2	1	1	NA	2	1	1	2	2	1	2	2	NA	1
194	f0066	2	NA	2	2	2	NA	2	2	2	NA	2	NA	2	NA	2	1	2	2	2	NA	2	2	2	2	NA	1	1	1	2	2	NA	1	2	2	2	2	2	NA	2	2	2	2	2	2	2	2	NA	NA
195	f0067	2	NA	2	2	2	NA	2	2	2	NA	2	NA	2	NA	2	1	1	2	2	NA	2	2	2	2	NA	1	1	2	2	2	NA	2	2	1	2	1	1	NA	2	2	2	2	2	2	2	2	NA	2
196	f0068	2	NA	2	2	2	NA	2	2	2	NA	2	NA	2	NA	2	2	0	2	2	NA	2	2	0	2	NA	0	0	2	2	2	NA	2	2	2	2	2	2	NA	2	2	2	2	2	2	2	2	NA	2
197	f0069	2	NA	1	1	1	NA	1	1	2	NA	1	NA	1	NA	1	2	2	2	2	NA	2	2	1	2	NA	1	1	2	2	2	NA	1	2	2	2	2	2	NA	2	2	1	2	2	2	2	2	NA	2
198	f0070	2	NA	1	1	1	NA	1	1	2	NA	1	NA	1	NA	1	1	1	2	2	NA	2	2	1	2	NA	1	1	2	2	2	NA	1	2	2	2	2	1	NA	1	2	1	2	2	2	2	2	NA	2
199	f0071	2	NA	2	2	2	NA	2	2	2	NA	2	NA	2	NA	2	2	1	2	2	NA	2	2	1	2	NA	1	1	2	2	2	NA	1	2	2	2	2	2	NA	2	2	2	2	2	1	2	2	NA	0
200	f0072	2	NA	2	2	2	NA	2	2	2	NA	2	NA	2	NA	2	2	2	2	2	NA	2	2	2	2	NA	2	2	2	2	2	NA	2	2	2	2	2	2	NA	2	1	2	2	2	2	2	2	NA	NA
201	f0073	2	NA	2	2	2	NA	2	2	2	NA	2	NA	2	NA	2	2	2	2	2	NA	2	2	2	2	NA	2	2	2	2	2	NA	1	2	2	2	2	1	NA	1	2	1	2	2	1	2	2	NA	1
202	f0074	2	NA	2	2	2	NA	2	1	2	NA	2	NA	2	NA	2	2	2	2	2	NA	2	1	1	2	NA	NA	0	2	1	1	NA	1	2	2	2	0	0	NA	1	2	0	2	1	0	2	1	NA	0
203	f0075	2	NA	0	0	NA	NA	0	0	2	NA	0	NA	NA	NA	1	1	1	2	2	NA	2	2	1	2	NA	1	1	2	2	2	NA	0	2	2	2	2	2	NA	2	2	2	2	2	2	2	2	NA	2
204	f0076	2	NA	1	1	0	NA	1	1	2	NA	1	NA	1	NA	1	1	1	2	2	NA	2	2	1	2	NA	1	1	2	2	2	NA	2	2	2	2	2	2	NA	2	1	2	2	2	2	2	2	NA	2
205	f0077	2	NA	2	2	2	NA	2	2	2	NA	2	NA	1	NA	1	1	1	2	2	NA	2	2	0	2	NA	0	0	2	2	2	NA	NA	2	2	2	1	1	NA	1	2	1	2	2	1	2	2	NA	1
206	f0078	2	NA	2	2	2	NA	2	1	2	NA	2	NA	1	NA	2	1	1	2	2	NA	2	2	1	2	NA	0	1	2	1	2	NA	1	2	2	2	2	1	NA	1	2	1	2	2	1	2	2	NA	1
207	f0079	2	NA	2	2	1	NA	1	0	2	NA	1	NA	NA	NA	1	0	1	2	2	NA	2	2	1	2	NA	1	0	2	2	2	NA	0	2	1	2	1	0	NA	1	2	0	2	1	0	2	2	NA	1
208	f0080	2	NA	0	0	0	NA	2	1	2	NA	NA	NA	2	NA	2	2	2	2	2	NA	2	1	2	2	NA	2	1	2	1	1	NA	1	2	2	2	2	2	NA	2	1	2	2	2	2	2	2	NA	2
209	f0081	2	NA	1	1	1	NA	1	1	2	NA	1	NA	1	NA	1	1	0	2	2	NA	2	2	0	2	NA	0	0	2	2	2	NA	1	2	2	2	2	2	NA	2	2	2	2	2	1	2	2	NA	1
210	f0082	2	NA	1	NA	1	NA	1	1	2	NA	1	NA	1	NA	1	0	1	2	2	NA	2	2	1	2	NA	1	1	1	2	2	NA	2	2	2	2	2	2	NA	2	2	1	2	2	2	2	2	NA	2
211	f0083	2	NA	1	1	1	NA	2	2	2	NA	2	NA	2	NA	2	2	2	2	2	NA	2	2	1	2	NA	2	2	2	2	2	NA	1	2	1	2	2	1	NA	2	2	0	1	1	1	2	1	NA	2
212	f0084	2	NA	1	1	1	NA	1	1	2	NA	1	NA	NA	NA	1	1	NA	2	2	NA	2	2	NA	2	NA	NA	NA	2	2	2	NA	0	2	1	2	1	1	NA	2	2	2	2	2	2	2	2	NA	2
213	f0085	2	NA	2	2	2	NA	2	2	2	NA	2	NA	2	NA	2	1	2	2	2	NA	2	2	2	2	NA	1	1	1	2	2	NA	2	2	1	2	1	1	NA	2	2	2	2	2	2	2	2	NA	2
214	f0086	2	NA	2	2	2	NA	2	2	2	NA	2	NA	2	NA	2	2	0	2	2	NA	2	2	0	2	NA	0	0	2	2	2	NA	0	2	2	2	2	2	NA	2	2	2	2	2	0	2	2	NA	2
215	f0087	2	NA	2	2	2	NA	2	2	2	NA	2	NA	2	NA	2	2	2	2	2	NA	2	2	2	2	NA	2	2	2	2	2	NA	2	2	1	2	1	1	NA	1	2	1	2	2	1	2	2	NA	0
216	f0088	2	NA	2	2	2	NA	2	2	2	NA	2	NA	2	NA	2	2	NA	2	NA	NA	NA	2	NA	2	NA	NA	NA	2	NA	2	NA	2	2	2	2	1	1	NA	1	2	1	2	2	1	2	2	NA	1
217	f0089	2	NA	2	2	2	NA	1	1	2	NA	2	NA	1	NA	1	0	1	2	2	NA	2	2	1	2	NA	0	0	1	2	2	NA	1	2	1	2	1	1	NA	2	2	0	2	2	1	2	2	NA	1
218	f0090	2	NA	2	2	2	NA	2	2	2	NA	2	NA	2	NA	2	2	2	2	2	NA	2	2	1	2	NA	NA	1	2	2	2	NA	2	2	2	2	1	1	NA	1	2	1	2	2	1	2	2	NA	1
219	f0091	2	NA	2	2	2	NA	2	2	2	NA	2	NA	2	NA	2	1	2	2	2	NA	2	2	2	2	NA	1	1	2	2	2	NA	1	2	2	2	2	1	NA	1	2	1	2	2	0	2	2	NA	0
220	f0092	2	NA	2	2	2	NA	2	2	2	NA	2	NA	2	NA	2	2	2	2	2	NA	2	2	2	2	NA	2	2	2	1	2	NA	0	2	2	2	2	1	NA	1	2	1	2	2	0	2	2	NA	0
221	f0093	2	NA	NA	1	1	NA	1	1	2	NA	1	NA	1	NA	2	2	2	2	2	NA	2	2	1	2	NA	NA	1	2	2	2	NA	0	2	2	2	2	2	NA	2	2	2	2	2	2	2	2	NA	1
222	f0094	2	NA	1	1	1	NA	2	2	2	NA	2	NA	2	NA	2	2	2	2	2	NA	2	2	2	2	NA	2	2	2	2	2	NA	2	2	2	2	2	2	NA	2	2	2	2	2	1	2	2	NA	1
223	f0095	2	NA	1	1	1	NA	1	1	2	NA	1	NA	1	NA	1	2	2	2	2	NA	2	2	1	2	NA	1	1	2	2	2	NA	0	2	2	1	1	1	NA	1	2	1	2	2	1	2	2	NA	NA
224	f0096	2	NA	2	2	2	NA	2	2	2	NA	2	NA	2	NA	2	2	2	2	2	NA	2	2	2	2	NA	2	2	2	2	2	NA	1	2	2	2	1	0	NA	0	2	1	2	2	1	2	2	NA	0
225	f0097	2	NA	2	2	2	NA	2	2	2	NA	2	NA	1	NA	2	2	2	2	2	NA	2	2	2	2	NA	2	2	2	2	2	NA	2	2	2	2	2	2	NA	2	1	2	2	1	1	1	1	NA	2
226	f0098	2	NA	2	2	2	NA	2	2	2	NA	2	NA	2	NA	2	2	2	2	2	NA	2	2	2	2	NA	2	2	2	2	2	NA	2	2	2	1	1	1	NA	1	2	1	2	2	2	1	1	NA	1
227	f0099	2	NA	0	0	0	NA	1	1	2	NA	1	NA	1	NA	1	1	1	2	2	NA	2	2	1	2	NA	1	1	2	2	2	NA	1	2	2	1	1	0	NA	0	2	0	2	2	2	1	1	NA	1
228	f0100	2	NA	2	2	1	NA	2	2	2	NA	2	NA	2	NA	2	2	2	2	2	NA	2	2	2	2	NA	2	2	2	2	2	NA	1	2	2	2	1	1	NA	1	1	1	2	2	1	2	2	NA	1
229	f0101	2	NA	2	2	2	NA	2	2	2	NA	2	NA	2	NA	2	2	2	2	2	NA	2	2	2	2	NA	2	2	2	2	2	NA	2	2	2	2	2	2	NA	2	1	2	2	2	2	2	2	NA	1
230	f0102	2	NA	1	1	1	NA	2	1	2	NA	2	NA	2	NA	2	2	1	2	2	NA	2	1	1	2	NA	1	0	2	1	1	NA	1	2	2	2	1	1	NA	2	2	1	2	1	1	2	1	NA	1
231	f0103	2	NA	2	2	2	NA	2	2	2	NA	2	NA	2	NA	2	2	2	2	2	NA	2	2	2	2	NA	2	2	2	2	2	NA	1	2	2	1	1	1	NA	1	2	1	2	2	1	2	2	NA	2
232	f0104	2	NA	0	0	0	NA	2	1	2	NA	2	NA	2	NA	2	2	2	2	2	NA	2	1	2	2	NA	2	1	2	1	1	NA	1	2	2	2	1	1	NA	2	2	1	2	1	1	2	1	NA	1
233	f0105	2	NA	2	2	1	NA	1	1	2	NA	NA	NA	0	NA	2	0	1	2	2	NA	2	2	0	2	NA	0	1	2	1	2	NA	1	2	2	2	2	2	NA	2	2	2	2	2	1	2	2	NA	2
234	f0106	2	NA	2	2	2	NA	2	2	2	NA	2	NA	2	NA	2	2	2	2	1	NA	2	2	2	2	NA	1	2	2	2	2	NA	1	2	2	2	2	2	NA	2	2	2	2	2	2	2	2	NA	2
235	f0107	2	NA	2	2	2	NA	2	2	2	NA	2	NA	2	NA	2	1	2	2	2	NA	2	2	2	2	NA	2	2	2	2	2	NA	2	2	2	2	2	2	NA	2	2	2	2	2	1	2	2	NA	1
236	f0108	2	NA	1	1	1	NA	1	1	2	NA	1	NA	1	NA	1	1	1	2	2	NA	2	2	1	2	NA	1	1	2	2	2	NA	2	2	1	1	0	0	NA	1	2	1	2	2	2	2	2	NA	1
237	f0109	2	NA	1	1	1	NA	1	1	2	NA	1	NA	1	NA	2	2	2	2	2	NA	2	2	2	2	NA	2	2	2	2	2	NA	1	2	2	2	2	2	NA	2	2	2	2	2	2	2	2	NA	2
238	f0110	2	NA	2	NA	2	NA	2	2	2	NA	2	NA	2	NA	2	1	1	2	2	NA	2	2	1	2	NA	0	0	2	2	2	NA	1	2	2	2	2	2	NA	2	2	1	2	2	2	2	2	NA	1
239	f0111	2	NA	2	2	2	NA	1	1	2	NA	1	NA	1	NA	1	0	1	2	2	NA	2	2	1	2	NA	0	1	2	2	2	NA	2	2	1	2	2	2	NA	2	2	1	2	2	1	2	2	NA	2
240	f0112	2	NA	1	1	1	NA	2	2	2	NA	2	NA	2	NA	2	2	2	2	2	NA	2	2	2	2	NA	2	2	2	2	2	NA	2	2	2	1	1	1	NA	1	2	2	2	2	1	2	2	NA	1
241	f0113	2	NA	2	2	1	NA	2	2	2	NA	2	NA	2	NA	2	2	2	2	2	NA	2	2	2	2	NA	2	2	2	2	2	NA	2	2	2	2	2	2	NA	2	1	2	2	2	1	2	2	NA	2
242	f0114	2	NA	2	2	2	NA	2	2	2	NA	2	NA	2	NA	2	2	0	2	2	NA	2	2	0	2	NA	0	0	2	2	2	NA	0	2	2	2	2	2	NA	2	2	2	2	2	1	2	2	NA	1
243	f0115	2	NA	2	2	2	NA	2	2	2	NA	2	NA	2	NA	2	NA	1	2	2	NA	2	2	1	2	NA	1	2	2	1	2	NA	1	2	2	2	2	2	NA	2	2	2	2	2	2	2	2	NA	2
244	f0116	2	NA	1	1	0	NA	2	1	2	NA	1	NA	0	NA	2	1	2	2	2	NA	2	2	2	2	NA	2	1	2	2	2	NA	1	2	2	2	2	1	NA	1	1	1	2	1	1	2	2	NA	NA
245	f0117	2	NA	0	1	1	NA	1	1	2	NA	1	NA	1	NA	2	2	2	2	2	NA	2	2	1	2	NA	NA	1	2	2	2	NA	1	2	2	2	1	1	NA	1	2	1	2	2	1	2	2	NA	1
246	f0118	2	NA	2	2	2	NA	2	2	2	NA	2	NA	2	NA	2	2	2	2	2	NA	2	2	2	2	NA	2	2	2	2	2	NA	1	2	2	1	1	1	NA	1	2	1	2	2	1	2	2	NA	1
247	f0119	2	NA	2	2	2	NA	2	2	2	NA	2	NA	2	NA	2	1	2	2	2	NA	2	2	2	2	NA	1	1	1	2	2	NA	2	2	2	2	2	2	NA	2	2	2	2	2	2	2	2	NA	1
248	f0120	2	NA	2	2	2	NA	1	1	2	NA	1	NA	1	NA	1	1	1	2	2	NA	2	2	1	2	NA	1	0	2	2	2	NA	0	2	2	2	2	1	NA	1	2	1	2	1	0	2	2	NA	2
249	f0121	2	NA	1	1	1	NA	1	1	2	NA	1	NA	1	NA	1	2	1	2	2	NA	2	2	1	2	NA	1	1	2	2	2	NA	1	2	2	2	2	2	NA	2	2	2	2	2	2	2	2	NA	1
250	f0122	2	NA	2	2	2	NA	2	2	2	NA	2	NA	2	NA	2	2	1	2	2	NA	2	2	1	2	NA	1	1	2	2	2	NA	1	2	2	2	2	2	NA	2	NA	1	2	2	2	2	2	NA	1
251	f0123	2	NA	0	0	0	NA	1	1	2	NA	1	NA	1	NA	1	1	1	2	2	NA	2	2	1	2	NA	1	1	2	2	2	NA	1	2	2	2	2	2	NA	2	2	2	2	2	2	2	2	NA	1
252	f0124	2	NA	1	1	1	NA	2	2	2	NA	2	NA	2	NA	2	2	2	2	2	NA	2	2	2	2	NA	2	2	2	2	2	NA	2	2	2	1	1	1	NA	1	2	0	2	2	1	2	2	NA	1
253	f0125	2	NA	2	2	2	NA	2	2	2	NA	2	NA	2	NA	2	2	1	2	2	NA	2	2	1	2	NA	0	0	2	2	2	NA	1	2	2	2	1	1	NA	1	2	1	2	2	0	2	2	NA	1
254	f0126	2	NA	0	0	0	NA	2	NA	2	NA	2	NA	2	NA	2	2	2	2	2	NA	2	2	2	2	NA	2	2	2	2	2	NA	2	NA	2	NA	NA	2	NA	NA	NA	2	NA	2	NA	2	NA	NA	NA
255	f0127	2	NA	1	1	1	NA	2	2	2	NA	2	NA	0	NA	2	2	2	2	2	NA	2	2	2	2	NA	2	2	2	2	2	NA	2	2	2	2	2	1	NA	1	2	0	2	2	1	2	2	NA	NA
256	f0128	1	NA	2	1	1	NA	1	1	2	NA	1	NA	1	NA	1	1	2	2	2	NA	1	2	1	1	NA	1	2	2	1	2	NA	1	2	0	2	0	0	NA	2	2	0	2	1	0	1	1	NA	NA
257	f0129	2	NA	1	1	1	NA	2	NA	2	NA	2	NA	2	NA	2	NA	2	NA	2	NA	2	2	2	2	NA	2	2	2	2	2	NA	1	NA	NA	NA	1	NA	NA	NA	NA	1	NA	NA	1	NA	NA	NA	NA
258	f0130	2	NA	2	2	2	NA	2	2	2	NA	2	NA	2	NA	2	2	2	2	2	NA	2	2	2	2	NA	2	2	2	2	2	NA	1	2	NA	NA	NA	2	NA	2	1	2	2	2	2	2	2	NA	1
259	f0131	2	NA	0	0	NA	NA	0	0	2	NA	0	NA	NA	NA	0	0	0	2	2	NA	2	2	0	2	NA	0	0	2	2	2	NA	1	2	2	2	2	2	NA	2	2	2	2	2	2	2	2	NA	2
260	f0132	2	NA	2	2	2	NA	2	2	2	NA	2	NA	2	NA	2	2	2	2	2	NA	2	2	2	2	NA	2	2	2	2	2	NA	2	NA	NA	NA	NA	NA	NA	NA	NA	NA	NA	NA	NA	NA	NA	NA	NA
261	f0133	2	NA	2	2	2	NA	1	1	2	NA	0	NA	NA	NA	1	1	1	2	2	NA	2	2	0	2	NA	1	1	2	2	2	NA	1	2	2	2	2	2	NA	2	2	2	2	2	1	2	2	NA	0
262	f0134	2	NA	0	NA	1	NA	1	1	2	NA	1	NA	1	NA	1	1	1	2	2	NA	2	2	0	2	NA	2	1	2	2	2	NA	2	2	2	1	0	0	NA	0	2	0	2	2	1	2	2	NA	NA
263	f0135	2	NA	2	2	2	NA	2	2	2	NA	2	NA	2	NA	2	1	NA	2	2	NA	2	2	NA	2	NA	NA	NA	2	2	2	NA	NA	2	1	2	2	1	NA	2	2	0	1	1	1	1	NA	NA	NA
264	f0136	2	NA	2	2	2	NA	2	2	2	NA	2	NA	2	NA	2	2	2	2	2	NA	2	2	1	2	NA	2	2	2	2	2	NA	1	2	0	2	1	0	NA	2	2	0	1	1	0	2	1	NA	1
265	f0137	2	NA	2	2	2	NA	2	2	2	NA	2	NA	2	NA	2	2	2	2	2	NA	2	2	2	2	NA	2	2	2	2	2	NA	2	2	1	1	0	0	NA	1	2	0	2	2	0	2	2	NA	0
266	f0138	2	NA	2	2	2	NA	2	2	2	NA	2	NA	2	NA	2	2	1	2	2	NA	2	2	1	2	NA	1	1	2	2	2	NA	1	2	2	2	2	2	NA	2	2	1	2	2	2	2	2	NA	1
267	f0139	2	NA	1	1	1	NA	2	2	2	NA	2	NA	2	NA	2	2	2	2	2	NA	2	2	2	2	NA	1	2	2	2	2	NA	0	2	2	2	2	2	NA	2	1	2	2	2	2	2	2	NA	2
268	f0140	2	NA	NA	0	NA	NA	0	0	2	NA	0	NA	NA	NA	0	0	0	2	2	NA	2	2	0	2	NA	0	0	2	2	2	NA	1	2	2	2	2	2	NA	2	2	2	2	2	2	2	2	NA	1
269	f0141	2	NA	1	1	1	NA	2	2	2	NA	2	NA	2	NA	2	2	2	2	2	NA	2	2	2	2	NA	2	2	2	2	2	NA	2	2	2	2	2	2	NA	2	1	2	2	2	2	2	2	NA	2
270	f0142	2	NA	2	2	2	NA	2	2	2	NA	2	NA	2	NA	2	2	2	2	1	NA	2	2	2	2	NA	2	2	2	2	2	NA	2	2	2	2	2	2	NA	2	2	2	2	2	2	2	2	NA	1
271	f0143	2	NA	0	0	0	NA	1	1	2	NA	1	NA	1	NA	1	1	1	2	2	NA	2	2	1	2	NA	2	2	2	2	2	NA	2	2	2	1	1	0	NA	0	2	0	2	2	1	2	2	NA	1
272	f0144	2	NA	0	0	0	NA	1	1	2	NA	1	NA	1	NA	1	1	1	2	2	NA	2	2	0	2	NA	1	1	2	2	2	NA	0	2	1	2	2	1	NA	2	2	1	1	1	1	2	1	NA	2
273	f0145	2	NA	2	2	2	NA	2	1	2	NA	2	NA	1	NA	2	1	2	1	2	NA	1	2	2	2	NA	2	1	2	1	2	NA	1	1	1	1	NA	0	NA	0	2	0	NA	0	0	1	NA	NA	1
274	f0146	2	NA	1	1	1	NA	2	2	2	NA	2	NA	2	NA	2	2	2	2	2	NA	2	2	2	2	NA	2	2	2	2	2	NA	1	2	2	2	2	2	NA	2	2	2	2	2	2	2	2	NA	1
275	f0147	NA	NA	1	NA	1	NA	NA	NA	NA	NA	NA	NA	NA	NA	NA	NA	2	2	2	NA	2	2	2	2	NA	2	2	2	1	2	NA	1	2	2	2	2	2	NA	2	2	2	2	2	2	2	2	NA	2
276	f0148	2	NA	NA	2	1	NA	2	1	2	NA	1	NA	NA	NA	1	0	NA	NA	2	NA	2	2	NA	2	NA	NA	0	2	2	2	NA	0	2	1	2	1	0	NA	1	2	1	2	1	1	2	2	NA	2
277	f0149	2	NA	2	2	2	NA	2	2	2	NA	2	NA	2	NA	2	1	2	2	2	NA	2	2	2	2	NA	0	1	1	2	2	NA	1	2	2	2	2	2	NA	2	2	2	2	2	2	2	2	NA	NA
278	f0150	2	NA	1	1	1	NA	2	1	2	NA	2	NA	2	NA	2	2	2	2	2	NA	2	1	2	2	NA	2	1	2	1	1	NA	1	2	2	2	2	2	NA	2	NA	2	2	2	1	2	2	NA	1
279	f0151	2	NA	1	1	1	NA	2	2	2	NA	2	NA	2	NA	2	2	2	2	2	NA	2	2	2	2	NA	2	2	2	2	2	NA	2	2	2	2	2	1	NA	1	2	1	2	2	1	2	2	NA	1
280	f0152	2	NA	1	1	1	NA	1	1	2	NA	1	NA	1	NA	1	1	1	2	1	NA	2	2	1	2	NA	1	1	2	2	2	NA	2	2	1	2	1	1	NA	2	2	2	2	2	2	2	2	NA	2
281	f0153	2	NA	1	1	1	NA	1	1	2	NA	1	NA	1	NA	2	2	2	2	2	NA	2	2	1	2	NA	1	2	2	1	2	NA	0	2	2	2	2	2	NA	2	2	2	2	2	2	2	2	NA	2
282	f0154	2	NA	2	2	2	NA	2	2	2	NA	2	NA	2	NA	2	2	1	2	2	NA	2	2	1	2	NA	1	1	2	2	2	NA	1	2	2	2	2	2	NA	2	2	2	2	2	2	2	2	NA	1
283	f0155	2	NA	2	2	2	NA	2	2	2	NA	2	NA	2	NA	2	2	1	2	2	NA	2	2	1	2	NA	1	1	2	1	2	NA	1	2	2	2	2	2	NA	2	2	2	2	2	2	2	2	NA	2
284	f0156	2	NA	2	2	2	NA	2	2	2	NA	0	NA	NA	NA	2	NA	2	NA	2	NA	2	1	0	2	NA	1	0	2	1	2	NA	1	2	2	2	2	1	NA	1	2	0	2	1	1	NA	1	NA	0
285	f0157	2	NA	1	1	1	NA	2	2	2	NA	2	NA	2	NA	2	2	2	2	2	NA	2	2	1	2	NA	2	2	2	2	2	NA	1	2	2	1	1	1	NA	1	2	1	2	2	2	1	1	NA	0
286	f0158	2	NA	2	2	1	NA	2	1	2	NA	1	NA	0	NA	2	1	1	2	2	NA	2	2	1	2	NA	1	0	2	2	2	NA	1	NA	0	NA	NA	NA	NA	1	2	NA	NA	1	NA	NA	NA	NA	0
287	f0159	2	NA	1	1	1	NA	2	2	2	NA	2	NA	1	NA	1	1	NA	2	2	NA	2	2	NA	2	NA	NA	NA	2	2	2	NA	NA	2	2	2	2	2	NA	2	2	2	2	2	2	2	2	NA	2
288	f0160	2	NA	0	0	0	NA	2	2	2	NA	2	NA	2	NA	2	2	2	2	2	NA	2	2	2	2	NA	2	2	2	2	2	NA	2	2	2	2	2	1	NA	1	1	1	2	2	1	2	2	NA	1
289	f0161	2	NA	2	2	2	NA	2	2	2	NA	2	NA	2	NA	2	2	1	2	2	NA	2	2	1	2	NA	1	1	2	2	2	NA	1	2	1	2	2	2	NA	2	2	1	2	2	2	1	1	NA	2
290	f0162	2	NA	0	0	0	NA	1	1	2	NA	1	NA	1	NA	1	2	1	2	2	NA	2	2	0	2	NA	1	1	2	2	2	NA	0	2	2	2	2	2	NA	2	2	2	2	2	2	2	2	NA	0
291	f0163	2	NA	1	1	1	NA	2	1	2	NA	2	NA	0	NA	2	2	2	2	2	NA	2	1	2	2	NA	2	1	2	1	1	NA	1	2	2	2	2	2	NA	2	2	2	2	2	2	2	2	NA	2
292	f0164	2	NA	2	2	1	NA	1	1	2	NA	NA	NA	0	NA	2	1	2	2	2	NA	2	2	0	2	NA	2	2	2	2	2	NA	0	2	2	2	1	1	NA	2	2	1	2	1	1	2	1	NA	NA
293	f0165	2	NA	NA	NA	NA	NA	1	NA	2	NA	NA	NA	NA	NA	1	2	1	2	2	NA	2	2	1	2	NA	1	1	2	2	2	NA	1	2	2	2	2	2	NA	2	2	2	2	2	2	2	2	NA	1
294	f0166	2	NA	1	1	1	NA	2	2	2	NA	2	NA	2	NA	2	2	2	2	2	NA	2	2	2	2	NA	2	2	2	1	2	NA	1	2	2	2	2	2	NA	2	1	2	2	2	1	2	2	NA	1
295	f0167	2	NA	1	1	1	NA	1	1	2	NA	1	NA	1	NA	0	0	0	2	2	NA	2	2	1	2	NA	0	0	2	2	2	NA	2	2	2	2	2	2	NA	2	2	2	2	2	2	2	2	NA	2
296	f0168	2	NA	2	2	2	NA	2	2	2	NA	2	NA	2	NA	2	2	2	2	1	NA	2	2	2	2	NA	2	2	2	2	2	NA	2	2	2	2	2	2	NA	2	2	2	2	2	2	2	2	NA	1
297	f0169	2	NA	NA	NA	1	NA	1	1	2	NA	1	NA	1	NA	1	1	1	2	2	NA	2	2	1	2	NA	2	2	2	2	2	NA	2	2	1	1	0	0	NA	1	2	0	2	2	1	2	2	NA	1
298	f0170	2	NA	1	1	NA	NA	0	1	2	NA	0	NA	NA	NA	1	1	1	2	2	NA	2	2	1	2	NA	1	1	2	2	2	NA	1	2	2	2	2	2	NA	2	2	2	2	2	2	2	2	NA	2
299	f0171	2	NA	1	1	1	NA	2	2	2	NA	2	NA	2	NA	2	1	2	2	2	NA	2	2	2	2	NA	2	1	2	2	2	NA	1	2	2	2	2	1	NA	1	2	1	2	1	1	2	2	NA	2
300	f0172	2	NA	1	1	1	NA	2	1	2	NA	2	NA	2	NA	2	2	2	2	2	NA	2	1	2	2	NA	2	1	2	1	1	NA	1	2	2	1	0	0	NA	1	2	0	2	1	1	2	1	NA	1
301	f0173	2	NA	1	1	1	NA	2	2	2	NA	2	NA	2	NA	1	2	1	2	2	NA	2	2	1	2	NA	1	1	2	2	2	NA	1	2	2	1	1	1	NA	1	2	1	2	2	1	2	2	NA	2
302	f0174	2	NA	2	2	2	NA	2	2	2	NA	2	NA	2	NA	2	2	2	2	2	NA	2	2	2	2	NA	2	2	2	2	2	NA	1	2	2	2	2	1	NA	1	2	1	2	2	1	2	2	NA	1
303	f0175	2	NA	2	2	2	NA	2	2	2	NA	2	NA	1	NA	1	1	NA	2	2	NA	2	2	NA	2	NA	0	NA	2	2	2	NA	0	2	1	2	1	1	NA	2	2	2	2	2	2	2	2	NA	2
304	f0176	2	NA	2	2	2	NA	2	2	2	NA	2	NA	2	NA	2	2	2	2	2	NA	2	2	2	2	NA	2	2	2	2	2	NA	1	2	2	2	2	1	NA	1	2	1	2	2	1	2	2	NA	1
305	f0177	2	NA	1	1	1	NA	2	2	2	NA	2	NA	2	NA	2	1	2	2	2	NA	2	2	2	2	NA	2	2	2	2	2	NA	0	2	2	2	2	2	NA	2	1	2	2	2	2	2	2	NA	1
306	f0178	2	NA	2	2	2	NA	2	2	1	NA	2	NA	2	NA	2	2	1	2	2	NA	2	2	1	2	NA	0	1	2	2	2	NA	0	2	2	2	2	2	NA	2	2	2	2	2	1	2	2	NA	2
307	f0179	2	NA	2	2	2	NA	2	2	2	NA	2	NA	2	NA	2	2	2	2	2	NA	2	2	2	2	NA	2	2	2	2	2	NA	2	2	2	2	2	2	NA	2	2	2	2	2	2	2	2	NA	0
308	f0180	2	NA	0	1	1	NA	1	1	2	NA	1	NA	1	NA	1	1	1	2	2	NA	2	2	0	2	NA	0	0	2	2	2	NA	2	2	2	2	1	1	NA	1	2	1	2	2	1	2	2	NA	0
309	f0181	2	NA	1	1	1	NA	2	2	2	NA	2	NA	2	NA	2	2	2	2	2	NA	2	2	2	2	NA	2	2	2	2	2	NA	1	2	2	1	1	0	NA	0	2	0	2	2	0	2	2	NA	0
310	f0182	2	NA	2	2	2	NA	2	2	2	NA	2	NA	2	NA	2	1	2	2	2	NA	2	2	2	2	NA	1	1	1	2	2	NA	2	2	2	2	2	2	NA	2	2	2	2	2	2	2	2	NA	1
311	f0183	2	NA	2	2	2	NA	2	2	2	NA	2	NA	2	NA	2	1	2	2	2	NA	2	2	1	2	NA	0	0	1	2	2	NA	2	2	2	2	1	1	NA	1	2	1	2	2	1	2	2	NA	1
312	f0184	2	NA	1	1	1	NA	1	1	2	NA	1	NA	1	NA	1	1	1	2	2	NA	2	2	0	2	NA	0	1	2	1	2	NA	0	2	2	2	2	2	NA	2	2	2	2	2	2	2	2	NA	2
313	f0185	1	NA	2	2	1	NA	1	1	2	NA	2	NA	0	NA	2	1	1	2	2	NA	2	2	NA	2	NA	0	0	2	2	2	NA	1	2	2	2	2	2	NA	2	2	2	2	2	2	2	2	NA	1
314	f0186	2	NA	2	2	2	NA	2	2	2	NA	2	NA	2	NA	2	2	2	2	2	NA	2	2	1	2	NA	NA	1	2	2	2	NA	1	2	2	2	1	0	NA	0	2	0	2	2	0	2	2	NA	0
315	f0187	2	NA	2	2	2	NA	2	2	2	NA	2	NA	2	NA	2	2	1	2	2	NA	2	2	1	2	NA	1	1	2	2	2	NA	1	2	2	2	2	2	NA	2	2	2	2	2	1	2	2	NA	2
316	f0188	2	NA	2	2	2	NA	2	2	2	NA	2	NA	2	NA	1	1	1	2	2	NA	2	2	1	2	NA	0	0	2	2	2	NA	1	2	2	2	2	2	NA	2	2	0	2	2	2	2	2	NA	2
317	f0189	2	NA	2	2	2	NA	2	2	2	NA	2	NA	2	NA	2	2	2	2	2	NA	2	2	2	2	NA	1	2	2	2	2	NA	0	2	2	2	2	1	NA	1	2	1	2	2	0	2	2	NA	1
318	f0190	2	NA	2	2	2	NA	2	2	2	NA	2	NA	2	NA	2	2	2	2	2	NA	2	2	1	2	NA	NA	1	2	2	2	NA	1	2	2	2	1	1	NA	1	2	1	2	2	1	2	2	NA	0
319	f0191	2	NA	1	1	1	NA	1	1	2	NA	1	NA	1	NA	2	2	2	2	2	NA	2	2	2	2	NA	2	2	2	2	2	NA	1	2	2	2	2	2	NA	2	2	1	2	2	2	2	2	NA	2
320	f0192	2	NA	1	1	1	NA	2	2	2	NA	2	NA	2	NA	2	2	1	2	2	NA	2	2	1	2	NA	1	1	2	2	2	NA	0	2	2	2	2	2	NA	2	1	2	2	2	1	2	2	NA	2
321	f0193	2	NA	1	1	1	NA	2	2	2	NA	2	NA	2	NA	2	2	2	2	2	NA	2	2	1	2	NA	1	1	2	2	2	NA	1	2	2	2	2	1	NA	1	2	1	2	2	1	2	2	NA	0
322	f0194	NA	NA	1	NA	NA	NA	2	NA	NA	NA	1	NA	NA	NA	1	NA	1	2	2	NA	2	2	1	2	NA	0	0	2	2	2	NA	2	2	2	1	1	1	NA	1	2	1	2	2	1	2	2	NA	1
323	f0195	2	NA	1	1	1	NA	2	2	2	NA	2	NA	2	NA	2	2	1	2	2	NA	2	2	1	2	NA	2	2	2	2	2	NA	2	2	2	2	2	2	NA	2	2	2	2	2	2	2	2	NA	1
324	f0196	2	NA	2	2	2	NA	2	2	2	NA	2	NA	2	NA	2	1	2	2	2	NA	2	2	2	2	NA	0	1	1	2	2	NA	1	2	2	2	2	2	NA	2	2	2	2	2	2	2	2	NA	2
325	f0197	2	NA	2	2	2	NA	2	2	2	NA	2	NA	2	NA	2	NA	2	2	2	NA	2	2	2	2	NA	2	2	2	2	2	NA	2	2	2	2	2	2	NA	2	2	2	2	2	2	2	2	NA	2
326	f0198	2	NA	2	2	2	NA	2	2	2	NA	2	NA	2	NA	2	2	2	2	2	NA	2	2	2	2	NA	2	2	2	2	2	NA	2	2	2	2	2	2	NA	2	2	2	2	2	1	2	2	NA	1
327	f0199	2	NA	2	2	2	NA	2	2	2	NA	2	NA	2	NA	2	1	2	2	2	NA	2	2	2	2	NA	1	1	2	2	2	NA	2	2	2	2	2	2	NA	2	2	0	2	2	2	2	2	NA	2
328	f0200	2	NA	1	1	1	NA	1	2	2	NA	2	NA	2	NA	2	2	0	2	2	NA	2	2	1	2	NA	1	1	2	2	2	NA	1	2	2	2	2	2	NA	2	2	2	2	2	1	2	2	NA	1
329	f0201	2	NA	2	2	2	NA	2	2	2	NA	2	NA	2	NA	2	2	2	2	2	NA	2	2	2	2	NA	1	1	1	2	2	NA	2	2	2	2	2	2	NA	2	2	2	2	2	2	2	2	NA	2
330	f0202	2	NA	2	2	2	NA	2	2	2	NA	2	NA	2	NA	2	2	2	2	2	NA	2	2	2	2	NA	2	2	2	2	2	NA	2	2	1	1	0	0	NA	1	2	0	2	2	0	2	2	NA	0
331	f0203	2	NA	1	1	1	NA	1	1	2	NA	1	NA	1	NA	1	1	0	2	2	NA	2	2	0	2	NA	0	1	2	2	2	NA	1	2	2	2	2	2	NA	2	2	2	2	2	2	2	2	NA	2
332	f0204	2	NA	1	1	1	NA	1	1	2	NA	1	NA	1	NA	1	1	0	2	2	NA	2	2	0	2	NA	0	0	2	2	2	NA	2	2	2	2	2	2	NA	2	2	2	2	2	2	2	2	NA	2
333	f0205	2	NA	2	2	2	NA	2	2	1	NA	2	NA	2	NA	2	2	1	2	2	NA	2	2	0	2	NA	NA	0	2	2	2	NA	0	2	2	2	1	1	NA	2	2	1	2	1	0	2	1	NA	1
334	f0206	2	NA	2	2	2	NA	2	2	2	NA	2	NA	2	NA	2	2	2	2	2	NA	2	2	2	2	NA	2	2	2	2	2	NA	1	2	1	2	1	0	NA	1	2	1	2	2	1	2	2	NA	1
335	f0207	2	NA	2	2	2	NA	2	2	2	NA	2	NA	2	NA	2	1	2	2	2	NA	2	2	2	2	NA	1	1	1	1	2	NA	1	2	2	2	2	2	NA	2	2	1	2	2	2	2	2	NA	2
336	f0208	2	NA	1	1	1	NA	1	1	2	NA	1	NA	1	NA	1	1	1	2	2	NA	2	2	1	2	NA	1	1	2	2	2	NA	2	2	2	1	1	1	NA	1	1	1	2	2	1	2	2	NA	1
337	f0209	2	NA	1	1	1	NA	2	2	2	NA	2	NA	2	NA	2	2	2	2	2	NA	2	2	2	2	NA	2	2	2	2	2	NA	0	2	2	2	2	2	NA	2	1	2	2	2	2	2	2	NA	1
338	f0210	2	NA	1	1	1	NA	1	1	2	NA	1	NA	1	NA	1	2	0	2	2	NA	2	2	0	2	NA	0	0	2	2	2	NA	0	2	2	2	2	2	NA	2	2	1	2	2	1	2	2	NA	2
339	f0211	2	NA	2	2	2	NA	2	2	2	NA	2	NA	2	NA	2	1	2	2	2	NA	2	2	1	2	NA	0	0	NA	2	2	NA	2	2	2	2	2	2	NA	2	2	2	2	2	2	2	2	NA	1
340	f0212	2	NA	2	2	2	NA	2	2	2	NA	2	NA	2	NA	2	2	2	2	2	NA	2	2	2	2	NA	2	2	2	2	2	NA	1	2	2	2	2	1	NA	1	2	1	2	2	1	2	2	NA	NA
341	f0213	2	NA	0	1	1	NA	1	1	2	NA	1	NA	1	NA	2	2	2	2	2	NA	2	2	1	2	NA	NA	1	2	2	2	NA	1	2	2	2	1	0	NA	0	2	0	2	2	1	2	2	NA	1
342	f0214	2	NA	1	1	1	NA	2	2	2	NA	2	NA	2	NA	2	1	2	2	2	NA	2	2	2	2	NA	1	1	1	2	2	NA	2	2	2	1	1	1	NA	1	2	1	2	2	1	2	2	NA	2
343	f0215	1	NA	2	1	1	NA	1	1	2	NA	1	NA	1	NA	1	1	1	2	2	NA	1	2	0	1	NA	0	1	2	1	2	NA	0	2	1	2	2	1	NA	2	2	1	1	1	0	2	1	NA	2
344	f0216	2	NA	1	1	1	NA	1	1	2	NA	1	NA	0	NA	0	1	0	2	2	NA	2	2	0	2	NA	0	0	2	2	2	NA	0	2	2	2	2	2	NA	2	2	1	2	2	2	2	2	NA	2
345	f0217	2	NA	2	2	2	NA	2	2	2	NA	2	NA	2	NA	2	1	2	2	2	NA	2	2	2	2	NA	1	1	2	2	2	NA	2	2	2	1	1	1	NA	1	2	1	2	2	2	1	1	NA	0
346	f0218	2	NA	2	2	2	NA	2	2	2	NA	2	NA	2	NA	2	2	1	2	2	NA	2	2	2	2	NA	2	2	2	2	2	NA	2	2	2	2	2	2	NA	2	2	1	2	2	2	2	2	NA	1
347	f0219	2	NA	NA	NA	1	NA	1	0	2	NA	1	NA	NA	NA	1	0	0	2	2	NA	2	2	0	2	NA	0	1	2	1	2	NA	0	2	2	2	2	2	NA	2	2	2	2	2	2	2	2	NA	2
348	f0220	NA	NA	NA	NA	NA	NA	2	NA	NA	NA	NA	NA	NA	NA	NA	NA	2	2	2	NA	2	2	2	2	NA	2	2	2	2	2	NA	2	2	1	2	1	1	NA	2	NA	0	NA	NA	1	2	NA	NA	NA
349	f0221	2	NA	2	2	2	NA	1	1	2	NA	2	NA	1	NA	1	1	1	2	2	NA	2	2	1	2	NA	1	1	2	2	2	NA	0	2	1	2	1	0	NA	1	2	0	2	2	0	2	2	NA	NA
350	f0222	2	NA	1	1	1	NA	2	2	2	NA	2	NA	2	NA	2	2	1	2	2	NA	2	2	1	2	NA	1	1	2	2	2	NA	1	2	2	2	2	1	NA	1	NA	1	2	2	1	2	2	NA	0
351	f0223	2	NA	1	1	1	NA	2	1	2	NA	2	NA	2	NA	2	2	2	2	2	NA	2	1	2	2	NA	2	1	2	1	1	NA	1	2	2	1	1	1	NA	1	2	1	2	2	2	2	2	NA	NA
352	f0224	2	NA	1	1	1	NA	1	1	2	NA	1	NA	1	NA	1	1	1	2	2	NA	2	2	1	2	NA	1	1	2	2	2	NA	1	2	2	0	0	0	NA	0	2	0	2	2	0	2	2	NA	0
353	f0225	2	NA	2	2	2	NA	2	2	2	NA	2	NA	1	NA	1	1	NA	2	2	NA	2	2	NA	2	NA	2	2	2	2	2	NA	1	2	2	2	2	2	NA	2	2	2	NA	2	2	2	2	NA	NA
354	f0226	2	NA	2	1	1	NA	2	2	2	NA	2	NA	1	NA	1	1	NA	2	2	NA	2	2	NA	2	NA	NA	NA	2	2	2	NA	1	2	1	2	1	1	NA	2	2	2	2	2	2	2	2	NA	2
355	f0227	2	NA	2	2	2	NA	2	2	2	NA	2	NA	2	NA	2	2	2	NA	2	NA	2	2	2	2	NA	2	1	2	2	2	NA	1	2	2	2	2	2	NA	2	2	2	2	2	1	2	2	NA	1
356	f0228	2	NA	1	1	1	NA	1	1	2	NA	1	NA	1	NA	0	0	0	2	2	NA	2	2	1	2	NA	0	0	2	2	2	NA	1	2	2	2	2	2	NA	2	2	2	2	2	2	2	2	NA	1
357	f0229	2	NA	2	2	2	NA	2	2	2	NA	2	NA	2	NA	2	2	2	2	2	NA	2	2	2	2	NA	2	2	2	2	2	NA	2	2	1	2	1	1	NA	2	2	1	2	2	1	2	2	NA	1
358	f0230	2	NA	2	2	2	NA	1	1	2	NA	1	NA	1	NA	1	2	1	2	2	NA	2	2	2	2	NA	1	1	2	1	2	NA	0	2	2	2	2	2	NA	2	2	2	2	2	2	2	2	NA	1
359	f0231	2	NA	0	1	1	NA	1	2	2	NA	1	NA	1	NA	1	2	1	2	2	NA	2	2	0	2	NA	0	0	2	2	2	NA	1	2	2	2	1	1	NA	1	2	1	2	2	1	2	2	NA	1
360	f0232	2	NA	2	2	2	NA	2	2	2	NA	2	NA	2	NA	2	2	1	2	2	NA	2	2	1	2	NA	1	1	2	2	2	NA	1	2	2	2	2	0	NA	1	2	1	2	2	1	2	2	NA	1
361	f0233	2	NA	2	2	2	NA	1	1	2	NA	2	NA	NA	NA	0	0	0	2	2	NA	2	2	0	2	NA	0	0	2	2	2	NA	0	2	1	2	1	1	NA	2	2	1	2	2	1	2	2	NA	1
362	f0234	2	NA	2	2	2	NA	2	2	2	NA	2	NA	2	NA	2	2	1	2	2	NA	2	2	1	2	NA	0	1	2	2	2	NA	1	2	2	2	2	2	NA	2	2	2	2	2	2	2	2	NA	2
363	f0235	2	NA	2	2	2	NA	2	2	2	NA	2	NA	2	NA	2	2	2	2	2	NA	2	2	2	2	NA	2	2	2	2	2	NA	2	2	2	2	2	2	NA	2	2	2	2	2	1	2	2	NA	1
364	f0236	2	NA	2	2	2	NA	2	2	2	NA	1	NA	1	NA	2	2	2	2	2	NA	2	2	1	2	NA	2	2	2	2	2	NA	2	2	2	2	2	2	NA	2	2	1	2	2	2	2	2	NA	1
365	f0237	2	NA	2	2	2	NA	2	2	2	NA	2	NA	2	NA	2	2	2	2	2	NA	2	2	1	2	NA	NA	1	2	2	2	NA	2	2	2	2	1	0	NA	0	2	0	2	2	0	2	2	NA	0
366	f0238	2	NA	2	2	2	NA	2	1	2	NA	2	NA	1	NA	2	0	1	2	2	NA	2	2	1	2	NA	1	1	2	2	2	NA	0	2	2	2	2	1	NA	1	2	1	2	2	2	2	2	NA	1
367	f0239	2	NA	1	1	1	NA	1	1	2	NA	1	NA	1	NA	1	2	1	2	2	NA	2	2	1	2	NA	1	1	2	2	2	NA	0	2	1	2	2	1	NA	2	2	1	1	1	1	2	1	NA	1
368	f0240	2	NA	2	2	2	NA	2	1	2	NA	1	NA	2	NA	2	0	2	2	2	NA	1	2	2	2	NA	NA	1	1	1	2	NA	1	2	2	2	2	1	NA	2	2	1	1	2	1	2	2	NA	1
369	f0241	2	NA	2	2	2	NA	2	2	2	NA	2	NA	2	NA	2	2	2	2	1	NA	2	2	2	2	NA	1	1	2	2	2	NA	1	2	2	2	2	2	NA	2	2	2	2	2	2	2	2	NA	2
370	f0242	2	NA	1	1	NA	NA	1	0	2	NA	0	NA	NA	NA	1	0	1	2	2	NA	2	2	1	2	NA	1	0	2	2	2	NA	0	2	2	2	2	1	NA	1	2	1	2	1	1	2	2	NA	2
371	f0243	2	NA	1	1	0	NA	2	1	2	NA	1	NA	0	NA	2	1	2	2	2	NA	2	2	2	2	NA	2	1	2	2	2	NA	1	2	2	2	2	1	NA	1	1	1	2	1	1	2	2	NA	2
372	f0244	2	NA	1	1	1	NA	1	1	2	NA	1	NA	1	NA	1	0	1	2	2	NA	2	2	1	2	NA	0	0	1	2	2	NA	2	2	2	2	2	2	NA	2	2	2	2	2	2	2	2	NA	2
373	f0245	1	NA	2	1	1	NA	1	1	2	NA	1	NA	1	NA	1	1	2	2	2	NA	1	2	1	1	NA	1	2	2	1	2	NA	1	2	1	2	0	0	NA	1	2	0	2	1	0	1	1	NA	0
374	f0246	2	NA	2	2	2	NA	2	2	2	NA	2	NA	2	NA	2	2	2	2	2	NA	2	2	2	2	NA	2	0	2	2	2	NA	2	2	2	2	2	0	NA	0	2	0	2	2	0	2	2	NA	0
375	f0247	2	NA	2	2	2	NA	2	2	2	NA	2	NA	2	NA	2	2	2	2	2	NA	2	2	2	2	NA	2	2	2	2	2	NA	2	2	2	2	2	2	NA	2	2	2	2	2	2	2	2	NA	2
376	f0248	2	NA	1	1	1	NA	2	2	2	NA	2	NA	2	NA	2	2	2	2	2	NA	2	2	2	2	NA	2	2	2	2	2	NA	2	2	2	1	1	1	NA	1	2	0	2	2	1	2	2	NA	1
377	f0249	2	NA	2	2	2	NA	2	2	2	NA	2	NA	0	NA	2	2	2	2	2	NA	2	2	2	2	NA	2	2	2	2	2	NA	2	2	2	2	2	2	NA	2	2	1	2	2	2	2	2	NA	2
378	f0250	2	NA	1	1	1	NA	1	1	2	NA	1	NA	1	NA	1	1	1	2	2	NA	2	2	1	2	NA	1	1	2	2	2	NA	1	2	2	2	2	2	NA	2	2	2	2	2	2	2	2	NA	1
379	f0251	2	NA	1	1	1	NA	2	2	2	NA	2	NA	2	NA	2	1	2	2	2	NA	2	2	2	2	NA	1	1	1	2	2	NA	2	2	2	2	2	2	NA	2	2	2	2	2	2	2	2	NA	2
380	f0252	2	NA	2	2	2	NA	2	2	2	NA	2	NA	1	NA	1	0	NA	2	2	NA	2	2	1	2	NA	NA	0	2	2	2	NA	0	2	1	2	1	0	NA	1	2	1	2	1	1	2	2	NA	2
381	f0253	2	NA	0	0	0	NA	1	2	2	NA	1	NA	1	NA	1	2	1	2	2	NA	2	2	1	2	NA	1	1	2	2	2	NA	1	2	2	2	2	2	NA	2	2	2	2	2	2	2	2	NA	2
382	f0254	2	NA	2	2	2	NA	2	2	2	NA	2	NA	2	NA	2	1	2	2	2	NA	2	2	2	2	NA	1	1	1	2	2	NA	2	2	2	1	1	1	NA	1	2	1	2	2	1	2	2	NA	0
383	f0255	2	NA	2	2	2	NA	2	2	2	NA	2	NA	2	NA	2	1	2	2	2	NA	2	2	2	2	NA	1	1	2	2	2	NA	2	2	2	2	2	2	NA	2	2	2	2	2	1	2	2	NA	2
384	f0256	2	NA	1	1	1	NA	2	2	2	NA	2	NA	2	NA	2	2	2	2	2	NA	2	2	2	2	NA	2	2	2	2	2	NA	2	2	1	2	1	1	NA	2	1	1	2	2	1	2	2	NA	1
385	f0257	2	NA	0	0	0	NA	2	1	2	NA	2	NA	2	NA	2	2	2	2	2	NA	2	1	2	2	NA	2	1	2	1	1	NA	1	2	2	2	2	2	NA	2	2	2	2	2	2	2	2	NA	2
386	f0258	2	NA	2	2	2	NA	2	2	2	NA	2	NA	2	NA	2	2	2	2	2	NA	2	2	2	2	NA	1	1	2	2	2	NA	1	2	2	2	2	2	NA	2	2	2	2	2	1	2	2	NA	2
387	f0259	2	NA	2	2	2	NA	2	2	2	NA	2	NA	2	NA	2	2	2	2	2	NA	2	2	NA	2	NA	1	1	2	2	2	NA	1	2	2	1	1	1	NA	1	2	1	2	2	1	2	2	NA	1
388	f0260	2	NA	2	2	2	NA	2	2	2	NA	2	NA	2	NA	2	0	1	2	2	NA	2	2	1	2	NA	0	1	2	1	2	NA	1	2	2	2	2	2	NA	1	2	2	2	2	2	2	2	NA	2
389	f0261	2	NA	2	2	2	NA	2	2	2	NA	2	NA	2	NA	2	2	1	2	2	NA	2	2	1	2	NA	1	1	2	2	2	NA	2	2	1	2	1	1	NA	2	2	1	2	1	1	1	1	NA	0
390	f0262	2	NA	1	1	1	NA	2	2	2	NA	2	NA	2	NA	2	2	2	2	2	NA	2	2	2	2	NA	2	2	2	2	2	NA	2	2	2	2	2	2	NA	2	1	2	2	2	1	2	2	NA	1
391	f0263	2	NA	1	1	1	NA	2	2	2	NA	2	NA	2	NA	2	2	2	2	2	NA	2	2	2	2	NA	2	2	2	2	2	NA	1	2	NA	2	2	2	NA	2	1	2	2	2	1	2	2	NA	1
393	f0265	2	NA	2	2	1	NA	2	1	2	NA	1	NA	0	NA	2	1	2	2	2	NA	2	2	2	2	NA	2	1	2	2	2	NA	1	2	2	2	2	1	NA	1	2	1	2	1	1	2	2	NA	1
394	f0266	2	NA	1	1	1	NA	2	2	2	NA	2	NA	2	NA	2	2	2	2	2	NA	2	2	2	2	NA	2	2	2	2	2	NA	1	2	2	2	2	1	NA	1	1	1	2	2	1	2	2	NA	1
395	f0267	2	NA	2	2	2	NA	2	2	2	NA	2	NA	0	NA	2	2	2	2	2	NA	2	2	2	2	NA	2	2	2	2	2	NA	1	2	2	2	2	2	NA	2	2	1	2	2	2	2	2	NA	2
396	f0268	2	NA	2	2	2	NA	1	1	2	NA	2	NA	1	NA	1	1	0	2	2	NA	2	2	1	2	NA	1	1	2	2	2	NA	1	2	0	2	0	0	NA	2	2	0	2	2	0	2	2	NA	0
397	f0269	2	NA	0	0	0	NA	2	2	2	NA	2	NA	2	NA	2	2	2	2	2	NA	2	2	2	2	NA	2	2	2	2	2	NA	2	2	2	2	2	1	NA	1	1	1	2	2	1	2	2	NA	1
398	f0270	2	NA	2	2	2	NA	2	2	2	NA	2	NA	2	NA	2	2	2	2	2	NA	2	2	2	2	NA	2	2	2	2	2	NA	2	2	2	2	2	2	NA	2	1	2	2	2	2	2	2	NA	2
399	f0271	2	NA	1	1	1	NA	2	2	2	NA	2	NA	2	NA	2	2	2	2	2	NA	2	2	2	2	NA	2	2	2	2	2	NA	1	2	2	2	2	2	NA	2	1	2	2	2	2	2	2	NA	1
400	f0272	2	NA	1	1	1	NA	2	2	2	NA	2	NA	0	NA	2	2	2	2	2	NA	2	2	2	2	NA	2	2	2	2	2	NA	2	2	2	2	2	2	NA	2	2	1	2	2	2	2	2	NA	2
401	f0273	2	NA	1	0	1	NA	2	2	2	NA	2	NA	2	NA	2	2	2	2	2	NA	2	2	2	2	NA	2	2	2	2	2	NA	2	2	2	2	2	2	NA	2	2	2	2	2	1	2	2	NA	1
402	f0274	2	NA	2	2	2	NA	2	2	2	NA	2	NA	2	NA	2	2	2	2	2	NA	2	2	2	2	NA	1	1	2	2	2	NA	2	2	2	2	2	1	NA	1	2	0	2	2	1	2	2	NA	1
403	f0275	2	NA	1	1	1	NA	2	2	2	NA	2	NA	2	NA	2	2	1	2	2	NA	2	2	1	2	NA	1	1	2	2	2	NA	0	2	2	2	2	2	NA	2	1	2	2	2	2	2	2	NA	2
404	f0276	2	NA	1	1	1	NA	1	1	2	NA	1	NA	1	NA	1	1	1	2	2	NA	2	2	1	2	NA	1	1	2	2	2	NA	1	2	2	2	2	2	NA	2	1	2	2	2	2	2	2	NA	2
405	f0277	1	NA	2	1	1	NA	1	1	2	NA	1	NA	1	NA	1	1	1	2	2	NA	1	2	0	1	NA	0	1	2	1	2	NA	1	NA	1	2	NA	1	NA	2	2	1	2	1	1	1	1	NA	NA
406	f0278	NA	NA	1	NA	1	NA	NA	NA	NA	NA	1	NA	0	NA	1	NA	0	2	2	NA	2	2	0	2	NA	0	0	2	2	2	NA	NA	2	2	2	2	2	NA	2	2	2	2	2	2	2	2	NA	2
407	f0279	2	NA	2	1	2	NA	2	2	2	NA	2	NA	2	NA	2	2	1	2	2	NA	2	2	1	2	NA	1	2	2	1	2	NA	1	2	2	2	2	2	NA	2	2	2	2	2	2	2	2	NA	2
408	f0280	2	NA	0	0	0	NA	1	1	2	NA	1	NA	1	NA	1	1	1	2	2	NA	2	2	1	2	NA	1	1	2	2	2	NA	2	2	2	2	NA	2	NA	2	2	2	2	2	2	2	2	NA	0
409	f0281	2	NA	1	1	1	NA	2	2	2	NA	2	NA	2	NA	2	2	2	2	2	NA	2	2	1	2	NA	1	1	2	2	2	NA	0	2	1	2	2	1	NA	2	2	1	1	1	1	2	1	NA	2
410	f0282	2	NA	0	0	NA	NA	0	0	2	NA	0	NA	NA	NA	0	0	0	2	2	NA	2	2	0	2	NA	0	0	2	2	2	NA	1	2	1	1	0	0	NA	1	2	1	2	2	1	2	2	NA	1
411	f0283	2	NA	2	2	2	NA	2	2	2	NA	2	NA	2	NA	2	1	2	2	2	NA	2	2	2	2	NA	1	1	1	2	2	NA	2	2	2	2	2	2	NA	2	2	2	2	2	1	2	2	NA	1
412	f0284	2	NA	1	1	1	NA	2	2	2	NA	2	NA	2	NA	2	1	2	2	2	NA	2	2	2	2	NA	1	1	1	2	2	NA	2	2	2	1	1	1	NA	1	2	2	2	2	1	2	2	NA	1
413	f0285	2	NA	2	2	2	NA	2	2	2	NA	2	NA	1	NA	2	2	2	2	2	NA	2	2	2	2	NA	2	2	2	2	2	NA	1	2	2	2	2	1	NA	1	2	1	2	1	0	1	1	NA	1
414	f0286	2	NA	2	2	2	NA	2	2	2	NA	2	NA	2	NA	2	2	2	2	2	NA	2	2	2	2	NA	2	2	2	0	2	NA	0	2	2	2	2	2	NA	2	2	0	2	2	2	2	2	NA	2
415	f0287	1	NA	0	0	NA	NA	0	0	2	NA	0	NA	NA	NA	0	0	1	2	2	NA	1	2	0	1	NA	0	1	2	1	2	NA	1	2	1	2	1	1	NA	2	2	1	2	1	1	1	1	NA	1
416	f0288	2	NA	2	1	2	NA	2	2	2	NA	2	NA	2	NA	2	2	2	2	2	NA	2	2	1	2	NA	NA	1	2	2	2	NA	2	2	2	2	1	1	NA	1	2	1	2	2	0	2	2	NA	1
417	f0289	2	NA	2	2	2	NA	2	2	2	NA	2	NA	2	NA	2	2	1	2	2	NA	2	2	0	2	NA	0	0	2	2	2	NA	NA	2	2	2	1	1	NA	1	2	1	2	2	0	2	2	NA	1
418	f0290	2	NA	2	2	2	NA	2	2	2	NA	2	NA	2	NA	2	2	1	2	2	NA	2	2	1	2	NA	1	NA	2	1	2	NA	1	2	1	2	1	1	NA	2	2	1	2	1	1	1	1	NA	1
419	f0291	2	NA	1	1	1	NA	1	1	2	NA	1	NA	1	NA	1	1	1	2	2	NA	2	2	1	2	NA	0	0	2	2	2	NA	1	2	2	2	2	2	NA	2	2	0	2	2	2	2	2	NA	2
420	f0292	2	NA	2	2	2	NA	2	2	2	NA	2	NA	1	NA	1	1	NA	2	2	NA	2	2	1	2	NA	NA	NA	2	2	2	NA	NA	2	1	2	1	1	NA	2	1	2	2	2	2	2	2	NA	2
421	f0293	1	NA	0	0	NA	NA	0	0	2	NA	0	NA	NA	NA	0	0	1	2	2	NA	1	2	0	1	NA	0	1	2	1	2	NA	1	2	1	1	1	1	NA	2	2	0	2	1	0	1	1	NA	0
422	f0294	2	NA	2	2	1	NA	1	1	2	NA	0	NA	NA	NA	1	0	1	2	2	NA	2	2	1	2	NA	1	0	2	2	2	NA	0	2	1	2	1	0	NA	1	2	1	2	1	1	2	2	NA	2
423	f0295	2	NA	1	1	1	NA	2	2	2	NA	2	NA	2	NA	2	2	2	2	2	NA	2	2	1	2	NA	2	2	2	2	2	NA	1	2	0	2	1	0	NA	2	2	0	1	1	0	2	1	NA	1
424	f0296	2	NA	0	0	0	NA	2	2	2	NA	2	NA	2	NA	2	2	2	2	2	NA	2	2	2	2	NA	2	2	2	2	2	NA	1	2	2	2	2	2	NA	2	0	2	2	2	2	2	2	NA	2
425	f0297	2	NA	2	2	2	NA	2	2	2	NA	2	NA	2	NA	2	2	2	2	2	NA	2	2	1	2	NA	NA	1	2	2	2	NA	2	2	2	2	1	1	NA	1	2	1	2	2	1	2	2	NA	1
426	f0298	2	NA	1	1	1	NA	1	1	2	NA	1	NA	1	NA	1	1	1	2	2	NA	2	2	1	2	NA	1	1	2	2	2	NA	2	2	2	2	2	2	NA	2	2	2	2	2	2	2	2	NA	2
427	f0299	2	NA	0	0	0	NA	2	2	2	NA	2	NA	2	NA	2	2	2	2	2	NA	2	2	2	2	NA	2	2	2	2	2	NA	2	2	2	2	2	2	NA	2	2	2	2	2	2	2	2	NA	2
428	f0300	2	NA	2	2	2	NA	2	2	2	NA	2	NA	2	NA	2	2	0	2	2	NA	2	2	0	2	NA	0	0	2	2	2	NA	1	2	2	2	2	2	NA	2	2	2	2	2	1	2	2	NA	2
429	f0301	2	NA	2	1	1	NA	2	2	2	NA	2	NA	2	NA	2	2	2	2	2	NA	2	2	2	2	NA	2	2	2	2	2	NA	2	2	2	2	2	2	NA	2	1	2	2	2	1	2	2	NA	2
430	f0302	2	NA	1	1	1	NA	1	1	2	NA	2	NA	2	NA	2	2	1	2	2	NA	2	2	1	2	NA	1	2	2	1	2	NA	1	2	2	2	2	2	NA	2	2	2	2	2	2	2	2	NA	2
431	f0303	2	NA	2	2	1	NA	2	1	2	NA	1	NA	0	NA	2	1	2	2	2	NA	2	2	2	2	NA	2	1	2	2	2	NA	1	2	2	2	2	1	NA	1	2	0	2	1	1	2	2	NA	2
432	f0304	2	NA	2	2	2	NA	2	1	2	NA	2	NA	1	NA	2	2	1	1	2	NA	2	2	1	2	NA	1	0	2	1	2	NA	0	1	2	1	1	1	NA	1	2	1	1	1	0	2	2	NA	2
433	f0305	2	NA	1	1	1	NA	1	1	2	NA	1	NA	1	NA	2	2	2	2	2	NA	2	2	2	2	NA	1	2	2	2	2	NA	0	2	1	2	2	2	NA	2	2	2	2	2	2	2	2	NA	1
434	f0306	2	NA	2	2	2	NA	2	2	2	NA	2	NA	2	NA	1	2	1	2	2	NA	2	2	1	2	NA	1	1	2	2	2	NA	1	2	2	1	1	1	NA	1	NA	0	2	2	2	2	2	NA	2
435	f0307	2	NA	2	2	2	NA	2	2	2	NA	2	NA	2	NA	2	2	0	2	2	NA	2	2	0	2	NA	1	1	2	2	2	NA	1	2	2	2	2	2	NA	2	2	2	2	2	2	2	2	NA	0
436	f0308	2	NA	2	2	2	NA	2	2	2	NA	2	NA	2	NA	2	2	1	2	2	NA	2	2	1	2	NA	1	1	2	2	2	NA	2	2	2	2	1	0	NA	1	2	2	2	2	2	2	2	NA	1
437	f0309	2	NA	1	1	1	NA	1	2	2	NA	2	NA	2	NA	2	2	0	2	2	NA	2	2	1	2	NA	1	1	2	2	2	NA	2	2	2	2	2	2	NA	2	2	2	2	2	2	2	2	NA	1
438	f0310	2	NA	0	0	NA	NA	0	0	2	NA	0	NA	NA	NA	0	1	0	2	2	NA	2	2	0	2	NA	1	1	2	2	2	NA	1	2	2	1	1	1	NA	1	2	0	2	2	2	2	2	NA	2
439	f0311	2	NA	1	1	1	NA	1	1	2	NA	1	NA	NA	NA	0	0	0	2	2	NA	2	2	0	2	NA	0	0	2	2	2	NA	0	2	2	2	2	2	NA	2	NA	2	2	2	2	2	2	NA	2
440	f0312	2	NA	2	2	2	NA	2	2	2	NA	2	NA	2	NA	2	2	1	2	2	NA	2	2	1	2	NA	1	1	2	2	2	NA	1	2	2	NA	1	1	NA	1	NA	1	2	2	1	2	2	NA	NA
441	f0313	2	NA	1	1	1	NA	1	1	2	NA	1	NA	1	NA	1	1	1	2	2	NA	2	2	1	2	NA	1	1	2	2	2	NA	1	2	2	1	1	1	NA	1	2	1	2	2	2	1	1	NA	0
442	f0314	2	NA	2	2	2	NA	2	2	2	NA	2	NA	1	NA	2	2	2	2	2	NA	2	2	2	2	NA	2	2	2	2	2	NA	2	2	2	1	1	NA	NA	1	2	1	2	2	1	2	2	NA	NA
443	f0315	2	NA	2	2	2	NA	2	2	2	NA	2	NA	2	NA	2	1	2	2	2	NA	2	2	2	2	NA	1	1	1	2	2	NA	2	2	2	2	2	2	NA	2	2	2	2	2	NA	2	2	NA	NA
444	f0316	2	NA	2	2	2	NA	2	2	2	NA	2	NA	2	NA	2	2	1	2	2	NA	2	2	1	2	NA	1	2	2	1	2	NA	1	2	2	2	2	2	NA	2	2	2	2	2	2	2	2	NA	1
445	f0317	2	NA	1	1	1	NA	2	2	2	NA	2	NA	0	NA	2	2	2	2	2	NA	2	2	2	2	NA	2	2	2	2	2	NA	2	2	2	1	1	1	NA	1	2	0	2	2	1	2	2	NA	1
446	f0318	2	NA	2	2	2	NA	2	2	2	NA	2	NA	2	NA	2	2	1	2	2	NA	2	2	1	2	NA	1	1	2	2	2	NA	0	2	2	2	2	1	NA	1	2	1	2	2	1	2	2	NA	0
447	f0319	2	NA	1	1	1	NA	2	2	2	NA	2	NA	2	NA	2	1	2	2	2	NA	2	2	2	2	NA	2	2	2	2	2	NA	2	2	2	2	2	1	NA	1	2	1	2	2	1	2	2	NA	0
448	f0320	2	NA	1	NA	1	NA	1	2	2	NA	2	NA	2	NA	2	2	1	2	2	NA	2	2	2	2	NA	2	2	2	2	2	NA	2	2	2	1	1	1	NA	1	2	1	2	2	1	2	2	NA	0
449	f0321	2	NA	1	1	1	NA	2	2	2	NA	2	NA	1	NA	1	1	NA	2	2	NA	2	2	0	2	NA	NA	NA	2	2	2	NA	0	2	0	2	1	0	NA	2	2	1	1	1	1	2	1	NA	2
450	f0322	2	NA	1	1	1	NA	2	2	2	NA	2	NA	2	NA	2	2	NA	NA	NA	NA	NA	NA	1	2	NA	NA	NA	2	2	2	NA	NA	2	1	2	2	1	NA	2	2	1	1	1	1	2	1	NA	2
451	f0323	2	NA	2	2	2	NA	2	2	2	NA	2	NA	2	NA	2	2	2	2	2	NA	2	2	2	2	NA	2	2	2	2	2	NA	1	2	2	1	1	1	NA	1	2	1	2	2	1	2	2	NA	1
452	f0324	1	NA	2	1	1	NA	1	1	2	NA	1	NA	1	NA	1	0	2	2	2	NA	1	2	1	1	NA	0	1	2	1	2	NA	1	2	1	1	1	0	NA	0	2	0	1	1	0	2	1	NA	1
453	f0325	2	NA	2	2	1	NA	2	2	2	NA	2	NA	2	NA	2	2	2	2	2	NA	2	2	2	2	NA	NA	1	2	2	2	NA	2	2	2	2	1	1	NA	1	1	1	2	2	1	2	2	NA	1
454	f0326	2	NA	1	1	1	NA	1	1	2	NA	1	NA	1	NA	1	1	1	2	2	NA	2	2	1	2	NA	1	1	2	2	2	NA	1	2	2	1	1	1	NA	1	2	1	2	2	2	1	1	NA	NA
455	f0327	2	NA	2	2	2	NA	2	1	2	NA	2	NA	2	NA	2	2	2	2	2	NA	2	1	2	2	NA	2	1	2	1	1	NA	1	2	2	2	1	1	NA	2	2	1	2	1	0	2	1	NA	0
456	f0328	2	NA	2	2	2	NA	2	2	2	NA	2	NA	2	NA	2	2	1	2	2	NA	2	2	1	2	NA	1	1	2	2	2	NA	2	2	2	2	2	2	NA	2	2	2	2	2	0	2	2	NA	2
457	f0329	2	NA	1	1	1	NA	1	1	2	NA	1	NA	1	NA	1	1	1	2	2	NA	2	2	1	2	NA	1	1	2	2	2	NA	0	2	2	2	2	2	NA	2	2	2	2	2	2	2	2	NA	1
458	f0330	2	NA	0	1	1	NA	1	1	2	NA	1	NA	1	NA	2	2	1	2	2	NA	2	2	1	2	NA	1	1	2	2	2	NA	1	2	1	2	1	1	NA	2	1	2	2	2	2	2	2	NA	2
459	f0331	2	NA	1	1	1	NA	2	2	2	NA	2	NA	2	NA	2	2	2	2	2	NA	2	2	2	2	NA	2	2	2	2	2	NA	2	2	2	2	2	2	NA	2	2	2	2	2	2	2	2	NA	NA
460	f0332	2	NA	2	2	1	NA	2	1	2	NA	1	NA	NA	NA	1	0	NA	2	2	NA	2	2	NA	2	NA	NA	0	2	2	2	NA	0	2	1	2	1	0	NA	1	2	1	2	1	1	2	2	NA	2
461	f0333	2	NA	2	2	2	NA	2	2	2	NA	2	NA	2	NA	2	1	1	2	2	NA	2	2	1	2	NA	2	2	2	2	2	NA	2	2	2	2	2	2	NA	2	2	2	2	2	1	2	2	NA	1
462	f0334	2	NA	NA	0	NA	NA	0	0	2	NA	0	NA	NA	NA	0	0	1	2	2	NA	2	1	0	2	NA	1	0	2	1	2	NA	0	2	1	2	1	0	NA	1	2	1	2	1	1	1	1	NA	1
463	f0335	2	NA	2	2	2	NA	2	2	2	NA	2	NA	2	NA	2	2	2	2	2	NA	2	2	2	2	NA	2	2	2	2	2	NA	2	2	1	2	1	1	NA	2	2	1	2	2	1	2	2	NA	0
464	f0336	2	NA	1	1	1	NA	2	2	2	NA	2	NA	2	NA	2	2	2	2	2	NA	2	2	2	2	NA	1	1	2	2	2	NA	2	2	2	2	2	1	NA	1	1	1	2	2	1	2	2	NA	1
465	f0337	2	NA	2	2	2	NA	2	2	2	NA	2	NA	1	NA	2	2	1	2	2	NA	2	2	1	2	NA	1	1	2	2	2	NA	2	2	2	1	1	1	NA	1	2	1	2	2	0	2	2	NA	1
466	f0338	2	NA	1	1	1	NA	2	2	2	NA	2	NA	2	NA	2	2	2	2	1	NA	2	2	2	2	NA	2	2	2	2	2	NA	2	2	2	2	2	2	NA	2	1	2	2	2	2	2	2	NA	2
467	f0339	2	NA	2	2	2	NA	2	2	2	NA	2	NA	2	NA	2	2	2	2	2	NA	2	2	1	2	NA	NA	1	2	2	2	NA	2	2	2	2	1	1	NA	1	1	1	2	2	1	2	2	NA	1
468	f0340	1	NA	0	0	NA	NA	0	0	2	NA	0	NA	NA	NA	0	0	1	2	2	NA	1	2	0	1	NA	0	1	2	1	2	NA	1	2	1	2	1	1	NA	2	2	1	2	1	1	1	1	NA	1
469	f0341	2	NA	2	2	2	NA	2	2	2	NA	2	NA	2	NA	2	2	2	2	2	NA	2	2	2	2	NA	2	2	2	2	2	NA	1	2	2	2	2	2	NA	2	2	2	2	2	1	2	2	NA	0
470	f0342	2	NA	2	2	2	NA	2	2	2	NA	2	NA	2	NA	2	1	2	2	2	NA	2	2	2	2	NA	1	1	1	2	2	NA	2	2	2	2	2	2	NA	2	1	2	2	2	2	2	2	NA	2
471	f0343	2	NA	2	2	2	NA	2	2	2	NA	2	NA	2	NA	2	2	1	2	2	NA	2	2	1	2	NA	1	1	2	2	2	NA	1	2	2	1	1	1	NA	1	2	1	2	2	2	2	2	NA	NA
472	f0344	2	NA	2	2	2	NA	2	2	2	NA	2	NA	1	NA	1	1	1	2	2	NA	2	2	NA	2	NA	NA	NA	2	2	2	NA	NA	2	1	1	0	0	NA	1	2	1	2	2	1	2	2	NA	NA
473	f0345	2	NA	0	1	1	NA	2	2	2	NA	2	NA	2	NA	2	2	2	2	2	NA	2	2	1	2	NA	NA	1	2	2	2	NA	2	2	2	2	1	1	NA	1	2	1	2	2	1	2	2	NA	0
474	f0346	2	NA	1	1	1	NA	2	2	2	NA	2	NA	2	NA	2	1	2	2	2	NA	2	2	2	2	NA	1	1	2	2	2	NA	2	2	2	2	2	2	NA	2	1	1	2	2	2	2	2	NA	2
475	f0347	2	NA	1	1	1	NA	2	2	2	NA	2	NA	2	NA	2	2	2	2	2	NA	2	2	2	2	NA	1	2	2	2	2	NA	1	2	2	2	2	2	NA	2	2	2	2	2	2	2	2	NA	2
476	f0348	2	NA	1	1	1	NA	2	2	2	NA	2	NA	2	NA	2	1	2	2	2	NA	2	2	1	2	NA	1	1	1	2	2	NA	1	2	0	2	1	0	NA	2	2	1	1	1	1	2	1	NA	NA
477	f0349	2	NA	NA	0	NA	NA	0	0	2	NA	0	NA	NA	NA	0	0	0	2	2	NA	2	2	0	2	NA	0	0	2	2	2	NA	1	2	2	2	2	2	NA	2	2	2	2	2	2	2	2	NA	2
478	f0350	2	NA	1	1	1	NA	2	2	2	NA	2	NA	2	NA	2	2	2	2	2	NA	2	2	2	2	NA	2	2	2	2	2	NA	2	2	2	2	2	2	NA	2	2	1	2	2	2	2	2	NA	2
479	f0351	2	NA	2	2	2	NA	2	2	2	NA	2	NA	2	NA	2	2	2	2	1	NA	2	2	2	2	NA	2	NA	2	2	2	NA	2	2	2	2	2	2	NA	2	2	NA	2	2	2	2	2	NA	2
480	f0352	2	NA	2	2	2	NA	2	2	2	NA	2	NA	1	NA	2	2	2	2	2	NA	2	2	2	2	NA	2	2	2	2	2	NA	2	2	2	2	2	2	NA	2	2	2	2	2	1	2	2	NA	2
481	f0353	2	NA	1	1	1	NA	1	1	2	NA	2	NA	1	NA	2	1	1	1	2	NA	1	2	2	2	NA	2	1	2	1	2	NA	1	1	2	1	1	0	NA	0	2	0	1	1	1	1	1	NA	1
482	f0354	2	NA	1	1	1	NA	2	2	2	NA	2	NA	2	NA	2	2	1	2	2	NA	2	2	1	2	NA	1	1	2	2	2	NA	1	2	2	2	2	2	NA	2	2	2	2	2	1	2	2	NA	2
483	f0355	2	NA	1	1	1	NA	2	2	2	NA	2	NA	2	NA	2	2	2	2	1	NA	2	2	2	2	NA	2	2	2	2	2	NA	2	2	2	2	2	2	NA	2	2	2	2	2	2	2	2	NA	2
484	f0356	2	NA	2	2	2	NA	1	1	2	NA	2	NA	1	NA	1	1	1	2	2	NA	2	2	1	2	NA	0	0	2	2	2	NA	1	2	1	2	1	0	NA	1	2	1	2	2	1	2	2	NA	1
485	f0357	2	NA	2	2	2	NA	2	2	2	NA	2	NA	2	NA	2	2	2	2	2	NA	2	2	2	2	NA	2	2	2	2	2	NA	2	2	2	2	1	1	NA	1	2	1	2	2	2	2	2	NA	2
486	f0358	2	NA	1	1	0	NA	1	1	2	NA	1	NA	1	NA	1	1	1	2	2	NA	2	2	1	2	NA	1	1	2	2	2	NA	2	2	2	2	2	2	NA	2	1	2	2	2	2	2	2	NA	2
487	f0359	2	NA	2	2	2	NA	2	2	2	NA	2	NA	2	NA	2	2	2	2	2	NA	2	2	1	2	NA	NA	1	2	2	2	NA	2	2	2	2	1	1	NA	1	2	1	2	2	0	2	2	NA	0
488	f0360	2	NA	1	0	1	NA	1	1	2	NA	1	NA	1	NA	1	1	1	2	2	NA	2	2	1	2	NA	1	1	2	2	2	NA	2	2	2	2	2	2	NA	2	2	2	2	2	1	2	2	NA	1
489	f0361	1	NA	0	0	NA	NA	0	0	2	NA	0	NA	NA	NA	0	0	1	2	2	NA	1	2	0	1	NA	1	2	2	1	2	NA	1	2	1	2	1	1	NA	2	2	1	2	1	1	1	1	NA	1
490	f0362	2	NA	2	2	2	NA	2	2	2	NA	2	NA	1	NA	1	1	NA	2	2	NA	2	2	NA	2	NA	NA	NA	2	2	2	NA	NA	2	0	2	0	0	NA	2	2	2	2	2	NA	2	2	NA	2
491	f0363	2	NA	2	2	2	NA	2	2	2	NA	2	NA	2	NA	2	2	2	2	2	NA	2	2	1	2	NA	0	0	2	2	2	NA	1	2	2	2	1	1	NA	1	2	1	2	2	1	2	2	NA	1
492	f0364	2	NA	2	2	2	NA	1	1	2	NA	1	NA	1	NA	1	1	0	2	2	NA	2	2	0	2	NA	0	0	2	2	2	NA	1	2	2	2	2	2	NA	2	2	1	2	2	2	2	2	NA	2
493	f0365	2	NA	1	1	1	NA	1	1	2	NA	1	NA	1	NA	1	1	1	2	2	NA	2	2	1	2	NA	1	1	2	2	2	NA	2	2	2	2	2	1	NA	1	2	0	2	2	2	2	2	NA	2
494	f0366	2	NA	2	2	2	NA	2	2	2	NA	2	NA	2	NA	2	2	0	2	2	NA	2	2	0	2	NA	0	0	2	2	2	NA	1	2	2	2	2	2	NA	2	2	2	2	2	1	2	2	NA	2
495	f0367	2	NA	1	1	1	NA	1	1	2	NA	1	NA	NA	NA	1	1	1	2	2	NA	2	2	1	2	NA	1	1	2	2	2	NA	2	2	1	2	1	1	NA	NA	2	1	2	2	2	2	2	NA	2
496	f0368	2	NA	2	2	1	NA	2	1	2	NA	1	NA	NA	NA	1	0	1	2	2	NA	2	2	2	2	NA	1	0	2	2	2	NA	2	2	2	2	1	1	NA	1	2	1	2	2	1	2	2	NA	1
497	f0369	2	NA	2	2	2	NA	2	2	2	NA	2	NA	2	NA	2	2	2	2	2	NA	2	2	2	2	NA	2	2	2	2	2	NA	2	2	2	1	1	1	NA	1	2	1	2	2	1	2	2	NA	0
498	f0370	2	NA	0	0	0	NA	1	1	2	NA	1	NA	1	NA	1	1	1	2	2	NA	2	2	1	2	NA	1	1	2	2	2	NA	2	2	1	2	1	1	NA	2	2	2	2	2	2	2	2	NA	2
499	f0371	2	NA	2	2	2	NA	2	2	2	NA	2	NA	2	NA	2	2	1	2	2	NA	2	2	0	2	NA	2	2	2	2	2	NA	2	2	2	2	2	2	NA	2	2	2	2	2	2	2	2	NA	0
501	f0373	2	NA	0	1	1	NA	2	2	2	NA	2	NA	2	NA	2	2	2	2	2	NA	2	2	2	2	NA	NA	1	2	2	2	NA	2	2	2	2	1	1	NA	1	2	1	2	2	1	2	2	NA	1
502	f0374	2	NA	2	2	2	NA	2	2	2	NA	2	NA	1	NA	1	1	NA	2	NA	NA	2	2	NA	2	NA	NA	NA	2	2	2	NA	NA	2	1	2	1	1	NA	2	2	2	2	2	2	2	2	NA	2
503	f0375	2	NA	2	2	1	NA	2	1	2	NA	1	NA	NA	NA	1	1	1	2	2	NA	2	2	1	2	NA	1	0	2	2	2	NA	0	2	2	2	2	1	NA	1	2	0	2	1	1	2	2	NA	2
504	f0376	2	NA	2	2	1	NA	2	1	2	NA	1	NA	0	NA	2	1	1	2	2	NA	2	2	1	2	NA	1	0	2	2	2	NA	1	2	2	2	2	2	NA	2	2	2	2	2	2	2	2	NA	2
505	f0377	2	NA	2	2	1	NA	1	1	2	NA	NA	NA	0	NA	2	1	2	2	2	NA	2	2	1	2	NA	2	2	2	2	2	NA	1	2	NA	2	0	0	NA	2	2	1	2	1	1	2	1	NA	1
506	f0378	2	NA	1	1	1	NA	2	2	2	NA	2	NA	2	NA	2	2	1	2	2	NA	2	2	1	2	NA	1	1	2	2	2	NA	0	2	2	2	2	2	NA	2	2	2	2	2	1	2	2	NA	1
507	f0379	2	NA	1	1	1	NA	1	2	2	NA	2	NA	1	NA	1	1	0	2	2	NA	2	2	2	2	NA	1	1	2	2	2	NA	2	2	2	NA	1	1	NA	1	2	1	2	2	1	2	2	NA	0
508	f0380	2	NA	1	1	1	NA	2	2	2	NA	2	NA	1	NA	1	1	NA	2	2	NA	2	2	0	2	NA	NA	NA	2	2	2	NA	0	2	2	2	2	2	NA	2	2	2	2	2	2	2	2	NA	1
509	f0381	2	NA	1	1	1	NA	2	2	2	NA	2	NA	2	NA	2	2	2	2	2	NA	2	2	1	2	NA	2	2	2	2	2	NA	1	2	1	2	2	1	NA	2	2	1	1	1	1	2	1	NA	2
510	f0382	2	NA	2	2	2	NA	2	2	2	NA	2	NA	2	NA	2	2	2	2	2	NA	2	2	2	2	NA	1	2	2	2	2	NA	1	2	1	2	1	1	NA	2	2	2	2	2	2	2	2	NA	2
511	f0383	2	NA	2	2	2	NA	2	2	2	NA	2	NA	2	NA	2	2	1	2	2	NA	2	2	1	2	NA	1	2	2	1	2	NA	1	2	2	2	2	2	NA	2	2	2	2	2	2	2	2	NA	2
512	f0384	2	NA	NA	1	1	NA	1	1	2	NA	1	NA	NA	NA	0	0	0	2	2	NA	2	2	0	2	NA	0	0	2	2	2	NA	NA	2	1	2	1	1	NA	2	2	2	2	2	2	2	2	NA	2
513	f0385	2	NA	2	2	2	NA	2	2	2	NA	2	NA	2	NA	2	2	1	2	2	NA	2	2	1	2	NA	1	1	2	2	2	NA	1	2	2	2	2	1	NA	1	2	1	2	2	0	2	2	NA	1
514	f0386	2	NA	2	2	2	NA	2	2	2	NA	2	NA	2	NA	2	1	2	2	2	NA	2	2	2	2	NA	0	1	2	2	2	NA	1	2	2	2	2	2	NA	2	NA	2	2	2	0	2	2	NA	2
515	f0387	2	NA	1	1	1	NA	2	2	2	NA	2	NA	0	NA	2	2	2	2	2	NA	2	2	2	2	NA	2	2	2	2	2	NA	2	2	2	2	2	2	NA	2	2	2	2	2	2	2	2	NA	2
516	f0388	2	NA	1	1	1	NA	2	2	2	NA	2	NA	2	NA	2	1	2	2	2	NA	2	2	2	2	NA	1	1	1	2	2	NA	2	2	1	2	1	1	NA	2	2	2	2	2	2	2	2	NA	1
517	f0389	2	NA	2	2	2	NA	2	2	2	NA	2	NA	2	NA	2	2	2	2	2	NA	2	2	0	2	NA	0	0	2	2	2	NA	1	2	2	2	1	1	NA	1	2	1	2	2	1	2	2	NA	1
518	f0390	2	NA	0	0	NA	NA	0	0	2	NA	0	NA	NA	NA	0	0	0	2	2	NA	2	2	0	2	NA	0	0	2	2	2	NA	1	2	2	2	2	2	NA	2	2	2	2	2	2	2	2	NA	0
519	f0391	1	NA	2	1	1	NA	1	1	2	NA	1	NA	1	NA	1	1	2	2	2	NA	1	2	1	1	NA	1	2	2	1	2	NA	1	2	1	2	1	1	NA	2	2	1	2	1	1	1	1	NA	1
520	f0392	2	NA	1	1	1	NA	2	2	2	NA	2	NA	1	NA	2	2	2	2	2	NA	2	2	2	2	NA	2	2	2	2	2	NA	2	2	2	1	1	1	NA	1	2	1	2	2	1	2	2	NA	1
521	f0393	2	NA	0	1	1	NA	1	1	2	NA	1	NA	1	NA	1	1	1	2	2	NA	2	2	0	2	NA	0	0	2	2	2	NA	2	2	2	2	1	1	NA	1	2	1	2	2	1	2	2	NA	1
522	f0394	2	NA	1	1	1	NA	1	1	2	NA	0	NA	NA	NA	2	2	2	2	2	NA	2	2	1	2	NA	1	1	2	2	2	NA	1	2	2	2	2	2	NA	2	2	1	2	2	2	2	2	NA	1
523	f0395	2	NA	2	2	2	NA	2	2	2	NA	2	NA	2	NA	2	2	2	2	2	NA	2	2	2	2	NA	2	2	2	2	2	NA	2	2	2	2	2	2	NA	2	2	2	2	2	2	2	2	NA	2
524	f0396	2	NA	2	2	2	NA	2	1	2	NA	2	NA	1	NA	2	1	1	2	2	NA	2	2	1	2	NA	1	2	2	1	2	NA	1	2	2	2	2	2	NA	2	2	2	2	2	2	2	2	NA	2
525	f0397	2	NA	2	2	2	NA	2	2	2	NA	2	NA	2	NA	2	1	1	2	2	NA	2	2	1	2	NA	1	1	2	2	2	NA	0	2	2	2	1	1	NA	1	2	2	2	2	1	2	2	NA	1
526	f0398	2	NA	2	2	2	NA	2	2	2	NA	2	NA	2	NA	2	2	2	2	2	NA	2	2	2	2	NA	2	2	2	2	2	NA	0	2	2	2	2	2	NA	2	NA	1	2	2	2	2	2	NA	2
527	f0399	2	NA	NA	0	NA	NA	0	0	2	NA	0	NA	NA	NA	0	1	0	2	2	NA	2	2	0	2	NA	0	0	2	2	2	NA	1	2	2	2	2	1	NA	1	2	1	2	2	2	2	2	NA	1
528	f0400	2	NA	2	2	2	NA	2	2	2	NA	2	NA	2	NA	2	2	0	2	2	NA	2	2	0	2	NA	0	1	2	1	2	NA	0	2	2	2	2	2	NA	2	2	2	2	2	2	2	2	NA	1
529	f0401	2	NA	0	0	0	NA	1	1	2	NA	1	NA	1	NA	1	1	1	2	2	NA	2	2	0	2	NA	0	0	2	2	2	NA	1	2	2	2	2	2	NA	2	2	2	2	2	2	2	2	NA	2
530	f0402	2	NA	2	2	2	NA	1	1	2	NA	1	NA	1	NA	1	1	1	2	2	NA	2	2	1	2	NA	0	2	2	2	2	NA	1	2	1	2	2	2	NA	2	2	1	2	2	2	2	2	NA	2
531	f0403	2	NA	2	2	2	NA	1	1	2	NA	1	NA	NA	NA	1	1	1	2	2	NA	2	2	1	2	NA	1	2	2	2	2	NA	2	2	2	2	2	2	NA	2	2	2	2	1	1	1	1	NA	1
532	f0404	2	NA	2	2	1	NA	1	1	2	NA	2	NA	1	NA	1	1	1	2	2	NA	2	2	1	2	NA	1	1	2	2	2	NA	1	2	1	2	1	1	NA	2	NA	1	2	2	1	2	2	NA	1
533	f0405	2	NA	1	1	1	NA	2	2	2	NA	2	NA	2	NA	2	2	2	2	2	NA	2	2	2	2	NA	1	1	2	2	2	NA	1	2	2	2	2	2	NA	2	NA	2	2	2	2	2	2	NA	2
534	f0406	2	NA	1	1	1	NA	1	1	2	NA	1	NA	1	NA	1	1	1	2	2	NA	2	2	1	2	NA	0	1	2	2	2	NA	1	2	2	2	2	2	NA	2	NA	2	2	2	2	2	2	NA	2
535	f0407	2	NA	2	2	2	NA	2	2	2	NA	2	NA	1	NA	1	1	NA	2	2	NA	2	2	NA	2	NA	NA	NA	2	NA	2	NA	2	2	1	2	1	1	NA	2	NA	2	2	2	2	2	2	NA	1
536	f0408	2	NA	1	1	1	NA	2	2	2	NA	2	NA	2	NA	2	2	2	2	2	NA	2	2	1	2	NA	2	2	2	2	2	NA	1	2	1	2	2	1	NA	2	2	1	1	1	1	2	1	NA	NA
537	f0409	2	NA	2	2	2	NA	2	2	2	NA	2	NA	2	NA	2	2	1	2	2	NA	2	2	1	2	NA	1	1	2	2	2	NA	1	2	2	2	NA	2	NA	NA	NA	2	NA	NA	1	NA	NA	NA	NA
538	f0410	2	NA	2	2	2	NA	2	2	2	NA	2	NA	2	NA	2	2	2	NA	1	NA	2	2	2	2	NA	2	2	2	2	2	NA	1	2	2	2	2	1	NA	1	2	1	2	2	1	NA	2	NA	NA
540	f0412	2	NA	2	2	2	NA	2	2	2	NA	2	NA	2	NA	2	1	2	NA	2	NA	2	2	1	2	NA	0	1	1	1	2	NA	1	2	NA	2	1	1	NA	1	NA	1	NA	2	2	NA	NA	NA	NA
541	f0413	2	NA	2	2	1	NA	1	1	2	NA	1	NA	1	NA	1	1	1	2	2	NA	2	2	1	2	NA	1	1	2	2	2	NA	2	2	2	2	2	2	NA	2	2	1	2	2	2	2	2	NA	2
542	f0414	2	NA	1	1	1	NA	0	1	2	NA	1	NA	1	NA	1	2	0	2	2	NA	2	2	2	2	NA	1	1	2	2	2	NA	NA	2	2	2	2	2	NA	2	2	2	2	2	2	2	2	NA	0
543	f0415	2	NA	NA	1	1	NA	1	1	2	NA	1	NA	1	NA	1	1	1	2	2	NA	2	2	1	2	NA	1	1	2	1	2	NA	0	2	2	2	2	2	NA	2	2	1	2	2	2	2	2	NA	NA
544	f0416	2	NA	0	0	0	NA	1	2	2	NA	2	NA	2	NA	2	2	1	2	2	NA	2	2	2	2	NA	2	2	2	2	2	NA	2	2	2	2	2	2	NA	2	1	2	2	2	2	2	2	NA	NA
545	f0417	2	NA	2	2	2	NA	2	2	2	NA	2	NA	2	NA	2	2	2	2	2	NA	2	2	2	2	NA	2	2	2	2	2	NA	2	2	0	2	0	0	NA	2	2	2	2	2	2	2	2	NA	2
546	f0418	2	NA	2	2	2	NA	2	1	2	NA	1	NA	1	NA	1	1	1	2	2	NA	2	2	1	2	NA	1	1	2	2	2	NA	1	2	2	2	2	2	NA	2	1	2	2	2	2	2	2	NA	NA
547	f0419	2	NA	2	2	2	NA	2	2	2	NA	2	NA	2	NA	2	2	1	2	2	NA	2	2	1	2	NA	1	1	2	1	2	NA	1	2	2	2	2	2	NA	2	2	2	2	2	2	2	2	NA	2
548	f0420	2	NA	2	2	2	NA	2	2	2	NA	2	NA	2	NA	1	1	2	2	2	NA	2	2	2	2	NA	2	2	2	2	2	NA	2	2	2	2	2	2	NA	2	2	2	2	2	2	2	2	NA	2
549	f0421	2	NA	0	0	1	NA	1	1	2	NA	1	NA	1	NA	1	1	0	2	2	NA	2	2	1	2	NA	1	1	2	2	2	NA	2	2	2	2	2	2	NA	2	2	2	2	2	2	2	2	NA	2
550	f0422	2	NA	2	2	2	NA	2	2	2	NA	2	NA	2	NA	1	2	1	2	2	NA	2	2	1	2	NA	1	1	2	2	2	NA	1	2	NA	NA	NA	NA	NA	NA	NA	1	NA	NA	1	NA	NA	NA	NA
551	f0423	2	NA	NA	0	0	NA	0	0	2	NA	0	NA	1	NA	1	1	1	2	2	NA	2	2	1	2	NA	1	1	2	2	2	NA	2	2	2	2	2	2	NA	2	1	2	2	2	2	2	2	NA	1
552	f0424	2	NA	2	2	2	NA	2	2	2	NA	2	NA	2	NA	2	2	1	2	2	NA	2	2	0	2	NA	0	1	2	1	2	NA	0	2	2	2	2	2	NA	2	2	2	2	2	1	2	2	NA	1
553	f0425	NA	NA	NA	NA	NA	NA	2	NA	NA	NA	1	NA	NA	NA	1	NA	0	2	2	NA	2	2	0	2	NA	0	1	2	1	2	NA	1	2	2	2	2	2	NA	2	2	2	2	2	2	2	2	NA	2
554	f0426	2	NA	1	1	1	NA	1	1	2	NA	1	NA	NA	NA	1	2	1	2	2	NA	2	2	1	2	NA	1	1	2	2	2	NA	1	2	2	1	1	1	NA	1	2	0	2	2	1	2	2	NA	1
555	f0427	2	NA	2	2	2	NA	2	2	2	NA	2	NA	2	NA	2	2	2	2	2	NA	2	2	2	2	NA	1	2	2	2	2	NA	1	2	2	2	1	1	NA	1	2	2	2	2	2	2	2	NA	1
556	f0428	2	NA	1	1	0	NA	2	1	2	NA	1	NA	0	NA	2	1	2	2	2	NA	2	2	2	2	NA	2	1	2	2	2	NA	1	2	2	2	2	1	NA	1	1	1	2	1	1	2	2	NA	2
557	f0429	2	NA	2	2	2	NA	2	2	2	NA	2	NA	1	NA	2	2	2	2	2	NA	2	2	1	2	NA	1	2	2	1	2	NA	1	2	2	1	1	1	NA	1	2	1	2	2	1	2	2	NA	NA
558	f0430	2	NA	0	0	NA	NA	0	0	2	NA	0	NA	NA	NA	0	0	0	2	2	NA	2	2	0	2	NA	0	0	2	2	2	NA	1	2	2	2	2	2	NA	2	2	2	2	2	2	2	2	NA	2
559	f0431	2	NA	2	2	2	NA	2	2	2	NA	2	NA	2	NA	2	2	1	2	2	NA	2	2	1	2	NA	1	1	2	2	2	NA	1	2	2	2	2	2	NA	2	2	2	2	2	2	2	2	NA	1
560	f0433	NA	NA	2	0	1	NA	1	1	2	NA	1	NA	1	NA	1	1	2	2	2	NA	1	2	1	1	NA	1	2	2	1	2	NA	1	2	1	2	1	1	NA	2	2	1	2	1	0	1	1	NA	1
561	f0434	2	NA	2	2	2	NA	2	2	2	NA	2	NA	2	NA	1	2	1	2	2	NA	2	2	1	2	NA	1	1	2	2	2	NA	1	2	2	1	1	1	NA	1	2	0	2	2	1	2	2	NA	1
562	f0435	2	NA	1	1	1	NA	2	2	2	NA	2	NA	2	NA	2	1	2	2	2	NA	2	2	2	2	NA	1	1	1	2	2	NA	1	2	2	2	2	2	NA	2	1	2	2	2	2	2	2	NA	2
563	f0436	2	NA	2	2	2	NA	2	2	2	NA	1	NA	1	NA	1	1	0	2	2	NA	2	2	1	2	NA	0	0	2	2	2	NA	1	2	1	2	1	1	NA	2	2	2	2	2	1	2	2	NA	2
564	f0437	2	NA	1	1	1	NA	1	1	2	NA	1	NA	1	NA	1	1	0	2	2	NA	2	2	0	2	NA	0	0	2	2	2	NA	0	2	2	2	2	2	NA	2	2	2	2	2	2	2	2	NA	2
565	f0438	2	NA	1	1	1	NA	1	1	2	NA	1	NA	1	NA	1	2	1	2	2	NA	2	2	2	2	NA	1	1	2	2	2	NA	2	2	2	2	2	2	NA	2	2	2	2	2	2	2	2	NA	2
566	f0439	2	NA	1	1	1	NA	2	2	2	NA	2	NA	2	NA	2	2	2	2	2	NA	2	2	1	2	NA	2	2	2	2	2	NA	1	2	2	2	2	2	NA	2	2	2	2	2	2	2	2	NA	2
567	f0440	NA	NA	NA	NA	NA	NA	2	NA	NA	NA	NA	NA	NA	NA	1	NA	1	2	2	NA	2	2	1	2	NA	0	1	2	1	2	NA	0	2	2	2	1	1	NA	1	2	2	2	2	1	2	2	NA	2
568	f0441	2	NA	2	1	2	NA	2	2	2	NA	2	NA	2	NA	2	2	1	2	2	NA	2	2	1	2	NA	1	1	2	2	2	NA	1	2	2	2	2	1	NA	1	2	0	2	1	1	2	2	NA	1
569	f0442	2	NA	0	0	0	NA	2	2	2	NA	2	NA	2	NA	2	2	2	2	2	NA	2	2	1	2	NA	2	2	2	2	2	NA	1	2	1	2	2	1	NA	2	2	1	1	1	1	2	1	NA	2
570	f0443	2	NA	2	2	2	NA	2	2	2	NA	2	NA	2	NA	2	2	2	2	2	NA	2	2	2	2	NA	1	1	2	2	2	NA	1	2	1	2	1	1	NA	2	2	1	2	2	1	2	2	NA	1
571	f0444	2	NA	1	1	1	NA	2	2	2	NA	2	NA	2	NA	2	2	2	2	2	NA	2	2	1	2	NA	2	2	2	2	2	NA	1	2	1	2	2	1	NA	2	2	1	1	1	1	2	1	NA	1
572	f0445	2	NA	2	2	2	NA	2	2	2	NA	2	NA	2	NA	2	2	2	2	2	NA	2	2	2	2	NA	2	2	2	2	2	NA	2	2	2	1	2	2	NA	2	2	2	2	2	2	2	2	NA	1
573	f0446	2	NA	2	2	2	NA	2	2	2	NA	2	NA	2	NA	2	2	1	2	2	NA	2	2	1	2	NA	1	1	2	2	2	NA	1	2	2	2	2	1	NA	2	1	2	2	2	2	2	2	NA	NA
574	f0447	2	NA	1	1	1	NA	2	2	2	NA	2	NA	1	NA	1	1	NA	2	2	NA	2	2	NA	2	NA	NA	NA	2	2	2	NA	NA	2	2	2	2	1	NA	1	2	1	2	2	1	2	1	NA	NA
575	f0448	2	NA	2	2	2	NA	2	2	2	NA	2	NA	2	NA	2	2	1	2	2	NA	2	2	1	2	NA	1	1	2	2	2	NA	2	2	2	2	2	2	NA	2	2	2	2	2	2	2	2	NA	1
576	f0449	2	NA	2	2	2	NA	2	1	2	NA	2	NA	1	NA	2	2	2	1	2	NA	2	2	2	2	NA	2	1	2	1	2	NA	1	1	2	1	1	1	NA	1	1	1	1	1	1	2	2	NA	NA
577	f0450	2	NA	0	1	1	NA	1	1	2	NA	1	NA	1	NA	1	1	1	2	2	NA	2	2	0	2	NA	0	0	2	2	2	NA	1	2	2	2	2	2	NA	2	1	2	2	2	2	2	2	NA	2
578	f0451	2	NA	2	2	2	NA	2	2	2	NA	2	NA	2	NA	2	2	1	2	2	NA	2	2	2	2	NA	2	1	2	2	2	NA	1	2	2	1	1	1	NA	1	2	1	2	2	2	2	2	NA	2
579	f0452	2	NA	2	2	2	NA	2	2	2	NA	2	NA	2	NA	2	2	1	2	2	NA	2	2	1	2	NA	1	1	2	2	2	NA	2	2	2	1	1	1	NA	1	2	1	2	2	2	1	1	NA	1
580	f0453	2	NA	2	2	2	NA	1	1	2	NA	1	NA	1	NA	1	1	0	2	2	NA	2	2	0	2	NA	0	1	2	2	2	NA	1	2	2	2	2	2	NA	2	2	2	2	2	2	2	2	NA	0
581	f0454	2	NA	0	0	0	NA	2	1	2	NA	2	NA	2	NA	2	2	2	2	2	NA	2	1	2	2	NA	2	1	2	1	1	NA	0	2	2	2	1	1	NA	2	1	1	2	1	1	2	1	NA	1
582	f0455	2	NA	1	1	1	NA	2	2	2	NA	2	NA	2	NA	2	2	1	2	2	NA	2	2	1	2	NA	1	1	2	2	2	NA	1	2	2	2	2	2	NA	2	2	2	2	2	2	2	2	NA	0
583	f0456	2	NA	2	2	2	NA	2	2	2	NA	2	NA	2	NA	2	2	1	2	2	NA	2	2	0	2	NA	0	0	2	2	2	NA	1	2	2	2	1	1	NA	1	2	1	2	2	0	2	2	NA	1
584	f0457	2	NA	1	1	1	NA	2	2	2	NA	2	NA	2	NA	2	2	2	2	2	NA	2	2	2	2	NA	1	2	2	2	2	NA	1	2	2	2	2	2	NA	2	1	2	2	2	2	2	2	NA	2
585	f0458	2	NA	2	2	1	NA	2	1	2	NA	1	NA	0	NA	2	1	2	2	2	NA	2	2	2	2	NA	2	1	2	2	2	NA	0	2	2	2	2	0	NA	0	2	0	2	1	0	2	2	NA	1
586	f0459	2	NA	2	2	2	NA	2	2	2	NA	2	NA	2	NA	2	2	1	2	2	NA	2	2	1	2	NA	1	1	2	2	2	NA	1	2	2	2	2	2	NA	2	1	2	2	2	2	2	2	NA	2
587	f0460	2	NA	2	2	2	NA	1	1	2	NA	2	NA	1	NA	1	1	0	2	2	NA	2	2	0	2	NA	0	0	2	2	2	NA	1	2	1	2	1	1	NA	2	2	1	2	2	0	2	2	NA	1
588	f0461	2	NA	2	2	2	NA	2	2	2	NA	2	NA	2	NA	2	2	2	2	2	NA	2	2	2	2	NA	2	2	2	2	2	NA	1	2	1	2	0	0	NA	1	2	1	2	2	1	2	2	NA	1
589	f0462	NA	NA	NA	2	NA	NA	NA	1	NA	NA	NA	NA	NA	NA	NA	2	1	2	2	NA	2	1	1	2	NA	1	0	2	1	1	NA	0	2	2	2	1	1	NA	2	2	1	2	1	0	2	1	NA	1
590	f0463	1	NA	2	1	1	NA	2	2	2	NA	2	NA	2	NA	2	1	2	2	2	NA	2	2	2	2	NA	2	2	2	2	2	NA	1	2	NA	1	1	1	NA	1	2	1	NA	2	2	2	2	NA	NA
591	f0464	2	NA	1	1	1	NA	1	1	2	NA	1	NA	1	NA	1	1	1	2	2	NA	2	2	1	2	NA	1	1	2	1	2	NA	1	2	2	2	2	2	NA	2	2	2	2	2	2	2	2	NA	2
592	f0465	2	NA	1	1	1	NA	2	2	2	NA	2	NA	2	NA	2	2	2	2	2	NA	2	2	2	2	NA	2	2	2	2	2	NA	2	2	1	2	1	1	NA	1	2	1	2	2	1	2	2	NA	0
593	f0466	2	NA	1	1	1	NA	2	2	2	NA	2	NA	2	NA	2	1	2	2	2	NA	2	2	2	2	NA	2	1	2	2	2	NA	1	2	2	2	2	1	NA	1	2	1	2	1	1	2	2	NA	2
594	f0467	2	NA	2	2	2	NA	2	2	2	NA	2	NA	2	NA	2	1	2	2	2	NA	2	2	2	2	NA	2	1	2	2	2	NA	1	2	2	2	2	1	NA	1	2	1	2	1	1	2	2	NA	2
595	f0468	2	NA	NA	1	1	NA	1	2	1	NA	1	NA	1	NA	2	2	1	2	2	NA	2	2	1	2	NA	1	1	2	2	2	NA	1	2	2	2	2	2	NA	2	2	2	2	2	1	2	2	NA	1
596	f0469	2	NA	2	2	2	NA	2	2	2	NA	2	NA	2	NA	1	2	1	2	2	NA	2	2	1	2	NA	1	1	2	1	2	NA	0	2	2	2	2	2	NA	2	2	1	2	2	1	2	2	NA	1
597	f0470	2	NA	2	2	2	NA	2	2	2	NA	2	NA	2	NA	2	2	2	2	2	NA	2	2	2	2	NA	1	1	2	2	2	NA	2	2	2	2	2	1	NA	1	2	1	2	2	1	2	2	NA	0
598	f0471	2	NA	2	2	2	NA	2	2	2	NA	2	NA	2	NA	2	2	1	2	2	NA	2	2	1	2	NA	1	1	2	2	2	NA	1	2	2	1	1	1	NA	1	2	0	2	2	2	1	1	NA	0
599	f0472	2	NA	1	1	1	NA	2	2	2	NA	2	NA	2	NA	1	2	1	2	2	NA	2	2	1	2	NA	1	1	2	2	2	NA	1	2	2	2	2	2	NA	2	2	2	2	2	1	2	2	NA	2
600	f0473	1	NA	1	1	1	NA	1	1	2	NA	1	NA	1	NA	1	1	1	2	2	NA	2	2	1	2	NA	1	2	2	2	2	NA	2	2	2	1	1	1	NA	1	2	1	2	2	2	2	2	NA	1
601	f0474	2	NA	0	0	0	NA	2	2	2	NA	2	NA	2	NA	2	2	2	2	2	NA	2	2	1	2	NA	2	2	2	2	2	NA	1	2	1	2	2	1	NA	2	2	1	1	1	0	2	1	NA	2
602	f0475	2	NA	2	2	2	NA	1	1	2	NA	2	NA	1	NA	1	1	0	2	2	NA	2	2	0	2	NA	0	0	2	2	2	NA	1	2	1	2	1	0	NA	2	2	1	2	2	1	2	2	NA	1
603	f0476	2	NA	1	1	1	NA	2	2	2	NA	2	NA	2	NA	2	2	2	2	2	NA	2	2	1	2	NA	2	2	2	2	2	NA	0	2	1	2	1	0	NA	0	2	0	1	1	0	2	1	NA	1
604	f0477	2	NA	1	1	1	NA	1	1	2	NA	1	NA	1	NA	1	1	0	2	2	NA	2	2	0	2	NA	0	0	2	2	2	NA	1	2	2	2	2	2	NA	2	2	2	2	2	1	2	2	NA	2
605	f0478	2	NA	2	2	2	NA	2	2	2	NA	2	NA	2	NA	2	0	1	2	2	NA	2	2	2	2	NA	0	0	2	2	2	NA	2	2	2	2	2	2	NA	2	2	2	2	2	1	2	2	NA	2
606	f0479	2	NA	2	2	2	NA	2	2	2	NA	2	NA	2	NA	2	2	2	2	2	NA	2	2	2	2	NA	2	2	2	2	2	NA	2	2	1	1	0	0	NA	1	2	0	2	2	1	2	2	NA	NA
607	f0480	2	NA	1	1	1	NA	2	2	2	NA	2	NA	2	NA	2	2	2	2	2	NA	2	2	2	2	NA	2	2	2	2	2	NA	1	2	2	2	2	2	NA	2	2	2	2	2	1	2	2	NA	2
608	f0481	2	NA	2	2	1	NA	2	1	2	NA	1	NA	0	NA	2	0	1	2	2	NA	2	2	2	2	NA	2	0	2	2	2	NA	1	2	2	2	2	1	NA	1	2	1	2	1	1	2	2	NA	1
609	f0482	2	NA	1	1	1	NA	2	2	2	NA	2	NA	2	NA	2	2	2	2	2	NA	2	2	2	2	NA	1	2	2	2	2	NA	1	2	2	2	2	2	NA	2	2	2	2	2	2	2	2	NA	2
610	f0483	2	NA	1	1	1	NA	1	1	2	NA	1	NA	1	NA	1	1	1	2	2	NA	2	2	0	2	NA	0	1	2	1	2	NA	0	2	2	1	1	1	NA	1	2	1	2	2	1	2	2	NA	1
611	f0484	2	NA	2	2	2	NA	2	2	2	NA	2	NA	2	NA	2	2	1	2	2	NA	2	2	1	2	NA	1	1	2	2	2	NA	1	2	2	2	2	2	NA	1	2	2	2	2	1	2	2	NA	2
612	f0485	2	NA	2	2	2	NA	2	2	2	NA	2	NA	2	NA	2	2	2	2	2	NA	2	2	2	2	NA	2	2	2	2	2	NA	1	2	1	2	2	1	NA	2	1	1	1	1	1	2	1	NA	NA
613	f0486	2	NA	2	2	2	NA	2	2	2	NA	2	NA	1	NA	1	1	NA	2	2	NA	2	2	0	2	NA	0	NA	2	1	2	NA	0	2	2	2	2	2	NA	2	2	2	2	2	2	2	2	NA	2
614	f0487	2	NA	1	1	1	NA	1	1	2	NA	1	NA	1	NA	1	1	0	2	2	NA	2	2	0	2	NA	1	1	2	2	2	NA	2	2	2	2	2	2	NA	2	2	2	2	2	2	2	2	NA	2
615	f0488	2	NA	2	2	2	NA	2	2	2	NA	2	NA	2	NA	2	2	2	2	2	NA	2	2	1	2	NA	NA	1	2	2	2	NA	2	2	2	2	1	1	NA	1	2	1	2	2	1	2	2	NA	1
616	f0489	2	NA	1	1	1	NA	1	1	2	NA	1	NA	1	NA	1	1	0	2	2	NA	2	2	0	2	NA	0	0	2	2	2	NA	1	2	2	2	2	1	NA	1	2	1	2	2	1	2	2	NA	2
617	f0490	2	NA	1	1	1	NA	1	1	2	NA	1	NA	1	NA	1	1	1	2	2	NA	2	2	1	2	NA	1	1	2	2	2	NA	2	2	2	2	2	2	NA	2	2	2	2	2	2	2	2	NA	2
618	f0491	2	NA	2	2	2	NA	2	2	2	NA	2	NA	2	NA	2	1	2	2	2	NA	2	2	2	2	NA	1	1	1	2	2	NA	2	2	2	2	2	2	NA	2	2	2	2	2	2	2	2	NA	0
619	f0492	2	NA	2	2	2	NA	2	2	2	NA	2	NA	2	NA	2	2	2	2	2	NA	2	2	2	2	NA	2	2	2	2	2	NA	2	2	2	2	2	2	NA	2	1	2	2	2	NA	2	2	NA	1
620	f0493	2	NA	1	1	1	NA	1	2	2	NA	1	NA	1	NA	1	2	1	2	2	NA	2	2	1	2	NA	1	1	2	2	2	NA	1	NA	NA	NA	2	1	NA	NA	2	NA	NA	1	NA	NA	NA	NA	0
621	f0494	2	NA	1	1	1	NA	2	2	2	NA	2	NA	2	NA	2	2	2	2	2	NA	2	2	2	2	NA	2	2	2	2	2	NA	2	2	2	2	2	2	NA	2	2	2	2	2	2	2	2	NA	1
622	f0495	2	NA	NA	2	2	NA	2	2	2	NA	2	NA	2	NA	2	2	1	2	2	NA	2	2	1	2	NA	1	1	2	2	2	NA	2	2	2	2	2	2	NA	2	2	2	2	2	1	2	2	NA	2
623	f0496	2	NA	1	1	1	NA	1	1	2	NA	1	NA	1	NA	1	0	1	2	2	NA	2	2	1	2	NA	0	0	2	2	2	NA	2	2	2	1	1	1	NA	1	2	1	2	2	2	1	1	NA	1
624	f0497	2	NA	2	2	2	NA	2	2	2	NA	2	NA	2	NA	2	2	2	2	2	NA	2	2	1	2	NA	1	1	2	2	2	NA	1	2	2	2	2	2	NA	2	1	1	2	2	1	2	2	NA	1
625	f0498	2	NA	0	0	NA	NA	0	0	2	NA	0	NA	NA	NA	0	0	0	2	2	NA	2	2	0	2	NA	0	0	2	2	2	NA	2	2	2	1	1	1	NA	1	NA	1	2	2	1	2	2	NA	NA
626	f0499	2	NA	1	0	1	NA	2	2	2	NA	2	NA	2	NA	2	2	2	2	2	NA	2	2	2	2	NA	2	2	2	2	2	NA	2	2	2	2	2	2	NA	2	1	2	2	2	1	2	2	NA	2
627	f0500	2	NA	NA	2	2	NA	0	0	2	NA	0	NA	NA	NA	0	NA	0	2	2	NA	2	2	1	2	NA	0	1	2	2	2	NA	2	2	2	2	2	2	NA	2	2	2	2	2	2	2	2	NA	0
628	f0501	NA	NA	1	1	1	NA	1	1	NA	NA	NA	NA	1	NA	1	1	1	2	2	NA	2	2	1	2	NA	1	1	2	NA	2	NA	2	2	2	2	2	2	NA	2	1	2	2	2	2	2	2	NA	2
629	f0502	2	NA	2	2	2	NA	2	2	2	NA	2	NA	2	NA	2	2	1	2	2	NA	2	2	1	2	NA	1	1	2	2	2	NA	1	2	2	2	2	2	NA	2	2	2	2	2	2	2	2	NA	1
630	f0503	2	NA	2	2	2	NA	2	2	2	NA	2	NA	2	NA	2	1	1	2	2	NA	2	2	2	2	NA	1	1	2	NA	2	NA	2	2	2	1	1	1	NA	1	2	1	2	2	1	2	2	NA	1
631	f0504	2	NA	2	2	1	NA	2	2	2	NA	2	NA	2	NA	2	2	2	2	2	NA	2	2	2	2	NA	2	2	2	2	2	NA	2	2	2	1	1	1	NA	1	1	1	2	2	1	2	2	NA	1
632	f0505	2	NA	2	2	2	NA	2	2	1	NA	2	NA	2	NA	2	2	1	2	2	NA	2	2	1	2	NA	1	1	2	2	2	NA	1	2	2	1	1	1	NA	1	1	1	2	2	1	2	2	NA	1
633	f0506	2	NA	2	2	2	NA	2	2	2	NA	2	NA	2	NA	2	2	2	NA	2	NA	2	2	2	2	NA	1	1	2	2	2	NA	0	2	2	1	1	1	NA	1	2	1	2	2	1	2	2	NA	1
634	f0507	2	NA	1	NA	1	NA	2	2	2	NA	2	NA	1	NA	1	1	NA	2	2	NA	2	2	NA	2	NA	NA	NA	2	2	2	NA	1	2	2	2	2	2	NA	2	2	2	2	2	1	2	2	NA	0
635	f0508	2	NA	2	2	2	NA	2	2	2	NA	2	NA	2	NA	2	2	2	2	2	NA	2	2	2	2	NA	1	2	2	2	2	NA	1	2	1	2	1	1	NA	2	NA	2	2	2	2	2	2	NA	2
636	f0509	1	NA	2	1	1	NA	1	1	2	NA	1	NA	1	NA	1	1	2	2	2	NA	1	2	1	1	NA	1	2	2	1	2	NA	1	2	0	2	0	0	NA	2	2	1	2	1	1	1	1	NA	1
637	f0510	2	NA	0	1	1	NA	1	1	2	NA	1	NA	1	NA	2	2	2	2	2	NA	2	2	1	2	NA	NA	1	2	2	2	NA	1	2	2	2	1	0	NA	0	2	0	2	2	1	2	2	NA	1
638	f0511	2	NA	1	1	1	NA	2	2	NA	NA	2	NA	2	NA	2	2	1	2	2	NA	2	2	1	2	NA	1	1	2	2	2	NA	2	2	2	2	2	2	NA	2	2	2	2	2	1	2	2	NA	2
639	f0512	2	NA	2	2	2	NA	2	2	2	NA	2	NA	0	NA	2	2	2	2	2	NA	2	2	2	2	NA	2	2	2	2	2	NA	2	2	2	2	2	2	NA	2	2	1	2	2	2	2	2	NA	2
640	f0513	2	NA	0	0	NA	NA	0	0	2	NA	0	NA	NA	NA	0	0	0	2	2	NA	2	2	0	2	NA	0	0	2	2	2	NA	1	2	2	2	2	2	NA	2	2	2	2	2	2	2	2	NA	1
641	f0514	2	NA	1	1	1	NA	1	1	2	NA	1	NA	1	NA	1	1	1	2	2	NA	2	2	1	2	NA	1	1	2	2	2	NA	2	2	2	2	2	2	NA	1	2	1	2	2	0	2	2	NA	0
642	f0515	2	NA	2	2	2	NA	2	2	2	NA	2	NA	2	NA	2	2	1	2	2	NA	2	2	1	2	NA	1	1	2	2	2	NA	0	2	2	2	2	2	NA	2	2	2	2	2	2	2	2	NA	1
643	f0516	2	NA	2	2	2	NA	2	2	2	NA	2	NA	2	NA	2	2	2	2	2	NA	2	2	2	2	NA	2	NA	2	2	2	NA	1	2	2	2	2	1	NA	1	2	1	2	2	0	2	2	NA	0
644	f0517	2	NA	1	1	1	NA	2	2	2	NA	2	NA	2	NA	2	2	2	2	2	NA	2	2	2	2	NA	2	2	2	2	2	NA	2	2	2	1	1	1	NA	1	2	2	2	2	1	2	2	NA	2
645	f0518	2	NA	2	2	2	NA	2	2	2	NA	2	NA	2	NA	1	2	1	2	2	NA	2	2	1	2	NA	1	1	2	2	2	NA	1	2	2	2	2	2	NA	2	2	2	2	2	2	2	2	NA	2
646	f0519	2	NA	2	2	2	NA	1	1	2	NA	1	NA	1	NA	1	1	0	2	2	NA	2	2	1	2	NA	1	1	2	2	2	NA	1	2	2	2	2	2	NA	2	2	1	2	2	2	2	2	NA	2
647	f0520	2	NA	1	1	1	NA	2	2	2	NA	2	NA	2	NA	2	2	2	2	2	NA	2	2	2	2	NA	2	2	2	1	2	NA	1	2	2	2	2	2	NA	2	2	2	2	2	1	2	2	NA	0
648	f0521	2	NA	1	1	1	NA	1	1	NA	NA	1	NA	1	NA	1	1	1	2	2	NA	2	2	1	2	NA	1	1	2	2	2	NA	1	2	2	2	2	2	NA	2	1	2	2	2	2	2	2	NA	2
649	f0522	2	NA	2	2	2	NA	NA	2	2	NA	2	NA	2	NA	2	2	2	2	2	NA	2	2	2	2	NA	2	NA	2	2	2	NA	2	2	2	2	2	2	NA	2	2	1	2	2	2	2	2	NA	2
650	f0523	2	NA	2	2	1	NA	2	2	2	NA	2	NA	2	NA	2	2	2	2	2	NA	2	2	2	2	NA	1	1	2	2	2	NA	2	2	2	2	2	1	NA	1	1	1	2	2	1	2	2	NA	1
651	f0524	2	NA	NA	1	1	NA	NA	2	2	NA	2	NA	2	NA	2	2	2	2	2	NA	2	2	1	2	NA	NA	1	2	2	2	NA	2	2	2	2	1	1	NA	1	2	1	NA	2	1	2	2	NA	1
652	f0525	2	NA	2	2	2	NA	1	1	2	NA	2	NA	1	NA	1	1	1	2	2	NA	2	2	1	2	NA	1	1	2	2	2	NA	1	2	1	2	1	1	NA	2	2	1	2	2	1	2	2	NA	0
653	f0526	2	NA	1	1	1	NA	1	1	NA	NA	1	NA	1	NA	1	0	1	2	2	NA	2	2	1	2	NA	NA	0	2	2	2	NA	2	2	1	2	1	1	NA	2	2	1	2	2	2	2	2	NA	1
654	f0527	2	NA	2	2	2	NA	2	2	NA	NA	2	NA	2	NA	2	2	1	2	2	NA	2	2	1	2	NA	1	1	2	2	2	NA	1	2	2	2	2	2	NA	2	2	2	2	2	1	2	2	NA	2
655	f0528	2	NA	NA	1	1	NA	2	2	2	NA	2	NA	2	NA	2	2	2	2	2	NA	2	2	1	2	NA	NA	1	2	2	2	NA	2	2	2	1	0	0	NA	0	2	0	2	2	0	2	2	NA	0
656	f0529	2	NA	2	2	2	NA	2	2	2	NA	2	NA	2	NA	2	2	2	2	2	NA	2	2	2	2	NA	2	2	2	2	2	NA	2	2	2	2	1	1	NA	1	2	1	2	2	1	2	2	NA	1
657	f0530	2	NA	1	1	1	NA	2	2	NA	NA	2	NA	2	NA	2	2	2	2	2	NA	2	2	2	2	NA	2	2	2	2	2	NA	2	2	2	1	1	1	NA	1	2	1	2	2	1	2	2	NA	1
658	f0531	2	NA	2	2	2	NA	2	2	1	NA	2	NA	2	NA	2	2	1	2	2	NA	2	2	1	2	NA	0	1	2	2	2	NA	1	2	2	2	2	2	NA	2	1	2	2	2	2	2	2	NA	2
659	f0532	2	NA	2	2	2	NA	2	2	2	NA	2	NA	2	NA	2	2	1	2	2	NA	2	2	1	2	NA	1	1	2	2	2	NA	1	2	2	2	2	2	NA	2	2	1	2	2	2	2	2	NA	1
660	f0533	1	NA	NA	1	NA	NA	NA	2	NA	NA	1	NA	NA	NA	1	2	1	2	2	NA	2	2	NA	2	NA	1	1	2	2	2	NA	1	2	2	2	1	1	NA	2	2	1	2	1	1	2	1	NA	0
661	f0534	2	NA	1	1	1	NA	2	2	NA	NA	2	NA	2	NA	2	2	2	2	2	NA	2	2	2	2	NA	2	2	2	2	2	NA	1	2	2	2	1	1	NA	1	2	1	2	2	1	2	2	NA	1
662	f0535	2	NA	0	0	0	NA	1	1	NA	NA	1	NA	1	NA	1	1	1	2	2	NA	2	2	1	2	NA	1	1	2	2	2	NA	2	2	2	2	2	2	NA	2	2	2	2	2	2	2	2	NA	2
663	f0536	2	NA	1	1	1	NA	2	1	NA	NA	2	NA	2	NA	2	2	2	2	2	NA	2	1	2	2	NA	2	1	2	1	1	NA	1	2	2	2	2	2	NA	2	2	2	2	2	2	2	2	NA	2
664	f0537	2	NA	1	1	1	NA	2	2	2	NA	2	NA	2	NA	2	2	1	2	2	NA	2	2	2	2	NA	NA	NA	2	2	2	NA	1	2	1	2	1	1	NA	2	1	1	2	2	1	2	2	NA	1
665	f0538	2	NA	2	2	2	NA	2	2	NA	NA	2	NA	1	NA	1	1	NA	2	2	NA	2	2	NA	2	NA	NA	NA	2	2	2	NA	NA	2	1	2	1	1	NA	2	2	2	2	2	2	2	2	NA	2
666	f0539	2	NA	1	1	1	NA	1	1	2	NA	1	NA	1	NA	1	1	1	2	2	NA	2	2	1	2	NA	1	1	2	2	2	NA	2	2	2	2	2	2	NA	2	2	2	2	2	2	2	2	NA	NA
667	f0540	2	NA	1	1	1	NA	2	2	NA	NA	2	NA	NA	NA	2	2	2	2	2	NA	2	2	2	2	NA	2	2	2	2	2	NA	2	2	2	2	2	2	NA	2	2	2	2	2	2	2	2	NA	NA
668	f0541	NA	NA	0	0	NA	NA	1	1	NA	NA	1	NA	1	NA	NA	1	1	2	2	NA	2	2	1	2	NA	1	1	2	2	2	NA	2	2	2	2	2	2	NA	2	2	2	2	2	2	2	2	NA	2
669	f0542	2	NA	1	1	1	NA	2	2	2	NA	2	NA	2	NA	2	2	2	2	2	NA	2	2	1	2	NA	2	2	2	2	2	NA	1	2	1	2	1	0	NA	0	2	1	1	1	1	2	1	NA	1
670	f0543	2	NA	1	1	1	NA	1	1	NA	NA	1	NA	1	NA	1	1	2	2	2	NA	2	2	1	2	NA	0	0	1	2	2	NA	1	2	2	2	2	2	NA	2	2	2	2	2	2	2	2	NA	2
671	f0544	2	NA	1	1	1	NA	2	2	2	NA	2	NA	2	NA	2	2	1	2	2	NA	2	2	1	2	NA	1	1	2	2	2	NA	2	2	2	2	2	1	NA	2	2	2	2	2	2	2	2	NA	2
672	f0545	2	NA	1	0	1	NA	2	2	NA	NA	2	NA	2	NA	2	2	2	2	2	NA	2	2	2	2	NA	2	2	2	2	2	NA	1	2	2	2	2	2	NA	2	1	2	2	2	1	2	2	NA	2
673	f0546	2	NA	1	1	1	NA	1	1	NA	NA	1	NA	1	NA	2	2	2	2	2	NA	2	2	2	2	NA	2	2	2	NA	2	NA	1	2	2	2	2	2	NA	2	1	2	2	2	2	2	2	NA	2
674	f0547	2	NA	2	2	2	NA	2	2	2	NA	2	NA	2	NA	2	2	1	2	2	NA	2	2	1	2	NA	1	1	2	2	2	NA	1	2	2	2	2	2	NA	2	2	2	2	2	0	2	2	NA	1
675	f0548	2	NA	1	1	1	NA	2	2	2	NA	2	NA	2	NA	2	1	2	2	2	NA	2	2	2	2	NA	1	1	2	2	2	NA	2	2	2	1	1	1	NA	1	1	1	2	2	2	1	1	NA	1
676	f0549	2	NA	1	1	1	NA	2	2	2	NA	NA	NA	2	NA	NA	2	2	2	2	NA	2	2	NA	2	NA	2	2	2	2	2	NA	1	2	2	2	2	2	NA	2	NA	2	2	2	2	2	2	NA	2
677	f0550	2	NA	1	1	1	NA	2	2	1	NA	2	NA	2	NA	2	2	1	2	2	NA	2	2	0	2	NA	0	0	2	2	2	NA	0	2	1	2	1	1	NA	2	2	2	2	2	1	2	2	NA	2
678	f0551	2	NA	2	2	2	NA	2	2	NA	NA	2	NA	1	NA	1	1	NA	2	2	NA	2	2	NA	2	NA	NA	NA	2	2	2	NA	1	2	2	1	2	2	NA	2	2	2	2	2	2	2	2	NA	1
679	f0552	2	NA	2	2	2	NA	1	0	2	NA	1	NA	NA	NA	1	1	0	2	2	NA	2	2	0	2	NA	0	0	2	2	2	NA	0	2	1	2	1	1	NA	2	1	1	2	2	1	2	2	NA	1
680	f0553	2	NA	2	2	2	NA	2	2	2	NA	2	NA	2	NA	2	2	2	2	2	NA	2	2	2	2	NA	1	2	2	2	2	NA	0	2	2	2	2	2	NA	2	2	2	2	2	2	2	2	NA	1
681	f0554	2	NA	2	2	2	NA	2	2	2	NA	2	NA	NA	NA	2	2	2	2	2	NA	2	2	2	2	NA	2	2	2	2	2	NA	2	2	2	2	2	2	NA	2	2	1	2	2	2	2	2	NA	2
683	f0556	NA	NA	0	1	NA	NA	NA	2	NA	NA	1	NA	NA	NA	NA	2	2	2	2	NA	2	2	2	2	NA	NA	1	2	2	2	NA	2	2	2	2	1	1	NA	1	2	1	2	2	1	2	2	NA	1
684	f0557	2	NA	2	2	2	NA	2	2	2	NA	2	NA	2	NA	2	2	1	2	2	NA	2	2	0	2	NA	0	1	2	1	2	NA	0	2	2	2	1	1	NA	1	2	1	2	2	0	2	2	NA	1
685	f0558	2	NA	2	2	2	NA	2	1	NA	NA	2	NA	1	NA	2	0	1	1	2	NA	1	2	2	2	NA	2	0	2	1	2	NA	1	1	2	1	1	1	NA	1	2	1	1	1	1	1	1	NA	1
686	f0559	2	NA	1	0	2	NA	2	2	2	NA	2	NA	2	NA	2	2	2	2	2	NA	2	NA	1	2	NA	1	1	2	NA	2	NA	1	2	2	1	1	1	NA	1	2	1	2	2	1	2	2	NA	2
687	f0560	2	NA	2	2	2	NA	2	2	1	NA	2	NA	2	NA	2	2	1	2	2	NA	2	2	NA	2	NA	NA	0	2	2	2	NA	1	2	1	2	0	0	NA	1	2	1	2	2	0	2	2	NA	1
688	f0561	2	NA	2	2	2	NA	2	2	2	NA	2	NA	2	NA	2	2	2	2	2	NA	2	2	2	2	NA	1	2	2	2	2	NA	1	2	2	2	2	2	NA	2	2	2	2	2	2	2	2	NA	NA
689	f0562	2	NA	NA	1	1	NA	1	0	2	NA	0	NA	NA	NA	0	0	0	2	2	NA	2	2	0	2	NA	0	0	2	2	2	NA	1	2	2	2	2	2	NA	2	2	2	2	2	2	2	2	NA	1
690	f0563	2	NA	1	1	1	NA	1	1	2	NA	1	NA	1	NA	1	1	0	2	2	NA	2	2	0	2	NA	NA	0	2	2	2	NA	0	2	2	2	2	2	NA	2	2	2	2	2	2	2	2	NA	1
691	f0564	2	NA	2	2	2	NA	2	2	2	NA	2	NA	2	NA	2	NA	1	2	2	NA	2	2	1	2	NA	1	1	2	2	2	NA	1	2	2	2	2	2	NA	2	2	2	2	2	1	2	2	NA	2
692	f0565	2	NA	2	2	2	NA	2	2	2	NA	2	NA	2	NA	2	2	0	2	2	NA	2	2	0	2	NA	0	0	2	2	2	NA	0	2	2	2	2	2	NA	2	2	2	2	2	2	2	2	NA	0
693	f0566	2	NA	2	2	1	NA	1	1	2	NA	2	NA	0	NA	2	0	2	2	2	NA	2	2	1	2	NA	NA	1	2	2	2	NA	1	2	2	2	2	2	NA	2	2	1	2	2	2	2	2	NA	2
694	f0567	2	NA	0	0	0	NA	2	2	2	NA	2	NA	2	NA	2	2	2	2	2	NA	2	2	2	2	NA	2	2	2	2	2	NA	2	2	2	1	1	0	NA	0	2	1	2	2	0	2	2	NA	1
695	f0568	2	NA	2	2	2	NA	2	2	2	NA	2	NA	2	NA	2	1	1	2	2	NA	2	2	1	2	NA	0	0	1	2	2	NA	2	2	NA	2	0	0	NA	2	2	1	2	1	1	2	1	NA	1
696	f0569	2	NA	2	2	2	NA	2	2	2	NA	2	NA	2	NA	2	2	2	2	2	NA	2	2	1	2	NA	NA	1	2	2	2	NA	2	2	2	2	1	1	NA	1	2	1	2	2	1	2	2	NA	0
697	f0570	2	NA	1	1	1	NA	1	1	2	NA	1	NA	1	NA	1	2	0	2	2	NA	2	2	0	2	NA	0	0	2	2	2	NA	0	2	2	2	2	2	NA	2	2	1	2	2	1	2	2	NA	1
698	f0571	NA	NA	1	2	NA	NA	NA	2	NA	NA	NA	NA	NA	NA	NA	2	2	2	1	NA	2	2	2	2	NA	2	2	2	2	2	NA	2	2	2	1	1	1	NA	1	2	1	2	2	1	2	2	NA	1
699	f0572	2	NA	2	2	2	NA	1	1	2	NA	1	NA	1	NA	1	1	1	2	2	NA	2	2	2	2	NA	0	0	1	2	2	NA	NA	2	2	2	2	2	NA	2	2	2	2	2	2	2	2	NA	1
700	f0573	2	NA	2	2	2	NA	2	2	2	NA	2	NA	2	NA	2	2	2	2	2	NA	2	2	2	2	NA	2	2	2	2	2	NA	2	2	2	1	1	1	NA	1	2	1	2	2	2	2	2	NA	2
701	f0574	2	NA	2	2	2	NA	1	1	2	NA	2	NA	1	NA	1	1	0	2	2	NA	2	2	0	2	NA	0	0	2	2	2	NA	0	2	1	2	1	1	NA	2	2	1	2	2	0	2	2	NA	1
702	f0575	2	NA	1	1	1	NA	2	1	2	NA	2	NA	2	NA	2	2	2	2	2	NA	2	1	2	2	NA	2	1	2	1	1	NA	1	2	2	2	2	2	NA	2	2	1	2	2	2	2	2	NA	1
703	f0576	2	NA	2	2	2	NA	2	2	2	NA	2	NA	2	NA	2	2	2	2	2	NA	2	2	1	2	NA	2	1	2	2	2	NA	2	2	2	1	1	1	NA	1	2	1	2	2	0	2	2	NA	0
704	f0577	2	NA	2	2	2	NA	2	2	2	NA	2	NA	2	NA	2	2	1	2	2	NA	2	2	NA	2	NA	0	0	2	2	2	NA	1	2	2	2	1	1	NA	1	2	1	2	2	1	2	NA	NA	1
705	f0578	2	NA	2	2	2	NA	2	2	2	NA	2	NA	NA	NA	1	1	1	2	2	NA	2	2	NA	2	NA	NA	NA	2	2	2	NA	NA	2	2	2	2	2	NA	2	2	1	2	2	2	2	2	NA	2
706	f0579	2	NA	0	0	NA	NA	0	0	2	NA	0	NA	NA	NA	0	0	0	2	2	NA	2	2	0	2	NA	0	NA	2	2	2	NA	2	2	2	2	2	2	NA	2	2	2	2	2	2	2	2	NA	2
707	f0580	2	NA	0	0	NA	NA	1	1	2	NA	1	NA	1	NA	1	1	1	2	2	NA	2	2	1	2	NA	1	1	2	2	2	NA	2	2	2	2	2	2	NA	2	2	2	2	2	NA	2	2	NA	2
708	f0581	2	NA	2	NA	2	NA	2	2	2	NA	2	NA	2	NA	2	2	2	2	2	NA	2	2	2	2	NA	2	2	2	2	2	NA	2	2	1	2	1	1	NA	2	1	2	2	2	2	2	2	NA	2
709	f0582	2	NA	2	2	2	NA	2	1	2	NA	1	NA	0	NA	2	1	2	2	2	NA	1	2	1	2	NA	2	2	2	1	2	NA	1	2	2	2	2	1	NA	NA	2	1	1	2	0	2	2	NA	1
710	f0583	2	NA	1	1	1	NA	2	2	2	NA	2	NA	2	NA	2	2	NA	2	2	NA	2	2	2	2	NA	2	2	2	2	2	NA	2	2	2	2	2	1	NA	1	1	1	2	2	1	2	2	NA	1
711	f0584	2	NA	1	1	1	NA	2	2	2	NA	2	NA	2	NA	2	2	1	2	2	NA	2	2	1	2	NA	1	1	2	2	2	NA	1	2	2	1	1	1	NA	1	2	1	2	2	1	2	2	NA	1
712	f0585	2	NA	2	2	2	NA	2	2	2	NA	2	NA	NA	NA	2	2	2	2	2	NA	2	2	1	2	NA	1	2	2	1	2	NA	0	2	2	1	1	1	NA	1	2	1	2	2	1	2	2	NA	2
713	f0586	NA	NA	1	1	1	NA	NA	1	NA	NA	2	NA	NA	NA	2	2	NA	2	2	NA	2	1	2	2	NA	2	1	2	1	1	NA	1	2	2	2	2	2	NA	2	2	2	2	2	2	2	2	NA	NA
714	f0587	2	NA	1	1	NA	NA	NA	0	NA	NA	1	NA	1	NA	NA	2	0	2	2	NA	2	2	0	2	NA	0	0	2	2	2	NA	1	2	2	2	2	2	NA	2	2	1	NA	NA	NA	NA	2	NA	NA
715	f0588	2	NA	2	2	2	NA	2	2	2	NA	2	NA	2	NA	2	2	1	2	2	NA	2	2	1	2	NA	1	1	2	2	2	NA	0	2	2	2	2	2	NA	2	NA	2	NA	NA	2	NA	NA	NA	NA
716	f0589	2	NA	2	2	2	NA	NA	2	NA	NA	2	NA	2	NA	2	2	0	2	2	NA	2	2	0	2	NA	2	2	2	2	2	NA	2	2	2	2	2	2	NA	2	2	2	2	2	NA	NA	2	NA	NA
717	f0590	2	NA	2	2	2	NA	2	2	NA	NA	2	NA	NA	NA	2	2	2	2	2	NA	2	2	2	2	NA	1	2	2	2	2	NA	1	2	2	2	2	2	NA	2	NA	2	2	2	2	2	2	NA	NA
718	f0591	2	NA	2	2	2	NA	2	2	NA	NA	2	NA	NA	NA	2	1	1	2	2	NA	2	2	0	2	NA	0	1	2	1	2	NA	1	2	2	2	1	1	NA	1	2	1	2	2	1	2	2	NA	1
719	f0592	2	NA	1	1	1	NA	2	NA	2	NA	NA	NA	2	NA	NA	NA	2	2	2	NA	2	2	2	2	NA	2	1	2	2	2	NA	1	NA	NA	NA	NA	NA	NA	NA	1	NA	2	1	NA	NA	2	NA	1
720	f0593	NA	NA	NA	2	2	NA	2	1	2	NA	NA	NA	1	NA	NA	1	2	1	2	NA	1	2	2	2	NA	2	1	2	1	2	NA	1	1	2	1	1	1	NA	1	1	1	1	NA	1	NA	1	NA	NA
721	f0594	NA	NA	1	2	1	NA	2	2	NA	NA	1	NA	NA	NA	1	1	0	2	2	NA	2	2	NA	2	NA	NA	0	2	2	2	NA	0	2	1	2	1	1	NA	2	2	1	2	2	2	2	2	NA	1
722	f0595	2	NA	1	1	1	NA	2	2	2	NA	NA	NA	2	NA	2	2	2	2	2	NA	2	2	2	2	NA	2	2	2	2	2	NA	2	2	2	2	NA	2	NA	2	1	2	2	2	2	2	2	NA	2
723	f0596	2	NA	0	0	0	NA	2	1	2	NA	2	NA	2	NA	2	2	2	NA	2	NA	2	1	2	2	NA	2	1	2	1	1	NA	1	2	2	2	2	2	NA	2	2	2	2	2	2	2	2	NA	2
724	f0597	2	NA	1	1	1	NA	1	2	2	NA	1	NA	1	NA	1	2	1	2	2	NA	2	2	1	2	NA	1	1	2	2	2	NA	2	2	2	2	2	2	NA	2	NA	2	NA	NA	2	2	2	NA	2
725	f0598	2	NA	2	2	2	NA	2	2	2	NA	2	NA	2	NA	2	1	2	2	2	NA	2	NA	2	2	NA	1	1	1	1	2	NA	1	2	1	2	1	1	NA	2	2	2	2	2	2	2	2	NA	2
726	f0599	2	NA	2	2	2	NA	2	2	2	NA	2	NA	2	NA	2	2	1	2	2	NA	2	2	1	2	NA	1	1	2	1	2	NA	0	2	2	2	2	2	NA	2	2	1	2	2	1	2	2	NA	NA
727	f0600	2	NA	2	2	2	NA	2	2	2	NA	2	NA	2	NA	2	2	2	2	2	NA	2	2	1	2	NA	1	2	2	1	2	NA	1	2	2	2	2	2	NA	2	1	2	2	2	2	2	2	NA	NA
728	f0601	2	NA	2	2	2	NA	1	2	2	NA	2	NA	2	NA	2	2	1	2	2	NA	2	2	NA	2	NA	0	1	2	1	2	NA	0	2	2	2	2	2	NA	2	2	2	2	2	2	2	2	NA	2
729	f0602	2	NA	1	1	1	NA	2	2	2	NA	2	NA	2	NA	2	2	1	2	2	NA	2	2	1	2	NA	1	1	2	2	2	NA	1	2	2	2	2	1	NA	1	2	1	2	2	0	2	2	NA	1
730	f0603	2	NA	1	1	1	NA	1	1	2	NA	1	NA	1	NA	1	1	1	2	2	NA	2	2	1	2	NA	2	2	2	2	2	NA	1	2	2	2	2	2	NA	2	2	2	2	2	2	2	2	NA	1
731	f0604	2	NA	2	2	2	NA	2	2	2	NA	2	NA	2	NA	2	2	2	2	2	NA	2	2	2	2	NA	2	2	2	2	2	NA	2	2	2	2	2	2	NA	2	1	2	2	2	NA	2	2	NA	1
732	f0605	2	NA	2	2	2	NA	2	2	2	NA	2	NA	2	NA	2	2	1	2	2	NA	2	2	1	2	NA	1	1	2	2	2	NA	1	2	2	2	2	2	NA	2	2	2	2	2	1	2	2	NA	2
733	f0606	2	NA	2	2	2	NA	2	2	2	NA	2	NA	2	NA	2	1	1	2	2	NA	2	2	1	2	NA	0	0	2	2	2	NA	2	2	2	2	2	2	NA	2	2	1	2	2	2	2	2	NA	2
734	f0607	2	NA	1	1	1	NA	1	1	2	NA	1	NA	1	NA	1	1	0	2	2	NA	2	2	1	2	NA	1	1	2	2	2	NA	2	2	1	2	1	1	NA	2	2	1	2	2	1	2	2	NA	1
735	f0608	2	NA	1	1	1	NA	2	2	2	NA	2	NA	2	NA	2	2	2	2	2	NA	2	2	2	2	NA	2	2	2	NA	2	NA	2	2	2	2	2	2	NA	2	1	2	2	2	2	2	2	NA	1
736	f0609	2	NA	0	0	0	NA	1	1	2	NA	1	NA	1	NA	1	1	1	2	2	NA	2	2	0	2	NA	1	1	2	2	2	NA	1	2	2	2	2	2	NA	2	2	2	2	2	2	2	2	NA	1
737	f0610	2	NA	0	1	1	NA	1	1	2	NA	1	NA	2	NA	2	NA	1	2	2	NA	2	2	1	2	NA	1	1	2	2	2	NA	1	2	2	2	2	2	NA	2	1	2	2	2	1	2	2	NA	1
738	f0611	2	NA	2	2	2	NA	2	2	2	NA	2	NA	2	NA	2	2	2	2	1	NA	2	2	2	2	NA	2	2	2	2	2	NA	2	2	2	1	1	1	NA	1	2	1	2	2	2	1	1	NA	1
739	f0612	2	NA	0	0	0	NA	1	0	2	NA	1	NA	1	NA	1	2	1	2	2	NA	2	1	1	2	NA	1	0	2	1	1	NA	0	2	2	2	1	1	NA	2	2	0	2	1	1	2	1	NA	1
740	f0613	2	NA	2	2	2	NA	2	2	2	NA	2	NA	2	NA	2	2	1	2	2	NA	2	2	1	2	NA	1	1	2	2	2	NA	1	2	2	2	2	2	NA	2	2	1	2	2	2	2	2	NA	0
741	f0614	2	NA	0	0	0	NA	1	1	2	NA	1	NA	1	NA	1	1	1	2	2	NA	2	2	1	2	NA	1	1	2	2	2	NA	2	2	2	1	1	1	NA	1	2	1	2	2	2	1	1	NA	1
742	f0615	2	NA	2	2	2	NA	2	2	2	NA	2	NA	2	NA	2	2	1	2	2	NA	2	2	0	2	NA	0	0	2	2	2	NA	1	2	2	2	1	1	NA	1	2	1	2	2	1	2	2	NA	0
743	f0616	2	NA	2	2	2	NA	2	2	2	NA	2	NA	2	NA	2	1	2	2	2	NA	2	2	2	2	NA	1	1	2	2	2	NA	2	2	2	2	2	2	NA	2	2	2	2	2	1	2	2	NA	1
744	f0617	2	NA	2	2	2	NA	2	2	2	NA	2	NA	1	NA	1	1	1	2	2	NA	2	2	NA	2	NA	NA	NA	2	2	2	NA	NA	2	1	2	1	1	NA	2	2	2	2	2	2	2	2	NA	1
745	f0618	2	NA	0	0	NA	NA	0	0	2	NA	0	NA	NA	NA	0	0	0	2	2	NA	2	2	0	2	NA	0	0	2	2	2	NA	1	2	2	2	2	2	NA	2	2	2	2	2	2	2	2	NA	1
746	f0619	2	NA	2	2	2	NA	2	2	2	NA	2	NA	2	NA	2	2	2	2	2	NA	2	2	2	2	NA	2	2	2	2	2	NA	2	2	1	2	1	1	NA	2	1	1	2	2	1	2	2	NA	1
747	f0620	2	NA	2	2	1	NA	1	1	2	NA	2	NA	0	NA	2	1	2	2	2	NA	2	2	1	2	NA	1	1	2	2	2	NA	2	2	2	2	2	2	NA	2	2	1	2	1	1	2	1	NA	1
748	f0621	2	NA	2	2	2	NA	2	2	2	NA	2	NA	2	NA	2	2	2	2	2	NA	2	2	2	2	NA	2	2	2	2	2	NA	2	2	2	2	2	2	NA	2	2	1	2	2	2	2	2	NA	2
749	f0622	2	NA	1	1	1	NA	2	2	2	NA	2	NA	2	NA	2	2	2	2	2	NA	2	2	2	2	NA	2	2	2	2	2	NA	2	2	2	2	2	2	NA	2	2	2	2	2	NA	2	2	NA	0
750	f0623	2	NA	0	0	NA	NA	0	0	2	NA	0	NA	NA	NA	0	0	0	2	2	NA	2	2	0	2	NA	0	0	2	2	2	NA	NA	2	2	2	2	2	NA	2	1	2	2	2	2	2	2	NA	2
751	f0624	2	NA	2	2	2	NA	2	2	2	NA	2	NA	2	NA	2	2	2	2	2	NA	2	2	2	2	NA	2	2	2	2	2	NA	1	2	2	1	1	0	NA	0	2	0	2	2	0	2	2	NA	0
752	f0625	2	NA	2	2	2	NA	2	2	2	NA	2	NA	2	NA	2	2	1	2	2	NA	2	2	1	2	NA	1	1	2	2	2	NA	2	2	2	2	2	2	NA	2	2	2	2	2	1	2	2	NA	2
753	f0626	2	NA	2	2	2	NA	2	2	2	NA	2	NA	2	NA	2	2	2	2	2	NA	2	2	2	2	NA	2	2	2	2	2	NA	2	2	2	2	2	2	NA	2	2	2	2	2	2	2	2	NA	2
754	f0627	2	NA	1	1	1	NA	1	1	2	NA	1	NA	0	NA	0	1	0	2	2	NA	2	2	0	2	NA	0	0	2	2	2	NA	0	2	2	2	2	2	NA	2	2	1	2	2	2	2	2	NA	2
755	f0628	2	NA	2	2	2	NA	2	2	2	NA	2	NA	2	NA	2	2	2	2	2	NA	2	2	2	2	NA	NA	1	2	2	2	NA	1	2	2	2	1	0	NA	0	2	0	2	2	0	2	2	NA	0
756	f0629	2	NA	2	2	2	NA	2	2	2	NA	2	NA	1	NA	1	0	NA	2	2	NA	2	2	NA	2	NA	0	0	NA	NA	2	NA	NA	2	2	2	2	2	NA	2	2	2	2	2	2	2	2	NA	1
757	f0630	2	NA	1	1	1	NA	2	2	2	NA	2	NA	2	NA	2	1	2	2	2	NA	2	2	1	2	NA	1	1	1	2	2	NA	1	2	1	2	2	1	NA	2	2	1	1	1	1	2	1	NA	2
758	f0631	2	NA	1	1	1	NA	0	0	2	NA	1	NA	NA	NA	0	0	0	2	2	NA	2	2	0	2	NA	0	0	2	2	2	NA	0	2	1	2	1	1	NA	2	2	1	2	2	1	2	2	NA	1
759	f0632	2	NA	0	1	1	NA	1	1	2	NA	1	NA	1	NA	1	1	1	2	2	NA	2	2	0	2	NA	NA	0	2	2	2	NA	2	2	2	2	1	1	NA	1	2	1	2	2	1	2	2	NA	1
760	f0633	2	NA	1	1	1	NA	1	2	2	NA	2	NA	2	NA	2	2	1	2	2	NA	2	2	2	2	NA	2	2	2	2	2	NA	2	2	2	2	2	2	NA	2	2	1	2	2	2	2	2	NA	1
761	f0634	2	NA	2	2	2	NA	2	2	2	NA	2	NA	2	NA	2	2	1	2	2	NA	2	2	1	2	NA	1	1	2	NA	2	NA	0	NA	1	2	1	1	NA	2	2	2	NA	2	2	2	2	NA	2
762	f0635	NA	NA	NA	2	NA	NA	2	1	2	NA	1	NA	2	NA	NA	2	2	2	2	NA	2	1	NA	2	NA	2	1	2	1	1	NA	1	2	2	2	1	1	NA	2	2	1	2	1	1	2	1	NA	1
763	f0636	2	NA	1	1	1	NA	1	1	2	NA	1	NA	1	NA	1	1	1	2	2	NA	2	2	1	2	NA	2	2	2	2	2	NA	1	2	2	2	2	2	NA	2	2	2	2	2	2	2	2	NA	1
764	f0637	2	NA	2	2	2	NA	2	2	2	NA	2	NA	2	NA	2	2	1	2	2	NA	2	2	1	2	NA	1	1	2	NA	2	NA	1	2	2	1	1	1	NA	1	1	1	2	2	1	2	2	NA	1
765	f0638	2	NA	2	2	2	NA	NA	2	2	NA	2	NA	2	NA	2	2	1	2	2	NA	2	2	1	2	NA	1	1	2	2	2	NA	1	2	2	2	2	1	NA	1	2	1	2	2	0	2	2	NA	1
766	f0639	2	NA	0	0	0	NA	1	0	2	NA	1	NA	1	NA	1	1	1	2	2	NA	2	1	1	2	NA	1	0	2	1	1	NA	0	2	2	2	2	2	NA	2	2	2	2	2	2	2	2	NA	2
767	f0640	2	NA	1	1	1	NA	2	2	2	NA	2	NA	2	NA	2	2	2	2	2	NA	2	2	2	2	NA	2	2	2	2	2	NA	2	2	2	2	2	2	NA	2	2	2	2	2	1	2	2	NA	2
768	f0641	2	NA	2	2	2	NA	2	2	2	NA	2	NA	2	NA	2	2	0	2	2	NA	2	2	2	2	NA	2	2	2	2	2	NA	2	2	2	2	2	2	NA	2	2	2	2	2	2	2	2	NA	0
769	f0642	2	NA	1	1	1	NA	1	1	2	NA	1	NA	1	NA	1	1	1	2	2	NA	2	2	1	2	NA	1	1	2	2	2	NA	0	2	2	2	2	2	NA	2	2	2	2	2	2	2	2	NA	2
770	f0643	2	NA	1	2	1	NA	2	2	2	NA	2	NA	2	NA	2	2	1	2	2	NA	2	2	1	2	NA	1	1	2	2	2	NA	1	2	2	2	2	2	NA	2	2	2	2	2	1	2	2	NA	2
771	f0644	2	NA	2	2	2	NA	2	2	2	NA	2	NA	2	NA	2	0	1	2	2	NA	2	2	1	2	NA	NA	0	1	2	2	NA	1	2	1	2	1	1	NA	2	2	2	2	2	1	2	2	NA	2
772	f0645	2	NA	1	1	1	NA	1	2	2	NA	2	NA	2	NA	2	2	1	2	2	NA	2	2	2	2	NA	2	2	2	1	2	NA	1	2	2	2	2	2	NA	2	2	2	2	2	2	2	2	NA	1
773	f0646	2	NA	1	1	1	NA	2	2	2	NA	2	NA	2	NA	2	2	2	2	2	NA	2	2	2	2	NA	2	2	2	2	2	NA	2	2	2	2	2	2	NA	2	2	2	2	2	2	2	2	NA	2
774	f0647	2	NA	2	2	2	NA	1	1	2	NA	2	NA	1	NA	1	1	1	2	2	NA	2	2	1	2	NA	1	1	2	2	2	NA	1	2	0	2	0	0	NA	2	2	1	2	2	1	2	2	NA	1
775	f0648	2	NA	2	2	2	NA	2	2	2	NA	2	NA	2	NA	2	2	2	2	2	NA	2	NA	2	2	NA	2	NA	2	NA	2	NA	0	2	2	2	NA	2	NA	2	2	NA	2	2	2	2	2	NA	1
776	f0649	2	NA	2	2	2	NA	NA	2	2	NA	2	NA	2	NA	2	2	2	2	2	NA	2	2	1	2	NA	1	1	2	2	2	NA	1	2	0	2	0	0	NA	2	2	1	2	2	1	2	2	NA	0
777	f0650	2	NA	2	2	2	NA	2	1	2	NA	2	NA	1	NA	2	1	2	1	2	NA	1	2	2	2	NA	2	1	2	1	2	NA	1	1	2	1	1	1	NA	1	2	1	1	1	1	1	1	NA	NA
778	f0651	2	NA	1	1	1	NA	1	1	2	NA	1	NA	1	NA	1	1	1	2	2	NA	2	2	1	2	NA	1	1	2	2	2	NA	2	2	2	2	2	2	NA	2	2	2	2	2	2	2	2	NA	2
779	f0652	2	NA	1	1	1	NA	2	2	2	NA	2	NA	2	NA	2	2	1	2	2	NA	2	2	1	2	NA	1	2	2	1	2	NA	1	2	2	2	2	2	NA	2	2	2	2	2	2	2	2	NA	2
780	f0653	2	NA	2	2	2	NA	2	2	2	NA	2	NA	2	NA	2	2	2	2	2	NA	2	2	2	2	NA	2	2	2	2	2	NA	2	2	2	2	2	2	NA	2	2	1	2	2	2	2	2	NA	2
781	f0654	2	NA	2	2	2	NA	2	2	2	NA	2	NA	2	NA	2	2	2	2	2	NA	2	2	2	2	NA	2	2	2	2	2	NA	1	2	2	2	2	2	NA	2	2	0	2	2	2	2	2	NA	0
782	f0655	2	NA	2	2	2	NA	NA	2	2	NA	2	NA	2	NA	2	2	NA	2	1	NA	2	2	2	2	NA	2	2	2	2	2	NA	2	2	2	2	NA	2	NA	2	2	NA	2	2	2	2	2	NA	2
783	f0656	2	NA	2	2	1	NA	2	1	2	NA	1	NA	0	NA	2	1	1	2	2	NA	2	2	1	2	NA	1	0	2	2	2	NA	0	2	2	2	2	2	NA	2	2	2	2	2	2	2	NA	NA	2
784	f0657	2	NA	1	1	1	NA	2	2	2	NA	2	NA	2	NA	2	2	2	2	2	NA	2	2	1	2	NA	2	2	2	2	2	NA	1	2	1	2	2	1	NA	2	2	1	1	1	1	2	1	NA	2
785	f0658	2	NA	0	0	0	NA	0	0	2	NA	0	NA	NA	NA	1	1	1	2	2	NA	2	2	1	2	NA	1	1	2	2	2	NA	0	2	2	2	2	2	NA	2	2	2	2	2	2	2	2	NA	2
786	f0659	2	NA	2	2	2	NA	2	2	2	NA	2	NA	2	NA	2	2	2	2	1	NA	2	2	2	2	NA	2	2	2	2	2	NA	2	2	2	1	1	1	NA	1	2	1	2	2	2	2	2	NA	2
787	f0660	2	NA	1	1	1	NA	2	2	2	NA	2	NA	1	NA	1	1	NA	2	2	NA	2	2	NA	2	NA	NA	NA	2	2	2	NA	1	2	1	2	1	1	NA	2	2	2	2	2	2	2	2	NA	2
788	f0661	2	NA	1	1	1	NA	2	2	2	NA	2	NA	2	NA	2	2	2	2	2	NA	2	2	1	2	NA	2	2	2	2	2	NA	2	2	2	2	2	2	NA	2	2	2	2	2	2	2	2	NA	2
789	f0662	2	NA	2	2	2	NA	2	2	2	NA	2	NA	2	NA	2	2	2	2	1	NA	2	2	2	2	NA	2	2	2	2	2	NA	2	2	2	2	2	2	NA	2	2	1	2	2	2	2	2	NA	2
790	f0663	2	NA	1	1	1	NA	1	0	2	NA	0	NA	0	NA	1	1	1	2	2	NA	2	2	1	2	NA	1	1	2	2	2	NA	2	2	2	2	2	2	NA	2	2	2	2	2	2	2	2	NA	2
791	f0664	2	NA	0	0	0	NA	1	1	2	NA	1	NA	1	NA	1	2	1	2	2	NA	2	2	NA	2	NA	1	1	2	2	2	NA	0	2	2	2	NA	2	NA	2	2	1	2	2	1	2	2	NA	1
792	f0665	2	NA	1	1	1	NA	1	1	2	NA	2	NA	2	NA	2	2	0	2	2	NA	2	2	0	2	NA	0	2	2	0	2	NA	0	2	2	2	2	2	NA	2	2	2	2	2	2	2	2	NA	2
793	f0666	2	NA	2	2	2	NA	1	1	2	NA	1	NA	1	NA	1	2	1	2	2	NA	2	2	2	2	NA	NA	1	2	2	2	NA	NA	2	1	2	1	1	NA	2	2	2	2	2	2	2	2	NA	1
794	f0667	2	NA	1	1	1	NA	2	2	2	NA	2	NA	2	NA	2	2	2	2	2	NA	2	2	1	2	NA	1	1	1	2	2	NA	1	2	1	2	2	0	NA	0	2	0	1	1	0	2	1	NA	1
795	f0668	2	NA	2	2	2	NA	2	2	2	NA	2	NA	2	NA	2	2	2	2	2	NA	2	2	2	2	NA	2	2	2	2	2	NA	1	2	2	2	2	2	NA	2	2	2	2	2	1	2	2	NA	0
796	f0669	2	NA	2	2	2	NA	1	1	2	NA	1	NA	NA	NA	0	1	0	2	2	NA	2	2	1	2	NA	1	1	2	2	2	NA	1	2	1	2	0	0	NA	2	2	2	2	2	2	2	2	NA	1
797	f0670	2	NA	2	2	2	NA	1	1	2	NA	1	NA	1	NA	1	2	1	2	2	NA	2	2	1	2	NA	1	1	2	2	2	NA	1	2	2	2	1	1	NA	2	2	2	2	2	2	2	2	NA	0
798	f0671	2	NA	2	2	2	NA	2	2	2	NA	2	NA	2	NA	2	NA	2	2	2	NA	2	2	2	2	NA	2	2	2	2	2	NA	2	2	2	2	1	1	NA	1	2	1	2	2	1	2	2	NA	1
799	f0672	2	NA	2	2	2	NA	2	2	2	NA	2	NA	2	NA	2	2	1	2	2	NA	2	2	1	2	NA	1	1	2	2	2	NA	1	2	2	1	1	1	NA	1	2	2	2	2	1	2	2	NA	1
800	f0673	2	NA	1	1	1	NA	1	1	2	NA	1	NA	1	NA	1	1	1	2	2	NA	2	2	1	2	NA	1	1	2	2	2	NA	1	2	2	2	2	2	NA	2	2	2	2	2	2	2	2	NA	1
801	f0674	2	NA	1	1	1	NA	1	1	2	NA	2	NA	1	NA	1	1	1	2	2	NA	2	2	NA	2	NA	NA	1	2	2	2	NA	1	2	1	2	1	1	NA	2	2	1	2	2	1	2	2	NA	1
802	f0675	2	NA	1	1	0	NA	1	1	2	NA	1	NA	1	NA	1	1	1	2	2	NA	2	2	1	2	NA	1	1	2	2	2	NA	1	2	2	2	2	2	NA	NA	2	2	2	2	NA	2	2	NA	2
803	f0676	2	NA	2	2	2	NA	2	2	2	NA	2	NA	2	NA	2	2	2	2	2	NA	2	2	2	2	NA	NA	NA	2	2	2	NA	1	2	2	2	1	1	NA	1	1	1	2	2	1	2	2	NA	1
804	f0677	2	NA	0	1	1	NA	1	1	2	NA	1	NA	1	NA	1	1	1	2	2	NA	2	2	NA	2	NA	NA	0	2	2	2	NA	1	2	2	2	1	1	NA	1	2	1	2	2	1	2	2	NA	NA
805	f0678	2	NA	1	1	1	NA	1	1	2	NA	1	NA	1	NA	1	0	1	2	NA	NA	2	2	1	2	NA	0	0	2	2	2	NA	2	2	1	2	1	1	NA	2	2	2	2	2	1	2	2	NA	NA
806	f0679	2	NA	0	0	0	NA	0	2	2	NA	2	NA	2	NA	NA	2	1	2	2	NA	2	1	1	1	NA	2	1	2	1	2	NA	1	2	2	1	1	0	NA	0	2	0	2	1	0	1	1	NA	1
807	f0680	2	NA	2	2	2	NA	2	2	2	NA	2	NA	2	NA	2	1	1	2	2	NA	2	2	1	2	NA	0	0	2	2	2	NA	2	2	2	2	1	1	NA	1	NA	1	2	2	1	2	2	NA	1
808	f0681	2	NA	0	0	0	NA	1	1	2	NA	1	NA	1	NA	1	1	1	2	2	NA	2	2	0	2	NA	1	1	2	2	2	NA	1	2	1	2	2	1	NA	2	NA	1	1	1	1	2	1	NA	2
809	f0682	2	NA	2	2	2	NA	2	2	2	NA	2	NA	2	NA	2	2	2	2	2	NA	2	2	2	2	NA	2	2	2	2	2	NA	1	2	2	2	2	2	NA	2	2	2	2	2	2	2	2	NA	1
810	f0683	2	NA	1	1	1	NA	2	2	2	NA	2	NA	2	NA	2	2	2	2	2	NA	2	2	2	2	NA	2	2	2	2	2	NA	1	2	2	2	2	1	NA	1	2	1	2	2	1	2	2	NA	1
811	f0684	2	NA	2	2	2	NA	2	2	2	NA	2	NA	2	NA	2	2	1	2	2	NA	2	2	1	2	NA	1	1	2	2	2	NA	1	2	2	2	2	1	NA	1	2	1	2	2	1	2	2	NA	0
812	f0685	2	NA	1	1	1	NA	2	2	2	NA	2	NA	2	NA	2	2	2	2	2	NA	2	2	2	2	NA	1	1	1	2	2	NA	2	2	2	2	2	NA	NA	NA	2	NA	2	2	0	2	2	NA	NA
813	f0686	2	NA	2	2	2	NA	1	1	2	NA	2	NA	1	NA	1	NA	1	2	2	NA	2	2	1	2	NA	1	1	2	NA	2	NA	1	NA	NA	NA	NA	NA	NA	NA	NA	NA	NA	NA	NA	NA	2	NA	NA
814	f0687	2	NA	1	1	1	NA	2	2	NA	NA	2	NA	2	NA	2	2	2	NA	2	NA	2	NA	2	NA	NA	NA	2	NA	NA	NA	NA	NA	2	2	2	1	1	NA	2	NA	1	NA	NA	2	NA	NA	NA	NA
815	f0688	NA	NA	0	0	NA	NA	1	1	NA	NA	NA	NA	1	NA	1	2	1	2	2	NA	2	2	1	2	NA	1	1	2	2	2	NA	1	2	2	2	2	2	NA	2	2	2	2	2	1	2	2	NA	1
816	f0689	2	NA	0	0	0	NA	0	0	2	NA	0	NA	NA	NA	1	1	1	2	2	NA	2	2	1	2	NA	1	1	2	2	2	NA	0	2	2	2	2	2	NA	2	2	2	2	2	NA	2	2	NA	1
817	f0690	2	NA	1	1	1	NA	2	2	2	NA	2	NA	2	NA	2	2	2	2	2	NA	2	2	1	2	NA	2	2	2	2	2	NA	1	2	2	1	1	0	NA	0	2	0	2	1	0	2	2	NA	1
818	f0691	2	NA	1	1	1	NA	2	2	2	NA	2	NA	2	NA	2	2	2	2	2	NA	2	2	1	2	NA	1	1	1	2	2	NA	1	2	1	2	2	1	NA	2	2	1	1	1	1	2	1	NA	2
819	f0692	2	NA	2	2	2	NA	1	1	2	NA	0	NA	NA	NA	1	1	1	2	2	NA	2	2	1	2	NA	2	NA	2	2	2	NA	2	2	2	2	2	2	NA	2	2	2	2	2	2	2	2	NA	1
820	f0693	2	NA	2	2	2	NA	2	2	2	NA	2	NA	2	NA	2	2	2	2	2	NA	2	2	2	2	NA	2	2	2	2	2	NA	1	2	2	1	2	2	NA	2	1	2	NA	2	2	2	2	NA	1
821	f0694	2	NA	0	0	0	NA	1	1	2	NA	1	NA	1	NA	1	2	1	2	2	NA	2	2	1	2	NA	1	1	2	2	2	NA	1	2	2	2	2	2	NA	2	1	2	2	2	2	2	2	NA	NA
822	f0695	2	NA	2	2	2	NA	2	2	2	NA	2	NA	2	NA	2	2	2	2	2	NA	2	2	1	2	NA	NA	1	2	2	2	NA	1	2	2	2	1	1	NA	1	2	1	2	2	1	2	2	NA	0
823	f0696	2	NA	1	1	1	NA	2	1	2	NA	2	NA	2	NA	2	2	2	2	2	NA	2	1	2	2	NA	2	1	2	1	1	NA	1	2	2	1	1	1	NA	1	2	1	2	2	1	2	2	NA	1
824	f0697	2	NA	2	2	2	NA	2	2	2	NA	2	NA	2	NA	2	2	2	2	2	NA	2	2	2	2	NA	1	1	2	2	2	NA	1	2	2	2	2	1	NA	1	2	1	2	2	2	2	2	NA	2
825	f0698	1	NA	2	1	2	NA	2	1	2	NA	1	NA	2	NA	2	2	2	2	2	NA	2	2	2	2	NA	1	1	2	2	2	NA	1	2	2	2	2	2	NA	2	2	2	2	2	2	2	2	NA	1
826	f0699	2	NA	1	1	1	NA	1	1	2	NA	1	NA	1	NA	1	1	0	2	2	NA	2	2	0	2	NA	0	0	2	2	2	NA	1	2	2	2	2	2	NA	2	2	2	2	2	2	2	2	NA	1
827	f0700	2	NA	0	0	0	NA	2	2	2	NA	2	NA	2	NA	2	2	2	2	2	NA	2	2	2	2	NA	2	2	2	2	2	NA	2	2	2	2	2	2	NA	2	2	2	2	2	2	2	2	NA	2
828	f0701	2	NA	1	1	1	NA	2	2	2	NA	2	NA	2	NA	2	1	2	2	2	NA	2	2	2	2	NA	1	1	2	2	2	NA	2	2	2	2	2	2	NA	2	2	1	2	2	1	2	2	NA	2
829	f0702	1	NA	2	1	1	NA	1	1	2	NA	1	NA	1	NA	1	1	2	2	2	NA	1	2	1	1	NA	1	2	2	1	2	NA	1	2	1	2	1	1	NA	2	2	1	2	1	1	1	1	NA	1
830	f0703	2	NA	1	1	1	NA	1	1	2	NA	1	NA	NA	NA	0	0	0	2	2	NA	2	2	0	2	NA	NA	NA	2	2	2	NA	NA	2	2	1	1	1	NA	1	2	1	2	2	2	2	2	NA	2
831	f0704	2	NA	2	2	2	NA	2	2	2	NA	2	NA	2	NA	2	1	2	2	2	NA	2	2	2	2	NA	0	1	2	2	2	NA	1	2	2	1	1	1	NA	1	2	1	2	2	1	2	2	NA	1
832	f0705	2	NA	1	1	1	NA	0	0	2	NA	1	NA	NA	NA	0	0	0	2	2	NA	2	2	NA	2	NA	NA	0	2	2	2	NA	0	2	1	2	1	1	NA	2	2	1	2	2	1	2	2	NA	0
833	f0706	2	NA	1	1	1	NA	1	1	2	NA	1	NA	1	NA	1	1	1	2	2	NA	2	2	1	2	NA	1	1	2	2	2	NA	1	2	2	1	1	1	NA	1	2	1	2	2	2	2	2	NA	2
834	f0707	2	NA	1	1	1	NA	NA	2	2	NA	2	NA	2	NA	2	1	2	2	2	NA	2	2	2	2	NA	1	1	2	2	2	NA	2	2	2	1	1	1	NA	1	2	1	2	2	2	1	1	NA	1
835	f0708	2	NA	2	2	2	NA	2	2	2	NA	2	NA	2	NA	2	1	2	2	1	NA	2	2	2	2	NA	1	1	2	2	2	NA	1	2	2	2	NA	2	NA	2	2	2	2	2	2	2	2	NA	2
836	f0709	2	NA	2	2	2	NA	2	2	2	NA	2	NA	2	NA	2	2	2	2	2	NA	2	2	2	2	NA	2	2	2	2	2	NA	2	2	1	2	2	1	NA	2	2	1	1	1	1	2	1	NA	1
837	f0710	2	NA	2	2	2	NA	2	2	2	NA	2	NA	2	NA	2	2	1	2	2	NA	2	2	2	2	NA	1	1	2	NA	2	NA	2	2	2	2	2	1	NA	1	2	1	2	2	1	2	2	NA	1
838	f0711	2	NA	2	2	1	NA	2	2	2	NA	2	NA	2	NA	2	2	1	2	2	NA	2	2	1	2	NA	1	1	2	2	2	NA	2	2	2	1	1	1	NA	1	2	1	2	2	1	2	2	NA	NA
839	f0712	2	NA	1	0	1	NA	2	2	2	NA	2	NA	2	NA	2	2	2	2	2	NA	2	2	2	2	NA	2	2	2	2	2	NA	2	2	2	2	2	1	NA	1	2	1	2	2	0	2	2	NA	1
840	f0713	2	NA	1	1	NA	NA	1	0	2	NA	0	NA	NA	NA	1	0	1	2	2	NA	2	2	1	2	NA	1	0	2	2	2	NA	1	2	2	2	2	1	NA	1	2	1	2	1	1	2	2	NA	2
841	f0714	2	NA	1	1	0	NA	1	0	2	NA	0	NA	NA	NA	1	0	1	2	2	NA	2	2	1	2	NA	1	0	2	2	2	NA	1	2	2	1	1	0	NA	0	2	0	2	1	0	2	2	NA	1
842	f0715	2	NA	2	2	2	NA	2	2	2	NA	1	NA	1	NA	2	2	2	2	2	NA	2	2	0	2	NA	NA	1	2	2	2	NA	2	2	2	2	1	1	NA	1	2	1	2	2	1	2	2	NA	0
843	f0716	2	NA	1	1	1	NA	1	1	2	NA	1	NA	1	NA	1	1	1	2	2	NA	2	2	1	2	NA	1	0	2	2	2	NA	1	2	2	2	2	1	NA	1	2	1	2	1	1	2	2	NA	NA
844	f0717	2	NA	2	2	2	NA	2	2	2	NA	2	NA	2	NA	2	2	2	2	2	NA	2	2	1	2	NA	NA	1	2	2	2	NA	1	2	2	2	1	1	NA	1	2	1	2	2	1	2	2	NA	1
845	f0718	2	NA	2	2	2	NA	1	1	2	NA	1	NA	1	NA	1	1	1	2	2	NA	2	2	2	2	NA	0	0	1	2	2	NA	2	2	2	2	2	2	NA	2	2	1	2	2	2	2	2	NA	1
846	f0719	2	NA	1	1	1	NA	1	2	2	NA	NA	NA	2	NA	NA	2	1	2	2	NA	2	2	2	2	NA	2	NA	2	2	2	NA	2	2	2	2	2	2	NA	2	2	2	2	2	2	2	2	NA	0
847	f0720	2	NA	1	1	1	NA	1	1	2	NA	1	NA	1	NA	2	2	2	2	2	NA	2	2	2	2	NA	1	2	2	2	2	NA	0	2	2	2	2	2	NA	2	NA	2	2	2	2	2	2	NA	2
848	f0721	2	NA	1	1	1	NA	2	2	2	NA	2	NA	2	NA	2	1	2	2	2	NA	2	2	2	2	NA	1	1	2	2	2	NA	2	2	2	2	2	2	NA	2	1	2	2	2	1	2	2	NA	2
849	f0722	2	NA	2	2	2	NA	NA	2	2	NA	2	NA	2	NA	2	2	2	2	2	NA	2	2	2	2	NA	2	NA	2	2	2	NA	2	2	2	1	1	1	NA	1	2	1	2	2	1	2	2	NA	1
850	f0723	2	NA	2	2	2	NA	2	2	2	NA	2	NA	2	NA	2	1	2	2	2	NA	2	2	2	2	NA	1	1	1	2	2	NA	2	2	2	2	2	2	NA	2	2	1	2	2	2	2	2	NA	2
851	f0724	2	NA	2	2	2	NA	2	2	2	NA	2	NA	1	NA	1	1	1	2	2	NA	2	2	0	2	NA	0	0	2	2	2	NA	NA	2	1	2	0	0	NA	1	2	1	2	2	1	2	2	NA	1
852	f0725	2	NA	2	2	2	NA	2	2	2	NA	2	NA	1	NA	1	1	0	2	2	NA	2	2	NA	2	NA	NA	0	2	2	2	NA	NA	2	1	2	1	0	NA	2	2	2	2	2	2	2	2	NA	2
853	f0726	2	NA	1	1	1	NA	NA	1	2	NA	2	NA	2	NA	2	2	2	2	2	NA	2	1	2	2	NA	2	1	2	1	1	NA	0	2	2	2	2	2	NA	2	2	1	2	2	2	2	2	NA	1
854	f0727	2	NA	NA	2	NA	NA	2	2	2	NA	NA	NA	1	NA	1	1	0	2	2	NA	2	2	0	2	NA	0	0	2	2	2	NA	NA	2	2	2	2	1	NA	1	2	1	2	2	1	2	1	NA	2
855	f0728	2	NA	1	1	1	NA	1	1	2	NA	1	NA	1	NA	1	1	1	2	2	NA	2	2	1	2	NA	2	2	2	1	2	NA	0	2	2	2	2	2	NA	2	NA	2	2	NA	2	2	2	NA	1
856	f0729	2	NA	2	NA	2	NA	NA	2	2	NA	2	NA	2	NA	2	2	2	2	2	NA	2	2	2	2	NA	2	NA	2	2	2	NA	1	2	2	1	1	0	NA	0	2	0	2	2	1	1	1	NA	0
857	f0730	2	NA	2	1	1	NA	NA	2	2	NA	2	NA	2	NA	2	2	2	2	2	NA	2	2	2	2	NA	2	NA	2	2	2	NA	2	2	2	2	2	2	NA	2	2	2	2	2	1	2	2	NA	2
858	f0731	1	NA	2	1	1	NA	1	1	2	NA	1	NA	1	NA	1	1	2	2	1	NA	1	2	1	1	NA	1	2	2	1	2	NA	1	2	1	2	2	1	NA	2	2	1	1	1	1	2	1	NA	NA
859	f0732	2	NA	2	2	2	NA	2	2	2	NA	2	NA	2	NA	2	2	2	2	2	NA	2	2	2	2	NA	2	2	2	2	2	NA	2	2	2	2	2	2	NA	2	2	2	2	2	2	2	2	NA	2
860	f0733	2	NA	2	2	2	NA	2	2	2	NA	2	NA	2	NA	2	2	2	2	2	NA	2	2	2	2	NA	2	2	2	1	2	NA	1	2	2	2	2	2	NA	2	2	1	2	2	1	2	2	NA	1
861	f0734	2	NA	2	2	2	NA	2	2	2	NA	2	NA	NA	NA	1	1	1	2	2	NA	2	2	NA	2	NA	NA	NA	2	2	2	NA	NA	2	1	2	1	1	NA	2	2	2	2	2	2	2	2	NA	2
862	f0735	NA	NA	NA	NA	1	NA	1	1	NA	NA	1	NA	1	NA	NA	1	1	2	2	NA	2	2	1	2	NA	2	2	2	2	2	NA	2	2	2	1	1	1	NA	1	2	1	2	2	2	2	2	NA	1
863	f0736	2	NA	1	1	1	NA	2	2	2	NA	2	NA	2	NA	2	2	1	2	2	NA	2	2	0	2	NA	1	1	2	NA	2	NA	1	2	2	2	2	2	NA	2	2	2	NA	2	2	2	2	NA	1
864	f0737	2	NA	2	2	2	NA	2	2	2	NA	2	NA	2	NA	2	2	2	2	2	NA	2	2	2	2	NA	2	2	2	2	2	NA	2	2	2	NA	2	2	NA	2	2	2	2	2	2	2	2	NA	1
865	f0738	2	NA	1	1	1	NA	2	2	2	NA	2	NA	2	NA	2	2	2	2	2	NA	2	2	2	2	NA	2	2	2	2	2	NA	1	2	2	2	2	2	NA	2	0	2	2	2	2	2	2	NA	1
866	f0739	2	NA	2	2	2	NA	2	2	2	NA	2	NA	1	NA	2	2	2	2	2	NA	2	2	2	2	NA	2	2	2	2	2	NA	2	2	2	2	2	2	NA	2	2	2	2	1	1	1	1	NA	NA
867	f0740	1	NA	1	1	1	NA	1	1	2	NA	1	NA	1	NA	1	1	2	2	2	NA	1	2	0	1	NA	0	1	2	1	2	NA	1	2	1	2	1	0	NA	0	2	0	1	1	0	2	1	NA	1
868	f0741	2	NA	1	1	1	NA	2	2	2	NA	2	NA	2	NA	2	2	2	2	2	NA	2	2	2	2	NA	2	1	2	2	2	NA	2	2	2	2	2	1	NA	1	2	1	2	2	1	1	1	NA	0
869	f0742	2	NA	1	1	0	NA	1	1	2	NA	1	NA	1	NA	1	1	0	2	2	NA	2	2	0	2	NA	1	1	2	2	2	NA	1	2	2	2	2	2	NA	NA	2	2	2	2	2	2	2	NA	1
870	f0743	2	NA	0	0	0	NA	2	2	2	NA	2	NA	2	NA	1	1	NA	2	2	NA	2	2	NA	2	NA	NA	NA	2	2	2	NA	NA	2	1	2	1	1	NA	2	1	2	2	2	2	2	2	NA	2
871	f0744	2	NA	2	2	2	NA	1	1	2	NA	1	NA	1	NA	1	2	1	2	2	NA	2	2	1	2	NA	NA	0	2	2	2	NA	2	2	2	2	1	1	NA	1	2	1	2	2	1	2	2	NA	0
872	f0745	2	NA	1	1	1	NA	2	2	2	NA	2	NA	2	NA	2	2	2	2	2	NA	2	2	2	2	NA	2	2	2	2	2	NA	2	2	2	2	2	2	NA	2	2	2	2	2	2	2	2	NA	2
873	f0746	2	NA	0	0	0	NA	1	1	2	NA	1	NA	1	NA	1	1	1	2	2	NA	2	2	1	2	NA	1	1	2	2	2	NA	2	2	2	2	2	1	NA	1	2	1	2	2	1	2	2	NA	1
874	f0747	2	NA	2	2	2	NA	2	2	2	NA	2	NA	2	NA	2	2	2	2	2	NA	2	2	2	2	NA	2	2	2	2	2	NA	2	2	2	2	NA	2	NA	2	2	NA	2	2	2	2	2	NA	1
875	f0748	2	NA	1	1	1	NA	2	2	2	NA	2	NA	2	NA	2	2	1	2	2	NA	2	2	1	2	NA	1	2	2	1	2	NA	1	2	2	2	2	2	NA	2	NA	2	2	2	2	2	2	NA	2
876	f0749	2	NA	1	1	1	NA	2	2	2	NA	2	NA	2	NA	2	2	2	2	2	NA	2	2	2	2	NA	2	2	2	2	2	NA	2	2	2	2	2	1	NA	1	2	1	2	2	2	2	2	NA	2
877	f0750	2	NA	1	NA	1	NA	2	2	2	NA	2	NA	NA	NA	0	0	0	2	2	NA	2	2	NA	2	NA	NA	0	2	2	2	NA	0	2	1	2	1	1	NA	2	2	2	2	2	1	2	2	NA	1
878	f0751	2	NA	1	1	1	NA	1	1	2	NA	1	NA	1	NA	1	0	1	2	2	NA	2	2	1	2	NA	0	0	2	2	2	NA	0	2	2	2	2	1	NA	1	2	1	2	2	2	2	2	NA	2
879	f0752	2	NA	2	2	2	NA	2	2	2	NA	2	NA	2	NA	2	2	1	2	2	NA	2	2	1	2	NA	1	1	2	2	2	NA	1	2	2	2	2	2	NA	2	2	2	2	2	1	2	2	NA	2
880	f0753	2	NA	1	1	1	NA	1	1	2	NA	1	NA	1	NA	1	2	1	2	2	NA	2	2	NA	2	NA	NA	1	2	1	2	NA	0	2	2	2	2	2	NA	2	2	2	2	2	2	2	2	NA	2
881	f0754	2	NA	1	1	1	NA	1	1	2	NA	1	NA	1	NA	1	2	2	2	2	NA	2	2	1	2	NA	1	1	2	2	2	NA	0	2	2	1	1	1	NA	1	2	1	2	2	1	2	2	NA	2
882	f0755	2	NA	2	2	2	NA	2	2	2	NA	2	NA	2	NA	2	2	2	2	2	NA	2	2	2	2	NA	2	2	2	2	2	NA	2	2	2	2	2	2	NA	2	2	2	2	2	1	2	2	NA	1
883	f0756	2	NA	2	2	2	NA	2	2	2	NA	2	NA	2	NA	2	2	1	2	2	NA	2	2	1	2	NA	NA	2	2	NA	2	NA	1	2	2	2	2	2	NA	2	2	2	2	2	2	2	2	NA	1
884	f0757	2	NA	1	1	1	NA	2	2	2	NA	2	NA	2	NA	2	2	2	2	2	NA	2	2	2	2	NA	2	2	2	2	2	NA	2	2	1	2	1	0	NA	1	2	1	2	2	1	2	2	NA	1
885	f0758	2	NA	2	1	2	NA	2	2	2	NA	2	NA	2	NA	2	2	1	2	2	NA	2	2	1	2	NA	1	1	2	2	2	NA	1	2	2	2	2	2	NA	2	2	2	2	2	1	2	2	NA	1
886	f0759	2	NA	1	NA	1	NA	1	1	2	NA	1	NA	0	NA	0	1	0	2	2	NA	2	2	0	2	NA	1	1	2	2	2	NA	1	2	2	2	2	2	NA	2	2	1	2	2	2	2	2	NA	2
887	f0760	2	NA	1	1	1	NA	NA	2	2	NA	2	NA	1	NA	1	1	NA	2	2	NA	2	2	1	2	NA	NA	NA	2	2	2	NA	NA	2	2	2	2	1	NA	1	2	1	2	2	1	2	1	NA	2
888	f0761	2	NA	NA	NA	1	NA	2	2	2	NA	2	NA	2	NA	2	2	2	2	2	NA	2	2	1	2	NA	2	2	2	2	2	NA	1	2	1	2	2	1	NA	2	2	1	1	1	1	2	1	NA	2
889	f0762	2	NA	2	2	2	NA	2	2	2	NA	2	NA	1	NA	1	1	1	2	2	NA	2	2	1	2	NA	0	0	2	2	2	NA	1	2	2	2	2	2	NA	2	2	1	2	2	1	2	2	NA	2
890	f0763	2	NA	2	2	2	NA	NA	2	2	NA	2	NA	2	NA	2	NA	0	2	2	NA	2	2	0	2	NA	0	2	2	0	2	NA	0	2	2	2	2	2	NA	2	2	2	2	2	2	2	2	NA	2
891	f0764	2	NA	2	2	2	NA	2	2	2	NA	2	NA	2	NA	2	2	1	2	2	NA	2	2	0	2	NA	0	2	2	0	2	NA	0	2	2	2	2	2	NA	2	1	2	2	2	2	2	2	NA	2
892	f0765	2	NA	1	1	1	NA	2	2	2	NA	2	NA	2	NA	2	2	2	2	2	NA	2	2	2	2	NA	1	2	2	2	2	NA	1	2	2	2	2	2	NA	2	1	2	2	2	2	2	2	NA	NA
893	f0766	2	NA	2	1	2	NA	2	2	2	NA	2	NA	2	NA	2	2	2	2	2	NA	2	2	2	2	NA	2	2	2	2	2	NA	1	2	2	2	2	2	NA	2	NA	2	2	2	1	2	2	NA	2
894	f0767	2	NA	1	1	0	NA	1	0	2	NA	0	NA	NA	NA	1	1	1	2	2	NA	2	2	1	2	NA	1	0	2	2	2	NA	0	2	2	2	2	1	NA	1	2	0	2	1	1	2	2	NA	2
895	f0768	2	NA	NA	NA	NA	NA	1	NA	2	NA	NA	NA	1	NA	1	NA	0	2	2	NA	2	2	0	2	NA	0	0	2	2	2	NA	0	2	1	2	1	1	NA	2	2	1	2	NA	2	2	2	NA	NA
896	f0769	2	NA	1	1	1	NA	1	1	2	NA	1	NA	1	NA	1	2	1	2	2	NA	2	2	0	2	NA	0	1	2	1	2	NA	0	2	2	2	2	2	NA	2	2	2	2	2	2	2	2	NA	2
897	f0770	2	NA	1	1	1	NA	2	1	2	NA	2	NA	2	NA	2	1	2	2	2	NA	2	1	2	2	NA	1	0	1	1	1	NA	1	2	2	2	2	2	NA	2	2	1	2	2	2	2	2	NA	2
898	f0771	2	NA	1	1	1	NA	2	2	2	NA	2	NA	2	NA	1	2	1	2	2	NA	2	2	1	2	NA	1	1	2	2	2	NA	1	2	2	2	2	1	NA	1	1	1	2	2	1	2	2	NA	1
899	f0772	2	NA	2	NA	2	NA	2	2	2	NA	2	NA	2	NA	2	1	2	2	2	NA	2	2	2	2	NA	1	1	2	1	2	NA	1	2	2	1	1	1	NA	1	2	1	2	2	1	2	2	NA	1
900	f0773	2	NA	1	NA	1	NA	1	1	2	NA	1	NA	1	NA	1	1	1	2	2	NA	2	2	1	2	NA	2	2	2	2	2	NA	2	2	2	1	1	1	NA	1	2	1	2	2	2	2	2	NA	2
901	f0774	NA	NA	1	2	NA	NA	2	2	NA	NA	1	NA	2	NA	NA	NA	2	2	2	NA	2	2	1	2	NA	NA	1	2	1	2	NA	1	2	2	2	1	1	NA	1	2	1	2	2	1	2	2	NA	1
902	f0775	2	NA	2	2	2	NA	2	2	2	NA	NA	NA	2	NA	2	2	1	2	2	NA	2	2	1	2	NA	1	1	2	2	2	NA	1	2	2	2	2	2	NA	2	2	2	2	2	2	2	2	NA	1
903	f0776	2	NA	1	1	1	NA	1	1	2	NA	NA	NA	1	NA	1	1	1	2	2	NA	2	2	1	2	NA	1	1	2	1	2	NA	0	2	2	2	2	2	NA	2	2	2	2	2	2	2	2	NA	NA
904	f0777	2	NA	0	0	0	NA	1	1	2	NA	1	NA	1	NA	1	2	1	2	2	NA	2	2	1	2	NA	1	1	2	2	2	NA	1	2	2	2	2	2	NA	2	2	1	2	2	2	2	2	NA	NA
905	f0778	2	NA	1	1	1	NA	2	2	2	NA	2	NA	2	NA	2	2	2	2	2	NA	2	2	1	2	NA	2	2	2	2	2	NA	0	NA	NA	NA	NA	NA	NA	NA	2	NA	1	1	NA	2	1	NA	1
907	f0780	2	NA	1	1	1	NA	2	2	2	NA	2	NA	2	NA	2	2	2	2	2	NA	2	2	2	2	NA	2	2	2	1	2	NA	1	NA	NA	NA	NA	NA	NA	NA	1	NA	2	NA	NA	NA	2	NA	NA
908	f0781	NA	NA	1	2	1	NA	2	2	NA	NA	1	NA	NA	NA	1	2	1	2	2	NA	2	2	1	2	NA	1	1	2	2	2	NA	2	2	2	2	2	2	NA	1	NA	2	2	2	2	2	2	NA	NA
909	f0782	NA	NA	1	2	NA	NA	2	2	1	NA	1	NA	NA	NA	2	2	1	2	2	NA	2	2	1	2	NA	0	0	2	NA	2	NA	2	2	2	2	2	1	NA	1	2	1	2	2	1	2	2	NA	NA
910	f0783	2	NA	2	2	2	NA	2	2	2	NA	2	NA	1	NA	1	1	1	2	2	NA	2	2	2	2	NA	1	2	2	2	2	NA	1	2	2	2	2	2	NA	2	2	2	2	2	2	2	2	NA	2
911	f0784	2	NA	2	2	1	NA	2	1	2	NA	1	NA	0	NA	2	1	2	2	2	NA	2	2	2	2	NA	2	1	2	2	2	NA	1	2	2	2	2	1	NA	1	2	1	2	1	1	2	2	NA	2
912	f0785	2	NA	1	1	1	NA	1	1	2	NA	1	NA	1	NA	1	1	1	2	2	NA	2	2	1	2	NA	1	1	2	2	2	NA	2	2	1	2	1	1	NA	2	1	2	2	2	2	2	2	NA	1
913	f0786	2	NA	2	2	2	NA	2	2	2	NA	2	NA	2	NA	2	2	2	2	2	NA	2	2	2	2	NA	2	2	2	2	2	NA	1	2	2	2	1	1	NA	1	2	1	2	2	2	2	2	NA	2
914	f0787	2	NA	NA	1	1	NA	2	2	2	NA	2	NA	2	NA	2	2	2	2	2	NA	2	2	2	2	NA	2	2	2	2	2	NA	1	2	1	2	1	1	NA	2	1	1	2	2	1	2	2	NA	1
915	f0788	2	NA	1	1	1	NA	1	1	2	NA	1	NA	1	NA	1	1	1	2	2	NA	2	2	1	2	NA	1	1	2	2	2	NA	2	2	1	2	1	1	NA	2	2	1	2	2	1	2	2	NA	1
916	f0789	2	NA	2	2	2	NA	1	1	2	NA	2	NA	NA	NA	0	0	0	2	2	NA	2	2	0	2	NA	0	0	2	2	2	NA	0	2	0	2	0	0	NA	2	2	1	2	2	1	2	2	NA	1
917	f0790	2	NA	1	1	1	NA	1	2	2	NA	1	NA	1	NA	1	2	1	2	2	NA	2	2	1	2	NA	1	1	2	2	2	NA	1	2	2	NA	2	2	NA	2	NA	2	2	2	2	2	2	NA	NA
918	f0791	2	NA	1	1	1	NA	2	2	2	NA	2	NA	2	NA	2	2	2	2	2	NA	2	2	2	2	NA	2	2	2	2	2	NA	1	2	2	1	1	1	NA	1	2	1	2	NA	2	1	1	NA	2
919	f0792	2	NA	1	1	1	NA	1	1	2	NA	1	NA	1	NA	2	2	2	2	2	NA	2	2	2	2	NA	2	2	2	2	2	NA	1	2	2	2	2	1	NA	1	2	0	2	2	2	2	2	NA	2
920	f0793	2	NA	1	1	1	NA	1	2	2	NA	2	NA	2	NA	2	2	1	2	2	NA	2	2	2	2	NA	2	2	2	2	2	NA	2	2	2	2	2	2	NA	2	2	2	2	2	1	2	2	NA	1
921	f0794	2	NA	2	2	2	NA	2	2	2	NA	2	NA	2	NA	2	1	2	2	2	NA	2	2	2	2	NA	2	2	2	2	2	NA	1	2	1	2	1	1	NA	2	2	2	2	2	2	2	2	NA	1
922	f0795	2	NA	2	2	2	NA	2	2	2	NA	2	NA	1	NA	1	1	1	2	2	NA	2	2	2	2	NA	2	NA	2	2	2	NA	2	2	2	2	2	2	NA	2	2	2	2	2	2	2	2	NA	2
923	f0796	2	NA	1	1	1	NA	2	2	2	NA	2	NA	2	NA	2	2	2	2	2	NA	2	2	1	2	NA	2	2	2	2	2	NA	1	2	1	2	2	1	NA	2	2	1	1	1	1	2	1	NA	2
924	f0797	2	NA	2	2	2	NA	NA	2	2	NA	2	NA	2	NA	2	1	1	2	2	NA	2	2	1	2	NA	1	1	2	2	2	NA	1	2	2	2	2	2	NA	2	NA	2	2	2	2	2	2	NA	0
925	f0798	NA	NA	1	2	NA	NA	2	2	NA	NA	1	NA	2	NA	NA	2	1	2	2	NA	2	2	1	2	NA	1	1	2	2	2	NA	1	2	2	2	2	2	NA	2	2	2	2	2	1	2	2	NA	NA
926	f0799	2	NA	1	1	1	NA	1	0	2	NA	1	NA	NA	NA	1	1	1	1	2	NA	2	2	1	2	NA	1	0	2	1	2	NA	0	1	2	1	1	1	NA	1	2	1	1	1	1	2	2	NA	NA
927	f0800	1	NA	2	1	1	NA	1	1	2	NA	1	NA	1	NA	1	1	2	2	2	NA	1	2	1	1	NA	1	2	2	1	2	NA	0	2	2	2	1	1	NA	2	2	1	2	1	1	1	1	NA	0
928	f0801	2	NA	2	2	2	NA	2	2	1	NA	2	NA	2	NA	2	2	1	2	2	NA	2	2	1	2	NA	1	1	2	2	2	NA	0	2	2	2	2	2	NA	2	2	2	2	2	1	2	2	NA	1
929	f0802	2	NA	2	2	2	NA	2	2	2	NA	2	NA	1	NA	2	2	2	2	2	NA	2	2	1	2	NA	NA	1	2	2	2	NA	2	2	2	2	1	1	NA	1	2	1	2	2	1	2	2	NA	1
930	f0803	2	NA	2	2	2	NA	2	2	2	NA	2	NA	2	NA	2	1	2	1	2	NA	2	2	2	2	NA	1	1	1	2	2	NA	1	2	1	2	1	1	NA	2	2	1	2	2	2	2	2	NA	2
931	f0804	2	NA	1	1	1	NA	1	2	2	NA	1	NA	1	NA	2	2	2	2	2	NA	2	2	2	2	NA	2	2	2	2	2	NA	2	2	2	2	2	2	NA	2	2	2	2	2	2	2	2	NA	NA
932	f0805	2	NA	2	2	2	NA	2	2	2	NA	2	NA	2	NA	2	2	1	2	2	NA	2	2	1	2	NA	1	2	2	1	2	NA	0	2	2	2	2	2	NA	2	2	1	2	2	2	2	2	NA	2
933	f0806	2	NA	1	1	1	NA	1	1	2	NA	1	NA	1	NA	1	1	0	2	2	NA	2	2	0	2	NA	0	0	2	2	2	NA	1	2	2	1	1	1	NA	1	2	1	2	2	0	2	2	NA	NA
934	f0807	2	NA	2	2	2	NA	2	2	2	NA	2	NA	2	NA	2	NA	2	2	2	NA	2	2	2	2	NA	0	0	1	2	2	NA	2	2	2	2	2	2	NA	2	2	1	2	2	2	2	2	NA	2
935	f0808	2	NA	2	2	2	NA	2	2	2	NA	2	NA	2	NA	2	2	2	2	1	NA	2	2	1	2	NA	NA	1	2	2	2	NA	2	2	2	2	1	1	NA	1	2	1	2	2	1	2	2	NA	1
936	f0809	2	NA	1	1	1	NA	NA	0	2	NA	1	NA	1	NA	1	1	1	2	2	NA	2	1	1	2	NA	1	0	2	1	1	NA	1	2	2	2	1	1	NA	2	2	1	2	1	1	2	1	NA	1
937	f0810	2	NA	1	1	1	NA	2	2	2	NA	2	NA	2	NA	2	2	2	2	2	NA	2	2	2	2	NA	2	2	2	2	2	NA	2	2	2	2	2	2	NA	2	2	1	2	2	2	2	2	NA	2
938	f0811	2	NA	1	0	1	NA	1	1	2	NA	1	NA	1	NA	2	2	2	2	2	NA	2	2	2	2	NA	2	2	2	2	2	NA	1	2	2	2	2	2	NA	2	2	2	2	2	2	2	2	NA	2
939	f0812	2	NA	2	2	2	NA	2	2	2	NA	2	NA	1	NA	1	1	NA	2	2	NA	2	2	NA	2	NA	NA	NA	2	2	2	NA	NA	NA	0	NA	2	NA	NA	NA	2	NA	NA	1	NA	NA	NA	NA	0
940	f0813	2	NA	1	1	1	NA	2	2	2	NA	2	NA	2	NA	2	2	2	2	2	NA	2	2	2	2	NA	2	2	2	2	2	NA	2	2	2	2	2	0	NA	0	2	0	2	2	1	2	2	NA	NA
941	f0814	2	NA	1	1	1	NA	1	1	2	NA	1	NA	1	NA	1	1	1	2	2	NA	2	2	1	2	NA	1	1	2	2	2	NA	2	2	2	2	2	2	NA	2	2	2	2	2	2	2	2	NA	2
942	f0815	2	NA	2	2	2	NA	2	2	2	NA	2	NA	2	NA	2	2	2	2	2	NA	2	2	2	2	NA	2	2	2	2	2	NA	2	2	2	2	2	2	NA	2	2	1	2	2	2	2	2	NA	2
943	f0816	1	NA	1	NA	1	NA	2	NA	1	NA	NA	NA	NA	NA	1	NA	2	2	2	NA	1	2	0	2	NA	2	2	2	1	2	NA	0	2	1	2	2	0	NA	NA	2	0	NA	1	0	2	1	NA	2
944	f0818	2	NA	1	1	1	NA	2	2	2	NA	2	NA	2	NA	2	2	2	2	2	NA	2	2	2	2	NA	2	2	2	2	2	NA	2	2	2	1	1	1	NA	1	2	1	2	2	0	2	2	NA	NA
945	f0819	2	NA	2	2	2	NA	2	2	2	NA	2	NA	2	NA	2	2	1	2	2	NA	2	2	1	2	NA	1	1	2	2	2	NA	1	2	2	2	2	2	NA	2	2	2	2	2	2	2	2	NA	2
946	f0820	NA	NA	1	2	NA	NA	2	1	NA	NA	1	NA	0	NA	1	1	NA	2	2	NA	2	2	NA	2	NA	NA	NA	2	2	2	NA	NA	2	NA	2	0	0	NA	2	2	2	2	2	2	2	2	NA	2
947	f0821	2	NA	1	1	1	NA	2	2	2	NA	2	NA	2	NA	2	2	2	2	2	NA	2	2	2	2	NA	2	2	2	2	2	NA	2	2	1	2	1	1	NA	2	2	2	2	2	2	2	2	NA	2
948	f0822	2	NA	1	1	1	NA	2	2	2	NA	2	NA	2	NA	2	2	2	2	2	NA	2	2	2	2	NA	2	2	2	2	2	NA	2	2	2	2	2	2	NA	2	1	2	2	2	1	2	2	NA	1
949	f0823	2	NA	1	1	1	NA	1	1	2	NA	1	NA	1	NA	1	2	0	2	2	NA	2	2	NA	2	NA	NA	0	2	2	2	NA	0	2	2	2	2	2	NA	2	2	1	2	2	1	2	2	NA	0
950	f0824	2	NA	2	2	2	NA	2	2	2	NA	2	NA	2	NA	2	2	1	2	2	NA	2	2	1	2	NA	1	1	2	2	2	NA	2	2	2	2	2	1	NA	2	2	2	2	2	2	2	2	NA	2
951	f0825	2	NA	1	1	1	NA	1	1	2	NA	1	NA	1	NA	1	1	1	2	2	NA	2	2	1	2	NA	0	1	2	2	2	NA	0	2	2	1	1	1	NA	1	2	1	2	2	1	2	2	NA	1
952	f0826	2	NA	2	2	2	NA	2	2	2	NA	2	NA	2	NA	2	2	2	2	2	NA	2	2	2	2	NA	NA	NA	2	1	2	NA	1	2	2	2	2	2	NA	2	1	2	2	2	1	2	2	NA	1
953	f0827	2	NA	1	1	1	NA	1	1	2	NA	1	NA	1	NA	1	1	1	2	2	NA	2	2	1	2	NA	1	1	2	2	2	NA	2	2	2	1	1	1	NA	1	2	1	2	2	2	1	1	NA	1
954	f0828	2	NA	2	NA	2	NA	NA	2	2	NA	2	NA	2	NA	2	2	NA	2	2	NA	2	2	2	2	NA	2	NA	2	1	2	NA	1	2	2	1	1	1	NA	1	2	2	2	2	1	2	2	NA	0
955	f0829	2	NA	1	1	1	NA	2	2	2	NA	2	NA	2	NA	2	2	2	2	2	NA	2	2	1	2	NA	2	2	2	2	2	NA	1	2	0	2	1	0	NA	2	2	1	1	1	1	2	1	NA	NA
956	f0830	2	NA	2	2	2	NA	2	2	2	NA	2	NA	2	NA	2	2	1	2	2	NA	2	2	1	2	NA	1	1	2	2	2	NA	2	2	2	2	1	1	NA	1	2	1	2	2	1	2	2	NA	1
957	f0831	2	NA	2	2	2	NA	2	2	2	NA	2	NA	2	NA	2	2	1	2	2	NA	2	2	NA	2	NA	NA	0	2	2	2	NA	2	2	2	2	1	0	NA	1	2	1	2	2	1	2	2	NA	1
958	f0832	2	NA	2	NA	2	NA	NA	2	2	NA	2	NA	2	NA	2	2	NA	2	2	NA	2	2	2	2	NA	2	NA	2	2	2	NA	2	2	2	2	1	1	NA	1	2	0	2	2	1	2	2	NA	1
959	f0833	2	NA	2	2	2	NA	2	2	2	NA	2	NA	2	NA	2	2	2	2	2	NA	2	2	2	2	NA	2	NA	2	2	2	NA	2	2	2	2	0	0	NA	0	2	0	2	2	2	2	2	NA	2
960	f0834	2	NA	1	1	1	NA	1	1	2	NA	1	NA	1	NA	1	2	0	2	NA	NA	2	2	0	2	NA	0	0	2	2	2	NA	0	2	2	2	2	2	NA	2	2	1	2	2	1	2	2	NA	2
961	f0835	2	NA	2	2	2	NA	NA	2	2	NA	2	NA	2	NA	2	2	2	2	2	NA	2	2	2	2	NA	NA	NA	2	2	2	NA	2	2	2	2	NA	2	NA	2	2	2	2	2	1	2	2	NA	1
962	f0836	NA	NA	1	1	1	NA	2	2	2	NA	1	NA	2	NA	NA	2	NA	2	NA	NA	NA	2	NA	2	NA	1	NA	2	NA	2	NA	1	2	2	2	2	2	NA	2	2	2	2	2	2	2	2	NA	1
963	f0837	2	NA	1	1	1	NA	1	1	2	NA	1	NA	1	NA	1	1	0	2	2	NA	2	2	NA	2	NA	1	1	2	2	2	NA	2	2	2	2	2	2	NA	2	2	2	2	2	1	2	2	NA	1
964	f0838	2	NA	2	2	2	NA	2	2	2	NA	2	NA	2	NA	2	2	2	2	2	NA	2	2	2	2	NA	1	2	2	2	2	NA	0	2	2	2	2	2	NA	2	2	2	2	2	2	2	2	NA	2
965	f0839	2	NA	1	1	1	NA	1	1	1	NA	1	NA	1	NA	1	1	0	2	2	NA	2	2	0	2	NA	0	0	2	2	2	NA	1	2	1	2	1	1	NA	2	2	2	2	2	1	2	2	NA	2
966	f0840	2	NA	2	2	2	NA	2	2	2	NA	2	NA	1	NA	1	1	NA	2	2	NA	2	2	NA	2	NA	NA	NA	2	2	2	NA	NA	2	2	2	2	2	NA	2	2	2	2	2	2	2	2	NA	1
967	f0841	2	NA	2	2	2	NA	2	2	2	NA	2	NA	2	NA	2	2	2	2	2	NA	2	2	2	2	NA	2	2	2	2	2	NA	2	2	2	2	2	2	NA	2	2	2	2	2	2	2	2	NA	0
968	f0842	2	NA	1	1	1	NA	2	2	2	NA	2	NA	2	NA	2	2	2	2	2	NA	2	2	2	2	NA	2	2	2	2	2	NA	2	2	1	2	1	1	NA	2	2	1	2	2	1	2	2	NA	1
969	f0843	2	NA	2	2	2	NA	2	2	2	NA	2	NA	2	NA	2	2	2	2	2	NA	2	2	2	2	NA	1	2	2	2	2	NA	1	2	2	2	2	2	NA	2	2	1	2	2	2	2	2	NA	1
970	f0844	2	NA	1	1	1	NA	1	1	2	NA	1	NA	1	NA	1	2	2	2	2	NA	2	2	1	2	NA	0	0	1	2	2	NA	1	2	2	2	2	2	NA	2	2	2	2	2	2	2	2	NA	2
971	f0845	2	NA	2	2	2	NA	2	2	2	NA	2	NA	2	NA	2	NA	1	2	2	NA	2	2	1	2	NA	1	2	2	1	2	NA	1	2	2	2	2	2	NA	2	2	2	2	2	2	2	2	NA	2
972	f0846	2	NA	2	2	1	NA	2	2	2	NA	2	NA	2	NA	2	2	2	2	2	NA	2	2	2	2	NA	2	2	2	2	2	NA	2	2	1	2	1	1	NA	2	1	1	2	2	1	2	2	NA	1
973	f0847	2	NA	2	2	2	NA	2	2	2	NA	2	NA	2	NA	2	NA	2	2	2	NA	2	2	2	2	NA	1	1	1	2	2	NA	2	2	1	2	1	1	NA	2	2	2	2	2	2	2	2	NA	2
974	f0848	2	NA	1	1	1	NA	2	2	2	NA	2	NA	2	NA	2	1	1	2	2	NA	2	2	2	2	NA	2	2	2	1	2	NA	0	2	1	2	2	2	NA	2	1	1	2	2	2	2	2	NA	2
975	f0849	2	NA	2	2	2	NA	2	2	2	NA	2	NA	2	NA	2	1	2	2	2	NA	2	2	2	2	NA	1	1	2	2	2	NA	1	2	2	2	2	2	NA	2	2	2	2	2	1	2	2	NA	2
976	f0850	2	NA	1	1	1	NA	1	1	2	NA	1	NA	1	NA	1	1	1	2	2	NA	2	2	1	2	NA	1	1	2	2	2	NA	1	2	2	2	2	2	NA	2	2	2	2	2	2	2	2	NA	2
977	f0851	2	NA	0	0	0	NA	1	1	2	NA	1	NA	1	NA	1	1	1	2	2	NA	2	2	1	2	NA	1	1	2	2	2	NA	2	2	2	2	2	2	NA	2	2	2	2	2	2	2	2	NA	1
978	f0852	2	NA	1	1	1	NA	1	1	2	NA	1	NA	1	NA	1	2	1	2	2	NA	2	2	NA	2	NA	NA	1	2	1	2	NA	0	2	2	2	2	1	NA	1	2	1	2	2	0	2	2	NA	1
979	f0853	2	NA	0	0	0	NA	1	1	2	NA	1	NA	1	NA	2	2	2	2	2	NA	2	2	2	2	NA	2	2	2	2	2	NA	1	2	2	2	2	2	NA	2	1	2	2	2	2	2	2	NA	2
980	f0854	2	NA	2	2	2	NA	2	2	2	NA	2	NA	2	NA	2	2	2	2	2	NA	2	2	1	2	NA	NA	1	2	2	2	NA	2	2	2	1	0	0	NA	0	2	0	2	2	0	2	2	NA	0
981	f0855	2	NA	2	2	2	NA	2	2	2	NA	2	NA	2	NA	2	2	2	2	2	NA	2	2	1	2	NA	NA	1	2	2	2	NA	2	2	2	2	1	1	NA	1	2	1	2	2	1	2	2	NA	0
982	f0856	2	NA	2	2	2	NA	2	2	2	NA	2	NA	1	NA	1	1	0	2	2	NA	2	2	0	2	NA	0	0	2	2	2	NA	0	2	2	2	2	2	NA	2	2	2	2	2	1	2	2	NA	2
983	f0857	2	NA	0	0	0	NA	1	1	2	NA	1	NA	1	NA	1	2	1	2	2	NA	2	2	1	2	NA	1	1	2	2	2	NA	1	2	2	1	1	1	NA	1	2	1	2	2	0	2	2	NA	1
984	f0858	2	NA	2	2	2	NA	2	2	2	NA	2	NA	1	NA	2	2	2	2	2	NA	2	2	2	2	NA	2	2	2	2	2	NA	2	2	2	2	2	2	NA	2	2	2	2	2	2	2	2	NA	2
985	f0859	2	NA	2	2	2	NA	2	2	2	NA	2	NA	2	NA	2	2	2	2	2	NA	2	2	2	2	NA	2	2	2	2	2	NA	2	2	2	2	2	2	NA	2	1	2	2	2	2	2	2	NA	2
986	f0860	2	NA	2	2	2	NA	2	2	2	NA	2	NA	1	NA	1	1	1	2	2	NA	2	2	NA	2	NA	NA	NA	2	2	2	NA	0	2	2	1	1	1	NA	1	2	0	2	2	1	1	1	NA	1
987	f0861	2	NA	1	NA	1	NA	1	1	2	NA	1	NA	1	NA	1	2	1	2	2	NA	2	2	1	2	NA	0	1	2	2	2	NA	0	2	1	2	2	2	NA	2	2	2	2	2	NA	2	2	NA	0
988	f0862	2	NA	1	1	1	NA	2	2	2	NA	2	NA	2	NA	2	2	2	2	2	NA	2	2	2	2	NA	2	2	2	2	2	NA	1	2	2	2	2	2	NA	2	1	2	2	2	2	2	2	NA	2
989	f0863	2	NA	2	2	2	NA	NA	2	2	NA	2	NA	2	NA	2	2	1	2	2	NA	2	2	1	2	NA	1	2	2	2	2	NA	1	2	2	2	2	2	NA	2	2	1	2	2	2	2	2	NA	1
990	f0864	2	NA	1	1	1	NA	1	1	2	NA	1	NA	1	NA	1	2	1	2	2	NA	2	2	1	2	NA	1	1	2	2	2	NA	1	2	1	2	2	1	NA	NA	2	1	1	1	1	2	1	NA	NA
991	f0865	2	NA	1	1	1	NA	1	1	2	NA	1	NA	1	NA	1	2	1	2	2	NA	2	2	1	2	NA	1	1	2	2	2	NA	1	2	2	2	2	2	NA	2	2	2	2	2	2	2	2	NA	2
992	f0866	2	NA	0	0	0	NA	1	1	2	NA	1	NA	1	NA	1	1	1	NA	2	NA	2	2	1	2	NA	1	1	NA	2	2	NA	1	2	2	2	2	2	NA	2	2	2	2	2	2	2	2	NA	2
993	f0867	2	NA	2	NA	2	NA	NA	2	2	NA	2	NA	2	NA	2	NA	1	2	2	NA	2	2	1	2	NA	1	1	2	2	2	NA	1	2	2	2	2	2	NA	2	2	2	2	2	2	2	2	NA	1
994	f0868	2	NA	2	NA	2	NA	2	NA	2	NA	2	NA	2	NA	2	2	1	2	2	NA	2	2	1	2	NA	1	1	2	2	2	NA	2	2	2	2	2	1	NA	2	2	2	2	2	NA	2	2	NA	1
995	f0869	2	NA	2	2	2	NA	2	2	2	NA	2	NA	0	NA	0	1	0	2	2	NA	2	2	0	2	NA	0	0	2	2	2	NA	0	2	2	2	2	2	NA	2	2	1	2	2	NA	2	2	NA	2
996	f0870	2	NA	1	1	1	NA	2	2	2	NA	2	NA	2	NA	2	2	2	2	2	NA	2	2	2	2	NA	2	2	2	2	2	NA	2	2	2	2	2	2	NA	2	2	2	2	2	1	2	2	NA	2
997	f0871	2	NA	2	1	2	NA	2	2	2	NA	2	NA	2	NA	2	2	2	2	2	NA	2	2	1	2	NA	NA	1	2	2	2	NA	2	2	2	2	1	1	NA	1	2	1	2	2	0	2	2	NA	1
998	f0872	2	NA	2	2	2	NA	2	2	2	NA	2	NA	2	NA	2	2	0	2	2	NA	2	2	0	2	NA	0	1	2	1	2	NA	1	2	2	2	2	2	NA	2	2	2	2	2	1	2	2	NA	1
999	f0873	2	NA	2	2	2	NA	2	2	2	NA	2	NA	2	NA	2	NA	1	2	2	NA	2	2	1	2	NA	1	1	2	2	2	NA	1	2	NA	2	2	1	NA	1	NA	1	2	NA	1	NA	2	NA	NA
1000	f0874	2	NA	1	1	0	NA	NA	0	2	NA	NA	NA	NA	NA	1	1	1	2	2	NA	2	2	1	2	NA	1	0	2	2	2	NA	1	2	2	2	2	1	NA	1	2	1	2	1	1	2	2	NA	NA
1001	f0875	NA	NA	1	2	NA	NA	2	2	NA	NA	1	NA	2	NA	NA	NA	1	2	2	NA	2	2	1	2	NA	1	1	2	2	2	NA	2	2	2	2	2	1	NA	2	1	2	2	2	2	2	2	NA	2
1002	f0876	2	NA	2	2	2	NA	2	2	2	NA	2	NA	2	NA	2	2	0	2	2	NA	2	2	0	2	NA	0	1	2	1	2	NA	0	2	2	2	2	2	NA	2	2	2	2	2	2	2	2	NA	1
1003	f0877	NA	NA	NA	NA	1	NA	NA	NA	NA	NA	1	NA	1	NA	1	NA	1	2	2	NA	2	NA	1	2	NA	1	1	NA	2	NA	NA	NA	2	2	2	2	2	NA	2	0	2	2	2	2	2	2	NA	2
1004	f0878	2	NA	2	2	2	NA	2	2	2	NA	2	NA	2	NA	2	1	2	2	2	NA	2	2	2	2	NA	1	1	1	2	2	NA	2	2	2	1	2	2	NA	2	2	2	2	2	2	2	2	NA	1
1005	f0879	2	NA	2	2	2	NA	2	2	2	NA	2	NA	2	NA	2	0	1	2	2	NA	2	NA	2	2	NA	0	0	2	2	NA	NA	2	2	2	2	2	2	NA	2	2	1	2	2	2	2	2	NA	2
1006	f0880	2	NA	2	2	2	NA	2	2	2	NA	2	NA	2	NA	1	2	1	NA	2	NA	2	2	1	2	NA	1	1	2	2	2	NA	1	2	2	2	2	2	NA	2	2	1	2	2	1	2	2	NA	1
1007	f0881	2	NA	2	2	2	NA	2	2	2	NA	2	NA	2	NA	2	1	2	2	2	NA	2	2	2	2	NA	1	1	1	2	2	NA	2	2	2	2	2	2	NA	2	2	2	2	2	2	2	2	NA	2
1008	f0882	NA	NA	1	1	NA	NA	1	1	NA	NA	NA	NA	NA	NA	NA	2	1	2	2	NA	2	2	1	2	NA	1	1	2	2	2	NA	1	2	2	2	2	2	NA	2	2	1	2	2	2	2	2	NA	2
1009	f0883	NA	NA	1	1	1	NA	2	2	2	NA	NA	NA	2	NA	2	2	2	2	2	NA	2	2	2	2	NA	2	2	2	2	2	NA	1	2	2	2	2	1	NA	1	2	1	2	2	1	2	2	NA	1
1010	f0884	2	NA	2	2	2	NA	2	2	2	NA	2	NA	2	NA	2	2	2	2	2	NA	2	2	2	2	NA	2	2	2	2	2	NA	1	2	2	2	2	1	NA	1	1	1	2	2	2	2	2	NA	2
1011	f0885	2	NA	1	1	1	NA	1	1	2	NA	1	NA	1	NA	1	1	0	2	2	NA	2	NA	0	2	NA	0	0	NA	2	2	NA	1	2	2	2	2	2	NA	2	2	2	2	2	2	2	2	NA	NA
1012	f0886	2	NA	2	2	2	NA	1	1	2	NA	2	NA	1	NA	0	0	0	2	2	NA	2	2	1	2	NA	0	0	2	2	2	NA	1	2	1	2	1	1	NA	2	2	1	2	2	1	2	2	NA	1
1013	f0887	2	NA	1	1	0	NA	1	1	2	NA	1	NA	1	NA	1	1	1	2	2	NA	2	2	1	2	NA	1	1	2	2	2	NA	1	2	2	2	2	2	NA	2	1	2	2	2	2	2	2	NA	2
1014	f0888	2	NA	2	2	2	NA	2	2	2	NA	2	NA	2	NA	2	2	2	NA	2	NA	2	NA	2	2	NA	2	2	2	2	2	NA	2	2	2	1	1	1	NA	1	1	1	2	2	1	2	2	NA	1
1015	f0889	2	NA	1	1	1	NA	2	2	2	NA	2	NA	2	NA	2	2	1	2	2	NA	2	2	1	2	NA	1	1	2	2	2	NA	1	2	2	2	2	2	NA	2	2	2	2	2	2	2	2	NA	1
1016	f0890	2	NA	1	1	1	NA	2	2	2	NA	2	NA	2	NA	2	2	1	2	2	NA	2	2	2	2	NA	2	2	2	2	2	NA	2	2	2	2	2	2	NA	2	2	2	2	2	1	2	2	NA	0
1017	f0891	2	NA	2	2	2	NA	1	1	2	NA	1	NA	1	NA	1	2	1	2	2	NA	2	2	NA	2	NA	NA	0	2	2	2	NA	1	2	2	2	0	0	NA	1	2	1	2	2	1	2	2	NA	0
1018	f0892	2	NA	1	1	1	NA	1	1	2	NA	1	NA	NA	NA	0	NA	0	2	2	NA	2	2	0	2	NA	0	0	2	2	2	NA	NA	2	1	2	1	1	NA	2	2	2	2	2	2	2	2	NA	2
1019	f0893	2	NA	1	1	1	NA	1	1	2	NA	1	NA	1	NA	1	0	1	2	2	NA	2	2	1	2	NA	0	0	2	2	2	NA	1	2	2	2	2	2	NA	2	2	2	2	2	2	2	2	NA	2
1020	f0894	2	NA	1	1	1	NA	1	1	2	NA	1	NA	1	NA	1	1	1	2	2	NA	2	2	1	2	NA	1	1	2	2	2	NA	2	2	2	1	1	1	NA	1	2	1	2	2	2	2	2	NA	2
1021	f0895	2	NA	2	2	2	NA	2	2	2	NA	2	NA	2	NA	2	2	1	2	2	NA	2	2	1	2	NA	1	1	2	2	2	NA	1	2	2	2	2	2	NA	2	2	2	2	2	2	2	2	NA	1
1022	f0896	2	NA	0	0	0	NA	1	1	2	NA	1	NA	1	NA	1	2	2	2	2	NA	2	2	NA	2	NA	1	1	2	2	2	NA	0	2	1	2	NA	0	NA	0	2	0	1	1	0	2	1	NA	1
1023	f0897	2	NA	0	0	0	NA	1	1	2	NA	1	NA	1	NA	1	2	1	2	2	NA	2	NA	NA	2	NA	1	1	2	2	2	NA	NA	2	1	2	2	1	NA	2	2	1	1	1	0	2	1	NA	2
1024	f0898	2	NA	1	1	1	NA	2	1	2	NA	2	NA	NA	NA	2	1	2	NA	2	NA	2	1	2	2	NA	1	0	1	1	1	NA	1	2	2	2	1	1	NA	2	2	1	2	1	1	2	1	NA	1
1025	f0899	2	NA	2	2	2	NA	2	2	2	NA	2	NA	1	NA	1	1	NA	2	2	NA	2	2	NA	2	NA	NA	NA	2	2	2	NA	NA	2	0	NA	0	0	NA	2	2	1	2	2	1	2	2	NA	1
1026	f0900	2	NA	1	1	1	NA	1	1	2	NA	1	NA	1	NA	1	1	1	2	2	NA	2	2	1	2	NA	1	1	2	2	2	NA	2	2	2	2	2	2	NA	2	2	2	2	2	2	2	2	NA	2
1027	f0901	2	NA	2	2	2	NA	2	2	2	NA	2	NA	2	NA	2	2	2	2	2	NA	2	2	1	2	NA	1	1	2	2	2	NA	1	2	2	2	2	2	NA	2	2	2	2	2	2	2	2	NA	2
1028	f0902	2	NA	1	1	1	NA	1	1	2	NA	1	NA	1	NA	1	1	1	2	2	NA	2	2	1	2	NA	1	1	2	2	2	NA	1	2	2	2	2	2	NA	2	2	2	2	2	2	2	2	NA	2
1029	f0903	2	NA	0	1	1	NA	0	0	2	NA	0	NA	NA	NA	0	0	0	2	2	NA	2	2	0	2	NA	0	1	2	2	2	NA	2	2	2	1	1	1	NA	1	2	1	2	2	1	2	2	NA	0
1030	f0904	2	NA	2	2	2	NA	1	1	2	NA	1	NA	1	NA	1	2	1	NA	2	NA	NA	NA	1	NA	NA	NA	1	NA	2	NA	NA	NA	2	2	1	1	1	NA	1	2	0	2	2	1	2	2	NA	2
1031	f0905	2	NA	1	1	1	NA	1	1	1	NA	1	NA	1	NA	1	1	0	2	2	NA	2	2	0	2	NA	0	0	2	2	2	NA	1	2	2	2	2	2	NA	2	2	2	2	2	1	2	2	NA	2
1032	f0906	2	NA	2	2	2	NA	2	2	2	NA	2	NA	2	NA	2	2	2	2	2	NA	2	2	2	2	NA	2	2	2	2	2	NA	2	2	1	1	0	0	NA	1	2	1	2	2	1	2	2	NA	1
1033	f0907	NA	NA	NA	2	2	NA	2	2	2	NA	1	NA	2	NA	NA	2	1	2	2	NA	2	2	1	2	NA	1	1	2	2	2	NA	1	2	2	2	1	1	NA	1	2	1	2	2	2	2	2	NA	2
1034	f0908	2	NA	0	0	0	NA	1	1	2	NA	1	NA	1	NA	2	2	2	2	2	NA	2	2	1	2	NA	2	2	2	2	2	NA	0	2	1	2	2	1	NA	2	2	1	1	1	1	2	1	NA	2
1035	f0909	2	NA	NA	1	1	NA	2	2	2	NA	2	NA	2	NA	2	2	2	2	2	NA	2	NA	2	2	NA	2	2	2	2	NA	NA	NA	2	2	2	2	2	NA	2	2	2	2	2	2	2	2	NA	2
1036	f0910	2	NA	NA	0	0	NA	1	0	2	NA	1	NA	2	NA	2	2	2	2	2	NA	2	1	2	2	NA	2	1	2	1	1	NA	1	2	2	2	1	1	NA	2	1	1	2	1	1	2	1	NA	0
1037	f0911	2	NA	1	1	1	NA	1	1	2	NA	1	NA	1	NA	1	1	1	2	2	NA	2	NA	1	2	NA	NA	1	2	2	2	NA	NA	2	2	2	2	2	NA	2	2	2	2	2	2	2	2	NA	1
1038	f0912	2	NA	2	2	2	NA	2	1	2	NA	2	NA	1	NA	2	1	1	2	2	NA	2	2	1	2	NA	1	2	2	1	2	NA	0	2	1	2	2	1	NA	2	2	1	1	1	1	2	1	NA	NA
1039	f0913	2	NA	2	2	2	NA	2	2	2	NA	2	NA	2	NA	2	2	2	2	2	NA	2	2	2	2	NA	1	2	2	2	2	NA	1	2	1	2	1	1	NA	2	2	1	2	2	1	2	2	NA	1
1040	f0914	2	NA	2	2	2	NA	2	2	2	NA	2	NA	2	NA	2	1	2	2	2	NA	2	2	2	2	NA	1	1	1	2	2	NA	2	2	0	2	0	0	NA	2	2	1	2	2	1	2	2	NA	NA
1041	f0915	2	NA	2	2	2	NA	2	2	2	NA	2	NA	2	NA	2	2	1	2	2	NA	2	2	1	2	NA	1	1	2	2	2	NA	1	2	2	2	2	2	NA	2	2	2	2	2	1	2	2	NA	1
1042	f0916	2	NA	1	1	1	NA	1	1	2	NA	1	NA	1	NA	1	1	1	2	2	NA	2	2	1	2	NA	1	1	2	2	2	NA	1	2	1	2	1	1	NA	2	2	2	2	2	2	2	2	NA	2
1043	f0917	2	NA	1	1	0	NA	2	2	2	NA	2	NA	2	NA	2	2	2	2	2	NA	2	2	1	2	NA	2	2	2	2	2	NA	1	2	2	2	1	1	NA	2	1	1	2	1	1	2	1	NA	1
1044	f0918	2	NA	1	1	1	NA	2	2	2	NA	2	NA	2	NA	2	2	2	2	2	NA	2	2	2	2	NA	2	2	2	1	2	NA	1	2	2	2	2	2	NA	2	1	2	2	2	2	2	2	NA	2
1045	f0919	2	NA	1	1	1	NA	1	1	2	NA	1	NA	1	NA	1	1	1	2	2	NA	2	NA	1	2	NA	1	1	2	2	2	NA	1	2	0	2	0	0	NA	2	2	1	2	2	1	2	2	NA	1
1046	f0920	2	NA	1	1	1	NA	2	2	2	NA	2	NA	2	NA	2	2	2	2	2	NA	2	NA	2	2	NA	2	2	2	2	2	NA	2	2	2	2	2	2	NA	1	2	2	2	2	2	2	2	NA	2
1047	f0921	2	NA	2	2	2	NA	2	2	2	NA	2	NA	2	NA	2	1	NA	2	2	NA	2	NA	NA	2	NA	0	0	0	2	2	NA	2	2	2	2	2	2	NA	2	2	2	2	2	2	2	2	NA	1
1048	f0922	2	NA	2	2	2	NA	1	1	2	NA	1	NA	1	NA	1	2	0	2	2	NA	2	2	0	2	NA	0	0	2	2	2	NA	0	2	2	2	2	2	NA	2	2	1	2	2	1	2	2	NA	2
1049	f0923	2	NA	1	1	1	NA	2	2	2	NA	NA	NA	2	NA	2	2	1	2	2	NA	2	2	1	2	NA	1	1	2	2	2	NA	1	2	2	2	2	2	NA	2	1	2	2	2	1	2	2	NA	2
1050	f0924	2	NA	2	2	1	NA	1	0	2	NA	0	NA	NA	NA	1	1	1	2	2	NA	2	2	1	2	NA	1	0	2	2	2	NA	0	2	2	2	2	1	NA	1	2	1	2	1	1	2	2	NA	1
1051	f0925	2	NA	2	2	2	NA	2	2	2	NA	2	NA	2	NA	2	2	1	NA	2	NA	2	NA	1	2	NA	1	1	2	2	2	NA	NA	2	2	1	1	1	NA	1	2	1	2	2	0	2	2	NA	1
1052	f0926	2	NA	1	1	1	NA	1	1	2	NA	1	NA	2	NA	1	1	1	NA	2	NA	2	NA	1	NA	NA	NA	2	NA	2	NA	NA	NA	2	2	2	2	2	NA	2	2	2	2	2	1	2	2	NA	1
1053	f0927	2	NA	1	1	1	NA	1	1	2	NA	1	NA	1	NA	1	0	1	2	2	NA	2	NA	1	2	NA	0	0	1	2	2	NA	2	2	2	2	2	2	NA	2	2	1	2	2	2	2	2	NA	2
1054	f0928	2	NA	0	0	NA	NA	0	0	2	NA	0	NA	NA	NA	0	1	0	2	2	NA	2	NA	0	2	NA	NA	0	2	2	2	NA	NA	2	2	1	1	1	NA	1	2	0	2	2	1	2	2	NA	1
1055	f0929	2	NA	2	2	2	NA	2	2	2	NA	2	NA	1	NA	1	1	NA	2	2	NA	2	2	NA	2	NA	NA	NA	2	2	2	NA	NA	2	0	2	0	0	NA	2	2	2	2	2	2	2	2	NA	2
1056	f0930	2	NA	2	2	2	NA	2	2	2	NA	2	NA	2	NA	2	2	2	2	2	NA	2	2	1	2	NA	2	1	2	2	2	NA	2	2	2	1	0	1	NA	1	2	1	2	2	1	2	2	NA	1
1057	f0931	NA	NA	1	1	1	NA	2	2	2	NA	NA	NA	2	NA	NA	2	2	2	2	NA	2	2	1	2	NA	1	1	2	2	2	NA	NA	2	1	2	0	0	NA	1	2	0	2	2	1	2	2	NA	1
1058	f0932	2	NA	2	2	1	NA	2	1	2	NA	1	NA	NA	NA	1	0	NA	2	2	NA	2	2	1	2	NA	NA	0	2	2	2	NA	0	2	2	2	2	1	NA	1	2	1	2	1	1	2	2	NA	2
1059	f0933	2	NA	2	2	2	NA	1	1	2	NA	1	NA	NA	NA	1	2	1	2	2	NA	2	NA	1	2	NA	1	1	2	2	2	NA	1	2	2	2	2	2	NA	2	2	2	2	1	1	1	1	NA	1
1060	f0934	2	NA	2	2	2	NA	2	2	2	NA	2	NA	1	NA	2	2	2	2	2	NA	2	2	2	2	NA	2	2	2	2	2	NA	2	2	2	1	1	1	NA	1	2	1	2	2	1	2	2	NA	1
1061	f0935	2	NA	NA	1	1	NA	1	1	2	NA	1	NA	2	NA	2	2	2	NA	2	NA	2	NA	2	NA	NA	NA	2	NA	2	NA	NA	NA	2	2	2	2	2	NA	2	1	2	2	2	2	2	2	NA	1
1062	f0936	2	NA	2	2	2	NA	2	1	2	NA	2	NA	NA	NA	1	0	NA	1	2	NA	NA	2	NA	2	NA	NA	0	2	1	2	NA	0	1	1	1	0	0	NA	1	2	1	1	1	1	1	1	NA	2
1063	f0937	2	NA	1	1	1	NA	1	1	2	NA	1	NA	1	NA	1	1	1	2	2	NA	2	NA	1	2	NA	1	1	2	2	NA	NA	NA	2	2	2	2	2	NA	2	2	2	2	2	1	2	2	NA	1
1064	f0938	2	NA	1	1	1	NA	1	1	2	NA	1	NA	1	NA	1	1	1	NA	2	NA	2	NA	1	2	NA	0	1	NA	2	2	NA	NA	2	1	2	1	1	NA	2	2	2	2	2	2	2	2	NA	1
1065	f0939	2	NA	1	1	1	NA	1	1	2	NA	1	NA	1	NA	1	NA	1	2	2	NA	2	2	1	2	NA	1	1	2	2	2	NA	1	NA	NA	1	NA	1	NA	1	2	1	2	2	1	2	2	NA	2
1066	f0940	2	NA	2	2	2	NA	2	2	2	NA	2	NA	2	NA	2	2	2	2	2	NA	2	2	2	2	NA	2	2	2	2	2	NA	2	2	2	2	2	2	NA	2	2	2	2	2	2	2	2	NA	1
1067	f0941	2	NA	2	2	2	NA	2	2	2	NA	2	NA	2	NA	2	NA	1	2	2	NA	2	NA	0	2	NA	NA	0	2	2	NA	NA	NA	2	2	2	2	2	NA	2	2	2	2	2	1	2	2	NA	2
1068	f0942	2	NA	2	2	2	NA	2	2	2	NA	2	NA	2	NA	2	1	2	2	2	NA	2	NA	2	2	NA	1	1	NA	2	NA	NA	NA	2	2	2	2	2	NA	2	2	2	2	2	NA	2	2	NA	1
1069	f0943	2	NA	2	2	2	NA	2	2	2	NA	2	NA	2	NA	2	2	2	2	2	NA	2	NA	1	2	NA	0	0	2	2	2	NA	1	2	2	2	1	1	NA	1	2	1	2	2	1	2	2	NA	1
1070	f0944	2	NA	1	1	1	NA	2	2	2	NA	2	NA	2	NA	2	2	2	2	2	NA	2	2	1	2	NA	1	0	2	2	2	NA	0	2	2	2	2	1	NA	1	2	1	2	1	0	2	2	NA	NA
1071	f0945	2	NA	0	0	NA	NA	0	0	2	NA	0	NA	NA	NA	1	1	1	2	2	NA	2	2	1	2	NA	1	1	2	2	2	NA	1	2	2	2	2	2	NA	2	2	2	2	2	2	2	2	NA	2
1072	f0946	2	NA	2	2	1	NA	2	1	1	NA	1	NA	0	NA	2	NA	1	1	2	NA	2	2	1	2	NA	0	0	2	2	2	NA	1	2	2	2	2	2	NA	2	1	2	2	2	2	2	2	NA	1
1073	f0947	2	NA	1	1	1	NA	2	2	2	NA	2	NA	2	NA	2	2	1	2	2	NA	2	NA	1	2	NA	1	2	2	1	NA	NA	NA	2	2	2	2	2	NA	2	2	2	2	2	2	2	2	NA	NA
1074	f0948	2	NA	0	0	0	NA	1	1	2	NA	1	NA	NA	NA	1	1	1	2	2	NA	2	2	1	2	NA	1	1	2	2	2	NA	1	2	2	2	2	2	NA	2	NA	2	NA	NA	NA	2	2	NA	NA
1075	f0949	2	NA	1	1	1	NA	2	2	2	NA	2	NA	2	NA	2	2	2	NA	2	NA	2	NA	2	NA	NA	NA	2	NA	2	NA	NA	NA	2	2	2	2	2	NA	2	2	2	2	2	1	2	2	NA	2
1076	f0950	2	NA	NA	0	0	NA	1	1	2	NA	NA	NA	1	NA	1	1	1	2	2	NA	2	2	0	2	NA	1	1	2	2	2	NA	1	2	2	2	2	2	NA	2	2	2	2	2	2	2	2	NA	1
1077	f0951	2	NA	1	1	1	NA	1	1	2	NA	1	NA	0	NA	0	1	0	2	2	NA	2	NA	NA	2	NA	0	0	2	2	2	NA	NA	2	2	2	2	2	NA	2	2	1	2	2	2	2	2	NA	2
1078	f0952	2	NA	2	2	2	NA	2	2	2	NA	2	NA	2	NA	2	2	2	2	2	NA	2	NA	2	2	NA	2	NA	2	NA	NA	NA	NA	2	2	2	2	2	NA	2	2	2	2	2	1	2	2	NA	2
1079	f0953	2	NA	2	2	2	NA	2	2	2	NA	2	NA	1	NA	1	1	NA	NA	2	NA	2	NA	NA	NA	NA	NA	NA	NA	2	NA	NA	NA	2	0	2	1	0	NA	NA	2	1	1	1	1	2	1	NA	NA
1080	f0954	2	NA	2	2	2	NA	2	2	2	NA	2	NA	2	NA	2	1	2	2	2	NA	2	2	1	2	NA	1	1	1	2	2	NA	1	2	2	2	2	2	NA	2	2	2	2	2	1	2	NA	NA	1
1081	f0955	NA	NA	NA	2	NA	NA	2	2	1	NA	1	NA	2	NA	NA	2	1	2	2	NA	2	2	1	2	NA	1	NA	2	1	2	NA	0	2	2	2	2	2	NA	2	2	2	NA	2	0	2	2	NA	1
1082	f0956	NA	NA	NA	2	2	NA	2	NA	NA	NA	1	NA	1	NA	NA	NA	2	NA	2	NA	NA	NA	2	NA	NA	2	2	NA	2	NA	NA	NA	2	NA	2	NA	2	NA	2	NA	2	NA	NA	NA	NA	NA	NA	NA
1083	f0957	2	NA	NA	0	0	NA	1	1	2	NA	1	NA	2	NA	2	2	2	2	2	NA	2	2	2	2	NA	2	2	2	2	2	NA	2	2	2	2	2	2	NA	2	1	2	2	2	2	2	2	NA	1
1084	f0958	2	NA	2	2	2	NA	2	2	2	NA	2	NA	2	NA	2	2	2	NA	2	NA	2	NA	2	NA	NA	2	2	NA	2	NA	NA	NA	2	2	2	2	1	NA	1	2	1	2	2	0	2	2	NA	1
1085	f0959	2	NA	2	2	2	NA	2	2	2	NA	2	NA	2	NA	2	2	2	2	2	NA	2	2	2	2	NA	0	0	2	2	2	NA	0	2	2	2	2	1	NA	1	NA	1	2	2	2	2	2	NA	2
1086	f0960	2	NA	2	2	1	NA	1	1	2	NA	2	NA	0	NA	2	1	2	2	2	NA	2	2	1	2	NA	1	1	2	2	2	NA	1	2	2	2	2	2	NA	2	2	2	2	2	1	2	2	NA	2
1087	f0961	2	NA	1	1	1	NA	1	1	2	NA	1	NA	1	NA	2	2	2	NA	2	NA	2	NA	2	NA	NA	2	2	NA	2	2	NA	NA	2	2	2	2	1	NA	1	2	1	2	2	2	2	2	NA	1
1088	f0962	2	NA	2	2	2	NA	1	1	2	NA	1	NA	1	NA	1	2	1	2	2	NA	2	2	1	2	NA	1	1	2	2	2	NA	1	2	2	2	1	1	NA	2	1	2	2	2	2	2	2	NA	1
1089	f0963	NA	NA	NA	2	NA	NA	2	2	NA	NA	1	NA	2	NA	2	1	2	2	2	NA	2	2	2	2	NA	1	1	1	2	2	NA	2	2	0	2	0	0	NA	2	2	2	2	2	2	2	2	NA	2
1090	f0964	2	NA	0	0	0	NA	0	1	2	NA	1	NA	1	NA	1	1	0	2	2	NA	2	2	1	2	NA	1	1	2	2	2	NA	2	2	2	1	1	1	NA	1	2	1	2	2	1	2	2	NA	0
1091	f0965	2	NA	1	NA	1	NA	1	0	2	NA	1	NA	NA	NA	1	1	1	2	2	NA	2	2	0	2	NA	0	1	2	1	2	NA	0	2	2	2	2	2	NA	2	2	2	2	2	2	2	2	NA	2
1092	f0966	2	NA	2	2	2	NA	2	2	1	NA	2	NA	2	NA	1	2	0	2	2	NA	2	2	0	2	NA	0	0	2	2	2	NA	0	2	2	2	2	2	NA	2	2	1	2	2	1	2	2	NA	2
1093	f0967	2	NA	2	2	2	NA	2	2	2	NA	2	NA	2	NA	2	2	0	2	2	NA	2	2	0	2	NA	0	0	2	2	2	NA	1	2	2	2	2	2	NA	2	2	2	2	2	1	2	2	NA	NA
1094	f0968	2	NA	2	2	2	NA	2	2	2	NA	2	NA	2	NA	2	2	1	2	2	NA	2	2	1	2	NA	1	2	2	1	2	NA	1	2	2	2	2	2	NA	2	2	2	2	2	2	2	2	NA	1
1095	f0969	2	NA	1	1	1	NA	1	2	2	NA	1	NA	1	NA	1	2	1	2	2	NA	2	2	1	2	NA	1	1	2	2	2	NA	1	2	1	2	1	1	NA	2	2	2	2	2	2	2	NA	NA	2
1096	f0970	2	NA	1	1	1	NA	0	0	2	NA	0	NA	NA	NA	0	1	0	2	2	NA	2	2	0	2	NA	0	0	2	2	2	NA	0	2	2	2	2	2	NA	2	2	2	2	NA	2	2	2	NA	0
1097	f0971	2	NA	1	1	1	NA	2	2	2	NA	2	NA	2	NA	2	2	2	2	2	NA	2	2	2	2	NA	2	2	2	2	2	NA	2	2	2	1	1	1	NA	1	2	1	2	2	1	2	2	NA	1
1098	f0972	2	NA	2	2	1	NA	2	1	2	NA	1	NA	0	NA	2	1	2	NA	2	NA	2	2	2	2	NA	2	2	2	2	2	NA	1	2	2	2	0	0	NA	0	2	1	2	2	2	2	2	NA	1
1099	f0973	2	NA	1	1	1	NA	2	2	2	NA	2	NA	2	NA	2	2	2	2	2	NA	2	2	1	2	NA	2	2	2	2	2	NA	0	2	1	2	2	0	NA	0	2	0	1	1	0	2	1	NA	1
1100	f0974	2	NA	2	2	2	NA	2	2	2	NA	2	NA	2	NA	2	2	2	2	2	NA	2	2	2	2	NA	2	2	2	2	2	NA	2	2	2	2	1	1	NA	1	2	1	2	2	2	2	2	NA	2
1101	f0975	1	NA	2	1	1	NA	1	1	2	NA	1	NA	1	NA	1	1	2	NA	2	NA	1	2	1	1	NA	1	2	2	1	2	NA	0	2	1	2	1	0	NA	1	2	0	2	1	0	1	1	NA	0
1102	f0976	2	NA	0	0	0	NA	1	1	2	NA	1	NA	1	NA	1	1	1	2	2	NA	2	2	1	2	NA	1	1	2	2	2	NA	2	2	2	2	2	2	NA	2	1	2	2	2	2	2	2	NA	2
1103	f0977	2	NA	2	2	2	NA	2	2	2	NA	2	NA	2	NA	2	2	2	2	2	NA	2	2	1	2	NA	2	2	2	2	2	NA	1	2	1	1	1	0	NA	0	2	0	1	1	1	2	1	NA	2
1104	f0978	2	NA	1	1	1	NA	2	2	2	NA	2	NA	2	NA	2	2	2	2	2	NA	2	2	0	2	NA	2	2	2	2	2	NA	1	2	1	2	2	1	NA	2	2	1	1	1	1	2	1	NA	1
1105	f0979	NA	NA	2	2	2	NA	2	2	2	NA	2	NA	2	NA	2	2	2	2	1	NA	2	2	2	2	NA	2	2	2	2	2	NA	2	2	2	2	2	2	NA	2	2	2	2	2	2	2	2	NA	2
1106	f0980	2	NA	1	1	1	NA	2	2	2	NA	2	NA	2	NA	2	1	2	2	2	NA	2	2	2	2	NA	1	1	2	2	2	NA	2	2	2	2	2	1	NA	1	2	1	2	2	1	2	2	NA	1
1107	f0981	2	NA	2	2	2	NA	2	2	2	NA	2	NA	2	NA	2	1	2	2	2	NA	2	2	2	2	NA	1	1	1	2	2	NA	2	2	2	2	2	2	NA	2	2	1	2	2	2	2	2	NA	2
1108	f0982	2	NA	1	NA	1	NA	2	2	2	NA	2	NA	2	NA	2	NA	2	2	2	NA	2	2	2	2	NA	2	2	2	2	2	NA	2	2	2	2	2	2	NA	2	2	2	2	2	2	2	2	NA	1
1109	f0983	2	NA	2	2	2	NA	2	2	2	NA	2	NA	2	NA	2	2	1	2	2	NA	2	2	1	2	NA	1	1	2	2	2	NA	2	2	2	2	2	1	NA	1	2	1	2	2	1	2	2	NA	1
1110	f0984	2	NA	2	2	2	NA	NA	2	2	NA	2	NA	1	NA	1	1	NA	2	2	NA	2	2	NA	2	NA	NA	1	2	1	2	NA	0	2	1	2	1	1	NA	2	2	2	2	2	1	2	2	NA	1
1111	f0985	2	NA	2	2	2	NA	2	2	2	NA	2	NA	2	NA	2	2	2	2	2	NA	2	2	2	2	NA	2	2	2	2	2	NA	2	2	2	2	2	2	NA	2	2	2	2	2	2	2	2	NA	2
1112	f0986	2	NA	2	2	2	NA	2	2	2	NA	2	NA	2	NA	2	2	1	2	2	NA	2	2	1	2	NA	0	1	2	2	2	NA	0	2	2	2	2	2	NA	2	2	2	NA	2	1	2	NA	NA	2
1113	f0987	2	NA	2	2	2	NA	2	2	2	NA	1	NA	1	NA	1	1	1	2	2	NA	2	2	2	2	NA	1	1	2	2	2	NA	2	2	1	2	1	1	NA	NA	2	2	2	2	NA	2	2	NA	2
1114	f0988	2	NA	2	2	2	NA	2	2	2	NA	2	NA	2	NA	2	2	0	2	2	NA	2	2	1	2	NA	1	2	2	2	2	NA	0	2	2	1	1	1	NA	1	2	2	2	2	2	2	2	NA	2
1115	f0989	2	NA	0	0	0	NA	1	2	2	NA	1	NA	1	NA	1	2	1	2	2	NA	2	2	1	2	NA	1	1	2	2	2	NA	1	2	2	2	2	2	NA	2	2	2	2	2	2	2	2	NA	1
1116	f0990	2	NA	2	2	2	NA	2	2	2	NA	2	NA	2	NA	2	2	1	2	2	NA	2	2	0	2	NA	0	1	2	1	2	NA	0	2	2	2	2	2	NA	2	2	2	2	2	1	2	2	NA	2
1117	f0991	2	NA	2	2	1	NA	2	1	2	NA	1	NA	0	NA	2	1	1	2	2	NA	2	2	1	2	NA	1	0	2	2	2	NA	1	2	2	2	2	1	NA	1	2	1	2	1	1	2	2	NA	2
1118	f0992	2	NA	1	1	1	NA	2	2	2	NA	2	NA	2	NA	2	2	2	2	2	NA	2	2	2	2	NA	2	2	2	2	2	NA	1	2	2	2	2	2	NA	2	2	2	2	2	2	2	2	NA	2
1119	f0993	2	NA	2	2	2	NA	2	2	2	NA	2	NA	2	NA	2	2	0	2	2	NA	2	2	0	2	NA	0	0	2	2	2	NA	0	2	2	2	2	2	NA	2	2	2	2	2	1	2	2	NA	2
1120	f0994	2	NA	2	2	2	NA	2	2	2	NA	2	NA	2	NA	2	2	2	2	2	NA	2	1	1	2	NA	2	1	2	1	2	NA	1	2	2	2	2	1	NA	1	1	1	2	1	1	1	1	NA	1
1121	f0995	2	NA	NA	1	1	NA	1	1	2	NA	1	NA	1	NA	1	1	1	2	2	NA	2	2	0	2	NA	0	0	2	2	2	NA	2	2	2	2	1	1	NA	1	2	1	2	2	1	2	2	NA	1
1122	f0996	1	NA	2	1	1	NA	0	0	2	NA	0	NA	NA	NA	0	0	1	2	2	NA	1	2	1	1	NA	1	2	2	1	2	NA	1	2	2	1	1	1	NA	1	2	1	2	2	1	2	2	NA	1
1123	f0997	2	NA	1	1	1	NA	1	1	2	NA	1	NA	1	NA	1	2	0	2	2	NA	2	2	0	2	NA	0	0	2	2	2	NA	0	2	2	2	2	2	NA	2	2	1	2	2	2	2	2	NA	1
1124	f0998	2	NA	1	1	1	NA	2	1	2	NA	2	NA	2	NA	2	2	2	2	2	NA	2	1	2	2	NA	2	1	2	1	1	NA	0	2	2	2	2	1	NA	1	2	1	2	2	1	2	2	NA	1
1125	f0999	2	NA	2	2	2	NA	2	2	2	NA	2	NA	2	NA	2	2	1	2	2	NA	2	2	0	2	NA	0	1	2	1	2	NA	0	2	2	2	2	2	NA	2	2	2	2	2	2	2	2	NA	1
1126	f1000	2	NA	NA	0	0	NA	1	1	2	NA	1	NA	2	NA	2	2	2	2	2	NA	2	2	2	2	NA	2	2	2	2	2	NA	2	2	2	2	2	2	NA	2	1	1	2	2	2	2	2	NA	1
1127	f1001	2	NA	1	1	1	NA	1	1	2	NA	1	NA	1	NA	1	1	1	2	2	NA	2	1	1	2	NA	1	1	2	0	1	NA	0	2	2	2	1	1	NA	2	2	1	2	1	0	2	1	NA	1
1128	f1002	2	NA	2	2	2	NA	2	2	2	NA	2	NA	2	NA	2	2	1	2	2	NA	2	2	1	2	NA	1	2	2	1	2	NA	1	2	2	1	1	1	NA	1	2	1	2	2	1	2	2	NA	1
1129	f1003	1	NA	2	1	1	NA	1	1	2	NA	1	NA	1	NA	1	1	1	2	2	NA	1	2	NA	1	NA	NA	1	2	1	2	NA	0	2	1	2	1	1	NA	2	2	1	2	1	0	1	1	NA	1
1130	f1004	2	NA	1	1	1	NA	2	2	2	NA	2	NA	2	NA	2	2	2	2	2	NA	2	2	2	2	NA	2	2	2	2	2	NA	2	2	2	2	2	2	NA	2	1	2	2	2	2	2	2	NA	2
1131	f1005	2	NA	2	NA	2	NA	2	2	2	NA	2	NA	1	NA	1	1	NA	2	2	NA	2	2	0	2	NA	NA	NA	2	2	2	NA	NA	2	0	2	1	0	NA	2	2	1	1	1	1	2	1	NA	2
1132	f1006	2	NA	0	0	0	NA	1	1	2	NA	1	NA	1	NA	2	2	2	2	2	NA	2	2	2	2	NA	2	2	2	NA	2	NA	0	2	1	2	1	1	NA	2	1	1	2	1	1	1	1	NA	1
1133	f1007	2	NA	2	2	2	NA	2	2	2	NA	2	NA	2	NA	2	2	2	2	2	NA	2	2	2	2	NA	2	2	2	2	2	NA	2	2	2	2	2	2	NA	2	2	2	2	2	1	2	2	NA	1
1134	f1008	2	NA	NA	2	2	NA	2	1	NA	NA	1	NA	1	NA	1	2	1	2	2	NA	NA	2	1	2	NA	1	1	2	NA	2	NA	1	2	2	2	2	2	NA	2	1	1	2	2	2	2	NA	NA	2
1135	f1009	2	NA	1	1	1	NA	2	2	2	NA	2	NA	2	NA	2	2	2	2	2	NA	2	2	2	2	NA	2	2	2	2	2	NA	0	2	2	2	2	2	NA	2	1	2	2	2	2	2	2	NA	2
1136	f1010	2	NA	1	1	1	NA	1	1	2	NA	1	NA	1	NA	1	1	1	2	2	NA	2	2	1	2	NA	1	1	2	2	2	NA	2	2	2	2	2	2	NA	2	2	2	2	2	1	2	2	NA	1
1137	f1011	2	NA	0	0	0	NA	2	2	2	NA	2	NA	2	NA	2	2	2	2	2	NA	2	1	1	2	NA	2	1	2	1	2	NA	1	2	2	2	2	1	NA	1	2	1	2	1	1	1	1	NA	1
1138	f1012	2	NA	2	2	2	NA	1	1	2	NA	1	NA	1	NA	1	1	1	2	2	NA	2	2	1	2	NA	1	2	2	2	2	NA	2	2	2	2	2	1	NA	1	2	1	2	2	1	2	2	NA	0
1185	m0001	NA	NA	NA	NA	NA	NA	NA	NA	NA	NA	NA	NA	NA	NA	NA	NA	0	2	2	NA	NA	2	0	NA	NA	0	0	2	NA	2	NA	1	NA	NA	NA	NA	1	NA	2	NA	NA	NA	NA	NA	NA	NA	NA	NA
1186	m0002	NA	NA	2	NA	NA	NA	2	NA	NA	NA	NA	NA	NA	NA	2	NA	NA	NA	NA	NA	NA	2	NA	2	NA	2	NA	2	NA	2	NA	NA	NA	NA	NA	NA	NA	NA	1	NA	NA	NA	NA	NA	NA	NA	NA	NA
1192	m0008	2	NA	1	1	1	NA	1	1	2	NA	1	NA	1	NA	1	1	1	2	2	NA	2	2	0	2	NA	0	0	2	2	2	NA	1	2	1	2	1	1	NA	2	2	2	2	2	2	2	2	NA	2
1193	m0009	2	NA	NA	NA	NA	NA	2	NA	NA	NA	NA	NA	NA	NA	NA	NA	1	NA	NA	NA	NA	2	2	2	NA	1	1	2	NA	2	NA	1	NA	NA	NA	NA	NA	NA	NA	NA	NA	NA	NA	NA	NA	NA	NA	NA
1194	m0010	2	NA	NA	NA	2	NA	2	NA	2	NA	NA	NA	NA	NA	NA	NA	NA	NA	NA	NA	NA	NA	NA	NA	NA	2	NA	2	NA	NA	NA	NA	NA	NA	NA	NA	NA	NA	1	NA	NA	NA	NA	NA	NA	NA	NA	NA
1195	m0011	NA	NA	1	NA	1	NA	1	NA	2	NA	1	NA	NA	NA	1	NA	NA	2	NA	NA	NA	2	NA	2	NA	1	1	2	NA	2	NA	2	2	NA	NA	NA	2	NA	2	NA	NA	NA	2	NA	NA	2	NA	NA
1196	m0012	2	NA	2	NA	NA	NA	1	NA	NA	NA	1	NA	1	NA	1	NA	NA	NA	NA	NA	NA	2	NA	2	NA	1	NA	2	NA	2	NA	1	2	2	NA	NA	1	NA	2	NA	NA	NA	NA	NA	NA	NA	NA	NA
1197	m0013	2	NA	NA	1	1	NA	0	0	2	NA	1	NA	NA	NA	0	1	0	2	2	NA	NA	2	0	2	NA	0	0	2	2	2	NA	0	NA	0	NA	NA	NA	NA	NA	NA	NA	NA	NA	NA	NA	NA	NA	NA
1198	m0014	2	NA	NA	NA	1	NA	2	NA	2	NA	NA	NA	NA	NA	NA	NA	NA	NA	NA	NA	NA	2	NA	2	NA	2	NA	NA	NA	2	NA	NA	2	NA	NA	NA	2	NA	2	NA	2	NA	NA	1	NA	NA	NA	NA
1199	m0015	NA	NA	NA	NA	NA	NA	2	NA	NA	NA	NA	NA	NA	NA	NA	NA	NA	NA	NA	NA	NA	NA	NA	NA	NA	NA	NA	NA	NA	NA	NA	NA	2	2	2	NA	1	NA	2	NA	1	NA	NA	1	NA	NA	NA	NA
1200	m0016	NA	NA	NA	NA	NA	NA	1	NA	NA	NA	NA	NA	NA	NA	1	NA	NA	NA	NA	NA	NA	NA	NA	2	NA	NA	NA	2	NA	2	NA	NA	2	NA	NA	NA	NA	NA	NA	NA	0	NA	NA	NA	NA	NA	NA	NA
1201	m0017	2	NA	1	1	1	NA	1	1	2	NA	1	NA	1	NA	2	2	2	2	2	NA	2	2	2	2	NA	2	2	2	1	2	NA	0	2	2	2	2	2	NA	2	2	2	2	2	2	2	2	NA	2
1202	m0018	2	NA	2	NA	2	NA	2	NA	2	NA	2	NA	2	NA	2	NA	1	2	2	NA	2	2	1	2	NA	1	1	2	2	2	NA	1	2	2	2	2	2	NA	NA	2	2	2	2	1	2	2	NA	2
1203	m0019	2	NA	2	2	2	NA	2	2	2	NA	2	NA	1	NA	1	1	1	2	2	NA	2	2	2	2	NA	2	2	2	2	2	NA	2	2	1	2	1	1	NA	2	2	1	2	2	1	2	2	NA	1
1204	m0020	2	NA	2	NA	2	NA	2	NA	2	NA	2	NA	2	NA	NA	NA	NA	NA	NA	NA	NA	NA	NA	2	NA	NA	2	NA	NA	NA	NA	NA	2	2	2	2	2	NA	2	2	1	2	2	2	2	2	NA	NA
1205	m0021	2	NA	2	2	2	NA	2	2	2	NA	2	NA	2	NA	2	1	2	2	NA	NA	NA	2	NA	2	NA	1	1	2	NA	2	NA	2	1	2	0	0	0	NA	0	2	0	1	1	1	NA	NA	NA	NA
1206	m0022	NA	NA	NA	NA	NA	NA	NA	NA	NA	NA	NA	NA	NA	NA	NA	NA	NA	NA	NA	NA	NA	NA	NA	2	NA	NA	NA	NA	NA	NA	NA	NA	2	1	2	1	1	NA	NA	NA	NA	NA	NA	NA	NA	NA	NA	NA
1208	m0024	2	NA	2	2	2	NA	2	2	2	NA	2	NA	2	NA	2	2	2	2	2	NA	2	2	2	2	NA	2	2	2	2	2	NA	2	2	2	2	2	2	NA	2	2	2	2	2	NA	2	2	NA	1
1209	m0025	2	NA	1	1	1	NA	1	2	2	NA	1	NA	1	NA	1	NA	1	2	2	NA	2	2	1	2	NA	1	1	2	2	2	NA	1	2	2	2	1	1	NA	1	2	1	2	2	NA	2	2	NA	2
1210	m0026	2	NA	1	1	1	NA	1	1	2	NA	1	NA	1	NA	1	NA	1	2	2	NA	2	2	1	2	NA	1	0	2	2	2	NA	1	2	2	2	2	1	NA	1	NA	1	2	1	1	2	2	NA	NA
1211	m0027	2	NA	1	1	1	NA	2	2	2	NA	2	NA	2	NA	2	2	2	2	2	NA	2	2	2	2	NA	2	2	2	2	2	NA	1	2	2	2	2	1	NA	1	1	1	2	2	1	2	2	NA	1
1212	m0028	2	NA	NA	1	1	NA	1	0	2	NA	1	NA	NA	NA	1	0	0	2	2	NA	2	2	0	2	NA	0	0	2	2	2	NA	1	2	2	2	2	1	NA	1	2	1	2	2	2	2	2	NA	2
1213	m0029	2	NA	1	1	1	NA	2	2	2	NA	2	NA	2	NA	2	2	2	2	2	NA	2	2	2	2	NA	2	2	2	2	2	NA	2	2	2	2	2	2	NA	2	1	2	2	2	2	2	2	NA	NA
1214	m0030	2	NA	NA	2	2	NA	2	NA	2	NA	2	NA	2	NA	2	NA	NA	2	NA	NA	NA	2	NA	2	NA	2	NA	2	NA	2	NA	2	2	2	NA	1	1	NA	1	NA	1	NA	NA	1	NA	2	NA	NA
1215	m0031	NA	NA	NA	NA	NA	NA	NA	NA	NA	NA	NA	NA	NA	NA	NA	NA	1	NA	NA	NA	NA	NA	NA	NA	NA	NA	1	NA	NA	NA	NA	NA	NA	NA	NA	NA	NA	NA	NA	NA	NA	NA	NA	NA	NA	NA	NA	NA
1216	m0032	2	NA	1	1	1	NA	1	1	2	NA	1	NA	1	NA	1	1	1	2	2	NA	2	2	1	2	NA	1	1	2	2	2	NA	1	2	2	1	1	1	NA	1	2	0	2	2	1	2	2	NA	1
1217	m0033	2	NA	2	2	2	NA	2	2	2	NA	2	NA	2	NA	2	NA	1	2	2	NA	2	2	1	2	NA	0	1	1	1	2	NA	1	2	1	2	1	1	NA	2	2	2	2	2	2	2	2	NA	1
1218	m0034	2	NA	2	2	2	NA	2	2	NA	NA	2	NA	NA	NA	NA	2	2	2	1	NA	2	2	2	2	NA	2	1	2	2	2	NA	2	2	2	2	NA	1	NA	1	2	1	2	2	2	NA	1	NA	1
1219	m0035	2	NA	1	1	1	NA	1	1	NA	NA	1	NA	1	NA	1	1	1	2	1	NA	2	2	1	2	NA	1	1	2	2	2	NA	1	2	2	2	2	2	NA	2	2	2	2	2	2	2	2	NA	2
1220	m0036	2	NA	1	1	1	NA	0	0	2	NA	0	NA	NA	NA	0	1	0	2	2	NA	2	2	0	2	NA	1	1	2	2	2	NA	0	2	2	2	1	1	NA	2	2	2	2	2	2	2	2	NA	0
1221	m0037	2	NA	0	0	0	NA	1	1	2	NA	1	NA	1	NA	1	1	1	2	2	NA	2	2	1	2	NA	1	1	2	2	2	NA	2	2	1	2	1	1	NA	2	2	2	2	2	2	2	2	NA	2
1222	m0038	2	NA	2	2	2	NA	2	2	2	NA	2	NA	2	NA	2	2	2	2	2	NA	2	2	2	2	NA	2	2	2	2	2	NA	1	2	2	2	1	1	NA	0	2	1	2	2	1	2	2	NA	1
1223	m0039	2	NA	2	2	2	NA	2	1	2	NA	2	NA	1	NA	2	1	1	1	2	NA	1	2	1	2	NA	1	0	2	1	2	NA	0	1	2	1	1	1	NA	1	2	1	1	1	0	NA	1	NA	2
1224	m0040	2	NA	NA	2	1	NA	0	1	2	NA	2	NA	NA	NA	2	1	2	2	2	NA	2	2	1	2	NA	1	1	2	2	2	NA	2	2	2	2	2	2	NA	2	NA	2	2	2	2	2	2	NA	1
1225	m0041	1	NA	2	1	1	NA	0	0	2	NA	0	NA	NA	NA	0	1	1	2	2	NA	1	2	0	1	NA	0	1	2	1	2	NA	0	2	1	2	1	1	NA	2	2	0	2	1	1	NA	1	NA	1
1226	m0042	2	NA	2	2	2	NA	2	2	2	NA	2	NA	2	NA	2	2	2	2	2	NA	2	2	2	2	NA	2	2	2	2	2	NA	2	2	2	2	2	2	NA	2	2	2	2	2	2	2	2	NA	1
1227	m0043	NA	NA	NA	2	2	NA	2	2	NA	NA	NA	NA	NA	NA	NA	2	2	2	2	NA	2	2	2	2	NA	2	2	2	2	2	NA	1	2	2	1	2	2	NA	2	NA	2	2	2	2	2	2	NA	1
1228	m0044	NA	NA	NA	1	NA	NA	NA	2	NA	NA	NA	NA	NA	NA	NA	2	2	2	2	NA	2	2	1	2	NA	2	2	2	2	2	NA	1	2	1	2	2	1	NA	2	2	1	1	1	1	2	1	NA	1
1229	m0045	2	NA	0	0	0	NA	1	1	2	NA	1	NA	1	NA	1	1	1	2	2	NA	2	2	0	2	NA	1	1	2	2	2	NA	0	2	2	2	2	2	NA	2	2	2	2	2	2	2	2	NA	1
1230	m0046	NA	NA	NA	NA	1	NA	2	2	2	NA	2	NA	2	NA	2	2	2	2	2	NA	2	2	2	2	NA	1	2	2	NA	2	NA	1	2	2	2	2	2	NA	2	1	2	2	2	2	2	2	NA	NA
1231	m0047	2	NA	2	2	2	NA	2	2	2	NA	2	NA	2	NA	2	NA	1	2	NA	NA	NA	2	1	2	NA	1	1	2	1	2	NA	0	2	2	2	2	1	NA	1	2	1	2	1	1	2	2	NA	2
1232	m0048	2	NA	1	1	1	NA	2	2	2	NA	2	NA	2	NA	2	2	2	2	NA	NA	2	2	2	NA	NA	2	2	2	2	2	NA	2	2	2	2	2	2	NA	2	1	2	2	2	2	2	2	NA	2
1233	m0049	2	NA	2	2	2	NA	2	2	2	NA	2	NA	2	NA	2	1	2	2	2	NA	2	2	2	2	NA	1	1	1	2	2	NA	2	2	1	2	1	1	NA	2	2	2	2	2	NA	2	2	NA	2
1234	m0050	2	NA	2	2	2	NA	2	2	2	NA	2	NA	2	NA	2	2	1	2	2	NA	2	2	1	2	NA	1	1	2	2	2	NA	2	2	2	1	1	1	NA	1	2	1	2	2	0	2	2	NA	NA
1235	m0051	2	NA	1	1	1	NA	1	1	2	NA	1	NA	1	NA	1	2	1	2	2	NA	2	2	1	2	NA	1	2	2	2	2	NA	0	2	2	2	2	1	NA	1	2	1	2	2	1	2	2	NA	1
1236	m0052	NA	NA	NA	2	NA	NA	NA	2	NA	NA	NA	NA	NA	NA	NA	2	2	2	2	NA	2	2	2	2	NA	2	2	2	2	2	NA	2	2	2	2	2	2	NA	2	2	2	2	2	2	2	2	NA	1
1237	m0053	NA	NA	NA	2	2	NA	2	1	2	NA	2	NA	NA	NA	NA	1	1	2	2	NA	2	2	1	2	NA	1	2	2	1	2	NA	1	2	2	2	2	2	NA	2	NA	2	2	2	2	2	2	NA	2
1238	m0054	2	NA	1	1	1	NA	2	1	2	NA	2	NA	2	NA	2	2	2	2	2	NA	2	1	2	2	NA	2	1	2	1	1	NA	1	2	2	2	1	1	NA	2	2	1	2	1	1	2	1	NA	1
1239	m0055	2	NA	2	2	1	NA	2	1	2	NA	1	NA	0	NA	2	1	2	2	2	NA	2	2	1	2	NA	NA	NA	2	2	2	NA	1	2	2	2	1	0	NA	0	2	0	2	1	0	2	2	NA	1
1240	m0056	2	NA	2	2	2	NA	2	2	2	NA	2	NA	2	NA	NA	2	2	2	1	NA	2	2	2	2	NA	2	2	2	2	2	NA	2	2	2	2	2	2	NA	1	NA	2	2	2	2	2	2	NA	2
1241	m0057	2	NA	NA	1	0	NA	1	1	2	NA	NA	NA	0	NA	2	1	2	2	2	NA	2	2	1	2	NA	2	2	2	2	2	NA	1	2	2	2	1	1	NA	2	1	1	NA	1	1	2	1	NA	1
1242	m0058	2	NA	0	1	0	NA	1	1	2	NA	1	NA	1	NA	1	1	1	2	2	NA	2	2	1	2	NA	1	1	2	2	2	NA	1	2	2	1	1	1	NA	1	2	1	2	2	1	2	2	NA	1
1243	m0059	2	NA	2	2	NA	NA	2	2	NA	NA	NA	NA	2	NA	NA	2	2	2	2	NA	2	2	2	2	NA	2	2	2	2	2	NA	1	2	2	2	2	2	NA	2	2	2	2	2	1	2	2	NA	2
1244	m0060	NA	NA	NA	2	NA	NA	NA	2	NA	NA	NA	NA	NA	NA	NA	2	2	2	1	NA	2	2	1	2	NA	2	2	2	2	2	NA	1	2	2	2	2	2	NA	2	2	2	2	2	1	2	2	NA	2
1245	m0061	2	NA	2	2	2	NA	2	2	2	NA	2	NA	2	NA	2	2	1	2	2	NA	2	2	1	2	NA	1	1	2	2	2	NA	1	2	2	2	2	2	NA	2	NA	2	2	2	2	2	2	NA	1
1246	m0062	2	NA	2	2	2	NA	2	2	2	NA	2	NA	1	NA	2	2	2	2	2	NA	2	2	2	2	NA	2	2	2	2	2	NA	2	2	2	2	2	2	NA	2	2	2	2	2	2	2	2	NA	2
1247	m0063	2	NA	1	1	1	NA	2	2	2	NA	2	NA	2	NA	2	2	2	2	2	NA	2	2	2	2	NA	2	2	2	2	2	NA	2	2	2	2	2	2	NA	2	2	2	2	2	1	2	2	NA	2
1248	m0064	2	NA	2	2	2	NA	2	2	2	NA	2	NA	2	NA	2	1	2	2	2	NA	2	2	2	2	NA	2	1	2	2	2	NA	1	2	1	2	1	0	NA	1	2	1	2	1	1	2	2	NA	2
1249	m0065	NA	NA	NA	2	NA	NA	NA	1	NA	NA	NA	NA	NA	NA	NA	0	0	2	2	NA	2	2	1	2	NA	0	1	2	1	2	NA	1	2	2	2	2	1	NA	1	2	1	2	1	1	2	2	NA	2
1251	m0067	2	NA	2	2	2	NA	2	2	2	NA	2	NA	2	NA	2	2	NA	1	NA	NA	1	NA	NA	2	NA	1	NA	NA	NA	2	NA	NA	2	2	1	1	1	NA	1	2	1	2	2	1	2	2	NA	1
1252	m0068	2	NA	2	2	2	NA	2	2	2	NA	2	NA	2	NA	2	2	1	2	2	NA	2	2	1	2	NA	1	1	2	2	2	NA	1	2	2	1	1	1	NA	1	2	2	2	2	1	2	2	NA	0
1253	m0069	2	NA	1	1	1	NA	1	1	2	NA	1	NA	1	NA	1	1	0	2	2	NA	2	2	0	2	NA	0	0	2	2	2	NA	2	2	2	2	2	2	NA	2	2	2	2	2	2	2	2	NA	2
1254	m0070	2	NA	2	2	1	NA	2	1	2	NA	1	NA	NA	NA	2	1	2	2	2	NA	2	2	2	2	NA	2	1	2	2	2	NA	0	2	1	2	1	0	NA	1	2	0	2	1	0	2	1	NA	2
1255	m0071	2	NA	1	1	1	NA	2	2	2	NA	2	NA	2	NA	2	2	2	2	2	NA	2	2	2	NA	NA	2	2	2	2	2	NA	2	2	2	2	2	1	NA	1	2	0	2	2	1	2	2	NA	1
1256	m0072	2	NA	1	1	1	NA	2	1	2	NA	2	NA	2	NA	2	2	1	2	2	NA	2	1	1	2	NA	1	0	2	1	1	NA	1	2	2	2	2	2	NA	2	NA	2	2	2	2	2	2	NA	2
1257	m0073	2	NA	1	1	1	NA	1	1	2	NA	1	NA	1	NA	1	1	0	2	2	NA	2	2	0	2	NA	0	0	2	2	2	NA	0	2	2	2	2	2	NA	2	2	2	2	2	1	2	2	NA	1
1258	m0074	1	NA	0	0	NA	NA	0	0	2	NA	0	NA	NA	NA	0	0	1	2	2	NA	1	2	0	1	NA	0	1	2	1	2	NA	1	2	1	1	0	0	NA	1	2	0	2	1	0	1	1	NA	0
1259	m0075	2	NA	2	2	2	NA	2	2	2	NA	2	NA	2	NA	2	2	2	2	2	NA	2	2	2	2	NA	2	2	2	2	2	NA	2	2	NA	2	1	1	NA	2	2	1	2	2	1	2	2	NA	1
1260	m0076	2	NA	0	0	0	NA	1	1	2	NA	1	NA	1	NA	1	2	1	2	2	NA	2	2	0	2	NA	1	1	2	2	2	NA	0	2	1	2	2	1	NA	2	NA	0	1	1	1	2	1	NA	NA
1261	m0077	2	NA	2	2	2	NA	2	2	2	NA	2	NA	2	NA	2	2	2	2	2	NA	2	2	2	2	NA	2	2	2	2	2	NA	2	2	2	1	1	1	NA	1	2	1	2	2	0	2	2	NA	0
1262	m0078	1	NA	2	1	1	NA	1	1	2	NA	1	NA	1	NA	1	1	2	2	2	NA	1	2	1	1	NA	1	2	2	1	2	NA	1	2	1	1	0	0	NA	1	2	1	2	1	1	1	1	NA	0
1263	m0079	2	NA	2	2	NA	NA	2	NA	NA	NA	2	NA	1	NA	2	2	2	2	2	NA	2	2	NA	2	NA	NA	NA	2	2	2	NA	1	2	2	1	1	1	NA	1	2	1	2	2	1	2	2	NA	1
1264	m0080	NA	NA	NA	1	NA	NA	NA	1	NA	NA	NA	NA	NA	NA	NA	1	2	2	2	NA	1	2	1	1	NA	1	2	2	1	2	NA	0	2	2	2	2	2	NA	2	1	2	2	2	2	2	2	NA	0
1265	m0081	NA	NA	NA	2	2	NA	2	2	NA	NA	NA	NA	NA	NA	NA	2	1	2	2	NA	2	2	1	2	NA	1	1	2	2	2	NA	1	2	2	2	2	2	NA	2	NA	2	2	2	2	2	2	NA	0
1266	m0082	2	NA	2	2	2	NA	2	2	2	NA	2	NA	1	NA	1	0	NA	2	2	NA	2	2	NA	2	NA	0	0	2	2	2	NA	0	2	1	2	1	0	NA	NA	NA	1	2	2	2	2	2	NA	2
1267	m0083	2	NA	2	2	1	NA	1	1	2	NA	NA	NA	0	NA	2	0	1	2	2	NA	2	2	1	2	NA	1	1	2	1	2	NA	1	2	1	2	2	2	NA	2	NA	1	2	2	2	2	2	NA	2
1268	m0084	2	NA	1	1	1	NA	2	2	2	NA	2	NA	2	NA	2	2	2	2	2	NA	2	2	2	2	NA	2	2	2	2	2	NA	2	2	2	2	2	1	NA	1	2	1	2	2	1	2	2	NA	0
1269	m0085	2	NA	2	2	1	NA	2	1	2	NA	1	NA	0	NA	2	1	2	2	2	NA	2	2	2	2	NA	2	1	2	2	2	NA	1	2	2	2	2	1	NA	1	1	1	2	1	1	2	2	NA	NA
1270	m0086	2	NA	NA	1	0	NA	2	0	2	NA	1	NA	0	NA	2	1	2	NA	2	NA	NA	1	2	2	NA	2	0	2	NA	1	NA	0	2	2	2	1	0	NA	1	2	0	2	0	0	2	1	NA	NA
1271	m0087	2	NA	2	2	2	NA	2	2	2	NA	2	NA	1	NA	1	1	0	2	2	NA	2	2	0	NA	NA	0	NA	2	2	2	NA	1	2	2	2	2	2	NA	2	NA	2	2	2	2	2	2	NA	2
1272	m0088	2	NA	2	2	2	NA	2	1	2	NA	1	NA	2	NA	2	2	1	2	2	NA	2	2	1	2	NA	1	1	2	2	2	NA	2	2	2	2	2	2	NA	2	2	2	2	2	2	2	2	NA	2
1273	m0089	2	NA	0	0	0	NA	2	2	2	NA	2	NA	2	NA	2	2	2	2	2	NA	2	2	2	2	NA	2	2	2	2	2	NA	2	2	2	2	2	2	NA	2	2	2	2	2	2	2	2	NA	2
1274	m0090	2	NA	2	2	2	NA	2	2	2	NA	2	NA	2	NA	2	2	1	2	2	NA	2	2	1	2	NA	1	1	2	2	2	NA	0	2	2	2	2	1	NA	1	NA	1	2	2	1	2	2	NA	0
1275	m0091	2	NA	2	2	2	NA	2	2	NA	NA	2	NA	1	NA	1	1	NA	2	2	NA	2	2	NA	2	NA	NA	NA	2	2	2	NA	NA	2	NA	2	1	1	NA	2	2	2	2	2	NA	2	2	NA	2
1276	m0092	2	NA	2	2	2	NA	1	1	2	NA	2	NA	1	NA	0	0	0	2	2	NA	2	2	1	2	NA	0	0	2	2	2	NA	1	2	1	2	1	1	NA	2	NA	1	2	NA	1	NA	2	NA	NA
1277	m0093	2	NA	2	2	2	NA	2	2	NA	NA	2	NA	2	NA	2	2	2	2	2	NA	2	2	2	2	NA	2	2	2	2	2	NA	1	2	2	2	2	1	NA	1	NA	0	2	NA	1	NA	2	NA	1
1278	m0094	2	NA	1	1	1	NA	2	2	2	NA	2	NA	2	NA	2	2	2	2	2	NA	2	2	2	2	NA	2	2	2	NA	2	NA	2	2	2	2	2	1	NA	1	2	1	2	2	NA	NA	1	NA	1
1279	m0095	NA	NA	NA	NA	NA	NA	NA	NA	NA	NA	NA	NA	NA	NA	NA	NA	NA	NA	2	NA	NA	NA	NA	NA	NA	NA	0	2	NA	2	NA	NA	NA	NA	NA	NA	NA	NA	NA	NA	NA	NA	NA	NA	NA	NA	NA	NA
1280	m0096	NA	NA	NA	NA	NA	NA	2	NA	NA	NA	NA	NA	NA	NA	NA	NA	NA	NA	NA	NA	NA	NA	NA	2	NA	NA	NA	NA	NA	NA	NA	NA	NA	NA	NA	NA	NA	NA	NA	NA	NA	NA	NA	NA	NA	NA	NA	NA
1281	m0097	NA	NA	NA	NA	NA	NA	NA	NA	NA	NA	NA	NA	NA	NA	NA	NA	NA	NA	NA	NA	NA	2	NA	2	NA	2	NA	2	NA	2	NA	2	NA	NA	NA	NA	NA	NA	NA	NA	NA	NA	NA	NA	NA	NA	NA	NA
1282	m0098	2	NA	2	NA	NA	NA	2	NA	2	NA	2	NA	NA	NA	2	NA	NA	2	NA	NA	NA	2	NA	2	NA	1	NA	2	NA	2	NA	2	2	2	NA	NA	2	NA	2	NA	NA	NA	NA	NA	NA	NA	NA	NA
1283	m0099	NA	NA	NA	NA	0	NA	2	NA	NA	NA	NA	NA	NA	NA	NA	NA	2	2	2	NA	NA	2	2	2	NA	2	2	2	NA	2	NA	NA	NA	NA	2	NA	NA	NA	NA	2	NA	NA	2	2	NA	2	NA	NA
1284	m0100	NA	NA	NA	NA	NA	NA	NA	NA	NA	NA	NA	NA	NA	NA	NA	NA	NA	2	NA	NA	NA	2	NA	2	NA	1	NA	2	NA	2	NA	NA	NA	NA	NA	NA	NA	NA	NA	NA	NA	NA	NA	NA	NA	NA	NA	NA
1286	m0102	NA	NA	NA	NA	NA	NA	NA	NA	NA	NA	NA	NA	NA	NA	NA	NA	NA	NA	NA	NA	NA	NA	NA	NA	NA	NA	NA	NA	NA	NA	NA	NA	NA	NA	NA	NA	NA	NA	NA	NA	NA	NA	NA	NA	NA	NA	NA	NA
1287	m0103	2	NA	2	2	2	NA	2	2	2	NA	2	NA	2	NA	2	1	1	2	2	NA	2	2	2	2	NA	1	1	2	2	2	NA	2	2	1	2	1	1	NA	2	2	2	2	2	NA	2	2	NA	NA
1288	m0104	2	NA	1	1	1	NA	1	NA	1	NA	1	NA	1	NA	1	NA	0	NA	NA	NA	NA	2	NA	2	NA	0	0	2	NA	2	NA	2	2	1	1	1	0	NA	1	1	1	NA	1	0	2	1	NA	NA
1289	m0105	NA	NA	1	NA	1	NA	1	NA	2	NA	1	NA	NA	NA	1	NA	NA	NA	NA	NA	NA	NA	NA	2	NA	1	NA	2	NA	2	NA	NA	NA	NA	NA	NA	NA	NA	NA	NA	NA	NA	NA	NA	NA	NA	NA	NA
1290	m0106	2	NA	2	2	2	NA	2	2	2	NA	2	NA	1	NA	1	1	0	2	2	NA	2	2	0	2	NA	0	0	2	2	2	NA	0	2	2	2	2	2	NA	2	2	2	NA	2	1	NA	2	NA	NA
1291	m0107	2	NA	1	1	1	NA	1	1	2	NA	1	NA	1	NA	1	1	1	2	2	NA	2	2	1	2	NA	0	0	1	2	2	NA	1	2	2	2	2	2	NA	2	2	2	2	2	NA	NA	2	NA	NA
1292	m0108	2	NA	2	2	2	NA	2	2	2	NA	2	NA	2	NA	2	2	2	2	1	NA	2	2	2	2	NA	2	2	2	2	2	NA	2	2	2	2	2	2	NA	2	2	2	2	2	2	2	2	NA	2
1294	m0110	2	NA	0	0	0	NA	2	2	2	NA	2	NA	2	NA	2	2	2	2	2	NA	2	2	2	2	NA	2	2	2	2	2	NA	2	2	2	2	1	0	NA	1	2	0	2	2	1	2	2	NA	NA
1295	m0111	2	NA	1	1	1	NA	2	2	2	NA	2	NA	2	NA	2	NA	2	2	2	NA	2	2	2	2	NA	1	2	2	2	2	NA	1	2	2	2	2	2	NA	NA	1	2	NA	2	NA	2	2	NA	NA
1296	m0112	2	NA	2	2	2	NA	2	2	2	NA	2	NA	2	NA	2	2	1	2	2	NA	2	2	1	2	NA	1	NA	2	2	2	NA	2	2	2	2	2	2	NA	2	2	2	2	2	1	2	2	NA	2
1297	m0113	2	NA	1	1	1	NA	2	2	2	NA	2	NA	2	NA	2	NA	1	2	2	NA	2	2	1	2	NA	1	2	2	1	2	NA	1	2	2	2	2	2	NA	2	1	2	2	2	1	2	2	NA	2
1298	m0114	2	NA	2	1	1	NA	2	2	2	NA	2	NA	2	NA	2	2	2	2	2	NA	2	2	2	2	NA	2	2	2	2	2	NA	1	2	2	2	1	0	NA	0	2	1	2	2	1	2	2	NA	0
1299	m0115	2	NA	1	1	1	NA	2	1	2	NA	2	NA	2	NA	2	2	2	2	2	NA	2	1	2	2	NA	2	1	2	1	1	NA	1	2	2	2	2	2	NA	2	2	2	2	2	2	2	2	NA	2
1300	m0116	2	NA	NA	1	1	NA	1	NA	2	NA	NA	NA	1	NA	1	NA	NA	NA	NA	NA	NA	2	NA	2	NA	1	NA	2	NA	2	NA	1	2	2	NA	NA	2	NA	2	NA	NA	NA	NA	NA	NA	NA	NA	NA
1301	m0117	2	NA	NA	NA	1	NA	1	NA	NA	NA	1	NA	NA	NA	1	NA	NA	NA	NA	NA	NA	NA	NA	2	NA	NA	NA	NA	NA	NA	NA	NA	NA	NA	NA	NA	NA	NA	NA	NA	NA	NA	NA	NA	NA	NA	NA	NA
1302	m0118	2	NA	1	1	1	NA	2	2	2	NA	2	NA	2	NA	2	2	2	2	2	NA	2	2	2	2	NA	2	2	2	2	2	NA	2	2	2	1	1	1	NA	1	2	1	2	2	1	2	2	NA	2
1303	m0119	2	NA	2	2	2	NA	2	2	2	NA	2	NA	2	NA	2	1	2	2	2	NA	2	2	2	2	NA	1	1	1	2	2	NA	2	2	2	2	2	2	NA	2	2	2	2	2	2	2	2	NA	1
1304	m0120	2	NA	2	2	2	NA	2	2	2	NA	2	NA	1	NA	1	1	0	2	2	NA	2	2	0	2	NA	0	0	2	2	2	NA	NA	2	1	2	1	1	NA	2	2	2	2	2	2	2	2	NA	2
1305	m0121	2	NA	1	1	1	NA	2	2	2	NA	2	NA	2	NA	2	2	1	2	2	NA	2	2	1	2	NA	2	2	2	2	2	NA	1	2	2	2	2	2	NA	2	1	2	2	2	2	2	2	NA	1
1306	m0122	2	NA	1	1	1	NA	1	1	2	NA	1	NA	1	NA	2	2	2	2	2	NA	2	2	2	2	NA	2	2	2	2	2	NA	0	2	2	2	2	2	NA	2	2	2	2	2	2	2	2	NA	NA
1307	m0123	2	NA	2	2	2	NA	2	2	2	NA	2	NA	1	NA	1	1	NA	2	2	NA	2	2	NA	2	NA	NA	NA	2	1	2	NA	0	2	2	2	2	2	NA	2	2	2	2	2	2	2	2	NA	2
1308	m0124	2	NA	2	2	2	NA	2	2	2	NA	2	NA	2	NA	2	2	2	2	NA	NA	2	2	2	2	NA	1	2	2	NA	2	NA	1	2	2	1	1	1	NA	1	2	1	2	2	2	1	1	NA	NA
1309	m0125	2	NA	0	1	1	NA	1	1	2	NA	1	NA	1	NA	1	2	NA	2	NA	NA	NA	2	NA	2	NA	0	NA	2	NA	2	NA	1	2	2	NA	1	1	NA	1	NA	0	NA	NA	1	NA	NA	NA	NA
1310	m0126	2	NA	NA	1	1	NA	1	1	2	NA	1	NA	2	NA	2	2	2	2	1	NA	2	2	2	2	NA	2	2	2	2	2	NA	2	2	2	2	2	2	NA	2	1	2	2	2	NA	2	2	NA	1
1311	m0127	2	NA	2	2	2	NA	2	2	2	NA	2	NA	2	NA	2	2	1	2	2	NA	2	2	1	2	NA	1	1	2	2	2	NA	1	2	2	2	2	2	NA	2	2	2	2	2	1	2	2	NA	2
1312	m0128	2	NA	1	1	1	NA	2	2	2	NA	2	NA	2	NA	2	2	2	2	2	NA	2	2	2	2	NA	2	2	2	2	2	NA	1	2	2	2	2	2	NA	2	1	1	2	2	2	2	2	NA	1
1313	m0129	2	NA	0	0	NA	NA	0	0	2	NA	0	NA	NA	NA	0	NA	0	2	2	NA	2	2	0	2	NA	0	0	2	2	2	NA	0	2	2	2	2	2	NA	2	2	1	2	2	2	2	2	NA	1
1314	m0130	2	NA	2	2	2	NA	2	2	2	NA	2	NA	2	NA	2	2	2	2	2	NA	2	2	2	2	NA	2	2	2	2	2	NA	2	2	2	2	2	2	NA	2	2	1	2	2	2	2	2	NA	2
1315	m0131	2	NA	1	1	1	NA	1	1	2	NA	1	NA	1	NA	1	2	1	2	2	NA	2	2	1	2	NA	1	1	2	1	2	NA	0	NA	NA	NA	NA	NA	NA	NA	2	NA	NA	1	NA	NA	NA	NA	0
1316	m0132	2	NA	2	2	2	NA	2	2	2	NA	2	NA	1	NA	1	1	0	2	NA	NA	2	2	0	2	NA	0	0	2	2	2	NA	NA	2	1	2	1	1	NA	2	2	2	2	2	2	2	2	NA	2
1317	m0133	2	NA	2	1	1	NA	2	2	2	NA	2	NA	2	NA	2	1	2	2	2	NA	2	2	2	2	NA	1	1	1	NA	2	NA	2	2	2	2	2	2	NA	2	2	1	2	2	2	2	2	NA	2
1318	m0134	2	NA	2	2	2	NA	2	2	2	NA	2	NA	2	NA	2	2	1	2	2	NA	2	2	1	NA	NA	1	1	2	2	2	NA	2	2	2	2	2	2	NA	2	1	2	2	2	2	2	2	NA	2
1319	m0135	2	NA	1	1	0	NA	2	2	2	NA	2	NA	2	NA	2	2	2	2	2	NA	2	2	2	2	NA	2	2	2	2	2	NA	2	2	2	1	1	1	NA	1	1	2	2	2	1	2	2	NA	2
1320	m0136	2	NA	2	2	2	NA	2	2	2	NA	2	NA	1	NA	1	1	0	2	2	NA	2	2	0	2	NA	NA	NA	2	2	2	NA	0	2	2	2	2	2	NA	2	2	2	2	2	1	2	2	NA	2
1321	m0137	1	NA	0	0	0	NA	2	2	2	NA	2	NA	2	NA	2	2	1	2	2	NA	2	2	2	2	NA	2	2	2	2	2	NA	2	2	2	1	1	1	NA	1	2	1	2	2	NA	2	2	NA	1
1322	m0138	NA	NA	NA	2	NA	NA	NA	1	NA	NA	NA	NA	NA	NA	NA	0	2	2	1	NA	2	2	2	2	NA	2	1	2	2	2	NA	1	2	2	2	2	1	NA	1	2	1	2	1	1	2	2	NA	2
1323	m0139	2	NA	2	2	1	NA	2	1	2	NA	1	NA	0	NA	2	0	2	2	2	NA	2	2	1	2	NA	1	1	1	2	2	NA	1	2	2	2	2	2	NA	2	2	2	2	2	2	2	2	NA	0
1324	m0140	2	NA	1	1	1	NA	2	2	2	NA	2	NA	2	NA	2	2	1	2	2	NA	2	2	1	2	NA	1	1	2	2	2	NA	1	2	2	2	2	2	NA	2	2	2	2	2	2	2	2	NA	2
1325	m0141	2	NA	1	1	1	NA	1	1	2	NA	1	NA	1	NA	1	2	1	2	NA	NA	NA	2	NA	2	NA	1	1	2	NA	2	NA	1	2	2	2	2	2	NA	2	2	2	2	2	NA	NA	2	NA	NA
1326	m0142	2	NA	1	1	1	NA	2	2	2	NA	2	NA	2	NA	2	2	2	2	2	NA	2	2	NA	NA	NA	2	2	2	2	2	NA	1	2	2	1	1	1	NA	1	2	1	2	2	2	0	0	NA	0
1327	m0143	2	NA	1	1	1	NA	2	2	2	NA	2	NA	2	NA	2	2	2	2	2	NA	2	2	2	2	NA	2	2	2	2	2	NA	2	2	1	2	1	1	NA	2	2	2	2	2	2	2	2	NA	2
1328	m0144	2	NA	1	1	1	NA	2	2	2	NA	2	NA	2	NA	2	2	2	2	2	NA	2	2	2	2	NA	2	2	2	2	2	NA	2	2	2	2	2	2	NA	2	2	NA	2	2	NA	2	2	NA	2
1329	m0145	2	NA	2	2	2	NA	2	2	2	NA	2	NA	2	NA	2	NA	2	2	2	NA	2	2	2	2	NA	2	1	2	2	2	NA	1	2	2	2	2	1	NA	1	1	1	2	1	1	2	2	NA	NA
1330	m0146	2	NA	2	2	2	NA	2	2	2	NA	2	NA	2	NA	2	2	2	2	2	NA	2	2	2	2	NA	2	2	2	2	2	NA	2	2	2	1	1	1	NA	1	2	1	2	2	1	2	2	NA	0
1331	m0147	2	NA	1	1	1	NA	2	2	2	NA	2	NA	2	NA	2	2	2	2	2	NA	2	2	2	2	NA	2	2	2	2	2	NA	1	2	2	2	2	2	NA	2	2	2	2	2	2	2	2	NA	2
1332	m0148	2	NA	2	2	2	NA	2	2	2	NA	2	NA	2	NA	2	1	1	2	2	NA	2	2	1	2	NA	0	0	1	2	2	NA	1	2	2	2	2	2	NA	2	2	2	2	2	1	2	2	NA	1
1333	m0149	2	NA	2	2	2	NA	2	2	2	NA	2	NA	2	NA	2	2	2	2	2	NA	2	2	2	2	NA	2	2	2	2	2	NA	2	2	0	NA	0	0	NA	NA	2	0	2	2	0	2	2	NA	0
1334	m0150	2	NA	1	NA	1	NA	2	2	2	NA	2	NA	0	NA	0	1	0	2	2	NA	2	2	0	2	NA	0	NA	2	2	2	NA	0	2	2	2	2	2	NA	2	2	1	2	2	1	2	2	NA	1
1335	m0151	2	NA	1	1	1	NA	2	2	2	NA	2	NA	2	NA	2	2	2	2	2	NA	2	2	2	2	NA	1	2	2	2	2	NA	1	2	2	2	2	2	NA	2	1	2	2	2	2	2	2	NA	2
1336	m0152	2	NA	2	2	2	NA	2	2	2	NA	2	NA	2	NA	2	2	1	2	2	NA	2	2	1	2	NA	2	2	2	2	2	NA	2	2	2	2	2	2	NA	2	2	1	2	2	2	2	2	NA	1
1337	m0153	2	NA	2	2	2	NA	2	2	2	NA	2	NA	2	NA	2	2	2	2	2	NA	2	2	1	2	NA	1	1	2	2	2	NA	2	2	2	2	2	2	NA	2	2	2	2	2	2	2	2	NA	NA
1338	m0154	2	NA	2	2	2	NA	2	2	2	NA	2	NA	1	NA	1	1	NA	2	2	NA	2	2	NA	2	NA	NA	NA	2	2	2	NA	0	2	1	2	1	0	NA	1	NA	1	2	2	1	2	2	NA	1
1339	m0155	2	NA	2	2	2	NA	2	1	2	NA	1	NA	1	NA	1	2	1	2	2	NA	2	2	1	2	NA	1	1	2	2	2	NA	1	2	1	2	1	1	NA	2	2	1	2	2	2	2	2	NA	2
1340	m0156	2	NA	2	2	2	NA	2	2	2	NA	2	NA	2	NA	2	2	2	2	2	NA	2	2	1	2	NA	0	1	2	2	2	NA	1	2	2	2	2	1	NA	1	2	1	2	1	1	2	2	NA	2
1341	m0157	2	NA	2	2	2	NA	2	2	2	NA	2	NA	2	NA	2	2	2	2	1	NA	2	2	2	2	NA	2	2	2	1	2	NA	1	2	2	2	2	2	NA	2	2	2	2	2	2	2	2	NA	2
1342	m0158	2	NA	1	1	1	NA	1	1	2	NA	1	NA	NA	NA	2	2	2	2	2	NA	2	2	2	2	NA	2	2	2	2	2	NA	NA	2	2	2	2	2	NA	2	2	2	2	2	2	2	2	NA	2
1343	m0159	2	NA	1	1	1	NA	2	1	2	NA	2	NA	2	NA	2	2	2	2	2	NA	2	1	2	2	NA	2	1	2	1	1	NA	1	2	1	2	1	1	NA	2	2	2	2	2	2	2	2	NA	2
1344	m0160	2	NA	2	1	1	NA	1	1	2	NA	1	NA	1	NA	1	0	1	2	2	NA	2	2	2	2	NA	1	0	2	2	2	NA	2	2	2	2	2	2	NA	2	2	1	2	2	2	2	2	NA	2
1345	m0161	2	NA	2	2	2	NA	2	2	2	NA	2	NA	2	NA	2	2	1	2	2	NA	2	2	1	2	NA	1	NA	2	2	2	NA	1	2	2	2	2	2	NA	2	2	2	2	2	2	2	2	NA	1
1346	m0162	2	NA	1	1	0	NA	2	1	2	NA	2	NA	2	NA	2	2	1	2	2	NA	2	2	1	2	NA	NA	1	2	2	2	NA	2	2	2	2	2	2	NA	2	2	2	2	2	2	2	2	NA	2
1347	m0163	2	NA	2	2	2	NA	2	2	2	NA	2	NA	1	NA	2	2	1	2	2	NA	2	2	1	2	NA	1	1	2	2	2	NA	0	2	1	2	1	1	NA	2	2	1	2	2	0	2	1	NA	2
1348	m0164	2	NA	2	2	2	NA	2	2	2	NA	2	NA	2	NA	2	2	1	2	2	NA	2	2	1	2	NA	1	1	2	2	2	NA	1	2	2	2	2	2	NA	2	2	2	2	2	1	2	2	NA	2
1349	m0165	2	NA	1	1	1	NA	2	2	2	NA	2	NA	2	NA	2	2	2	2	2	NA	2	2	NA	NA	NA	2	2	2	2	2	NA	2	2	2	2	2	2	NA	2	1	2	2	2	2	2	2	NA	1
1350	m0166	2	NA	1	1	1	NA	0	0	2	NA	0	NA	NA	NA	0	1	0	2	2	NA	2	2	0	2	NA	0	0	2	2	2	NA	1	2	2	2	2	2	NA	2	2	2	2	2	1	2	2	NA	2
1351	m0167	2	NA	2	2	2	NA	2	1	2	NA	2	NA	2	NA	2	2	1	2	2	NA	2	1	1	2	NA	1	1	2	0	NA	NA	0	2	2	2	2	2	NA	2	2	2	2	2	2	2	2	NA	1
1352	m0168	2	NA	2	2	2	NA	2	2	2	NA	2	NA	2	NA	2	1	1	2	2	NA	2	2	2	2	NA	2	2	2	1	2	NA	1	2	0	2	1	1	NA	2	2	0	2	2	1	2	2	NA	1
1353	m0169	2	NA	2	2	2	NA	2	2	2	NA	2	NA	2	NA	2	2	2	2	2	NA	2	2	2	2	NA	2	2	2	2	2	NA	1	2	2	2	1	1	NA	1	2	1	2	2	1	2	2	NA	1
1354	m0170	2	NA	1	1	0	NA	2	1	2	NA	1	NA	0	NA	2	1	2	2	2	NA	2	2	2	2	NA	2	1	2	2	2	NA	1	2	2	2	2	1	NA	1	1	1	2	1	1	2	2	NA	NA
1355	m0171	2	NA	1	1	1	NA	2	2	2	NA	2	NA	2	NA	2	2	2	2	2	NA	2	2	1	2	NA	2	2	2	2	2	NA	0	2	1	2	2	1	NA	2	2	1	1	1	1	2	1	NA	1
1356	m0172	2	NA	NA	1	1	NA	1	1	2	NA	1	NA	NA	NA	1	1	1	2	NA	NA	NA	2	1	2	NA	1	1	2	2	2	NA	2	2	2	2	2	2	NA	2	2	2	2	2	2	2	2	NA	2
1357	m0173	2	NA	1	1	1	NA	1	1	2	NA	1	NA	1	NA	1	1	1	2	2	NA	2	2	1	2	NA	1	NA	2	2	2	NA	1	2	1	2	1	0	NA	1	2	1	2	2	1	2	2	NA	1
1358	m0174	2	NA	1	1	1	NA	1	1	2	NA	1	NA	1	NA	1	2	1	2	2	NA	2	2	1	2	NA	1	1	2	2	2	NA	1	2	2	1	1	1	NA	1	2	1	2	2	1	2	2	NA	1
1359	m0175	2	NA	2	2	2	NA	2	2	2	NA	2	NA	2	NA	2	2	2	2	2	NA	2	2	2	2	NA	2	2	2	2	2	NA	1	2	2	2	2	1	NA	1	2	1	2	2	1	2	2	NA	1
1360	m0176	2	NA	1	1	1	NA	1	1	2	NA	1	NA	1	NA	1	1	1	2	2	NA	2	2	1	2	NA	1	1	2	2	2	NA	2	2	2	2	2	2	NA	2	2	1	2	2	2	2	2	NA	2
1361	m0177	2	NA	1	1	1	NA	2	2	2	NA	2	NA	2	NA	2	2	2	2	2	NA	2	2	2	2	NA	2	2	2	2	2	NA	2	2	1	2	1	1	NA	2	1	2	2	2	2	2	2	NA	2
1362	m0178	2	NA	1	1	1	NA	1	1	2	NA	1	NA	1	NA	1	2	1	2	2	NA	2	2	1	2	NA	1	1	2	2	2	NA	1	2	2	2	2	2	NA	2	1	1	2	2	2	2	2	NA	2
1363	m0179	2	NA	2	2	2	NA	2	2	2	NA	2	NA	2	NA	2	1	2	2	2	NA	2	2	2	2	NA	1	1	1	2	2	NA	2	2	2	2	2	2	NA	2	1	2	2	2	2	2	2	NA	2
1364	m0180	2	NA	1	1	1	NA	2	2	2	NA	2	NA	2	NA	2	1	2	2	2	NA	2	2	2	2	NA	1	1	2	2	2	NA	2	2	2	2	2	2	NA	2	2	2	2	2	2	2	2	NA	2
1365	m0181	2	NA	2	2	2	NA	2	2	2	NA	2	NA	2	NA	2	2	2	2	2	NA	2	2	2	2	NA	2	2	2	1	2	NA	1	2	2	1	1	1	NA	1	NA	1	2	2	2	1	1	NA	1
1366	m0182	2	NA	1	1	1	NA	1	1	2	NA	1	NA	1	NA	1	1	1	2	1	NA	2	2	1	2	NA	1	1	2	2	2	NA	1	2	2	2	2	2	NA	2	2	2	2	2	2	2	2	NA	2
1367	m0183	2	NA	2	2	2	NA	2	1	2	NA	2	NA	1	NA	2	1	1	2	2	NA	2	2	1	2	NA	1	2	2	1	2	NA	1	2	2	2	2	2	NA	2	2	2	2	2	2	2	2	NA	2
1368	m0184	2	NA	2	2	2	NA	2	2	2	NA	2	NA	2	NA	2	0	1	2	2	NA	2	2	2	2	NA	0	0	2	2	2	NA	2	2	2	1	1	1	NA	1	2	1	2	2	1	2	2	NA	1
1369	m0185	2	NA	2	2	2	NA	2	2	2	NA	2	NA	2	NA	2	2	2	2	2	NA	2	2	2	2	NA	2	2	2	2	2	NA	1	2	2	2	2	2	NA	2	2	2	2	2	2	2	2	NA	1
1370	m0186	2	NA	2	2	2	NA	1	1	2	NA	1	NA	0	NA	0	NA	0	2	2	NA	2	2	0	2	NA	0	0	2	2	2	NA	0	2	1	2	1	1	NA	2	NA	0	2	2	1	2	2	NA	1
1371	m0187	2	NA	NA	1	1	NA	1	1	2	NA	1	NA	1	NA	1	1	1	2	2	NA	2	2	1	2	NA	1	1	2	2	2	NA	1	2	2	1	1	1	NA	1	NA	1	2	2	1	2	2	NA	1
1372	m0188	2	NA	NA	0	0	NA	1	2	2	NA	1	NA	NA	NA	2	2	2	2	2	NA	2	2	2	2	NA	2	2	2	2	2	NA	2	2	2	2	2	1	NA	1	NA	1	2	2	1	2	2	NA	0
1373	m0189	2	NA	NA	NA	NA	NA	NA	NA	2	NA	NA	NA	NA	NA	NA	NA	1	NA	2	NA	NA	1	NA	2	NA	1	0	2	1	2	NA	NA	NA	NA	NA	NA	NA	NA	NA	NA	NA	NA	NA	NA	NA	NA	NA	NA
1374	m0190	NA	NA	NA	NA	NA	NA	NA	NA	NA	NA	NA	NA	NA	NA	NA	NA	NA	NA	NA	NA	NA	NA	NA	NA	NA	NA	NA	NA	NA	NA	NA	NA	NA	NA	NA	NA	NA	NA	NA	NA	NA	NA	NA	NA	NA	NA	NA	NA
1375	m0191	2	NA	2	2	2	NA	2	2	2	NA	2	NA	2	NA	2	2	2	2	2	NA	2	2	2	2	NA	2	2	2	2	2	NA	1	2	2	2	2	2	NA	2	2	1	2	2	2	2	2	NA	2
1376	m0192	2	NA	NA	NA	NA	NA	NA	NA	NA	NA	NA	NA	NA	NA	NA	NA	NA	NA	NA	NA	NA	2	NA	2	NA	2	NA	NA	NA	2	NA	NA	NA	NA	NA	NA	NA	NA	NA	NA	NA	NA	NA	NA	NA	NA	NA	NA
1377	m0193	NA	NA	NA	NA	1	NA	NA	NA	NA	NA	NA	NA	NA	NA	NA	NA	NA	2	NA	NA	NA	2	NA	2	NA	1	NA	2	NA	2	NA	0	NA	NA	NA	NA	NA	NA	NA	NA	NA	NA	NA	NA	NA	NA	NA	NA
1378	m0194	2	NA	NA	NA	NA	NA	1	NA	NA	NA	NA	NA	NA	NA	1	NA	NA	2	NA	NA	NA	2	NA	2	NA	1	NA	2	NA	2	NA	1	NA	NA	NA	NA	NA	NA	NA	NA	NA	NA	NA	NA	NA	NA	NA	NA
1380	m0196	NA	NA	NA	NA	NA	NA	NA	NA	NA	NA	NA	NA	NA	NA	NA	NA	NA	NA	NA	NA	NA	2	NA	2	NA	2	NA	2	NA	2	NA	NA	NA	NA	NA	NA	NA	NA	NA	NA	NA	NA	NA	NA	NA	NA	NA	NA
1381	m0197	2	NA	2	2	2	NA	2	2	2	NA	2	NA	2	NA	2	2	2	2	2	NA	2	2	2	2	NA	1	1	1	2	2	NA	2	2	2	NA	0	0	NA	0	2	NA	2	2	NA	2	2	NA	2
1382	m0198	2	NA	1	1	1	NA	1	NA	2	NA	1	NA	1	NA	1	1	1	2	2	NA	2	2	1	2	NA	1	1	2	2	2	NA	1	2	2	NA	NA	NA	NA	NA	2	2	NA	2	NA	NA	2	NA	NA
1383	m0199	2	NA	2	2	2	NA	2	2	2	NA	2	NA	2	NA	2	2	2	2	2	NA	2	2	2	2	NA	2	2	2	2	2	NA	1	2	2	1	1	1	NA	0	2	1	2	2	NA	1	1	NA	NA
1384	m0200	NA	NA	NA	NA	NA	NA	NA	NA	2	NA	0	NA	NA	NA	0	NA	NA	2	NA	NA	NA	2	NA	2	NA	0	NA	2	NA	2	NA	1	2	2	NA	NA	NA	NA	2	NA	NA	NA	NA	NA	NA	NA	NA	NA
1385	m0201	2	NA	2	2	2	NA	1	1	2	NA	1	NA	1	NA	1	2	1	2	2	NA	2	2	1	2	NA	1	1	2	2	2	NA	1	NA	0	NA	NA	NA	NA	NA	NA	NA	NA	NA	NA	NA	NA	NA	NA
1386	m0202	NA	NA	NA	1	1	NA	2	2	2	NA	2	NA	NA	NA	2	1	2	2	2	NA	2	2	2	2	NA	1	1	1	2	2	NA	2	2	1	NA	1	1	NA	2	NA	NA	NA	NA	NA	NA	NA	NA	NA
1387	m0203	NA	NA	NA	NA	NA	NA	NA	NA	NA	NA	NA	NA	NA	NA	NA	NA	NA	NA	NA	NA	NA	NA	NA	NA	NA	NA	NA	NA	NA	NA	NA	NA	NA	NA	NA	NA	NA	NA	NA	NA	NA	NA	NA	NA	NA	NA	NA	NA
1388	m0204	2	NA	2	2	2	NA	2	2	2	NA	2	NA	2	NA	2	2	NA	2	NA	NA	NA	2	NA	2	NA	1	NA	2	NA	2	NA	2	2	2	2	2	2	NA	NA	NA	1	NA	2	2	NA	NA	NA	NA
1389	m0205	2	NA	NA	0	NA	NA	0	0	2	NA	0	NA	NA	NA	1	1	1	2	2	NA	2	2	1	2	NA	1	1	2	2	2	NA	0	2	2	2	2	2	NA	2	2	2	2	2	2	2	2	NA	2
1390	m0206	2	NA	2	2	2	NA	2	NA	2	NA	1	NA	1	NA	2	NA	2	2	2	NA	2	2	1	2	NA	1	1	2	2	2	NA	2	2	2	1	1	1	NA	1	2	0	2	2	1	2	2	NA	0
1391	m0207	2	NA	2	2	2	NA	2	2	2	NA	2	NA	2	NA	2	2	2	2	2	NA	2	2	1	2	NA	NA	1	2	2	2	NA	2	2	2	2	0	0	NA	0	2	0	2	2	0	2	2	NA	0
1392	m0208	2	NA	1	1	1	NA	2	2	2	NA	2	NA	2	NA	2	NA	2	2	2	NA	2	2	1	2	NA	2	2	2	2	2	NA	1	2	1	2	2	1	NA	2	2	1	1	1	1	2	1	NA	NA
1393	m0209	2	NA	2	2	2	NA	1	1	2	NA	1	NA	1	NA	1	2	0	2	2	NA	2	2	0	2	NA	0	0	2	2	2	NA	0	2	2	2	1	1	NA	2	2	2	2	2	1	2	2	NA	NA
1394	m0210	2	NA	2	2	2	NA	2	2	2	NA	2	NA	2	NA	2	2	2	2	2	NA	2	2	2	2	NA	2	2	2	2	2	NA	1	2	2	1	1	1	NA	1	2	1	2	2	1	NA	2	NA	NA
1395	m0211	2	NA	2	NA	2	NA	2	NA	2	NA	2	NA	2	NA	2	NA	NA	2	NA	NA	NA	2	NA	2	NA	2	NA	2	NA	2	NA	1	2	2	2	NA	2	NA	2	2	2	2	2	2	2	2	NA	NA
1396	m0212	NA	NA	2	NA	NA	NA	NA	NA	NA	NA	2	NA	NA	NA	2	NA	NA	NA	NA	NA	NA	1	NA	2	NA	2	NA	NA	NA	1	NA	NA	NA	NA	NA	NA	NA	NA	NA	NA	NA	NA	NA	NA	NA	NA	NA	NA
1397	m0213	2	NA	2	2	2	NA	2	2	2	NA	2	NA	2	NA	2	2	2	2	2	NA	2	2	2	2	NA	2	2	2	2	2	NA	2	2	2	2	2	1	NA	2	NA	2	2	2	2	2	2	NA	2
1398	m0214	2	NA	2	2	2	NA	2	2	2	NA	2	NA	2	NA	2	2	1	2	2	NA	2	2	1	2	NA	1	1	2	2	2	NA	1	2	2	2	2	2	NA	2	2	2	2	2	1	2	2	NA	2
1399	m0215	2	NA	2	2	2	NA	2	2	2	NA	2	NA	1	NA	1	1	NA	2	2	NA	2	2	NA	2	NA	NA	NA	2	2	2	NA	NA	2	1	2	1	1	NA	2	1	2	2	2	2	2	2	NA	2
1400	m0216	2	NA	2	2	2	NA	2	2	2	NA	2	NA	2	NA	2	2	2	2	1	NA	2	2	2	2	NA	2	2	2	1	2	NA	1	2	2	2	2	2	NA	2	2	2	2	2	2	2	2	NA	2
1401	m0217	2	NA	1	1	1	NA	2	2	2	NA	2	NA	2	NA	2	2	2	2	2	NA	2	2	2	2	NA	2	2	2	2	2	NA	2	2	1	2	1	1	NA	2	1	2	2	2	2	2	2	NA	2
1402	m0218	2	NA	2	1	2	NA	2	2	2	NA	2	NA	2	NA	2	2	2	2	2	NA	2	2	2	2	NA	2	2	2	2	2	NA	2	2	2	2	2	1	NA	1	2	1	2	2	0	2	2	NA	1
1403	m0219	2	NA	2	2	2	NA	2	2	2	NA	2	NA	2	NA	2	2	0	2	NA	NA	NA	2	NA	2	NA	0	1	2	NA	2	NA	1	2	2	2	2	2	NA	2	2	2	2	2	2	2	2	NA	2
1404	m0220	2	NA	2	NA	2	NA	2	NA	NA	NA	2	NA	1	NA	1	NA	NA	2	NA	NA	NA	2	NA	2	NA	NA	NA	2	NA	2	NA	NA	NA	NA	NA	NA	NA	NA	NA	NA	NA	NA	NA	NA	NA	NA	NA	NA
1405	m0221	2	NA	1	1	1	NA	2	2	2	NA	2	NA	2	NA	2	2	2	2	2	NA	2	2	2	2	NA	2	2	2	2	2	NA	2	2	2	2	2	2	NA	2	2	1	2	2	2	2	2	NA	0
1406	m0222	2	NA	1	1	1	NA	2	2	2	NA	2	NA	2	NA	2	2	1	2	2	NA	2	2	1	2	NA	1	2	2	1	2	NA	1	2	2	2	2	2	NA	2	1	2	2	2	2	2	2	NA	2
1407	m0223	2	NA	1	1	1	NA	2	2	2	NA	2	NA	2	NA	2	2	2	2	2	NA	2	2	1	2	NA	2	2	2	1	2	NA	0	2	1	2	2	1	NA	2	2	1	1	1	1	2	1	NA	2
1408	m0224	2	NA	2	2	1	NA	2	1	2	NA	1	NA	0	NA	2	0	2	1	2	NA	2	2	2	2	NA	2	0	2	2	2	NA	1	2	2	2	2	1	NA	1	2	1	2	1	1	2	2	NA	2
1409	m0225	1	NA	2	1	1	NA	1	1	2	NA	1	NA	1	NA	1	0	1	2	2	NA	1	2	0	1	NA	0	2	2	0	2	NA	0	2	1	2	1	1	NA	2	1	1	2	1	1	1	1	NA	1
1410	m0226	2	NA	1	NA	1	NA	1	1	2	NA	1	NA	1	NA	1	1	1	2	2	NA	2	2	1	2	NA	2	2	2	2	2	NA	2	2	2	2	2	2	NA	2	2	2	2	2	1	2	2	NA	NA
1411	m0227	2	NA	2	2	2	NA	2	2	2	NA	2	NA	2	NA	2	2	NA	2	NA	NA	NA	2	2	2	NA	1	NA	2	NA	2	NA	1	2	2	2	2	NA	NA	2	1	2	2	2	2	2	2	NA	NA
1412	m0228	2	NA	2	2	2	NA	2	2	2	NA	2	NA	1	NA	1	1	0	2	2	NA	2	2	0	2	NA	0	0	2	2	2	NA	0	2	1	2	1	1	NA	2	2	2	2	2	2	2	2	NA	2
1413	m0229	2	NA	1	1	1	NA	2	2	2	NA	2	NA	2	NA	2	2	2	2	2	NA	2	2	2	2	NA	2	2	2	2	2	NA	2	2	2	2	2	2	NA	2	2	2	2	2	2	2	2	NA	2
1414	m0230	2	NA	1	1	1	NA	1	2	2	NA	1	NA	1	NA	1	1	NA	2	2	NA	2	2	NA	2	NA	1	NA	2	2	2	NA	1	2	1	2	1	1	NA	2	2	2	2	2	2	2	2	NA	1
1415	m0231	2	NA	2	2	2	NA	2	2	2	NA	2	NA	2	NA	2	2	1	2	2	NA	2	2	0	2	NA	0	0	2	2	2	NA	2	2	2	2	1	1	NA	1	2	1	2	2	0	2	2	NA	1
1416	m0232	2	NA	2	2	1	NA	2	2	2	NA	2	NA	2	NA	2	2	2	2	2	NA	2	2	2	2	NA	2	2	2	2	2	NA	2	2	1	2	1	1	NA	2	1	2	2	2	2	2	2	NA	2
1417	m0233	2	NA	1	1	1	NA	1	1	2	NA	1	NA	NA	NA	1	1	NA	2	2	NA	2	2	NA	2	NA	NA	NA	2	2	2	NA	0	2	2	2	2	2	NA	2	2	2	2	2	2	2	2	NA	2
1418	m0234	2	NA	NA	1	1	NA	1	1	2	NA	1	NA	NA	NA	0	0	0	2	NA	NA	2	2	0	2	NA	NA	NA	2	NA	2	NA	1	2	2	2	2	2	NA	2	2	2	2	2	2	2	2	NA	NA
1419	m0235	2	NA	0	0	0	NA	1	1	2	NA	1	NA	1	NA	2	2	NA	2	NA	NA	NA	2	NA	2	NA	2	NA	2	NA	2	NA	0	2	1	2	NA	0	NA	NA	NA	0	1	NA	1	NA	NA	NA	NA
1420	m0236	2	NA	2	2	2	NA	2	2	2	NA	2	NA	2	NA	2	2	2	2	1	NA	NA	2	NA	2	NA	2	2	2	2	2	NA	2	2	2	2	2	2	NA	2	2	1	2	2	2	2	2	NA	2
1421	m0237	2	NA	1	1	1	NA	1	1	2	NA	1	NA	NA	NA	0	0	0	2	2	NA	2	2	0	2	NA	0	0	2	2	2	NA	NA	2	1	1	0	0	NA	1	2	1	2	2	1	2	2	NA	1
1422	m0238	2	NA	2	2	2	NA	2	2	2	NA	2	NA	2	NA	2	2	2	2	2	NA	2	2	1	2	NA	2	2	2	2	2	NA	1	2	1	2	2	1	NA	2	1	1	1	1	1	2	1	NA	2
1423	m0239	2	NA	NA	0	NA	NA	0	0	2	NA	0	NA	NA	NA	0	2	1	2	2	NA	2	2	0	2	NA	0	0	2	2	2	NA	0	2	2	2	2	1	NA	1	2	1	2	2	0	2	2	NA	1
1424	m0240	2	NA	2	2	2	NA	2	2	2	NA	2	NA	2	NA	1	2	1	2	2	NA	2	2	1	2	NA	1	1	2	2	2	NA	1	2	2	2	2	2	NA	2	2	1	2	2	1	2	2	NA	1
1425	m0241	2	NA	1	1	1	NA	2	2	NA	NA	2	NA	2	NA	2	2	1	2	2	NA	2	2	1	2	NA	1	2	2	2	2	NA	0	2	2	2	2	2	NA	2	1	2	2	2	2	2	2	NA	2
1426	m0242	2	NA	2	2	2	NA	2	2	2	NA	2	NA	1	NA	2	2	2	2	2	NA	2	2	2	2	NA	2	2	2	2	2	NA	1	2	1	2	1	1	NA	NA	2	1	2	2	1	2	1	NA	2
1427	m0243	2	NA	1	1	1	NA	1	NA	2	NA	1	NA	1	NA	2	1	NA	2	NA	NA	NA	2	NA	2	NA	1	NA	1	NA	2	NA	1	2	2	2	NA	2	NA	2	NA	2	NA	NA	NA	NA	NA	NA	NA
1428	m0244	2	NA	2	2	NA	NA	2	2	2	NA	2	NA	2	NA	2	2	2	2	2	NA	2	2	1	2	NA	2	1	2	2	2	NA	2	2	2	1	1	1	NA	1	2	1	2	2	1	1	1	NA	0
1429	m0245	2	NA	1	1	1	NA	0	1	2	NA	0	NA	NA	NA	0	1	0	2	2	NA	2	2	0	2	NA	0	0	2	2	2	NA	0	2	1	2	1	1	NA	2	2	1	2	2	2	2	2	NA	2
1430	m0246	2	NA	1	1	1	NA	2	2	2	NA	2	NA	2	NA	2	2	2	2	2	NA	2	2	2	2	NA	2	2	2	2	2	NA	1	2	2	2	2	2	NA	2	1	2	2	2	2	2	2	NA	2
1431	m0247	2	NA	1	1	1	NA	1	1	2	NA	1	NA	1	NA	1	2	1	2	2	NA	2	2	1	2	NA	0	0	2	2	2	NA	1	2	2	2	2	1	NA	1	2	0	2	2	1	2	2	NA	1
1432	m0248	2	NA	2	2	2	NA	2	2	2	NA	2	NA	1	NA	1	1	1	2	2	NA	2	2	2	2	NA	2	2	2	2	2	NA	1	2	2	2	2	1	NA	1	2	1	2	2	1	2	2	NA	1
1433	m0249	2	NA	1	1	1	NA	2	2	2	NA	2	NA	2	NA	2	2	1	2	2	NA	2	2	1	2	NA	1	1	2	2	2	NA	1	2	2	2	2	2	NA	2	1	2	2	2	1	2	2	NA	2
1434	m0250	2	NA	2	2	2	NA	2	2	2	NA	2	NA	2	NA	2	1	2	2	2	NA	2	2	2	2	NA	1	1	1	2	2	NA	1	2	2	2	2	1	NA	1	2	1	2	2	1	2	2	NA	1
1435	m0251	2	NA	2	2	2	NA	2	2	2	NA	2	NA	2	NA	2	2	1	2	2	NA	2	2	1	2	NA	1	2	2	1	2	NA	1	2	2	2	2	2	NA	1	2	2	2	2	2	2	2	NA	1
1436	m0252	2	NA	2	2	2	NA	2	2	2	NA	2	NA	2	NA	2	2	1	2	2	NA	2	2	1	2	NA	1	1	2	2	2	NA	1	2	2	2	2	2	NA	2	2	2	2	2	1	2	2	NA	1
1437	m0253	2	NA	2	2	2	NA	1	1	2	NA	1	NA	1	NA	1	2	0	2	2	NA	2	2	0	2	NA	0	0	2	2	2	NA	0	2	2	2	1	1	NA	2	2	2	2	2	2	2	2	NA	0
1438	m0254	2	NA	2	2	2	NA	2	2	2	NA	2	NA	2	NA	2	NA	1	2	2	NA	2	2	1	2	NA	1	1	2	2	2	NA	1	2	2	2	2	2	NA	2	2	2	2	2	2	2	2	NA	0
1439	m0255	2	NA	1	1	1	NA	1	1	2	NA	1	NA	1	NA	1	0	1	2	2	NA	2	2	1	2	NA	0	0	1	2	2	NA	2	2	1	2	1	1	NA	2	2	2	2	2	2	2	2	NA	0
1440	m0256	2	NA	2	2	2	NA	2	2	2	NA	2	NA	2	NA	2	1	1	2	2	NA	2	2	2	2	NA	1	1	2	2	2	NA	2	2	2	2	2	2	NA	2	2	1	2	2	2	2	2	NA	2
1441	m0257	2	NA	1	1	0	NA	2	1	2	NA	2	NA	2	NA	2	2	1	2	2	NA	2	2	0	2	NA	1	1	2	2	2	NA	1	2	1	2	2	1	NA	2	2	1	1	1	1	2	1	NA	2
1442	m0258	2	NA	2	2	2	NA	2	2	2	NA	2	NA	2	NA	2	2	1	2	2	NA	2	2	0	2	NA	0	0	2	2	2	NA	1	2	2	2	1	1	NA	1	2	1	2	2	0	2	2	NA	1
1443	m0259	2	NA	1	1	1	NA	1	0	2	NA	1	NA	NA	NA	1	1	1	1	2	NA	1	2	1	2	NA	1	0	2	1	2	NA	0	1	2	1	1	1	NA	1	2	1	1	1	0	1	1	NA	1
1444	m0260	2	NA	2	2	2	NA	2	2	2	NA	2	NA	2	NA	2	2	2	2	2	NA	2	2	2	2	NA	2	2	2	1	2	NA	0	2	2	2	2	2	NA	2	1	2	2	2	2	2	2	NA	2
1445	m0261	2	NA	1	1	1	NA	1	2	2	NA	2	NA	2	NA	2	2	0	2	2	NA	2	2	1	2	NA	1	1	2	2	2	NA	1	2	2	2	2	2	NA	2	2	2	2	2	2	2	2	NA	0
1446	m0262	2	NA	1	1	1	NA	2	2	2	NA	2	NA	1	NA	2	2	2	2	2	NA	2	2	2	2	NA	2	2	2	2	2	NA	2	2	2	2	2	2	NA	2	1	2	2	2	2	2	2	NA	2
1447	m0263	2	NA	1	1	1	NA	2	2	2	NA	2	NA	2	NA	2	2	2	2	2	NA	2	2	2	2	NA	2	2	2	2	2	NA	2	2	2	2	2	2	NA	2	1	2	2	2	2	2	2	NA	2
1448	m0264	2	NA	2	2	2	NA	2	1	2	NA	2	NA	1	NA	2	1	NA	NA	2	NA	1	NA	2	2	NA	2	1	NA	1	2	NA	NA	1	2	0	0	0	NA	0	2	0	1	1	0	1	1	NA	1
1449	m0265	2	NA	2	2	2	NA	2	2	2	NA	2	NA	2	NA	2	2	2	2	2	NA	2	2	1	2	NA	NA	1	2	2	2	NA	2	2	2	2	2	2	NA	2	2	2	2	2	1	2	2	NA	1
1450	m0266	2	NA	2	2	2	NA	2	2	2	NA	2	NA	1	NA	1	1	NA	2	2	NA	2	2	NA	2	NA	NA	NA	2	2	2	NA	NA	2	1	2	1	1	NA	2	2	2	2	2	2	2	2	NA	2
1451	m0267	2	NA	2	2	1	NA	NA	1	2	NA	1	NA	0	NA	2	1	2	2	2	NA	2	2	2	2	NA	2	1	2	2	2	NA	1	2	2	1	1	0	NA	0	2	0	2	2	1	2	2	NA	1
1452	m0268	2	NA	1	1	1	NA	1	1	2	NA	1	NA	1	NA	2	2	1	2	2	NA	2	2	1	2	NA	1	1	2	2	2	NA	0	2	2	2	2	2	NA	2	2	2	2	2	2	2	2	NA	NA
1453	m0269	2	NA	2	2	2	NA	2	2	2	NA	2	NA	1	NA	2	2	2	2	2	NA	2	2	2	2	NA	2	2	2	2	2	NA	2	2	2	2	2	2	NA	2	2	2	2	1	1	1	1	NA	2
1454	m0270	2	NA	0	0	0	NA	2	2	2	NA	2	NA	2	NA	2	2	2	2	2	NA	2	2	2	2	NA	2	2	2	2	2	NA	2	2	2	2	2	2	NA	2	2	2	2	2	2	2	2	NA	2
1455	m0271	2	NA	1	1	1	NA	1	1	2	NA	1	NA	1	NA	1	2	1	2	2	NA	2	2	1	2	NA	1	1	2	2	2	NA	0	2	1	2	2	1	NA	2	2	1	1	1	1	2	1	NA	1
1456	m0272	2	NA	NA	NA	1	NA	1	1	2	NA	1	NA	2	NA	1	1	1	2	2	NA	2	2	1	2	NA	2	2	2	2	2	NA	2	2	2	1	1	1	NA	1	2	1	2	2	0	2	2	NA	1
1457	m0273	2	NA	1	1	1	NA	2	2	2	NA	2	NA	2	NA	2	2	1	2	2	NA	2	2	1	2	NA	1	1	2	2	2	NA	1	2	2	2	2	2	NA	2	2	2	2	2	2	2	2	NA	1
1458	m0274	2	NA	NA	NA	1	NA	1	1	2	NA	1	NA	1	NA	1	1	1	2	2	NA	NA	2	1	2	NA	1	1	2	NA	2	NA	1	2	2	1	1	1	NA	1	2	1	2	2	1	2	2	NA	0
1459	m0275	2	NA	1	1	1	NA	1	1	2	NA	1	NA	1	NA	1	1	1	2	2	NA	2	2	1	2	NA	1	1	2	1	2	NA	1	2	2	1	1	1	NA	1	2	1	2	2	1	2	2	NA	1
1460	m0276	2	NA	1	1	1	NA	2	1	2	NA	2	NA	1	NA	1	1	NA	2	2	NA	2	1	NA	2	NA	NA	0	2	1	NA	NA	0	NA	NA	2	0	0	NA	2	2	1	2	1	1	2	1	NA	1
1461	m0277	2	NA	2	2	2	NA	2	2	2	NA	2	NA	2	NA	2	2	1	2	2	NA	2	2	1	2	NA	0	1	2	2	2	NA	1	2	2	2	2	2	NA	2	2	2	2	2	2	2	2	NA	2
1462	m0278	2	NA	1	1	1	NA	2	2	2	NA	2	NA	2	NA	2	2	2	2	2	NA	2	2	2	2	NA	2	2	2	2	2	NA	1	2	2	2	2	2	NA	2	2	2	2	2	2	2	2	NA	1
1463	m0279	2	NA	1	1	0	NA	2	1	2	NA	1	NA	0	NA	2	1	2	2	2	NA	2	2	2	2	NA	2	1	2	2	2	NA	1	2	2	2	2	1	NA	1	2	1	2	2	1	2	2	NA	1
1464	m0280	2	NA	2	2	0	NA	2	2	2	NA	2	NA	2	NA	2	2	1	2	2	NA	2	2	1	2	NA	1	1	2	2	2	NA	1	2	2	2	2	2	NA	2	1	1	2	2	2	2	2	NA	2
1465	m0281	2	NA	NA	2	2	NA	2	2	2	NA	2	NA	2	NA	2	2	2	2	2	NA	2	2	2	2	NA	2	2	2	2	2	NA	2	2	1	1	0	0	NA	1	2	1	2	2	1	2	2	NA	NA
1466	m0282	2	NA	0	1	1	NA	1	1	2	NA	1	NA	NA	NA	NA	0	0	2	2	NA	2	2	0	2	NA	0	0	2	NA	2	NA	NA	NA	0	NA	2	NA	NA	NA	NA	NA	NA	NA	NA	NA	NA	NA	NA
1467	m0283	2	NA	1	NA	1	NA	2	NA	2	NA	2	NA	1	NA	NA	NA	2	2	2	NA	2	2	2	2	NA	2	2	2	2	2	NA	2	NA	NA	NA	NA	NA	NA	NA	NA	NA	NA	NA	NA	NA	NA	NA	NA
1468	m0284	NA	NA	NA	NA	NA	NA	NA	NA	NA	NA	NA	NA	NA	NA	NA	NA	NA	NA	NA	NA	NA	2	NA	2	NA	0	NA	2	NA	2	NA	NA	NA	NA	NA	NA	NA	NA	NA	NA	NA	NA	NA	NA	NA	NA	NA	NA
1469	m0285	2	NA	NA	NA	NA	NA	NA	NA	NA	NA	NA	NA	NA	NA	1	NA	NA	NA	NA	NA	NA	2	NA	2	NA	1	NA	NA	NA	NA	NA	NA	NA	NA	NA	NA	NA	NA	NA	NA	NA	NA	NA	NA	NA	NA	NA	NA
1474	m0290	2	NA	2	NA	2	NA	2	NA	NA	NA	2	NA	1	NA	1	NA	NA	NA	NA	NA	NA	NA	NA	2	NA	NA	NA	NA	NA	NA	NA	NA	NA	NA	NA	NA	NA	NA	NA	NA	NA	NA	NA	NA	NA	NA	NA	NA
1475	m0291	2	NA	2	2	2	NA	2	2	2	NA	2	NA	2	NA	2	1	2	2	2	NA	2	2	2	2	NA	1	1	1	2	2	NA	2	2	2	2	2	2	NA	2	1	2	2	2	2	2	2	NA	2
1476	m0292	2	NA	1	NA	1	NA	2	NA	2	NA	2	NA	2	NA	2	NA	2	2	2	NA	NA	2	2	2	NA	1	1	1	NA	2	NA	2	2	NA	NA	2	2	NA	NA	NA	2	NA	NA	NA	NA	NA	NA	NA
1477	m0293	2	NA	2	2	1	NA	1	NA	NA	NA	NA	NA	0	NA	2	NA	NA	2	NA	NA	NA	2	NA	2	NA	0	1	2	NA	2	NA	1	2	NA	NA	NA	NA	NA	2	NA	NA	NA	NA	NA	NA	NA	NA	NA
1478	m0294	2	NA	2	2	2	NA	2	2	2	NA	2	NA	2	NA	2	2	NA	2	NA	NA	NA	2	NA	2	NA	NA	NA	2	NA	2	NA	1	2	NA	NA	1	0	NA	0	NA	NA	2	NA	NA	NA	NA	NA	NA
1479	m0295	2	NA	NA	0	0	NA	0	1	2	NA	1	NA	1	NA	1	2	1	2	NA	NA	NA	2	1	2	NA	1	NA	2	NA	2	NA	1	2	2	NA	2	1	NA	1	NA	1	NA	NA	NA	NA	NA	NA	NA
1480	m0296	NA	NA	NA	NA	NA	NA	NA	NA	2	NA	NA	NA	NA	NA	NA	NA	NA	NA	NA	NA	NA	NA	NA	2	NA	1	NA	2	NA	2	NA	NA	2	NA	NA	NA	2	NA	NA	NA	NA	NA	NA	NA	NA	NA	NA	NA
1482	m0298	2	NA	2	2	2	NA	2	2	2	NA	2	NA	2	NA	2	2	2	2	2	NA	2	2	2	2	NA	2	2	2	2	2	NA	2	2	1	2	1	1	NA	2	2	2	2	2	2	2	2	NA	2
1483	m0299	2	NA	1	NA	1	NA	1	1	2	NA	1	NA	1	NA	1	1	1	2	2	NA	2	2	1	2	NA	2	2	2	2	2	NA	2	2	2	1	1	1	NA	1	2	1	2	2	NA	2	2	NA	NA
1484	m0300	2	NA	2	2	2	NA	2	2	2	NA	2	NA	2	NA	2	1	2	2	2	NA	2	2	2	2	NA	2	2	2	2	2	NA	1	2	2	2	2	0	NA	0	2	0	2	2	0	2	2	NA	NA
1485	m0301	2	NA	1	NA	1	NA	2	NA	2	NA	2	NA	2	NA	2	NA	2	2	2	NA	2	2	1	2	NA	2	2	2	2	2	NA	1	2	1	2	2	1	NA	2	2	NA	1	1	1	2	1	NA	NA
1486	m0302	2	NA	2	2	2	NA	2	2	2	NA	2	NA	2	NA	2	2	1	2	2	NA	2	2	1	2	NA	1	1	2	2	2	NA	1	2	2	2	2	2	NA	2	2	1	2	2	1	2	2	NA	2
1487	m0303	2	NA	NA	1	1	NA	2	2	2	NA	2	NA	2	NA	2	2	2	2	NA	NA	NA	2	2	2	NA	2	2	2	NA	2	NA	1	2	2	NA	NA	1	NA	1	NA	1	NA	NA	1	NA	2	NA	NA
1488	m0304	NA	NA	NA	NA	NA	NA	NA	NA	2	NA	NA	NA	NA	NA	NA	NA	NA	NA	NA	NA	NA	NA	NA	2	NA	NA	NA	NA	NA	NA	NA	NA	NA	NA	NA	NA	NA	NA	NA	NA	NA	NA	NA	NA	NA	NA	NA	NA
1489	m0305	2	NA	NA	1	1	NA	0	0	2	NA	1	NA	NA	NA	0	NA	NA	2	NA	NA	NA	2	NA	2	NA	0	NA	2	NA	2	NA	1	NA	1	NA	1	NA	NA	NA	NA	1	NA	NA	1	NA	NA	NA	NA
1490	m0306	2	NA	2	2	2	NA	2	2	2	NA	2	NA	2	NA	2	2	2	2	2	NA	2	2	2	2	NA	2	2	2	2	2	NA	2	2	2	2	1	1	NA	1	2	2	2	2	1	2	2	NA	0
1491	m0307	2	NA	2	2	2	NA	2	2	2	NA	2	NA	2	NA	2	2	1	2	2	NA	2	2	1	2	NA	1	1	2	2	2	NA	1	2	2	2	2	2	NA	2	2	2	2	2	NA	2	2	NA	1
1492	m0308	2	NA	1	1	1	NA	1	1	2	NA	1	NA	1	NA	1	1	0	2	2	NA	2	2	0	2	NA	0	0	2	2	2	NA	2	2	1	2	1	1	NA	1	2	1	2	2	2	2	2	NA	2
1493	m0309	2	NA	2	2	2	NA	2	2	2	NA	2	NA	NA	NA	1	1	NA	2	NA	NA	NA	2	NA	2	NA	NA	NA	2	NA	2	NA	0	2	0	2	0	0	NA	2	2	1	2	2	1	2	1	NA	2
1495	m0311	2	NA	2	2	2	NA	2	1	2	NA	1	NA	2	NA	2	2	2	2	2	NA	2	2	2	2	NA	2	2	2	NA	2	NA	2	2	1	2	1	1	NA	2	2	1	NA	2	1	2	2	NA	NA
1496	m0312	2	NA	1	1	1	NA	1	1	2	NA	1	NA	1	NA	1	1	0	2	2	NA	2	2	0	2	NA	0	1	2	2	2	NA	0	2	2	2	2	2	NA	2	2	2	2	2	2	2	2	NA	NA
1497	m0313	2	NA	2	2	2	NA	2	2	2	NA	2	NA	NA	NA	NA	2	NA	2	NA	NA	NA	2	NA	2	NA	2	NA	2	NA	2	NA	NA	2	NA	NA	NA	NA	NA	NA	NA	NA	NA	NA	NA	NA	NA	NA	NA
1498	m0314	2	NA	1	1	1	NA	1	2	2	NA	2	NA	2	NA	2	2	1	2	2	NA	2	2	2	2	NA	2	2	2	2	2	NA	2	2	1	2	1	1	NA	2	2	2	2	2	2	2	2	NA	1
1499	m0315	2	NA	1	1	1	NA	1	1	2	NA	1	NA	1	NA	1	1	1	2	2	NA	2	2	1	2	NA	1	1	2	2	2	NA	2	2	2	2	2	2	NA	2	2	2	2	2	2	2	2	NA	NA
1500	m0316	2	NA	2	2	2	NA	1	1	2	NA	1	NA	1	NA	1	2	1	2	2	NA	2	2	2	2	NA	1	1	2	2	2	NA	0	2	2	2	2	2	NA	2	2	2	2	2	2	2	2	NA	0
1501	m0317	2	NA	2	2	2	NA	2	2	2	NA	2	NA	2	NA	2	2	2	2	2	NA	2	2	1	2	NA	2	1	2	2	2	NA	2	2	2	2	1	1	NA	1	2	0	2	2	1	2	2	NA	1
1502	m0318	2	NA	2	1	1	NA	0	0	2	NA	0	NA	NA	NA	0	1	0	2	2	NA	2	2	0	2	NA	0	0	2	2	2	NA	1	2	2	2	1	1	NA	2	2	2	2	2	2	2	2	NA	NA
1503	m0319	2	NA	1	1	1	NA	2	2	2	NA	2	NA	2	NA	2	2	2	2	1	NA	2	2	1	2	NA	2	2	2	2	2	NA	1	2	1	2	2	1	NA	2	2	1	1	1	1	2	1	NA	2
1504	m0320	1	NA	1	1	2	NA	2	1	2	NA	1	NA	2	NA	2	2	2	2	2	NA	2	2	1	2	NA	0	0	2	2	2	NA	1	2	2	2	2	2	NA	2	2	2	2	2	2	2	2	NA	NA
1505	m0321	2	NA	1	1	1	NA	2	2	2	NA	2	NA	2	NA	2	2	NA	2	NA	NA	NA	2	NA	2	NA	2	NA	2	NA	2	NA	1	2	2	NA	NA	2	NA	2	NA	2	NA	NA	NA	NA	NA	NA	NA
1506	m0322	2	NA	0	0	0	NA	1	1	2	NA	1	NA	1	NA	2	2	2	2	2	NA	2	2	2	2	NA	2	2	2	2	2	NA	1	2	1	2	1	1	NA	2	2	1	2	1	1	1	1	NA	0
1507	m0323	2	NA	1	1	1	NA	2	2	2	NA	2	NA	2	NA	2	2	2	2	2	NA	2	2	2	2	NA	2	2	2	2	2	NA	1	2	2	2	2	2	NA	2	0	2	2	2	2	2	2	NA	2
1508	m0324	2	NA	1	1	1	NA	1	1	2	NA	1	NA	NA	NA	0	0	0	2	2	NA	2	2	0	2	NA	0	0	2	2	2	NA	0	2	2	2	2	2	NA	2	2	2	2	2	2	2	2	NA	1
1509	m0325	2	NA	1	1	1	NA	1	1	2	NA	1	NA	1	NA	0	0	0	2	2	NA	2	2	1	2	NA	0	1	2	2	2	NA	2	2	1	2	1	1	NA	2	2	2	2	2	2	2	2	NA	2
1510	m0326	2	NA	1	1	1	NA	1	1	2	NA	1	NA	NA	NA	0	0	0	2	2	NA	2	2	0	2	NA	0	0	2	2	2	NA	NA	2	1	2	1	1	NA	2	2	2	2	2	2	2	2	NA	2
1511	m0327	2	NA	1	1	1	NA	2	2	2	NA	2	NA	2	NA	2	2	1	2	2	NA	2	2	1	2	NA	1	1	2	2	2	NA	0	2	2	2	2	2	NA	2	1	2	2	2	2	2	2	NA	1
1512	m0328	2	NA	2	2	2	NA	2	2	2	NA	2	NA	2	NA	2	2	1	2	NA	NA	NA	2	1	2	NA	1	1	2	NA	2	NA	1	2	2	2	NA	1	NA	1	2	2	2	2	NA	2	2	NA	0
1513	m0329	2	NA	1	1	1	NA	2	2	2	NA	2	NA	NA	NA	NA	2	NA	NA	NA	NA	NA	2	NA	2	NA	2	NA	2	NA	2	NA	1	NA	0	NA	NA	NA	NA	NA	NA	NA	NA	NA	NA	NA	NA	NA	NA
1514	m0330	2	NA	2	2	2	NA	2	2	2	NA	2	NA	2	NA	2	2	2	2	2	NA	2	2	2	2	NA	2	2	2	2	2	NA	2	2	2	0	0	0	NA	0	2	0	2	2	1	2	2	NA	1
1515	m0331	2	NA	2	2	2	NA	2	2	2	NA	2	NA	2	NA	2	2	2	2	2	NA	2	2	2	2	NA	2	2	2	2	2	NA	2	2	2	2	2	2	NA	2	0	2	2	2	2	2	2	NA	2
1516	m0332	1	NA	2	1	1	NA	1	1	2	NA	1	NA	1	NA	1	1	2	2	2	NA	1	2	1	1	NA	1	2	2	0	2	NA	0	2	1	2	1	1	NA	2	2	1	2	1	1	1	1	NA	1
1517	m0333	2	NA	1	1	1	NA	1	1	2	NA	1	NA	1	NA	1	1	0	2	2	NA	2	2	0	2	NA	0	0	2	2	2	NA	0	2	2	1	1	1	NA	1	2	1	2	2	1	2	2	NA	1
1518	m0334	2	NA	2	2	2	NA	2	2	2	NA	2	NA	2	NA	2	1	0	2	2	NA	2	2	1	2	NA	0	0	2	2	2	NA	1	2	2	2	2	2	NA	2	2	2	2	2	1	2	2	NA	2
1519	m0335	2	NA	0	0	0	NA	0	1	2	NA	1	NA	1	NA	1	1	0	2	2	NA	2	2	1	2	NA	1	1	2	2	2	NA	1	2	2	1	1	1	NA	1	2	1	2	2	1	2	2	NA	0
1520	m0336	2	NA	0	0	0	NA	1	2	2	NA	1	NA	1	NA	1	2	1	2	2	NA	2	2	1	2	NA	1	1	2	2	2	NA	1	2	2	2	2	2	NA	2	2	2	2	2	2	2	2	NA	2
1521	m0337	2	NA	1	1	0	NA	2	0	2	NA	1	NA	0	NA	2	1	2	2	2	NA	2	1	2	2	NA	1	0	2	1	1	NA	0	2	2	2	1	0	NA	1	2	0	2	1	0	2	1	NA	0
1522	m0338	2	NA	1	1	1	NA	1	1	2	NA	1	NA	NA	NA	0	0	0	2	2	NA	2	2	0	2	NA	0	0	2	2	2	NA	NA	2	1	1	0	0	NA	1	2	1	2	2	1	2	2	NA	1
1523	m0339	2	NA	1	1	1	NA	1	1	2	NA	1	NA	1	NA	1	1	0	2	2	NA	2	2	0	2	NA	0	0	2	2	2	NA	0	2	2	2	2	2	NA	2	2	2	2	2	1	2	2	NA	2
1524	m0340	2	NA	1	1	1	NA	1	1	2	NA	1	NA	1	NA	1	2	1	2	2	NA	2	2	2	2	NA	1	1	2	2	2	NA	2	2	2	2	2	2	NA	2	1	2	2	2	2	2	2	NA	1
1525	m0341	2	NA	2	2	2	NA	2	2	2	NA	2	NA	2	NA	2	2	2	2	2	NA	2	2	2	2	NA	2	2	2	2	2	NA	2	2	2	2	2	2	NA	2	2	2	2	2	2	2	2	NA	0
1526	m0342	2	NA	1	1	1	NA	2	2	2	NA	2	NA	2	NA	2	2	2	2	2	NA	2	2	2	2	NA	2	2	2	2	2	NA	1	2	2	2	2	2	NA	2	2	2	2	2	2	2	2	NA	1
1527	m0343	2	NA	1	1	1	NA	2	2	2	NA	2	NA	2	NA	2	2	2	2	2	NA	2	2	2	2	NA	2	2	2	2	2	NA	2	2	1	2	1	1	NA	2	2	2	2	2	2	2	2	NA	2
1528	m0344	2	NA	1	1	1	NA	0	1	2	NA	1	NA	1	NA	1	2	0	2	2	NA	2	2	2	2	NA	1	1	2	2	2	NA	2	2	2	2	2	2	NA	2	2	2	2	2	2	2	2	NA	0
1529	m0345	2	NA	NA	0	NA	NA	0	0	2	NA	0	NA	NA	NA	0	0	0	2	2	NA	2	2	0	2	NA	0	0	2	2	2	NA	1	2	2	2	2	2	NA	2	2	2	2	2	2	2	2	NA	2
1530	m0346	2	NA	2	2	2	NA	2	2	2	NA	2	NA	2	NA	2	1	2	2	2	NA	2	2	2	2	NA	1	1	1	2	2	NA	2	2	2	2	2	2	NA	2	2	2	2	2	2	2	2	NA	NA
1531	m0347	2	NA	2	2	2	NA	2	2	2	NA	2	NA	2	NA	2	1	2	2	2	NA	2	2	2	2	NA	2	1	2	2	2	NA	1	2	2	1	1	0	NA	0	2	0	2	1	0	2	2	NA	1
1532	m0348	2	NA	2	2	2	NA	2	2	2	NA	2	NA	2	NA	2	2	2	2	2	NA	2	2	2	2	NA	2	2	2	2	2	NA	2	2	NA	2	1	1	NA	2	2	1	2	2	1	2	2	NA	1
1533	m0349	2	NA	2	2	2	NA	2	2	1	NA	2	NA	1	NA	1	1	0	2	2	NA	2	2	0	2	NA	0	0	2	2	2	NA	0	2	2	2	2	2	NA	2	2	2	2	2	1	2	2	NA	2
1534	m0350	2	NA	1	1	1	NA	1	1	2	NA	1	NA	1	NA	1	1	0	2	2	NA	2	2	0	2	NA	0	0	2	2	2	NA	0	2	2	1	1	1	NA	1	2	1	2	2	0	2	2	NA	1
1535	m0351	NA	NA	NA	NA	NA	NA	2	NA	NA	NA	1	NA	NA	NA	NA	NA	2	2	2	NA	2	2	2	2	NA	2	2	2	2	2	NA	2	2	2	2	2	2	NA	2	1	2	2	2	2	2	2	NA	2
1536	m0352	2	NA	2	1	2	NA	2	2	2	NA	2	NA	2	NA	2	2	2	2	2	NA	2	2	2	2	NA	2	2	2	2	2	NA	2	2	2	2	2	2	NA	2	2	2	2	2	1	2	2	NA	2
1537	m0353	2	NA	2	2	2	NA	2	2	2	NA	2	NA	2	NA	2	2	2	2	2	NA	2	2	2	2	NA	1	2	2	2	2	NA	0	2	1	2	2	1	NA	1	2	1	2	2	1	2	2	NA	0
1538	m0354	2	NA	0	0	0	NA	2	2	2	NA	2	NA	2	NA	2	2	2	2	2	NA	2	2	2	2	NA	2	2	2	2	2	NA	2	2	2	2	2	1	NA	1	2	1	2	2	1	2	2	NA	0
1539	m0355	2	NA	1	1	1	NA	1	1	2	NA	1	NA	1	NA	1	1	1	2	2	NA	2	2	1	2	NA	1	1	2	2	2	NA	1	2	2	1	0	0	NA	0	2	0	2	2	0	2	2	NA	0
1540	m0356	2	NA	1	1	1	NA	0	0	2	NA	1	NA	NA	NA	0	0	0	2	2	NA	2	2	0	2	NA	0	0	2	2	2	NA	0	2	2	2	2	2	NA	2	2	2	2	2	2	2	2	NA	1
1541	m0357	2	NA	2	2	2	NA	2	2	2	NA	2	NA	2	NA	2	2	2	2	2	NA	2	2	2	2	NA	2	1	2	2	2	NA	1	2	2	1	1	1	NA	1	2	1	2	2	1	2	2	NA	1
1542	m0358	2	NA	0	0	0	NA	1	1	2	NA	1	NA	1	NA	1	1	1	2	2	NA	2	2	1	2	NA	1	2	2	2	2	NA	2	2	1	2	1	1	NA	2	1	2	2	2	2	2	2	NA	2
1543	m0359	2	NA	2	2	2	NA	2	2	2	NA	2	NA	2	NA	2	1	1	2	2	NA	2	2	1	2	NA	0	0	1	2	2	NA	1	2	2	2	2	2	NA	2	2	1	2	2	2	2	2	NA	1
1544	m0360	2	NA	2	1	1	NA	2	2	2	NA	2	NA	2	NA	2	2	2	2	2	NA	2	2	2	2	NA	2	2	2	2	2	NA	2	2	2	2	2	2	NA	2	1	2	2	2	2	2	2	NA	2
1545	m0361	2	NA	1	1	1	NA	2	2	2	NA	2	NA	1	NA	1	1	NA	1	NA	NA	1	NA	NA	2	NA	NA	2	2	NA	2	NA	1	2	1	2	1	1	NA	2	2	2	2	2	2	2	2	NA	2
1546	m0362	2	NA	2	2	2	NA	2	2	2	NA	2	NA	2	NA	2	2	2	2	2	NA	2	2	2	2	NA	2	2	2	2	2	NA	2	2	2	2	2	2	NA	2	1	2	2	2	2	2	2	NA	1
1547	m0363	2	NA	1	1	1	NA	2	2	2	NA	2	NA	2	NA	1	1	NA	2	2	NA	2	2	NA	2	NA	NA	NA	2	2	2	NA	NA	2	1	2	1	1	NA	2	2	1	1	1	1	2	1	NA	0
1548	m0364	2	NA	2	2	2	NA	2	1	2	NA	2	NA	1	NA	2	1	1	2	2	NA	2	2	1	2	NA	1	2	2	1	2	NA	1	2	1	2	2	1	NA	2	2	1	1	1	0	2	1	NA	2
1549	m0365	2	NA	2	2	2	NA	2	2	2	NA	2	NA	2	NA	2	2	2	2	2	NA	2	2	2	2	NA	2	2	2	2	2	NA	0	2	2	2	2	1	NA	1	1	1	2	2	1	2	2	NA	0
1550	m0366	2	NA	2	2	2	NA	2	2	2	NA	2	NA	2	NA	2	2	2	2	2	NA	2	2	2	2	NA	2	2	2	2	2	NA	1	2	2	2	2	1	NA	1	2	1	2	2	0	2	2	NA	0
1551	m0367	2	NA	1	1	1	NA	1	1	2	NA	1	NA	1	NA	1	0	1	2	2	NA	NA	2	1	2	NA	0	0	1	NA	2	NA	1	2	1	2	1	1	NA	2	2	2	2	2	2	2	2	NA	1
1552	m0368	NA	NA	2	1	1	NA	1	0	2	NA	0	NA	NA	NA	0	0	1	2	2	NA	1	2	0	1	NA	0	1	2	1	2	NA	0	2	1	2	1	1	NA	2	2	1	2	1	1	1	1	NA	0
1553	m0369	2	NA	2	2	2	NA	2	2	2	NA	2	NA	2	NA	2	2	2	2	1	NA	2	2	1	2	NA	NA	1	2	2	2	NA	2	2	2	2	1	1	NA	1	2	1	2	2	1	2	2	NA	1
1554	m0370	2	NA	NA	2	2	NA	1	1	2	NA	2	NA	1	NA	1	1	1	2	2	NA	2	2	1	2	NA	1	1	2	2	2	NA	1	2	1	2	1	1	NA	2	2	1	2	2	1	2	2	NA	1
1555	m0371	2	NA	NA	1	1	NA	1	0	2	NA	0	NA	NA	NA	0	0	0	2	2	NA	2	2	0	2	NA	0	0	2	2	2	NA	1	2	1	2	1	1	NA	2	2	2	2	2	2	2	2	NA	0
1556	m0372	2	NA	1	1	1	NA	2	1	2	NA	2	NA	2	NA	2	2	1	2	2	NA	2	1	1	2	NA	1	0	2	1	1	NA	0	2	2	2	1	1	NA	2	2	1	2	1	1	2	1	NA	1
1557	m0373	2	NA	1	1	1	NA	1	1	2	NA	1	NA	1	NA	1	1	1	2	2	NA	2	2	1	2	NA	1	1	2	2	2	NA	1	2	2	2	2	2	NA	2	2	2	2	2	2	2	2	NA	1
1558	m0374	2	NA	0	0	0	NA	2	2	2	NA	2	NA	2	NA	2	2	2	2	NA	NA	NA	2	0	2	NA	2	2	2	2	2	NA	0	2	1	2	2	1	NA	2	2	1	1	1	1	2	1	NA	1
1559	m0375	2	NA	2	2	2	NA	2	2	2	NA	2	NA	2	NA	2	1	2	2	2	NA	2	2	2	2	NA	1	1	1	2	2	NA	2	2	2	2	2	2	NA	2	2	1	2	2	2	2	2	NA	2
1560	m0376	2	NA	2	2	2	NA	2	2	2	NA	2	NA	NA	NA	NA	2	2	2	2	NA	2	2	1	2	NA	1	1	2	2	2	NA	NA	2	2	2	2	2	NA	2	NA	1	2	2	2	2	2	NA	1
1561	m0377	1	NA	2	1	1	NA	0	0	2	NA	1	NA	NA	NA	0	0	1	2	2	NA	1	2	0	1	NA	0	1	2	1	2	NA	0	2	0	2	0	0	NA	2	2	0	2	1	0	1	1	NA	0
1562	m0378	2	NA	2	2	2	NA	2	2	2	NA	2	NA	2	NA	2	2	2	2	2	NA	2	2	2	2	NA	2	2	2	NA	2	NA	2	2	2	2	2	2	NA	2	2	2	2	2	1	2	2	NA	1
1563	m0379	2	NA	2	2	2	NA	2	1	2	NA	1	NA	2	NA	2	1	2	2	2	NA	1	2	1	2	NA	NA	2	2	0	2	NA	0	2	2	2	2	1	NA	2	2	1	1	2	1	2	2	NA	1
1564	m0380	2	NA	0	0	0	NA	1	1	2	NA	1	NA	1	NA	1	1	1	2	2	NA	2	2	1	2	NA	2	2	2	2	2	NA	2	2	2	1	1	1	NA	1	2	1	2	2	2	2	2	NA	2
1565	m0381	2	NA	1	1	0	NA	1	1	2	NA	1	NA	1	NA	1	2	1	2	2	NA	2	2	1	2	NA	1	1	2	2	2	NA	1	2	2	2	2	2	NA	2	1	2	2	2	2	2	2	NA	2
1566	m0382	2	NA	2	2	2	NA	2	2	2	NA	2	NA	2	NA	2	NA	2	2	2	NA	2	2	1	2	NA	1	1	2	2	2	NA	1	2	2	2	2	2	NA	2	2	2	2	2	2	2	2	NA	1
1567	m0383	2	NA	1	1	1	NA	2	1	2	NA	2	NA	2	NA	2	2	2	2	2	NA	2	1	2	2	NA	2	1	2	1	1	NA	1	2	2	2	2	2	NA	2	1	2	2	2	2	2	2	NA	2
1568	m0384	2	NA	2	2	2	NA	2	2	2	NA	2	NA	2	NA	2	2	1	2	2	NA	2	2	1	2	NA	1	1	2	2	2	NA	1	2	2	2	2	2	NA	2	2	2	2	2	0	2	2	NA	1
1569	m0385	2	NA	1	1	1	NA	2	1	2	NA	2	NA	2	NA	2	1	2	2	2	NA	2	1	2	2	NA	1	0	2	1	1	NA	1	2	2	1	1	1	NA	1	2	1	2	2	2	1	1	NA	1
1570	m0386	2	NA	2	2	2	NA	2	2	2	NA	2	NA	2	NA	2	2	NA	1	NA	NA	NA	NA	NA	2	NA	NA	NA	NA	NA	NA	NA	NA	2	2	2	1	1	NA	1	2	1	2	2	1	2	2	NA	1
1571	m0387	2	NA	1	1	1	NA	2	2	2	NA	NA	NA	2	NA	2	2	2	2	2	NA	2	2	1	2	NA	2	2	2	2	2	NA	0	2	2	2	2	1	NA	1	2	1	2	1	1	2	2	NA	2
1572	m0388	2	NA	2	2	2	NA	2	2	2	NA	2	NA	2	NA	2	2	2	2	2	NA	2	2	1	2	NA	1	1	2	2	2	NA	0	2	1	2	0	0	NA	1	2	1	2	2	1	2	2	NA	0
1573	m0389	2	NA	1	1	1	NA	1	1	2	NA	1	NA	1	NA	1	1	1	2	2	NA	2	2	1	2	NA	1	1	2	2	2	NA	1	2	2	2	2	2	NA	2	2	2	2	2	2	2	2	NA	2
1574	m0390	2	NA	2	2	2	NA	2	2	2	NA	2	NA	2	NA	2	2	1	NA	2	NA	2	2	1	2	NA	1	0	2	2	2	NA	0	2	2	2	2	2	NA	2	2	2	2	2	1	2	2	NA	2
1575	m0391	2	NA	2	2	2	NA	2	2	2	NA	2	NA	1	NA	1	1	0	2	2	NA	2	2	0	2	NA	0	0	2	2	2	NA	0	2	2	2	2	2	NA	2	2	2	2	2	1	2	2	NA	2
1576	m0392	2	NA	2	2	2	NA	2	2	2	NA	2	NA	2	NA	2	2	1	2	2	NA	2	2	1	2	NA	1	0	2	2	2	NA	NA	2	2	2	2	1	NA	1	2	1	2	2	1	2	2	NA	0
1577	m0393	2	NA	1	1	1	NA	2	2	2	NA	2	NA	2	NA	1	2	1	2	2	NA	2	2	0	2	NA	1	1	2	2	2	NA	0	2	2	2	2	1	NA	1	2	0	2	1	1	2	2	NA	2
1578	m0394	2	NA	1	1	1	NA	2	2	2	NA	2	NA	2	NA	2	2	2	2	2	NA	2	2	2	2	NA	2	1	2	2	2	NA	2	2	2	2	2	1	NA	1	2	1	2	2	1	1	1	NA	0
1579	m0395	2	NA	1	1	1	NA	2	1	2	NA	2	NA	2	NA	2	2	2	2	2	NA	2	1	2	2	NA	2	1	2	1	1	NA	1	2	1	2	1	1	NA	2	2	1	2	2	1	2	2	NA	1
1580	m0396	2	NA	2	2	2	NA	2	2	2	NA	2	NA	1	NA	1	1	1	2	2	NA	2	2	2	2	NA	2	2	2	2	2	NA	2	2	0	2	0	0	NA	2	2	2	2	2	2	2	2	NA	2
1581	m0397	2	NA	0	0	0	NA	2	2	2	NA	2	NA	2	NA	2	2	2	1	2	NA	NA	NA	2	2	NA	NA	2	2	2	NA	NA	NA	2	2	2	2	1	NA	1	2	1	2	2	0	2	2	NA	1
1582	m0398	2	NA	1	1	1	NA	1	1	2	NA	1	NA	1	NA	1	1	1	2	2	NA	2	2	1	2	NA	1	1	2	2	2	NA	1	2	2	1	2	2	NA	2	2	2	2	2	2	2	2	NA	1
1583	m0399	2	NA	0	0	0	NA	1	1	2	NA	1	NA	1	NA	1	1	1	2	2	NA	2	2	1	2	NA	1	1	2	2	2	NA	1	2	2	2	2	2	NA	2	2	2	2	2	2	2	2	NA	0
1584	m0400	2	NA	2	2	2	NA	2	2	2	NA	2	NA	2	NA	2	2	1	2	2	NA	2	2	1	2	NA	1	1	2	2	2	NA	1	2	2	2	2	2	NA	2	2	2	2	2	2	2	2	NA	0
1585	m0401	NA	NA	1	1	1	NA	2	2	2	NA	NA	NA	NA	NA	NA	2	2	2	2	NA	2	2	2	2	NA	2	2	2	2	2	NA	2	2	2	2	2	2	NA	2	2	1	2	2	2	2	2	NA	2
1586	m0402	2	NA	2	1	2	NA	2	2	2	NA	2	NA	2	NA	2	2	2	2	2	NA	2	2	2	2	NA	2	2	2	2	2	NA	2	2	2	1	1	1	NA	1	2	1	2	2	1	2	2	NA	2
1587	m0403	2	NA	1	1	1	NA	1	1	2	NA	1	NA	1	NA	1	1	1	2	2	NA	2	2	1	2	NA	0	0	2	2	2	NA	1	2	2	1	1	1	NA	1	2	0	2	2	2	1	1	NA	1
1588	m0404	2	NA	2	2	2	NA	2	2	2	NA	2	NA	2	NA	2	2	2	2	2	NA	2	2	2	2	NA	2	2	2	2	2	NA	2	2	2	2	2	2	NA	2	1	2	2	2	NA	2	2	NA	1
1589	m0405	2	NA	2	2	2	NA	2	2	2	NA	2	NA	2	NA	2	1	1	2	2	NA	2	2	1	2	NA	0	0	1	2	2	NA	1	2	1	2	1	1	NA	2	2	2	2	2	2	2	2	NA	NA
1590	m0406	2	NA	1	1	1	NA	1	1	2	NA	1	NA	1	NA	1	1	0	2	2	NA	2	2	0	2	NA	0	0	2	2	2	NA	0	2	2	2	2	2	NA	2	2	2	2	2	2	2	2	NA	NA
1591	m0407	2	NA	2	2	2	NA	1	1	2	NA	1	NA	NA	NA	0	0	0	2	2	NA	2	2	0	2	NA	0	0	2	2	2	NA	0	2	1	2	1	1	NA	2	2	2	2	2	2	2	2	NA	2
1592	m0408	2	NA	1	1	1	NA	1	1	2	NA	1	NA	1	NA	1	1	1	2	2	NA	2	2	1	2	NA	1	1	2	2	2	NA	1	2	2	2	2	2	NA	2	2	2	2	2	2	2	2	NA	2
1593	m0409	2	NA	2	2	2	NA	2	1	2	NA	2	NA	1	NA	2	1	2	1	2	NA	2	2	2	2	NA	2	1	2	1	2	NA	0	1	2	1	1	1	NA	1	2	1	1	1	1	2	2	NA	1
1594	m0410	2	NA	2	2	1	NA	2	2	2	NA	2	NA	2	NA	2	2	2	2	2	NA	2	2	2	2	NA	2	2	2	2	2	NA	2	2	2	1	2	2	NA	2	1	2	2	2	2	2	2	NA	1
1595	m0411	2	NA	2	2	2	NA	2	2	2	NA	2	NA	2	NA	2	2	1	2	2	NA	2	2	1	2	NA	1	2	2	1	2	NA	1	2	1	2	2	1	NA	2	2	1	1	1	1	2	1	NA	2
1596	m0412	2	NA	1	1	1	NA	1	1	2	NA	1	NA	1	NA	1	2	0	2	2	NA	2	2	0	2	NA	0	0	2	2	2	NA	0	2	2	2	2	2	NA	2	2	1	2	2	2	2	2	NA	1
1597	m0413	2	NA	2	2	2	NA	2	2	1	NA	2	NA	2	NA	2	2	1	2	2	NA	2	2	1	2	NA	1	1	2	2	2	NA	1	2	1	2	1	1	NA	2	2	2	2	2	1	2	2	NA	2
1598	m0414	2	NA	1	1	1	NA	2	2	2	NA	2	NA	2	NA	2	2	2	2	2	NA	2	2	2	2	NA	2	2	2	2	2	NA	2	2	2	1	1	1	NA	1	2	2	2	2	1	2	2	NA	2
1599	m0415	2	NA	2	2	2	NA	2	2	1	NA	2	NA	2	NA	2	2	1	2	NA	NA	2	2	1	2	NA	1	1	2	2	2	NA	1	2	2	2	2	2	NA	2	2	2	2	2	0	2	2	NA	NA
1600	m0416	2	NA	2	2	2	NA	2	2	2	NA	2	NA	2	NA	2	2	2	2	2	NA	2	2	2	2	NA	0	2	2	2	2	NA	0	2	2	2	2	2	NA	2	2	2	2	2	2	2	2	NA	2
1601	m0417	2	NA	1	1	1	NA	1	1	2	NA	1	NA	1	NA	1	1	1	2	2	NA	2	2	1	2	NA	1	1	2	2	2	NA	2	2	2	1	1	1	NA	1	2	1	2	2	1	2	2	NA	1
1602	m0418	2	NA	2	2	2	NA	2	2	2	NA	2	NA	0	NA	2	2	2	2	2	NA	2	2	2	2	NA	2	2	2	2	2	NA	1	2	2	2	2	1	NA	1	2	0	2	2	1	2	2	NA	1
1603	m0419	2	NA	1	1	1	NA	2	2	2	NA	2	NA	2	NA	2	2	1	2	2	NA	2	2	1	2	NA	1	2	2	1	2	NA	1	2	2	2	2	2	NA	2	2	2	2	2	2	2	2	NA	2
1604	m0420	2	NA	2	1	1	NA	2	2	2	NA	2	NA	2	NA	2	2	2	2	2	NA	2	2	2	2	NA	2	2	2	1	2	NA	1	2	2	2	2	2	NA	2	2	1	2	2	2	2	2	NA	2
1605	m0421	2	NA	2	2	2	NA	2	2	2	NA	2	NA	2	NA	2	2	1	2	2	NA	2	2	1	2	NA	1	2	2	1	2	NA	1	2	2	2	2	2	NA	2	2	2	2	2	1	2	2	NA	2
1606	m0422	2	NA	2	2	2	NA	2	2	2	NA	2	NA	2	NA	2	2	1	2	2	NA	2	2	1	2	NA	1	2	2	1	2	NA	1	2	2	2	2	2	NA	2	2	2	2	2	2	2	2	NA	2
1607	m0423	2	NA	0	0	NA	NA	0	0	2	NA	0	NA	NA	NA	0	0	0	2	2	NA	2	2	0	NA	NA	0	0	2	2	2	NA	2	2	2	1	1	1	NA	1	2	1	2	2	1	2	2	NA	NA
1608	m0424	2	NA	1	1	1	NA	1	1	2	NA	1	NA	1	NA	1	2	1	2	2	NA	2	2	1	2	NA	1	1	2	2	2	NA	0	2	2	2	2	2	NA	2	2	2	2	2	2	2	2	NA	0
1609	m0425	2	NA	1	1	1	NA	2	2	2	NA	2	NA	2	NA	2	2	2	2	2	NA	2	2	2	2	NA	2	2	2	2	2	NA	2	2	2	2	2	2	NA	2	2	1	2	2	2	2	2	NA	2
1610	m0426	2	NA	2	2	2	NA	2	2	2	NA	1	NA	1	NA	1	1	1	2	2	NA	2	2	2	2	NA	1	1	2	2	2	NA	2	2	1	2	1	1	NA	2	2	2	2	2	2	2	2	NA	2
1611	m0427	2	NA	1	1	1	NA	2	2	2	NA	2	NA	2	NA	2	1	2	2	2	NA	2	2	2	2	NA	1	1	1	2	2	NA	2	2	2	2	2	2	NA	2	2	2	2	2	2	2	2	NA	0
1612	m0428	2	NA	2	2	2	NA	2	2	2	NA	2	NA	2	NA	2	2	1	2	2	NA	2	2	1	2	NA	1	2	2	2	2	NA	1	2	2	2	2	2	NA	2	2	2	2	2	2	2	2	NA	2
1613	m0429	2	NA	2	2	1	NA	2	1	2	NA	1	NA	0	NA	2	1	2	2	2	NA	2	2	2	2	NA	2	1	2	2	2	NA	1	2	1	2	1	0	NA	1	2	1	2	1	1	2	2	NA	2
1614	m0430	2	NA	0	0	0	NA	1	1	2	NA	1	NA	1	NA	2	2	2	2	2	NA	2	2	2	2	NA	2	2	2	2	2	NA	1	2	2	2	2	2	NA	2	2	2	2	2	2	2	2	NA	2
1615	m0431	2	NA	NA	2	2	NA	2	2	2	NA	2	NA	2	NA	2	2	2	2	2	NA	2	NA	2	2	NA	2	2	2	2	2	NA	2	2	1	2	1	1	NA	2	2	1	2	2	1	2	2	NA	0
1616	m0432	2	NA	0	0	0	NA	2	1	2	NA	2	NA	2	NA	2	2	2	2	2	NA	2	1	2	2	NA	2	1	2	1	1	NA	1	2	2	1	1	1	NA	1	2	2	2	2	1	2	2	NA	2
1617	m0433	2	NA	0	0	NA	NA	0	0	2	NA	0	NA	NA	NA	0	0	0	2	2	NA	2	2	0	2	NA	0	0	2	2	2	NA	2	2	2	2	2	2	NA	2	2	2	2	2	2	2	2	NA	2
1618	m0434	2	NA	2	2	2	NA	2	2	2	NA	2	NA	2	NA	2	2	1	2	2	NA	2	2	1	2	NA	1	1	2	2	2	NA	0	2	2	2	2	1	NA	1	2	1	2	2	0	2	2	NA	1
1619	m0435	2	NA	2	2	2	NA	1	1	2	NA	1	NA	1	NA	1	2	0	2	2	NA	2	2	1	2	NA	0	0	2	2	2	NA	2	2	2	2	2	2	NA	2	2	2	2	2	2	2	2	NA	1
1620	m0436	2	NA	2	2	2	NA	2	2	2	NA	2	NA	2	NA	2	0	1	2	2	NA	2	2	2	2	NA	1	1	1	1	2	NA	1	2	1	2	2	2	NA	2	2	1	2	2	2	2	2	NA	1
1621	m0437	2	NA	1	1	1	NA	2	1	2	NA	2	NA	2	NA	2	1	1	2	2	NA	2	1	2	2	NA	2	1	2	0	1	NA	0	2	NA	2	1	1	NA	2	2	0	2	1	1	2	1	NA	1
1622	m0438	2	NA	1	1	1	NA	2	1	2	NA	2	NA	2	NA	2	2	1	2	2	NA	2	1	1	2	NA	1	0	2	1	1	NA	1	2	2	2	1	1	NA	2	NA	1	2	1	1	2	1	NA	1
1623	m0439	2	NA	2	2	2	NA	1	1	2	NA	1	NA	1	NA	1	2	0	2	2	NA	2	2	1	2	NA	0	0	2	2	2	NA	0	2	2	2	2	2	NA	2	2	2	2	2	2	2	2	NA	NA
1624	m0440	2	NA	2	2	2	NA	2	2	2	NA	2	NA	2	NA	2	2	0	2	2	NA	2	2	0	2	NA	0	0	2	2	2	NA	0	2	2	2	2	2	NA	2	2	2	2	2	2	2	2	NA	0
1625	m0441	2	NA	2	2	2	NA	1	1	2	NA	2	NA	1	NA	1	1	0	2	NA	NA	2	2	0	2	NA	0	0	2	2	2	NA	0	2	1	2	1	1	NA	2	2	1	2	2	1	2	2	NA	0
1626	m0442	2	NA	1	1	1	NA	1	1	2	NA	1	NA	1	NA	1	1	1	2	2	NA	2	2	1	2	NA	1	1	2	NA	2	NA	2	2	1	2	1	1	NA	2	2	2	2	2	2	2	2	NA	1
1627	m0443	2	NA	2	2	2	NA	2	2	2	NA	2	NA	2	NA	2	2	1	2	2	NA	2	2	0	2	NA	0	1	2	1	2	NA	0	2	2	2	2	2	NA	2	2	2	2	2	1	2	2	NA	2
1628	m0444	2	NA	2	2	2	NA	2	2	2	NA	2	NA	0	NA	2	2	2	2	2	NA	2	1	2	2	NA	2	1	2	1	1	NA	1	2	2	2	1	1	NA	2	2	1	2	1	1	2	1	NA	1
1629	m0445	2	NA	1	NA	1	NA	1	1	2	NA	1	NA	1	NA	1	1	1	2	1	NA	2	2	1	2	NA	2	2	2	2	2	NA	2	2	2	1	1	1	NA	1	2	1	2	2	2	2	2	NA	2
1630	m0446	2	NA	2	2	2	NA	2	2	2	NA	2	NA	2	NA	2	2	2	2	2	NA	2	2	2	2	NA	1	1	2	2	2	NA	0	2	2	1	1	1	NA	1	2	1	2	2	1	2	2	NA	1
1631	m0447	2	NA	0	0	0	NA	2	2	2	NA	2	NA	2	NA	2	2	2	2	NA	NA	NA	2	1	2	NA	NA	2	2	1	2	NA	1	2	2	2	2	2	NA	2	2	2	2	2	1	2	2	NA	NA
1632	m0448	2	NA	1	1	1	NA	1	1	2	NA	1	NA	1	NA	2	2	2	2	2	NA	NA	2	2	2	NA	2	NA	2	NA	2	NA	0	2	2	2	2	1	NA	1	NA	1	2	2	1	2	2	NA	NA
1633	m0449	2	NA	2	2	2	NA	2	1	2	NA	2	NA	1	NA	2	NA	1	1	2	NA	1	2	1	2	NA	1	0	2	1	2	NA	1	1	2	1	1	1	NA	1	2	1	1	1	1	1	1	NA	2
1634	m0450	2	NA	2	2	2	NA	2	2	2	NA	2	NA	2	NA	2	1	2	2	2	NA	NA	2	2	2	NA	1	1	1	2	2	NA	2	2	1	2	1	1	NA	2	2	2	2	2	2	2	2	NA	2
1635	m0451	2	NA	2	2	2	NA	2	2	2	NA	2	NA	2	NA	2	2	2	2	2	NA	2	2	2	2	NA	2	2	2	2	2	NA	NA	2	1	1	0	0	NA	1	2	0	1	1	0	2	1	NA	0
1636	m0452	2	NA	2	1	2	NA	2	2	2	NA	2	NA	1	NA	1	1	NA	2	2	NA	2	2	NA	2	NA	NA	NA	2	NA	2	NA	NA	2	1	2	1	1	NA	2	2	2	2	2	1	2	2	NA	2
1637	m0453	2	NA	2	2	2	NA	2	2	2	NA	2	NA	2	NA	2	2	2	2	2	NA	2	2	2	2	NA	2	2	2	2	2	NA	2	2	2	2	2	2	NA	2	2	2	2	2	2	2	2	NA	1
1638	m0454	2	NA	2	2	2	NA	2	2	2	NA	2	NA	1	NA	1	1	NA	2	2	NA	NA	2	1	2	NA	NA	NA	2	NA	2	NA	NA	2	0	2	0	0	NA	2	NA	1	2	2	1	2	2	NA	2
1640	m0456	2	NA	NA	2	2	NA	2	2	2	NA	2	NA	2	NA	2	2	1	2	2	NA	NA	2	2	2	NA	2	2	2	2	2	NA	2	2	1	2	1	1	NA	2	2	2	2	2	NA	2	2	NA	NA
1641	m0457	2	NA	1	1	1	NA	1	1	2	NA	1	NA	1	NA	1	1	1	2	2	NA	NA	2	1	2	NA	1	1	2	2	2	NA	1	2	2	2	2	2	NA	2	1	2	2	2	2	2	2	NA	2
1642	m0458	2	NA	1	1	1	NA	2	2	2	NA	2	NA	2	NA	2	2	1	2	2	NA	2	2	1	2	NA	1	2	2	1	2	NA	1	2	2	2	2	2	NA	2	1	2	2	2	2	NA	2	NA	NA
1644	m0460	2	NA	1	NA	1	NA	1	1	2	NA	1	NA	1	NA	1	1	NA	NA	NA	NA	NA	2	NA	2	NA	1	NA	NA	NA	2	NA	NA	2	NA	NA	NA	2	NA	2	NA	NA	NA	2	NA	NA	2	NA	NA
1647	m0463	2	NA	NA	2	NA	NA	1	1	2	NA	1	NA	NA	NA	1	1	NA	NA	NA	NA	NA	NA	NA	NA	NA	0	NA	2	NA	2	NA	NA	NA	NA	NA	NA	NA	NA	NA	2	1	NA	NA	NA	2	2	NA	NA
1649	m0465	2	NA	2	2	2	NA	2	2	NA	NA	2	NA	NA	NA	1	2	1	NA	NA	NA	NA	NA	NA	NA	NA	NA	1	NA	NA	NA	NA	NA	2	2	NA	1	1	NA	1	NA	1	NA	NA	1	NA	2	NA	NA
1650	m0466	2	NA	NA	2	2	NA	2	2	NA	NA	2	NA	2	NA	2	2	NA	NA	NA	NA	NA	NA	NA	NA	NA	NA	NA	NA	NA	NA	NA	NA	2	NA	NA	NA	2	NA	2	NA	NA	NA	NA	NA	NA	NA	NA	NA
1653	m0469	2	NA	1	1	1	NA	1	1	2	NA	NA	NA	1	NA	1	0	NA	NA	NA	NA	NA	2	NA	2	NA	NA	0	2	NA	2	NA	NA	2	2	2	NA	2	NA	2	NA	2	2	NA	NA	2	2	NA	NA
1654	m0470	2	NA	1	1	1	NA	1	1	2	NA	1	NA	1	NA	1	2	0	2	2	NA	2	2	0	2	NA	0	0	2	2	2	NA	1	2	2	2	2	2	NA	2	2	1	2	2	1	2	2	NA	2
1655	m0471	2	NA	1	1	1	NA	2	2	2	NA	2	NA	2	NA	2	2	2	2	2	NA	2	2	2	2	NA	2	2	2	2	2	NA	2	2	1	2	1	1	NA	2	1	2	2	2	2	2	2	NA	2
1656	m0472	2	NA	1	1	1	NA	1	1	2	NA	1	NA	1	NA	1	1	1	2	2	NA	2	2	1	2	NA	1	1	2	2	2	NA	2	2	0	2	0	0	NA	2	2	2	2	2	2	2	2	NA	1
1657	m0473	1	NA	2	1	1	NA	2	2	2	NA	2	NA	1	NA	1	1	NA	2	2	NA	2	2	NA	2	NA	NA	NA	2	2	2	NA	NA	2	1	1	0	0	NA	1	2	1	2	2	2	2	2	NA	2
1658	m0474	2	NA	2	2	2	NA	2	2	2	NA	2	NA	2	NA	2	2	2	2	2	NA	2	2	2	2	NA	2	2	2	2	2	NA	2	2	2	2	2	2	NA	2	2	2	2	2	2	2	2	NA	2
1659	m0475	2	NA	0	0	0	NA	2	1	2	NA	2	NA	2	NA	2	2	2	2	2	NA	2	1	1	2	NA	2	1	2	1	1	NA	0	2	1	2	2	1	NA	2	2	1	1	1	1	2	1	NA	NA
1660	m0476	2	NA	1	1	1	NA	1	1	2	NA	1	NA	1	NA	1	1	1	2	2	NA	2	2	0	2	NA	0	0	2	2	2	NA	2	2	2	2	1	1	NA	1	2	1	2	2	1	2	2	NA	1
1661	m0477	2	NA	1	1	0	NA	2	2	2	NA	2	NA	2	NA	2	2	2	2	2	NA	2	2	2	2	NA	2	2	2	2	2	NA	2	2	2	2	2	2	NA	2	1	2	2	2	2	2	2	NA	2
1662	m0478	2	NA	2	2	2	NA	2	2	2	NA	2	NA	2	NA	2	2	2	2	2	NA	2	2	2	2	NA	2	2	2	1	2	NA	1	2	2	2	2	2	NA	2	2	2	2	2	1	2	2	NA	1
1663	m0479	2	NA	2	2	2	NA	2	2	2	NA	2	NA	2	NA	2	2	1	2	2	NA	2	2	1	2	NA	0	1	2	2	2	NA	0	2	2	2	2	2	NA	2	2	2	2	2	2	2	2	NA	2
1664	m0480	2	NA	2	2	2	NA	2	2	2	NA	2	NA	2	NA	2	2	2	2	2	NA	2	2	2	2	NA	1	2	2	1	2	NA	0	2	2	2	2	2	NA	2	2	2	2	2	2	2	2	NA	2
1665	m0481	2	NA	2	2	2	NA	1	1	2	NA	1	NA	NA	NA	0	1	0	2	2	NA	2	2	0	2	NA	0	0	2	2	2	NA	0	2	2	2	1	1	NA	2	2	2	2	2	2	2	2	NA	1
1666	m0482	2	NA	2	2	2	NA	2	2	2	NA	2	NA	2	NA	2	2	1	2	2	NA	2	2	1	2	NA	1	2	2	2	2	NA	0	2	2	2	2	1	NA	1	2	1	2	2	1	2	2	NA	1
1667	m0483	2	NA	2	2	2	NA	2	2	2	NA	2	NA	2	NA	2	2	2	2	2	NA	2	2	1	2	NA	NA	1	2	2	2	NA	2	2	2	2	1	1	NA	0	2	1	2	2	1	2	2	NA	1
1668	m0484	2	NA	2	2	2	NA	2	2	2	NA	2	NA	2	NA	2	2	2	2	2	NA	2	2	2	2	NA	2	2	2	2	2	NA	2	2	2	2	2	2	NA	2	2	2	2	2	1	2	2	NA	1
1669	m0485	2	NA	1	1	1	NA	2	2	2	NA	2	NA	2	NA	2	2	1	2	2	NA	2	2	1	2	NA	1	1	2	2	2	NA	1	2	2	2	2	2	NA	2	1	2	2	2	2	2	2	NA	1
1670	m0486	2	NA	2	2	2	NA	2	2	2	NA	2	NA	2	NA	2	2	2	2	2	NA	2	2	2	2	NA	1	2	2	2	2	NA	1	2	2	2	2	2	NA	1	2	2	2	2	2	2	2	NA	2
1671	m0487	2	NA	2	2	2	NA	2	2	2	NA	2	NA	2	NA	1	NA	1	2	2	NA	2	2	1	2	NA	1	1	2	2	2	NA	1	NA	0	NA	2	NA	NA	NA	2	1	NA	1	NA	NA	NA	NA	0
1672	m0488	2	NA	1	1	1	NA	2	2	2	NA	2	NA	2	NA	2	2	2	2	2	NA	2	2	2	2	NA	2	2	2	2	2	NA	1	2	2	2	2	1	NA	1	2	1	2	2	1	2	2	NA	1
1673	m0489	2	NA	1	1	1	NA	2	2	2	NA	2	NA	2	NA	2	2	2	2	2	NA	2	2	2	2	NA	2	2	2	2	2	NA	1	2	2	2	2	2	NA	2	1	2	2	2	2	2	2	NA	1
1674	m0490	2	NA	1	1	1	NA	2	2	2	NA	2	NA	2	NA	2	1	2	2	2	NA	2	2	2	2	NA	1	1	1	2	2	NA	2	2	2	2	2	2	NA	2	NA	2	2	2	1	2	2	NA	NA
1675	m0491	2	NA	2	2	2	NA	2	2	2	NA	2	NA	1	NA	1	0	NA	2	2	NA	2	2	NA	2	NA	0	0	NA	2	2	NA	NA	2	2	2	2	2	NA	2	2	2	2	2	2	2	2	NA	1
1676	m0492	2	NA	1	1	1	NA	1	1	2	NA	1	NA	NA	NA	0	0	0	2	2	NA	2	2	0	2	NA	0	0	2	2	2	NA	0	2	2	2	2	2	NA	NA	2	2	2	2	2	2	2	NA	2
1677	m0493	2	NA	2	2	1	NA	1	1	2	NA	1	NA	1	NA	1	1	1	2	2	NA	2	2	1	2	NA	1	1	2	2	2	NA	2	2	2	2	2	2	NA	2	2	2	2	2	2	2	2	NA	1
1678	m0494	2	NA	2	2	1	NA	2	2	2	NA	2	NA	2	NA	2	2	2	2	2	NA	2	2	2	2	NA	2	2	2	2	2	NA	1	2	2	2	2	2	NA	2	1	2	2	2	2	2	2	NA	1
1679	m0495	2	NA	1	1	1	NA	2	2	2	NA	2	NA	2	NA	2	2	2	2	2	NA	2	2	2	2	NA	2	2	2	2	2	NA	2	2	2	2	2	2	NA	2	2	1	2	2	2	2	2	NA	1
1680	m0496	2	NA	1	1	1	NA	1	1	2	NA	1	NA	1	NA	1	1	1	2	2	NA	2	2	1	2	NA	1	1	2	2	2	NA	2	2	2	2	2	2	NA	2	1	2	2	2	2	2	2	NA	2
1681	m0497	2	NA	1	1	1	NA	1	1	2	NA	1	NA	1	NA	1	2	1	2	2	NA	2	2	1	2	NA	1	1	2	2	2	NA	1	NA	0	NA	2	NA	NA	NA	2	NA	NA	1	NA	NA	NA	NA	0
1682	m0498	2	NA	2	2	2	NA	2	2	2	NA	2	NA	2	NA	2	NA	2	2	2	NA	2	2	2	2	NA	1	1	1	2	2	NA	2	2	2	2	2	2	NA	2	2	2	2	2	2	2	2	NA	1
1683	m0499	2	NA	1	1	1	NA	1	1	2	NA	1	NA	1	NA	1	1	1	2	2	NA	2	2	1	2	NA	0	0	1	2	2	NA	1	2	2	2	2	2	NA	2	2	2	2	2	2	2	2	NA	1
1684	m0500	2	NA	1	1	1	NA	1	1	2	NA	1	NA	1	NA	1	1	1	2	2	NA	2	2	1	2	NA	1	1	2	2	2	NA	1	2	1	2	1	1	NA	2	2	2	2	2	2	2	2	NA	2
1685	m0501	2	NA	2	2	2	NA	2	2	2	NA	2	NA	2	NA	2	2	2	2	2	NA	2	2	2	2	NA	2	2	2	2	2	NA	2	2	2	2	2	2	NA	2	2	2	2	2	1	2	2	NA	1
1686	m0502	2	NA	2	2	2	NA	2	2	2	NA	2	NA	2	NA	2	2	1	2	2	NA	2	2	1	2	NA	1	1	2	2	2	NA	0	2	2	2	2	2	NA	2	2	2	2	2	1	2	2	NA	2
1687	m0503	2	NA	0	0	0	NA	2	1	2	NA	2	NA	1	NA	1	1	NA	2	2	NA	2	1	NA	2	NA	NA	0	2	NA	NA	NA	0	2	2	2	2	2	NA	2	2	2	2	2	1	2	2	NA	1
1688	m0504	2	NA	2	2	2	NA	2	2	2	NA	2	NA	2	NA	2	2	2	2	2	NA	2	2	2	2	NA	2	2	2	2	2	NA	2	2	2	2	2	1	NA	1	2	1	2	2	1	2	2	NA	0
1689	m0505	2	NA	2	2	2	NA	2	2	2	NA	2	NA	2	NA	2	2	1	2	2	NA	2	2	1	2	NA	2	2	2	2	2	NA	2	NA	0	NA	NA	NA	NA	NA	2	NA	NA	1	NA	NA	NA	NA	0
1690	m0506	2	NA	NA	0	NA	NA	0	0	2	NA	0	NA	NA	NA	1	1	1	2	2	NA	2	2	1	2	NA	1	1	2	2	2	NA	1	2	2	1	1	0	NA	0	2	0	2	2	1	2	2	NA	1
1691	m0507	2	NA	2	2	2	NA	2	2	2	NA	2	NA	2	NA	1	2	1	2	2	NA	2	2	1	2	NA	1	1	2	2	2	NA	0	2	2	2	2	2	NA	2	2	1	2	2	2	2	2	NA	1
1692	m0508	2	NA	2	2	2	NA	2	2	2	NA	2	NA	2	NA	2	2	2	2	2	NA	2	2	2	2	NA	2	2	2	2	2	NA	2	2	2	2	2	2	NA	2	2	2	2	2	1	2	2	NA	NA
1693	m0509	2	NA	1	1	1	NA	2	2	2	NA	2	NA	2	NA	2	2	NA	2	2	NA	2	2	2	NA	NA	2	2	2	2	2	NA	2	2	2	1	1	1	NA	1	2	1	2	2	0	2	2	NA	2
1694	m0510	2	NA	1	1	1	NA	2	2	2	NA	2	NA	2	NA	2	1	2	2	2	NA	2	2	2	2	NA	1	1	1	2	2	NA	1	2	2	2	2	2	NA	2	1	1	2	2	2	2	2	NA	2
1695	m0511	2	NA	2	2	2	NA	2	2	2	NA	2	NA	1	NA	1	1	0	2	2	NA	2	2	0	2	NA	0	0	2	2	2	NA	0	2	1	2	1	1	NA	2	2	2	2	2	1	2	2	NA	2
1696	m0512	2	NA	2	2	2	NA	2	2	2	NA	2	NA	0	NA	2	2	2	2	2	NA	2	2	2	2	NA	2	2	2	2	2	NA	2	2	1	2	1	1	NA	2	2	2	2	2	2	2	2	NA	2
1697	m0513	2	NA	2	2	2	NA	2	2	2	NA	2	NA	2	NA	2	1	1	2	2	NA	2	2	1	2	NA	1	0	2	2	2	NA	0	2	2	2	2	1	NA	1	2	1	2	1	0	2	2	NA	NA
1698	m0514	2	NA	2	1	2	NA	2	2	2	NA	2	NA	2	NA	2	2	2	2	2	NA	2	2	2	2	NA	1	2	2	2	2	NA	1	2	2	2	2	2	NA	2	2	1	2	2	1	2	2	NA	2
1699	m0515	2	NA	2	2	2	NA	2	2	2	NA	2	NA	2	NA	2	1	2	2	2	NA	2	2	2	2	NA	1	1	1	2	2	NA	2	2	2	2	2	2	NA	2	2	1	2	2	2	2	2	NA	1
1700	m0516	2	NA	1	1	1	NA	1	2	2	NA	1	NA	1	NA	1	1	0	2	2	NA	2	2	1	NA	NA	1	NA	2	NA	2	NA	1	2	1	2	2	2	NA	2	2	1	2	2	1	2	2	NA	2
1701	m0517	2	NA	NA	0	NA	NA	0	0	2	NA	0	NA	NA	NA	0	0	0	2	2	NA	2	2	0	2	NA	0	0	2	2	2	NA	2	2	2	2	2	2	NA	2	2	2	2	2	2	2	2	NA	2
1702	m0518	2	NA	2	2	2	NA	2	2	2	NA	2	NA	2	NA	2	1	2	2	2	NA	2	2	2	2	NA	1	1	2	1	2	NA	1	2	NA	NA	NA	NA	NA	NA	2	NA	2	2	NA	NA	2	NA	0
1703	m0519	2	NA	1	1	1	NA	2	2	2	NA	2	NA	2	NA	2	2	2	2	2	NA	2	2	2	2	NA	2	2	2	2	2	NA	2	2	2	2	2	2	NA	2	2	2	2	2	2	2	2	NA	1
1704	m0520	2	NA	2	2	2	NA	2	2	2	NA	2	NA	2	NA	2	2	1	2	2	NA	2	2	1	2	NA	1	1	2	2	2	NA	1	2	2	2	2	2	NA	2	2	2	2	2	2	2	2	NA	0
1705	m0521	2	NA	1	1	1	NA	1	1	2	NA	1	NA	1	NA	1	0	0	2	2	NA	2	2	1	2	NA	1	1	2	1	2	NA	1	2	0	2	1	1	NA	2	2	1	2	2	2	2	2	NA	2
1706	m0522	2	NA	0	0	NA	NA	0	0	2	NA	0	NA	NA	NA	0	0	0	2	2	NA	2	2	0	2	NA	0	0	2	2	2	NA	1	2	2	2	2	2	NA	2	2	2	2	2	2	2	2	NA	2
1707	m0523	2	NA	1	NA	1	NA	1	1	2	NA	1	NA	NA	NA	0	0	0	2	2	NA	2	2	0	2	NA	NA	NA	2	2	2	NA	NA	2	1	1	0	0	NA	1	2	1	2	2	2	2	2	NA	2
1708	m0524	2	NA	1	1	1	NA	2	2	2	NA	2	NA	2	NA	2	1	2	2	2	NA	2	2	2	2	NA	1	NA	1	2	2	NA	2	2	2	2	2	1	NA	1	2	1	2	2	2	1	1	NA	0
1709	m0525	2	NA	2	2	2	NA	1	1	2	NA	1	NA	1	NA	1	2	1	2	2	NA	2	2	1	2	NA	1	1	2	1	2	NA	1	NA	NA	NA	NA	NA	NA	NA	2	NA	NA	NA	NA	NA	NA	NA	NA
1710	m0526	2	NA	2	2	2	NA	2	2	2	NA	2	NA	1	NA	1	1	NA	2	2	NA	2	2	NA	2	NA	NA	NA	2	2	2	NA	NA	2	0	2	0	0	NA	2	2	2	2	2	2	2	2	NA	2
1711	m0527	2	NA	2	1	2	NA	2	2	2	NA	2	NA	2	NA	2	1	2	2	2	NA	2	2	2	2	NA	1	1	2	2	2	NA	2	2	2	2	2	2	NA	2	2	2	2	2	1	2	2	NA	1
1712	m0528	2	NA	1	0	1	NA	2	2	2	NA	2	NA	2	NA	2	2	2	2	2	NA	2	2	2	2	NA	2	2	2	2	2	NA	2	2	2	2	2	2	NA	2	2	2	2	2	1	2	2	NA	2
1713	m0529	2	NA	0	0	0	NA	1	1	2	NA	1	NA	1	NA	1	1	1	NA	2	NA	NA	NA	1	2	NA	2	NA	2	2	2	NA	2	2	2	1	1	1	NA	1	NA	1	2	2	2	2	2	NA	2
1714	m0530	2	NA	1	1	1	NA	2	1	2	NA	2	NA	2	NA	2	2	2	2	2	NA	2	1	2	2	NA	2	1	2	1	1	NA	1	2	2	1	1	1	NA	1	2	2	2	2	1	2	2	NA	1
1715	m0531	2	NA	1	1	1	NA	1	1	2	NA	1	NA	1	NA	1	1	1	2	2	NA	2	2	1	2	NA	1	1	2	2	2	NA	1	2	1	2	1	0	NA	1	2	2	2	2	1	2	2	NA	1
1716	m0532	2	NA	2	2	2	NA	2	2	2	NA	2	NA	2	NA	2	2	2	2	2	NA	2	2	2	2	NA	2	2	2	NA	2	NA	2	2	2	2	2	NA	NA	2	2	1	2	2	2	2	2	NA	2
1717	m0533	2	NA	1	1	1	NA	2	2	2	NA	2	NA	2	NA	2	2	2	2	2	NA	2	2	2	2	NA	1	2	2	2	2	NA	1	2	2	2	2	2	NA	2	2	1	2	2	2	2	2	NA	2
1718	m0534	2	NA	2	2	2	NA	1	1	2	NA	1	NA	1	NA	1	2	1	2	2	NA	2	2	1	2	NA	1	1	2	2	2	NA	2	2	2	2	2	2	NA	2	2	2	2	2	NA	2	2	NA	0
1719	m0535	2	NA	1	1	1	NA	2	2	2	NA	2	NA	1	NA	2	2	2	2	2	NA	2	2	1	2	NA	2	2	2	2	2	NA	1	2	2	1	1	1	NA	1	2	1	2	2	1	2	2	NA	0
1720	m0536	2	NA	0	0	0	NA	1	1	2	NA	1	NA	1	NA	1	2	1	2	2	NA	2	2	1	2	NA	1	1	2	2	2	NA	1	2	2	2	2	2	NA	2	1	2	2	2	2	2	2	NA	2
1721	m0537	2	NA	1	1	1	NA	1	1	2	NA	1	NA	1	NA	1	0	0	2	2	NA	2	2	0	2	NA	0	1	2	1	2	NA	1	2	1	2	1	1	NA	2	2	2	2	2	2	2	2	NA	1
1722	m0538	2	NA	1	1	1	NA	1	0	2	NA	1	NA	1	NA	1	1	1	2	2	NA	2	1	1	2	NA	1	0	2	1	1	NA	0	2	2	2	1	1	NA	2	2	1	2	1	1	2	1	NA	1
1723	m0539	2	NA	1	1	1	NA	2	2	2	NA	2	NA	2	NA	2	2	2	2	2	NA	2	2	1	2	NA	2	2	2	2	2	NA	NA	2	1	2	2	1	NA	2	2	1	1	1	0	2	1	NA	1
1724	m0540	2	NA	2	2	2	NA	2	NA	2	NA	2	NA	2	NA	2	2	NA	2	2	NA	NA	2	NA	NA	NA	1	NA	2	NA	2	NA	1	2	2	2	2	2	NA	2	2	1	2	2	1	2	2	NA	2
1725	m0541	2	NA	1	1	1	NA	2	2	2	NA	NA	NA	NA	NA	2	2	NA	NA	NA	NA	NA	NA	NA	2	NA	2	NA	2	NA	2	NA	NA	NA	NA	2	NA	NA	NA	NA	1	1	NA	2	NA	2	2	NA	NA
1726	m0542	2	NA	2	2	2	NA	2	1	2	NA	2	NA	0	NA	1	NA	1	1	NA	NA	NA	2	NA	2	NA	1	NA	2	1	2	NA	0	1	2	1	1	1	NA	1	2	1	1	1	NA	2	2	NA	NA
1727	m0543	2	NA	1	1	1	NA	2	2	2	NA	NA	NA	2	NA	2	2	1	2	2	NA	NA	2	1	2	NA	1	1	2	NA	2	NA	1	2	2	2	2	1	NA	1	2	1	2	2	1	2	2	NA	0
1728	m0544	2	NA	2	2	2	NA	2	1	2	NA	1	NA	1	NA	1	1	1	2	2	NA	2	2	1	2	NA	0	1	2	2	2	NA	0	2	2	2	2	2	NA	2	2	2	2	2	2	2	2	NA	1
1729	m0545	2	NA	1	1	1	NA	2	2	2	NA	2	NA	2	NA	2	2	2	NA	NA	NA	NA	2	2	2	NA	2	2	2	NA	2	NA	NA	2	NA	NA	NA	2	NA	2	1	NA	2	2	NA	2	2	NA	2
1730	m0546	2	NA	2	2	2	NA	2	2	2	NA	2	NA	2	NA	2	2	2	2	2	NA	NA	2	2	2	NA	2	2	2	2	2	NA	2	2	2	1	1	1	NA	1	1	1	2	2	1	2	2	NA	1
1731	m0547	2	NA	2	2	2	NA	2	2	2	NA	2	NA	NA	NA	2	2	2	2	NA	NA	NA	2	2	2	NA	2	NA	NA	NA	2	NA	1	NA	NA	2	NA	NA	NA	NA	NA	NA	NA	NA	1	NA	NA	NA	NA
1732	m0548	2	NA	1	1	1	NA	1	NA	2	NA	1	NA	NA	NA	1	1	NA	2	NA	NA	NA	2	NA	NA	NA	1	NA	2	NA	2	NA	NA	NA	NA	2	2	1	NA	1	1	1	2	2	NA	2	2	NA	2
1733	m0549	2	NA	NA	2	NA	NA	2	NA	NA	NA	2	NA	NA	NA	2	NA	NA	NA	NA	NA	NA	NA	NA	NA	NA	2	NA	NA	NA	NA	NA	NA	NA	NA	NA	NA	NA	NA	NA	NA	NA	NA	NA	NA	NA	NA	NA	NA
1734	m0550	2	NA	2	2	2	NA	2	1	2	NA	1	NA	1	NA	1	2	1	2	2	NA	2	2	1	2	NA	1	1	2	2	2	NA	1	2	2	2	2	2	NA	2	1	1	2	2	NA	2	2	NA	NA
1735	m0551	2	NA	0	NA	NA	NA	1	0	2	NA	1	NA	NA	NA	NA	0	0	2	2	NA	2	2	0	2	NA	0	1	2	1	2	NA	1	2	2	1	1	1	NA	1	2	1	2	2	1	2	2	NA	1
1736	m0552	2	NA	1	1	1	NA	2	2	2	NA	2	NA	2	NA	2	2	2	2	2	NA	2	2	2	2	NA	2	2	2	2	2	NA	2	2	2	2	2	2	NA	2	1	2	2	2	2	2	2	NA	2
1737	m0553	2	NA	1	1	1	NA	2	2	2	NA	2	NA	2	NA	2	2	1	NA	2	NA	NA	2	1	2	NA	1	1	2	2	2	NA	NA	2	NA	NA	NA	NA	NA	NA	2	NA	2	1	NA	1	1	NA	NA
1738	m0554	2	NA	0	1	1	NA	1	1	2	NA	1	NA	1	NA	1	2	1	2	2	NA	2	1	1	2	NA	1	0	2	1	1	NA	NA	2	2	2	1	1	NA	2	NA	0	2	1	1	2	1	NA	NA
1739	m0555	2	NA	1	NA	1	NA	1	1	2	NA	1	NA	1	NA	1	1	0	NA	2	NA	2	NA	NA	2	NA	1	1	2	2	2	NA	NA	2	2	1	1	1	NA	1	NA	1	NA	NA	NA	NA	2	NA	NA
1740	m0556	2	NA	NA	2	NA	NA	2	2	2	NA	NA	NA	NA	NA	2	1	2	2	2	NA	2	2	2	2	NA	1	1	1	NA	2	NA	2	2	2	2	2	2	NA	2	NA	2	2	2	1	2	2	NA	NA
1741	m0557	2	NA	1	1	1	NA	1	1	2	NA	1	NA	1	NA	2	1	2	NA	NA	NA	NA	2	NA	2	NA	2	NA	2	NA	2	NA	NA	NA	NA	NA	NA	NA	NA	NA	2	NA	2	2	NA	2	2	NA	NA
1742	m0558	2	NA	1	1	0	NA	1	1	2	NA	1	NA	1	NA	1	1	0	NA	2	NA	2	2	0	2	NA	0	0	2	2	2	NA	2	2	2	2	NA	2	NA	2	2	2	2	2	NA	2	2	NA	2
1744	m0560	2	NA	1	1	1	NA	1	1	2	NA	1	NA	1	NA	1	2	2	NA	NA	NA	NA	NA	1	NA	NA	NA	0	NA	NA	NA	NA	NA	2	NA	NA	2	NA	NA	2	NA	NA	NA	NA	NA	NA	NA	NA	NA
1747	m0563	2	NA	2	2	2	NA	2	2	2	NA	2	NA	2	NA	2	2	2	NA	2	NA	2	NA	2	NA	NA	NA	2	NA	2	NA	NA	NA	NA	NA	NA	NA	NA	NA	2	NA	1	NA	NA	NA	NA	NA	NA	NA
1748	m0564	2	NA	1	1	1	NA	2	2	2	NA	2	NA	2	NA	2	2	2	2	2	NA	2	2	2	2	NA	2	2	2	2	2	NA	1	2	2	1	1	0	NA	0	2	0	2	2	0	2	2	NA	1
1749	m0565	2	NA	1	1	1	NA	2	2	2	NA	2	NA	2	NA	2	2	2	2	2	NA	2	2	2	2	NA	2	2	2	2	2	NA	2	2	2	2	2	2	NA	2	2	2	2	2	2	2	2	NA	2
1750	m0566	2	NA	1	1	1	NA	2	2	2	NA	2	NA	2	NA	2	2	2	2	2	NA	2	2	1	2	NA	NA	1	2	2	2	NA	2	2	2	2	1	1	NA	1	2	1	2	2	1	2	2	NA	1
1751	m0567	2	NA	2	2	2	NA	2	2	2	NA	2	NA	2	NA	2	2	1	2	2	NA	2	2	1	2	NA	1	1	2	1	2	NA	0	2	2	2	2	2	NA	2	2	2	2	2	1	2	2	NA	2
1752	m0568	2	NA	2	2	2	NA	1	1	2	NA	2	NA	1	NA	1	1	1	2	2	NA	2	2	1	2	NA	1	1	2	1	2	NA	0	2	1	2	1	1	NA	2	2	1	2	2	1	2	2	NA	1
1753	m0569	1	NA	0	0	0	NA	1	0	2	NA	1	NA	1	NA	1	1	2	NA	2	NA	1	1	1	1	NA	1	1	2	0	1	NA	0	2	NA	2	0	0	NA	2	2	0	2	0	0	1	NA	NA	0
1754	m0570	2	NA	2	2	2	NA	1	1	2	NA	1	NA	1	NA	1	2	1	2	2	NA	2	2	0	2	NA	0	0	2	2	2	NA	0	2	1	2	0	0	NA	2	2	2	2	2	2	2	2	NA	0
1755	m0571	2	NA	2	2	2	NA	2	NA	2	NA	2	NA	1	NA	2	1	1	2	2	NA	2	2	1	2	NA	1	1	2	2	2	NA	0	2	1	2	1	0	NA	1	2	0	2	2	0	2	1	NA	1
1756	m0572	2	NA	1	1	1	NA	1	1	2	NA	1	NA	1	NA	1	1	1	2	2	NA	2	2	1	2	NA	1	1	2	2	2	NA	2	2	2	2	2	2	NA	2	2	2	2	2	2	2	2	NA	2
1757	m0573	2	NA	2	2	2	NA	2	2	2	NA	2	NA	2	NA	2	1	2	2	2	NA	2	2	1	2	NA	0	0	1	2	2	NA	NA	2	2	2	1	1	NA	2	2	1	2	1	1	2	1	NA	0
1758	m0574	2	NA	2	2	2	NA	2	2	2	NA	2	NA	2	NA	2	2	1	2	2	NA	2	2	1	2	NA	0	1	2	2	2	NA	1	2	2	1	2	1	NA	2	2	2	2	2	2	2	2	NA	2
1759	m0575	2	NA	2	2	2	NA	2	2	2	NA	2	NA	2	NA	2	2	1	2	2	NA	2	2	1	2	NA	1	1	2	2	2	NA	1	2	2	2	2	2	NA	2	1	2	2	2	2	2	2	NA	2
1760	m0576	2	NA	2	2	2	NA	2	2	2	NA	2	NA	NA	NA	0	0	1	2	2	NA	2	2	2	2	NA	2	2	2	2	2	NA	2	2	2	2	2	2	NA	2	2	2	2	2	2	2	2	NA	2
1761	m0577	2	NA	0	1	1	NA	2	2	2	NA	2	NA	2	NA	2	2	2	2	2	NA	2	2	0	2	NA	NA	1	2	2	2	NA	1	2	2	2	1	1	NA	1	2	0	1	1	0	2	1	NA	1
1762	m0578	2	NA	2	2	2	NA	2	2	2	NA	2	NA	2	NA	2	2	2	2	2	NA	2	2	2	2	NA	2	2	2	2	2	NA	2	2	2	2	2	2	NA	2	2	2	2	2	2	2	2	NA	1
1763	m0579	2	NA	1	2	1	NA	1	1	2	NA	NA	NA	0	NA	2	1	2	2	2	NA	2	2	1	2	NA	0	0	2	2	2	NA	2	2	2	2	1	1	NA	1	2	0	2	1	0	2	1	NA	0
1764	m0580	2	NA	1	1	1	NA	1	1	2	NA	1	NA	1	NA	1	1	1	2	2	NA	2	2	1	2	NA	2	2	2	2	2	NA	1	2	2	2	2	2	NA	2	2	1	2	2	2	2	2	NA	1
1765	m0581	2	NA	1	1	1	NA	1	1	2	NA	1	NA	1	NA	1	1	0	2	2	NA	2	2	0	2	NA	0	1	2	2	2	NA	1	2	1	2	1	1	NA	2	NA	2	2	2	1	2	2	NA	2
1766	m0582	2	NA	NA	1	1	NA	2	2	2	NA	2	NA	2	NA	2	2	2	2	2	NA	2	2	1	2	NA	1	1	2	2	2	NA	1	2	2	2	2	2	NA	2	2	2	2	2	2	2	2	NA	1
1767	m0583	2	NA	2	2	2	NA	1	1	2	NA	2	NA	1	NA	1	NA	1	2	2	NA	2	2	1	2	NA	0	1	2	2	2	NA	0	2	1	2	1	1	NA	2	2	1	2	2	1	2	2	NA	1
1768	m0584	2	NA	1	1	1	NA	1	1	2	NA	1	NA	1	NA	1	1	1	2	2	NA	2	2	1	2	NA	1	1	2	2	2	NA	1	2	2	2	2	2	NA	1	2	2	2	2	2	2	2	NA	1
1769	m0585	2	NA	2	2	1	NA	1	1	2	NA	NA	NA	0	NA	2	1	2	2	2	NA	2	2	1	2	NA	1	1	2	2	2	NA	2	2	2	1	1	1	NA	1	2	0	2	1	0	2	1	NA	0
1770	m0586	2	NA	2	1	1	NA	2	2	2	NA	2	NA	2	NA	2	2	2	2	2	NA	2	2	2	2	NA	2	2	2	2	2	NA	2	2	2	2	2	2	NA	2	2	2	2	2	2	2	2	NA	2
1771	m0587	2	NA	2	2	2	NA	2	2	2	NA	2	NA	2	NA	2	1	1	2	2	NA	2	2	1	2	NA	0	0	2	2	2	NA	2	2	2	1	1	1	NA	1	2	1	2	2	1	1	1	NA	NA
1772	m0588	2	NA	2	2	2	NA	2	2	2	NA	2	NA	2	NA	2	NA	1	2	2	NA	2	2	1	2	NA	1	1	2	2	2	NA	1	2	2	2	2	2	NA	2	2	1	2	2	2	2	2	NA	1
1773	m0589	2	NA	1	1	1	NA	1	1	2	NA	1	NA	1	NA	1	1	1	2	2	NA	2	2	1	2	NA	1	1	2	2	2	NA	1	2	1	2	1	1	NA	2	2	2	2	2	2	2	2	NA	2
1774	m0590	2	NA	2	2	2	NA	2	2	2	NA	2	NA	1	NA	2	2	1	2	2	NA	2	2	1	2	NA	1	1	2	2	2	NA	0	2	1	2	1	1	NA	2	2	1	2	2	0	2	1	NA	2
1775	m0591	2	NA	0	0	0	NA	2	1	2	NA	2	NA	2	NA	2	2	2	2	2	NA	2	1	2	2	NA	2	1	2	1	1	NA	1	2	2	2	2	2	NA	2	1	2	2	2	2	2	2	NA	2
1776	m0592	2	NA	1	1	1	NA	2	2	2	NA	2	NA	2	NA	2	2	2	2	2	NA	2	2	2	2	NA	2	2	2	2	2	NA	1	2	2	2	1	1	NA	1	2	0	2	2	1	2	2	NA	1
1777	m0593	2	NA	2	1	1	NA	1	1	2	NA	1	NA	2	NA	2	2	1	2	2	NA	2	2	1	2	NA	1	1	2	2	2	NA	0	2	2	1	1	1	NA	1	2	1	2	2	2	1	1	NA	0
1778	m0594	2	NA	2	2	2	NA	2	2	2	NA	2	NA	2	NA	2	2	2	2	2	NA	2	2	1	2	NA	1	1	2	2	2	NA	0	2	1	2	2	1	NA	2	2	1	1	1	1	2	1	NA	2
1779	m0595	2	NA	2	2	NA	NA	2	0	2	NA	0	NA	NA	NA	2	0	2	1	2	NA	2	2	2	2	NA	2	0	2	2	2	NA	0	2	2	2	2	0	NA	0	2	0	2	0	0	2	2	NA	2
1780	m0596	2	NA	1	1	1	NA	1	1	2	NA	1	NA	1	NA	1	1	0	2	2	NA	2	2	0	2	NA	0	1	2	2	2	NA	0	NA	0	NA	NA	NA	NA	NA	2	NA	NA	1	NA	NA	NA	NA	0
1781	m0597	2	NA	1	1	1	NA	1	1	2	NA	1	NA	1	NA	2	2	2	2	2	NA	2	2	2	2	NA	2	2	2	2	2	NA	1	2	2	2	2	2	NA	2	2	2	2	2	NA	2	2	NA	1
1782	m0598	2	NA	2	2	2	NA	1	0	2	NA	0	NA	1	NA	1	1	1	2	2	NA	1	2	2	2	NA	NA	1	2	1	2	NA	0	2	2	2	2	1	NA	2	2	1	1	2	1	2	2	NA	1
1783	m0599	2	NA	2	2	2	NA	2	2	2	NA	2	NA	1	NA	2	2	2	2	2	NA	2	2	2	2	NA	2	2	2	2	2	NA	1	2	1	2	1	1	NA	2	2	1	2	2	1	2	1	NA	2
1784	m0600	2	NA	1	1	1	NA	2	2	2	NA	2	NA	2	NA	2	2	2	2	2	NA	2	2	2	2	NA	2	2	2	2	2	NA	2	2	2	1	1	1	NA	1	2	1	2	2	1	2	2	NA	1
1785	m0601	2	NA	2	2	2	NA	2	2	2	NA	2	NA	2	NA	2	0	2	2	2	NA	2	2	2	2	NA	1	1	1	2	2	NA	2	2	2	2	2	2	NA	2	2	2	2	2	2	2	2	NA	2
1786	m0602	2	NA	2	2	2	NA	2	2	2	NA	2	NA	2	NA	2	2	2	2	2	NA	2	2	2	2	NA	2	2	2	2	2	NA	2	2	2	2	2	2	NA	2	2	2	2	2	2	2	2	NA	2
1787	m0603	2	NA	2	1	2	NA	2	2	2	NA	2	NA	2	NA	2	2	0	2	2	NA	2	2	0	2	NA	0	0	2	2	2	NA	2	2	2	2	2	2	NA	2	2	2	2	2	0	2	2	NA	2
1788	m0604	2	NA	2	2	2	NA	2	2	2	NA	2	NA	2	NA	2	1	2	2	2	NA	2	2	2	2	NA	1	1	1	1	2	NA	1	2	2	2	2	2	NA	2	NA	1	2	2	1	2	2	NA	1
1789	m0605	2	NA	2	2	2	NA	2	2	2	NA	2	NA	2	NA	2	2	2	2	2	NA	2	2	2	2	NA	1	2	2	2	2	NA	1	2	2	2	2	2	NA	2	2	2	2	2	2	2	2	NA	2
1790	m0606	2	NA	2	1	1	NA	1	1	2	NA	0	NA	NA	NA	0	0	0	2	2	NA	2	2	2	2	NA	1	0	2	2	2	NA	2	2	1	2	1	1	NA	2	2	2	2	2	1	2	2	NA	2
1791	m0607	2	NA	1	1	1	NA	2	2	2	NA	2	NA	2	NA	2	2	2	2	2	NA	2	2	2	2	NA	2	2	2	2	2	NA	2	2	2	2	2	2	NA	2	2	2	2	2	1	2	2	NA	2
1792	m0608	2	NA	1	1	1	NA	2	2	2	NA	2	NA	2	NA	2	2	2	2	1	NA	2	2	2	2	NA	2	2	2	2	2	NA	2	2	2	2	2	2	NA	2	2	2	2	2	2	2	2	NA	2
1793	m0609	2	NA	2	2	2	NA	2	2	2	NA	1	NA	1	NA	1	0	0	2	2	NA	2	2	2	2	NA	1	0	2	2	2	NA	1	2	1	2	1	1	NA	2	2	2	2	2	2	2	2	NA	2
1794	m0610	2	NA	2	2	2	NA	2	2	2	NA	2	NA	2	NA	2	2	2	2	2	NA	2	2	1	2	NA	0	2	2	1	2	NA	0	2	2	2	2	2	NA	2	2	2	2	2	2	2	2	NA	2
1795	m0611	2	NA	0	0	NA	NA	0	0	2	NA	0	NA	NA	NA	1	1	1	2	2	NA	2	2	1	2	NA	1	1	2	2	2	NA	0	2	1	1	0	0	NA	1	2	0	2	1	0	1	1	NA	0
1796	m0612	2	NA	1	1	1	NA	1	1	2	NA	1	NA	1	NA	1	2	1	2	2	NA	2	2	1	2	NA	1	1	2	2	2	NA	1	2	2	2	2	2	NA	2	1	1	NA	2	NA	2	2	NA	2
1797	m0613	2	NA	2	2	2	NA	2	2	2	NA	2	NA	2	NA	2	2	0	2	NA	NA	2	2	1	2	NA	1	2	2	1	2	NA	1	2	2	2	2	2	NA	2	2	2	2	2	2	2	2	NA	0
1798	m0614	2	NA	1	1	1	NA	2	2	2	NA	2	NA	2	NA	2	2	2	2	2	NA	2	2	2	2	NA	1	1	2	2	2	NA	1	2	2	2	2	2	NA	2	2	2	2	2	2	2	2	NA	1
1799	m0615	2	NA	2	2	2	NA	2	1	2	NA	1	NA	2	NA	2	1	2	2	2	NA	1	2	1	2	NA	1	1	2	1	2	NA	1	2	2	2	1	0	NA	0	2	0	1	2	0	2	2	NA	1
1800	m0616	2	NA	2	2	2	NA	2	2	2	NA	2	NA	2	NA	2	1	2	2	2	NA	2	2	2	2	NA	1	1	1	2	2	NA	2	2	2	2	2	2	NA	2	2	2	2	2	2	2	2	NA	1
1801	m0617	2	NA	1	1	1	NA	2	2	2	NA	2	NA	2	NA	2	2	1	2	2	NA	2	2	1	2	NA	1	2	2	2	2	NA	0	2	2	2	2	2	NA	NA	1	2	2	2	2	2	2	NA	2
1802	m0618	2	NA	NA	2	2	NA	2	2	2	NA	2	NA	2	NA	2	2	2	2	2	NA	2	2	1	2	NA	NA	1	2	2	2	NA	2	2	2	2	1	1	NA	1	2	1	2	2	1	2	2	NA	1
1803	m0619	2	NA	2	2	2	NA	2	2	2	NA	2	NA	2	NA	2	1	2	2	2	NA	2	2	2	2	NA	1	1	1	2	2	NA	2	2	2	2	2	2	NA	2	2	2	2	2	2	2	2	NA	1
1804	m0620	2	NA	0	NA	1	NA	2	2	2	NA	2	NA	1	NA	1	1	NA	2	2	NA	2	2	0	2	NA	0	0	2	2	2	NA	NA	2	2	2	1	1	NA	1	2	1	2	2	0	2	2	NA	0
1805	m0621	2	NA	1	NA	1	NA	1	1	2	NA	1	NA	1	NA	2	2	2	2	2	NA	2	2	2	2	NA	2	2	2	2	2	NA	1	2	2	1	1	1	NA	1	2	1	2	2	1	2	2	NA	1
1806	m0622	2	NA	2	1	2	NA	2	2	2	NA	2	NA	2	NA	2	2	2	2	2	NA	2	2	2	2	NA	2	2	2	2	2	NA	2	2	2	2	2	2	NA	2	2	1	2	2	2	2	2	NA	2
1807	m0623	2	NA	2	2	2	NA	2	2	2	NA	2	NA	2	NA	2	2	2	2	2	NA	2	2	2	2	NA	2	2	2	2	2	NA	2	2	2	1	1	1	NA	1	2	1	2	2	1	1	1	NA	0
1808	m0624	2	NA	2	1	2	NA	2	2	2	NA	2	NA	2	NA	2	2	1	2	2	NA	2	2	1	2	NA	1	1	2	2	2	NA	1	2	2	2	2	2	NA	2	2	2	2	2	1	2	2	NA	1
1809	m0625	2	NA	1	1	1	NA	1	1	2	NA	1	NA	1	NA	1	1	0	2	2	NA	2	2	1	2	NA	1	1	2	2	2	NA	1	2	2	2	2	2	NA	2	2	2	2	2	2	2	2	NA	2
1810	m0626	2	NA	1	0	1	NA	2	2	2	NA	2	NA	2	NA	2	2	2	2	NA	NA	NA	2	NA	2	NA	2	2	2	NA	2	NA	2	NA	NA	NA	NA	NA	NA	NA	NA	NA	NA	NA	NA	NA	NA	NA	NA
1811	m0627	2	NA	2	2	2	NA	1	1	2	NA	2	NA	1	NA	1	1	1	2	NA	NA	2	2	1	2	NA	1	1	2	2	2	NA	1	2	0	2	1	0	NA	2	2	0	1	1	0	2	1	NA	1
1812	m0628	2	NA	1	1	1	NA	1	1	2	NA	1	NA	1	NA	1	1	1	2	2	NA	2	2	1	2	NA	1	1	2	2	2	NA	1	2	2	2	2	2	NA	NA	2	2	2	2	NA	2	2	NA	2
1813	m0629	2	NA	1	1	1	NA	1	1	2	NA	1	NA	1	NA	1	NA	1	2	1	NA	2	2	1	2	NA	1	1	2	2	2	NA	1	2	2	2	2	2	NA	2	2	1	2	2	2	2	2	NA	2
1814	m0630	2	NA	2	2	2	NA	1	1	2	NA	2	NA	1	NA	1	1	1	2	2	NA	2	2	1	2	NA	1	1	2	NA	2	NA	1	2	1	2	1	1	NA	2	2	1	2	2	0	2	2	NA	0
1815	m0631	2	NA	2	2	2	NA	2	2	2	NA	2	NA	0	NA	2	2	2	2	2	NA	2	2	2	2	NA	2	2	2	2	2	NA	2	2	2	2	2	2	NA	2	1	1	2	2	2	2	2	NA	2
1816	m0632	2	NA	NA	1	1	NA	1	0	2	NA	1	NA	NA	NA	1	0	0	2	2	NA	2	2	0	2	NA	0	0	2	2	2	NA	1	2	2	1	1	0	NA	0	2	0	2	2	1	2	2	NA	1
1817	m0633	2	NA	0	0	0	NA	2	2	2	NA	2	NA	2	NA	2	2	2	2	2	NA	2	2	2	2	NA	2	2	2	2	2	NA	2	2	2	2	2	2	NA	2	1	2	2	2	2	2	2	NA	2
1818	m0634	2	NA	2	2	2	NA	2	2	2	NA	2	NA	2	NA	2	1	2	2	2	NA	2	2	2	2	NA	1	1	1	2	2	NA	2	2	2	2	2	2	NA	2	2	2	2	2	NA	2	2	NA	1
1819	m0635	2	NA	2	2	1	NA	2	1	2	NA	1	NA	0	NA	2	1	2	2	NA	NA	NA	2	NA	2	NA	NA	0	2	NA	2	NA	1	2	NA	2	NA	1	NA	1	1	1	2	1	1	2	2	NA	NA
1820	m0636	2	NA	1	1	1	NA	2	2	2	NA	2	NA	2	NA	2	2	2	2	2	NA	NA	2	2	2	NA	2	2	2	2	2	NA	2	NA	NA	2	NA	1	NA	1	1	1	2	2	1	2	2	NA	NA
1821	m0637	2	NA	1	1	1	NA	1	1	2	NA	1	NA	1	NA	1	1	0	NA	NA	NA	NA	2	0	2	NA	0	0	2	NA	2	NA	NA	2	2	NA	1	0	NA	1	NA	1	NA	2	1	NA	NA	NA	NA
1822	m0638	2	NA	1	1	0	NA	2	2	2	NA	2	NA	2	NA	2	2	2	2	2	NA	2	2	2	2	NA	2	2	2	2	2	NA	2	2	2	2	NA	2	NA	2	1	2	2	2	1	2	2	NA	2
1823	m0639	2	NA	2	2	2	NA	2	2	2	NA	2	NA	2	NA	2	2	1	NA	NA	NA	NA	2	NA	NA	NA	1	NA	2	NA	2	NA	NA	2	NA	NA	NA	NA	NA	2	1	NA	2	2	1	2	2	NA	NA
1824	m0640	2	NA	2	2	2	NA	2	2	2	NA	2	NA	2	NA	2	1	2	2	2	NA	2	2	2	2	NA	1	1	1	2	2	NA	2	2	2	2	2	2	NA	2	1	2	2	2	NA	2	2	NA	1
1825	m0641	2	NA	2	NA	1	NA	2	1	2	NA	1	NA	0	NA	2	NA	2	NA	NA	NA	NA	2	2	2	NA	2	NA	2	1	2	NA	0	2	2	2	2	2	NA	2	2	2	2	2	1	2	2	NA	NA
1826	m0642	2	NA	0	0	0	NA	1	1	2	NA	1	NA	1	NA	1	1	1	2	2	NA	2	2	1	2	NA	1	1	2	2	2	NA	0	2	2	1	1	1	NA	1	1	1	2	2	1	2	2	NA	1
1827	m0643	2	NA	2	2	NA	NA	2	NA	2	NA	1	NA	1	NA	1	NA	NA	NA	NA	NA	NA	NA	NA	NA	NA	NA	NA	2	NA	NA	NA	NA	NA	NA	NA	1	NA	NA	NA	2	NA	2	2	NA	2	2	NA	NA
1828	m0644	NA	NA	2	2	NA	NA	2	2	2	NA	2	NA	NA	NA	2	2	NA	2	NA	NA	NA	2	NA	2	NA	1	1	2	1	2	NA	1	NA	NA	NA	NA	NA	NA	NA	2	1	NA	NA	NA	NA	NA	NA	NA
1829	m0645	2	NA	1	1	1	NA	1	1	2	NA	1	NA	1	NA	1	2	1	2	2	NA	2	2	2	2	NA	1	1	2	2	2	NA	2	2	2	2	2	2	NA	2	2	2	2	2	2	2	2	NA	1
1830	m0646	2	NA	2	2	2	NA	2	2	2	NA	1	NA	1	NA	2	2	2	2	2	NA	2	2	1	2	NA	2	NA	2	2	2	NA	1	2	NA	2	NA	NA	NA	2	2	2	2	2	NA	2	2	NA	NA
1831	m0647	2	NA	0	0	0	NA	1	1	2	NA	1	NA	1	NA	1	1	1	NA	2	NA	NA	2	1	2	NA	1	1	2	2	2	NA	NA	NA	NA	NA	NA	NA	NA	1	NA	1	2	2	1	2	NA	NA	NA
1832	m0648	2	NA	1	1	1	NA	1	1	2	NA	1	NA	1	NA	1	0	1	2	NA	NA	NA	NA	NA	NA	NA	0	NA	NA	NA	2	NA	NA	2	1	1	0	0	NA	1	2	1	2	2	2	1	1	NA	1
1833	m0649	2	NA	2	2	2	NA	2	2	2	NA	2	NA	2	NA	2	2	2	NA	2	NA	NA	2	2	2	NA	2	NA	2	NA	2	NA	1	2	NA	NA	NA	NA	NA	2	NA	NA	NA	2	NA	NA	2	NA	NA
1834	m0650	1	NA	0	1	NA	NA	0	0	2	NA	NA	NA	NA	NA	0	NA	NA	2	NA	NA	NA	2	NA	2	NA	0	NA	2	NA	2	NA	NA	2	2	2	NA	NA	NA	2	2	1	2	2	NA	2	2	NA	2
1835	m0651	2	NA	1	1	1	NA	1	1	2	NA	1	NA	1	NA	2	2	2	NA	NA	NA	NA	NA	NA	NA	NA	2	NA	NA	NA	NA	NA	NA	NA	NA	NA	NA	NA	NA	NA	NA	NA	NA	NA	NA	NA	2	NA	NA
1837	m0653	2	NA	1	1	1	NA	1	1	2	NA	1	NA	1	NA	1	1	NA	NA	NA	NA	NA	NA	NA	NA	NA	1	NA	NA	NA	NA	NA	NA	2	NA	NA	NA	NA	NA	NA	NA	NA	NA	NA	1	NA	NA	NA	NA
1841	m0657	2	NA	1	NA	1	NA	1	1	2	NA	1	NA	NA	NA	1	0	1	NA	2	NA	2	2	1	2	NA	1	1	1	NA	2	NA	NA	NA	NA	NA	NA	NA	NA	NA	NA	NA	NA	NA	NA	NA	NA	NA	NA
1842	m0658	2	NA	2	2	1	NA	2	1	2	NA	1	NA	0	NA	2	1	2	2	2	NA	2	2	2	2	NA	2	1	2	1	2	NA	0	2	2	2	2	1	NA	1	2	1	2	1	1	2	2	NA	2
1844	m0660	2	NA	1	1	1	NA	1	2	2	NA	1	NA	1	NA	1	2	1	2	2	NA	2	2	1	2	NA	1	1	2	1	2	NA	0	2	2	2	2	2	NA	2	2	2	2	2	2	2	2	NA	2
1845	m0661	2	NA	2	2	2	NA	2	2	2	NA	2	NA	2	NA	2	2	1	2	2	NA	2	2	1	2	NA	1	1	2	2	2	NA	1	2	2	1	1	1	NA	1	2	1	2	2	1	2	2	NA	1
1846	m0662	2	NA	1	1	NA	NA	1	0	2	NA	0	NA	NA	NA	1	0	1	2	2	NA	2	2	1	2	NA	1	0	2	2	2	NA	1	2	2	2	2	2	NA	2	2	2	2	2	2	2	2	NA	1
1847	m0663	2	NA	0	0	0	NA	2	2	2	NA	2	NA	2	NA	2	2	2	2	2	NA	2	2	2	2	NA	2	2	2	2	2	NA	2	2	2	2	2	2	NA	2	0	2	2	2	2	2	2	NA	2
1848	m0664	2	NA	2	2	2	NA	2	2	2	NA	2	NA	2	NA	2	2	2	2	2	NA	2	2	2	2	NA	1	2	2	2	2	NA	1	2	2	2	2	2	NA	2	2	2	2	2	2	2	2	NA	1
1849	m0665	2	NA	2	2	2	NA	2	2	2	NA	2	NA	2	NA	2	2	2	2	2	NA	2	2	2	2	NA	2	2	2	2	2	NA	2	2	2	2	2	2	NA	2	NA	2	2	2	2	2	2	NA	0
1850	m0666	2	NA	2	2	2	NA	2	2	2	NA	2	NA	2	NA	2	2	1	2	2	NA	2	2	1	2	NA	1	1	2	2	2	NA	1	2	1	2	1	1	NA	2	2	1	2	2	1	2	2	NA	0
1851	m0667	2	NA	NA	0	NA	NA	0	0	2	NA	0	NA	NA	NA	0	1	0	2	2	NA	2	2	0	2	NA	0	0	2	2	2	NA	1	2	1	2	1	1	NA	2	2	1	2	2	2	2	2	NA	1
1852	m0668	2	NA	1	1	1	NA	1	1	2	NA	NA	NA	1	NA	1	1	1	2	2	NA	2	2	1	2	NA	1	1	2	2	2	NA	2	2	1	2	1	1	NA	2	2	2	2	2	2	2	2	NA	2
1853	m0669	1	NA	2	1	1	NA	1	1	2	NA	1	NA	1	NA	1	1	2	2	2	NA	1	2	1	1	NA	1	2	2	1	2	NA	1	2	1	2	1	1	NA	2	1	1	2	1	1	1	1	NA	1
1854	m0670	2	NA	2	2	2	NA	2	2	2	NA	2	NA	2	NA	2	2	1	2	2	NA	2	2	1	2	NA	1	NA	2	1	2	NA	1	2	2	2	2	2	NA	1	2	2	2	2	1	2	2	NA	2
1855	m0671	2	NA	2	2	2	NA	NA	2	2	NA	2	NA	2	NA	2	2	2	2	2	NA	2	2	2	2	NA	2	2	2	2	2	NA	2	2	1	2	1	1	NA	2	2	1	2	2	1	2	2	NA	1
1856	m0672	2	NA	1	1	1	NA	1	1	2	NA	2	NA	1	NA	1	1	1	2	2	NA	2	2	1	2	NA	1	1	2	2	2	NA	1	2	1	2	1	1	NA	2	2	1	2	2	1	2	2	NA	1
1857	m0673	2	NA	NA	0	NA	NA	0	0	2	NA	0	NA	NA	NA	0	0	0	2	2	NA	2	2	0	2	NA	0	0	2	2	2	NA	1	2	2	2	2	2	NA	2	2	2	2	2	2	2	2	NA	1
1858	m0674	2	NA	2	2	NA	NA	2	1	2	NA	1	NA	1	NA	1	0	1	2	2	NA	1	2	2	2	NA	2	2	2	1	2	NA	1	2	2	2	2	1	NA	2	2	1	1	2	1	2	2	NA	2
1859	m0675	2	NA	2	2	2	NA	2	2	2	NA	2	NA	2	NA	2	2	1	2	2	NA	2	2	0	2	NA	NA	1	2	2	2	NA	2	2	2	2	1	1	NA	1	2	1	2	2	1	2	2	NA	0
1860	m0676	1	NA	2	1	1	NA	1	1	2	NA	1	NA	1	NA	1	1	2	2	2	NA	1	2	1	1	NA	1	2	2	1	2	NA	1	2	1	2	2	1	NA	2	2	0	1	1	1	2	1	NA	2
1861	m0677	2	NA	2	2	2	NA	2	2	2	NA	2	NA	2	NA	1	2	1	2	2	NA	2	2	1	2	NA	1	1	2	2	2	NA	1	2	2	2	2	2	NA	2	1	1	2	2	2	2	2	NA	2
1862	m0678	2	NA	2	2	2	NA	2	2	2	NA	2	NA	0	NA	2	2	2	2	2	NA	2	2	1	2	NA	NA	1	2	2	2	NA	2	2	2	2	1	1	NA	1	2	1	2	2	1	2	2	NA	1
1863	m0679	2	NA	0	0	NA	NA	0	0	2	NA	0	NA	NA	NA	0	0	0	2	2	NA	2	2	0	2	NA	0	0	2	2	2	NA	1	2	2	2	2	2	NA	2	2	2	2	2	2	2	2	NA	2
1864	m0680	2	NA	2	2	2	NA	2	2	2	NA	2	NA	2	NA	2	2	2	2	2	NA	2	2	1	2	NA	1	1	2	1	2	NA	0	2	2	2	2	2	NA	2	2	2	2	2	1	2	2	NA	0
1865	m0681	2	NA	2	2	1	NA	2	1	1	NA	1	NA	0	NA	2	1	1	2	2	NA	2	2	1	2	NA	1	0	2	2	2	NA	0	2	1	2	1	0	NA	1	2	1	2	1	0	2	2	NA	2
1866	m0682	2	NA	2	2	2	NA	2	2	2	NA	2	NA	2	NA	2	2	2	2	2	NA	2	2	2	2	NA	2	2	2	2	2	NA	2	2	1	2	1	1	NA	2	2	1	2	2	2	2	2	NA	2
1867	m0683	2	NA	1	1	1	NA	1	1	2	NA	1	NA	1	NA	1	1	0	2	2	NA	2	2	0	2	NA	0	0	2	2	2	NA	0	2	2	2	2	2	NA	2	2	2	2	2	1	2	2	NA	2
1868	m0684	2	NA	NA	0	NA	NA	0	0	2	NA	0	NA	NA	NA	0	0	0	2	2	NA	2	2	0	2	NA	0	0	2	2	2	NA	2	2	1	2	1	1	NA	2	2	2	2	2	2	2	2	NA	1
1869	m0685	2	NA	1	1	1	NA	2	1	2	NA	2	NA	2	NA	2	2	2	2	2	NA	2	1	1	2	NA	1	0	2	1	1	NA	0	2	2	2	1	1	NA	2	2	1	2	1	1	2	1	NA	1
1870	m0686	2	NA	1	1	1	NA	2	2	2	NA	2	NA	2	NA	2	2	2	2	2	NA	2	2	2	2	NA	1	1	2	2	2	NA	1	2	2	2	2	2	NA	2	2	2	2	2	2	2	2	NA	2
1871	m0687	2	NA	2	2	2	NA	2	2	2	NA	2	NA	2	NA	2	1	1	2	2	NA	2	2	2	2	NA	2	2	2	0	2	NA	0	2	1	2	2	2	NA	2	2	1	2	2	2	2	2	NA	2
1872	m0688	2	NA	2	2	1	NA	2	1	2	NA	1	NA	0	NA	2	1	1	2	2	NA	2	2	1	2	NA	1	0	2	2	2	NA	0	2	2	2	2	1	NA	1	2	1	2	1	0	2	2	NA	2
1873	m0689	2	NA	2	2	2	NA	2	2	2	NA	2	NA	2	NA	2	2	2	2	2	NA	2	2	2	2	NA	1	1	2	2	2	NA	1	2	2	1	1	1	NA	1	1	1	2	2	1	2	2	NA	2
1874	m0690	2	NA	2	2	2	NA	2	2	2	NA	2	NA	2	NA	2	2	1	NA	NA	NA	1	NA	NA	2	NA	1	NA	2	1	NA	NA	NA	2	2	2	1	1	NA	1	2	1	2	2	1	2	2	NA	1
1875	m0691	2	NA	1	1	1	NA	2	2	2	NA	2	NA	2	NA	2	2	2	2	2	NA	2	2	2	2	NA	2	2	2	2	2	NA	2	2	2	1	1	1	NA	1	2	1	2	2	2	2	2	NA	2
1876	m0692	2	NA	1	NA	1	NA	1	1	2	NA	1	NA	1	NA	1	1	1	2	2	NA	2	2	1	2	NA	2	2	2	2	2	NA	1	2	2	1	1	0	NA	0	2	0	2	2	1	2	2	NA	1
1877	m0693	2	NA	1	1	1	NA	2	2	2	NA	2	NA	2	NA	2	2	2	2	2	NA	2	2	2	2	NA	2	2	2	1	2	NA	0	2	2	2	2	2	NA	2	1	2	2	2	2	2	2	NA	1
1878	m0694	2	NA	1	1	1	NA	1	1	2	NA	1	NA	1	NA	1	1	1	2	2	NA	2	2	1	2	NA	0	0	1	2	2	NA	2	2	2	2	2	2	NA	2	2	2	2	2	2	2	2	NA	2
1879	m0695	2	NA	1	1	1	NA	2	2	2	NA	2	NA	2	NA	2	2	2	2	2	NA	2	2	1	2	NA	1	2	2	1	2	NA	1	2	2	1	1	1	NA	1	2	1	2	2	1	2	2	NA	NA
1880	m0696	2	NA	2	2	2	NA	2	2	2	NA	2	NA	2	NA	2	1	1	2	2	NA	2	2	1	2	NA	0	0	1	2	2	NA	1	2	2	2	2	2	NA	2	2	2	2	2	2	2	2	NA	1
1881	m0697	2	NA	1	1	1	NA	2	2	2	NA	2	NA	2	NA	2	2	2	2	2	NA	2	2	2	2	NA	2	2	2	2	2	NA	1	2	2	2	2	2	NA	2	2	2	2	2	NA	2	2	NA	0
1882	m0698	2	NA	1	1	1	NA	2	2	2	NA	2	NA	2	NA	2	2	1	2	2	NA	2	2	1	2	NA	1	1	2	2	2	NA	1	2	2	2	2	2	NA	2	2	2	2	2	2	2	2	NA	1
1883	m0699	2	NA	0	1	1	NA	2	2	2	NA	2	NA	2	NA	2	2	2	2	2	NA	2	2	1	2	NA	NA	0	2	2	2	NA	2	2	2	2	1	0	NA	0	2	0	2	2	1	1	1	NA	0
1884	m0700	1	NA	2	1	1	NA	1	1	2	NA	1	NA	1	NA	1	1	2	2	2	NA	1	2	1	1	NA	1	2	2	1	2	NA	1	2	1	2	1	1	NA	2	2	0	2	1	1	1	1	NA	0
1885	m0701	2	NA	1	1	1	NA	1	1	2	NA	1	NA	1	NA	1	2	0	2	2	NA	2	2	0	2	NA	0	0	2	2	2	NA	0	NA	0	NA	2	NA	NA	NA	2	NA	NA	1	NA	NA	NA	NA	0
1886	m0702	2	NA	2	2	2	NA	1	1	2	NA	1	NA	1	NA	1	0	1	2	2	NA	2	2	1	2	NA	1	1	2	2	2	NA	1	2	2	2	2	2	NA	2	2	2	2	2	1	2	2	NA	1
1887	m0703	2	NA	1	1	1	NA	1	1	2	NA	1	NA	1	NA	1	1	1	2	2	NA	2	2	1	2	NA	1	1	2	2	2	NA	2	2	2	2	2	2	NA	2	2	1	2	2	2	2	2	NA	2
1888	m0704	2	NA	1	1	1	NA	1	1	2	NA	1	NA	1	NA	1	1	1	2	2	NA	2	2	1	2	NA	1	1	2	2	2	NA	2	2	2	2	2	2	NA	2	2	2	2	2	2	2	2	NA	2
1889	m0705	2	NA	2	2	2	NA	2	2	2	NA	2	NA	2	NA	2	2	2	2	2	NA	2	2	1	2	NA	NA	1	2	2	2	NA	2	2	2	2	1	1	NA	1	2	1	2	2	1	2	2	NA	1
1890	m0706	1	NA	2	1	1	NA	1	1	2	NA	1	NA	1	NA	1	1	2	2	2	NA	1	2	1	1	NA	1	2	2	1	2	NA	1	2	1	2	1	1	NA	2	1	1	2	1	1	1	1	NA	1
1891	m0707	2	NA	2	2	2	NA	2	2	2	NA	2	NA	2	NA	2	2	1	2	2	NA	2	2	1	2	NA	1	1	2	2	2	NA	1	2	2	2	2	2	NA	2	1	2	2	2	1	2	2	NA	2
1892	m0708	2	NA	2	2	2	NA	1	1	2	NA	2	NA	1	NA	1	1	1	2	2	NA	2	2	0	2	NA	0	0	2	2	2	NA	0	2	1	2	1	1	NA	2	2	1	2	2	1	2	2	NA	0
1893	m0709	2	NA	2	2	2	NA	2	2	2	NA	2	NA	2	NA	2	2	1	2	2	NA	2	2	1	2	NA	1	2	2	1	2	NA	0	2	2	2	2	2	NA	2	2	2	2	2	2	2	2	NA	1
1894	m0710	2	NA	2	2	1	NA	1	1	2	NA	NA	NA	0	NA	2	1	2	2	2	NA	2	2	1	2	NA	2	2	2	2	2	NA	0	2	2	2	1	1	NA	2	2	1	2	1	1	2	1	NA	0
1895	m0711	2	NA	1	1	1	NA	1	1	2	NA	1	NA	1	NA	1	1	1	2	2	NA	2	2	1	2	NA	0	0	2	2	2	NA	2	2	2	2	2	1	NA	1	2	1	2	2	1	2	2	NA	1
1896	m0712	2	NA	2	2	2	NA	1	1	2	NA	1	NA	1	NA	1	2	1	2	2	NA	2	2	0	2	NA	0	0	2	2	2	NA	1	2	2	2	1	1	NA	1	2	0	2	2	1	2	2	NA	1
1897	m0713	2	NA	2	2	2	NA	2	2	2	NA	2	NA	2	NA	2	1	2	2	2	NA	2	2	2	2	NA	1	1	2	2	2	NA	2	2	1	2	1	1	NA	2	2	1	2	2	2	2	2	NA	2
1898	m0714	2	NA	1	1	1	NA	2	2	2	NA	1	NA	1	NA	1	1	1	2	2	NA	2	2	2	2	NA	1	1	2	2	2	NA	2	2	1	2	1	1	NA	2	2	2	2	2	2	2	2	NA	2
1900	m0716	2	NA	2	2	2	NA	0	0	2	NA	0	NA	NA	NA	0	NA	1	2	2	NA	2	1	0	2	NA	1	0	2	1	2	NA	0	2	2	2	2	1	NA	1	2	0	2	1	1	1	1	NA	1
1901	m0717	2	NA	2	2	2	NA	2	2	2	NA	2	NA	2	NA	2	2	2	2	2	NA	2	2	2	2	NA	2	2	2	2	2	NA	2	2	2	2	2	2	NA	2	1	2	2	2	2	2	2	NA	2
1902	m0718	2	NA	0	0	0	NA	1	1	2	NA	1	NA	1	NA	1	1	1	2	2	NA	2	2	1	2	NA	1	1	2	2	2	NA	2	2	2	2	2	2	NA	2	2	2	2	2	1	2	2	NA	2
1903	m0719	2	NA	2	2	2	NA	1	1	2	NA	1	NA	1	NA	1	0	1	2	2	NA	2	2	1	2	NA	0	1	1	2	2	NA	2	2	2	2	2	2	NA	2	2	2	2	2	2	2	2	NA	1
1904	m0720	2	NA	1	0	1	NA	1	1	2	NA	1	NA	1	NA	1	1	1	2	2	NA	2	2	1	2	NA	1	1	2	2	2	NA	1	2	2	2	2	2	NA	2	2	2	2	2	1	2	2	NA	NA
1905	m0721	2	NA	2	2	2	NA	2	2	2	NA	2	NA	2	NA	2	NA	2	2	2	NA	2	2	2	2	NA	2	2	2	1	2	NA	1	2	2	2	2	2	NA	2	2	2	2	2	2	2	2	NA	2
1906	m0722	2	NA	1	1	1	NA	2	2	2	NA	2	NA	2	NA	2	2	2	2	1	NA	2	2	2	2	NA	2	2	2	2	2	NA	2	2	2	2	2	2	NA	2	2	2	2	2	2	2	2	NA	1
1907	m0723	2	NA	1	1	1	NA	1	1	2	NA	1	NA	1	NA	1	1	1	2	2	NA	2	2	2	2	NA	1	1	2	2	2	NA	2	2	2	0	0	0	NA	0	2	0	2	2	2	0	0	NA	0
1908	m0724	2	NA	2	2	2	NA	2	2	2	NA	2	NA	2	NA	2	2	2	2	2	NA	2	2	2	2	NA	1	2	2	2	2	NA	1	NA	0	NA	NA	NA	NA	NA	NA	NA	NA	NA	NA	NA	NA	NA	0
1909	m0725	2	NA	1	1	1	NA	2	2	2	NA	2	NA	1	NA	2	2	2	2	2	NA	2	2	2	2	NA	2	2	2	2	2	NA	2	2	2	2	2	2	NA	2	2	2	2	1	1	1	1	NA	2
1910	m0726	2	NA	0	0	0	NA	1	2	2	NA	1	NA	1	NA	2	2	2	2	2	NA	2	2	2	2	NA	2	2	2	2	2	NA	2	2	1	1	0	0	NA	1	2	1	2	2	0	2	2	NA	1
1911	m0727	2	NA	2	2	NA	NA	2	2	2	NA	2	NA	1	NA	1	1	NA	2	2	NA	2	NA	NA	2	NA	NA	NA	2	2	NA	NA	NA	2	2	2	2	NA	NA	2	2	2	2	2	2	2	2	NA	NA
1912	m0728	2	NA	1	1	1	NA	1	1	2	NA	1	NA	1	NA	1	1	0	2	2	NA	2	2	1	2	NA	1	1	2	2	2	NA	1	2	1	2	1	1	NA	NA	2	1	2	2	1	2	2	NA	NA
1913	m0729	2	NA	2	2	2	NA	2	2	2	NA	2	NA	2	NA	2	2	2	2	2	NA	2	2	2	2	NA	2	2	2	2	2	NA	2	2	2	2	1	1	NA	1	2	1	2	2	2	2	2	NA	2
1914	m0730	2	NA	1	1	1	NA	2	2	2	NA	2	NA	2	NA	2	2	2	2	2	NA	2	2	2	2	NA	2	2	2	2	2	NA	1	2	2	2	2	2	NA	2	1	2	2	2	2	2	2	NA	2
1915	m0731	2	NA	1	1	1	NA	2	2	2	NA	2	NA	1	NA	1	1	NA	2	2	NA	2	2	NA	2	NA	NA	NA	2	2	2	NA	NA	2	2	2	2	NA	NA	2	2	2	2	2	1	2	2	NA	2
1916	m0732	2	NA	2	2	2	NA	2	2	2	NA	2	NA	2	NA	2	2	1	2	2	NA	2	2	0	2	NA	0	1	2	1	2	NA	1	2	2	2	1	1	NA	1	2	1	2	2	1	2	2	NA	1
1917	m0733	2	NA	0	1	0	NA	2	2	2	NA	2	NA	2	NA	2	2	2	2	2	NA	2	2	1	2	NA	2	2	2	2	2	NA	1	2	NA	2	2	2	NA	2	2	2	2	2	2	2	2	NA	NA
1918	m0734	2	NA	2	1	2	NA	2	2	2	NA	2	NA	2	NA	2	2	2	2	2	NA	2	2	1	2	NA	1	1	2	2	2	NA	NA	2	2	2	2	2	NA	2	2	2	2	2	1	2	2	NA	1
1920	m0736	2	NA	1	1	1	NA	1	1	2	NA	1	NA	1	NA	1	1	1	2	2	NA	NA	2	1	2	NA	1	1	2	NA	2	NA	NA	2	2	2	2	2	NA	NA	2	2	2	2	NA	2	2	NA	2
1921	m0737	NA	NA	NA	1	1	NA	2	2	NA	NA	NA	NA	NA	NA	2	2	2	NA	NA	NA	NA	NA	1	NA	NA	NA	NA	NA	NA	NA	NA	NA	NA	NA	NA	NA	NA	NA	NA	NA	NA	NA	NA	NA	NA	NA	NA	NA
1922	m0738	2	NA	1	1	1	NA	2	2	2	NA	2	NA	2	NA	2	2	2	2	2	NA	NA	2	2	2	NA	2	NA	2	2	2	NA	NA	2	2	2	NA	2	NA	2	2	2	2	2	NA	2	2	NA	2
1923	m0739	2	NA	0	0	0	NA	2	2	2	NA	2	NA	2	NA	2	2	2	2	2	NA	2	2	2	2	NA	2	2	2	2	2	NA	2	2	2	2	2	2	NA	2	2	2	2	2	2	2	2	NA	0
1924	m0740	2	NA	2	2	2	NA	2	2	2	NA	2	NA	2	NA	2	2	2	NA	2	NA	NA	2	2	2	NA	2	2	NA	1	2	NA	1	2	2	2	NA	2	NA	2	2	2	2	2	NA	2	2	NA	2
1925	m0741	2	NA	2	NA	2	NA	2	2	2	NA	NA	NA	NA	NA	2	2	0	NA	NA	NA	2	2	1	2	NA	1	1	NA	NA	2	NA	1	NA	NA	NA	NA	NA	NA	NA	NA	NA	NA	NA	NA	NA	NA	NA	NA
1927	m0743	2	NA	NA	2	1	NA	2	1	2	NA	1	NA	0	NA	2	1	NA	NA	NA	NA	NA	2	NA	2	NA	1	NA	2	NA	2	NA	1	NA	NA	NA	NA	NA	NA	1	2	1	2	1	1	2	2	NA	NA
1928	m0744	2	NA	1	1	1	NA	2	2	2	NA	2	NA	2	NA	2	1	NA	2	NA	NA	NA	2	2	2	NA	2	NA	2	NA	2	NA	1	2	NA	2	1	NA	NA	1	2	2	2	2	NA	2	2	NA	NA
1929	m0745	2	NA	NA	2	NA	NA	2	2	NA	NA	NA	NA	NA	NA	2	2	NA	NA	NA	NA	NA	NA	NA	NA	NA	NA	NA	NA	NA	NA	NA	NA	NA	NA	NA	NA	NA	NA	NA	NA	NA	NA	NA	NA	NA	NA	NA	NA
1930	m0746	2	NA	2	2	1	NA	1	0	2	NA	2	NA	0	NA	2	NA	2	2	NA	NA	1	2	1	2	NA	NA	NA	2	1	2	NA	NA	2	2	2	1	0	NA	NA	2	0	1	NA	0	NA	1	NA	NA
1931	m0747	2	NA	2	2	2	NA	2	2	2	NA	2	NA	NA	NA	1	2	1	NA	2	NA	NA	NA	1	NA	NA	1	1	NA	NA	2	NA	NA	NA	NA	NA	NA	NA	NA	1	NA	NA	NA	NA	1	NA	NA	NA	NA
1932	m0748	2	NA	NA	1	1	NA	2	2	2	NA	NA	NA	1	NA	1	1	NA	NA	NA	NA	NA	NA	NA	NA	NA	NA	NA	NA	NA	NA	NA	NA	NA	NA	NA	NA	NA	NA	NA	NA	NA	NA	NA	NA	NA	NA	NA	NA
1934	m0750	NA	NA	0	1	0	NA	2	1	2	NA	2	NA	1	NA	1	1	2	NA	2	NA	2	2	2	2	NA	2	1	2	NA	2	NA	NA	NA	NA	NA	NA	NA	NA	NA	NA	NA	NA	NA	NA	NA	1	NA	NA
1941	m0757	2	NA	2	2	2	NA	2	2	2	NA	2	NA	2	NA	2	1	2	2	2	NA	2	2	2	2	NA	1	1	2	2	2	NA	1	2	2	1	1	0	NA	0	2	0	2	2	1	2	2	NA	1
1946	m0762	2	NA	2	2	1	NA	1	1	2	NA	NA	NA	0	NA	2	1	2	NA	2	NA	2	2	1	2	NA	NA	2	2	2	2	NA	NA	NA	NA	NA	NA	NA	NA	NA	NA	NA	NA	NA	NA	NA	NA	NA	NA
1947	m0763	2	NA	0	1	NA	NA	NA	NA	2	NA	2	NA	NA	NA	1	NA	1	NA	NA	NA	NA	NA	NA	NA	NA	NA	0	NA	NA	NA	NA	NA	NA	NA	NA	NA	NA	NA	NA	NA	NA	NA	NA	NA	NA	NA	NA	NA
1948	m0764	2	NA	2	2	2	NA	2	2	2	NA	2	NA	2	NA	2	2	NA	NA	NA	NA	NA	NA	NA	NA	NA	NA	NA	NA	NA	NA	NA	NA	NA	NA	NA	NA	NA	NA	NA	NA	NA	NA	NA	NA	NA	NA	NA	NA
1949	m0765	2	NA	1	1	1	NA	1	1	2	NA	1	NA	1	NA	2	2	NA	NA	NA	NA	NA	NA	NA	NA	NA	NA	NA	NA	NA	NA	NA	NA	NA	NA	NA	NA	NA	NA	NA	NA	NA	NA	NA	NA	NA	NA	NA	NA
1950	m0766	NA	NA	NA	NA	NA	NA	NA	NA	NA	NA	NA	NA	NA	NA	NA	NA	NA	NA	NA	NA	NA	NA	2	NA	NA	NA	NA	NA	NA	NA	NA	NA	NA	NA	NA	NA	NA	NA	NA	NA	NA	NA	NA	1	NA	NA	NA	NA
1951	m0767	2	NA	1	1	1	NA	1	NA	2	NA	1	NA	1	NA	1	NA	1	2	2	NA	2	2	1	2	NA	1	1	2	2	2	NA	0	NA	NA	NA	NA	NA	NA	NA	NA	NA	NA	NA	NA	NA	NA	NA	NA
1952	m0768	2	NA	1	1	1	NA	1	2	2	NA	1	NA	1	NA	2	1	2	NA	2	NA	2	2	2	2	NA	1	1	1	2	2	NA	NA	2	NA	NA	NA	NA	NA	NA	NA	NA	NA	NA	NA	NA	NA	NA	NA
1953	m0769	2	NA	2	2	2	NA	2	2	2	NA	2	NA	2	NA	2	1	2	2	2	NA	2	2	2	2	NA	1	1	1	2	2	NA	2	2	1	2	1	1	NA	2	2	1	2	2	2	2	2	NA	NA
1954	m0770	2	NA	1	1	1	NA	1	1	2	NA	1	NA	1	NA	1	1	1	2	2	NA	2	2	2	2	NA	1	1	2	2	2	NA	2	2	2	2	2	2	NA	2	2	0	2	2	2	2	2	NA	NA
1955	m0771	2	NA	2	2	2	NA	2	2	2	NA	2	NA	2	NA	2	2	2	2	1	NA	2	2	2	2	NA	2	2	2	2	2	NA	2	2	2	2	2	2	NA	2	2	2	NA	2	2	2	2	NA	NA
1956	m0772	2	NA	1	1	1	NA	2	2	2	NA	1	NA	1	NA	1	1	1	NA	2	NA	2	NA	2	NA	NA	1	1	NA	2	2	NA	NA	2	NA	NA	NA	1	NA	NA	NA	2	NA	NA	NA	NA	NA	NA	NA
1957	m0773	2	NA	2	2	2	NA	2	2	2	NA	2	NA	2	NA	2	1	0	2	2	NA	2	2	1	2	NA	0	0	2	2	2	NA	2	2	2	2	2	2	NA	2	NA	2	NA	NA	NA	NA	2	NA	NA
1958	m0774	2	NA	2	2	1	NA	2	1	1	NA	1	NA	0	NA	2	1	1	2	2	NA	2	2	1	2	NA	1	0	2	2	2	NA	0	2	2	2	2	1	NA	1	2	1	2	1	0	2	2	NA	NA
1959	m0775	2	NA	2	2	2	NA	2	2	2	NA	2	NA	2	NA	2	2	1	2	2	NA	2	2	1	2	NA	1	1	2	2	2	NA	1	2	2	2	2	2	NA	2	2	2	2	2	1	2	2	NA	2
1960	m0776	2	NA	2	2	2	NA	2	2	2	NA	2	NA	2	NA	2	2	2	2	2	NA	2	2	2	2	NA	2	2	2	2	2	NA	2	2	2	1	0	0	NA	0	2	1	2	2	1	2	2	NA	0
1961	m0777	2	NA	1	1	1	NA	2	2	2	NA	2	NA	2	NA	2	2	1	2	2	NA	2	2	2	2	NA	2	2	2	2	2	NA	2	2	2	2	2	1	NA	1	2	1	2	2	1	2	2	NA	0
1962	m0778	2	NA	0	0	NA	NA	0	0	2	NA	0	NA	NA	NA	0	0	0	2	2	NA	2	2	0	2	NA	0	0	2	2	2	NA	0	2	2	1	1	1	NA	1	2	1	2	2	1	2	2	NA	1
1963	m0779	2	NA	1	1	NA	NA	1	0	2	NA	1	NA	NA	NA	1	0	1	2	2	NA	2	2	1	2	NA	1	1	2	2	2	NA	1	2	1	2	1	1	NA	2	2	1	2	1	1	2	1	NA	NA
1964	m0780	2	NA	2	2	2	NA	2	2	2	NA	2	NA	2	NA	2	2	2	NA	2	NA	2	NA	1	NA	NA	NA	1	NA	1	NA	NA	NA	NA	NA	NA	NA	NA	NA	NA	NA	NA	NA	NA	NA	NA	NA	NA	NA
1965	m0781	2	NA	1	1	1	NA	2	2	2	NA	2	NA	2	NA	2	2	2	2	2	NA	2	2	1	2	NA	2	2	2	2	2	NA	NA	2	1	1	2	1	NA	2	2	1	1	1	1	2	1	NA	1
1966	m0782	2	NA	1	1	1	NA	2	2	2	NA	2	NA	2	NA	2	2	1	2	2	NA	2	2	1	2	NA	1	1	2	2	2	NA	1	2	2	2	2	2	NA	2	2	2	2	2	1	2	2	NA	2
1967	m0783	2	NA	0	0	0	NA	1	1	2	NA	1	NA	1	NA	1	1	1	2	2	NA	2	2	1	2	NA	1	1	2	2	2	NA	1	2	2	2	2	2	NA	2	2	2	2	2	2	2	2	NA	2
1968	m0784	2	NA	2	2	2	NA	2	2	2	NA	2	NA	2	NA	2	2	2	2	2	NA	2	2	1	2	NA	NA	1	2	2	2	NA	1	2	2	1	0	0	NA	0	2	0	2	2	0	2	2	NA	1
1969	m0785	2	NA	1	1	1	NA	1	0	2	NA	0	NA	1	NA	1	0	1	2	2	NA	1	2	1	2	NA	NA	1	2	1	2	NA	0	2	2	2	2	1	NA	2	2	1	1	2	1	2	2	NA	2
1970	m0786	2	NA	1	1	1	NA	0	0	2	NA	1	NA	NA	NA	0	1	0	2	2	NA	2	2	0	2	NA	0	0	2	2	2	NA	0	2	1	2	1	1	NA	2	2	0	2	2	1	2	2	NA	1
1971	m0787	2	NA	1	1	1	NA	2	1	2	NA	2	NA	2	NA	2	2	2	2	2	NA	2	1	2	2	NA	2	1	2	1	1	NA	1	2	2	2	0	0	NA	1	2	1	2	1	1	2	1	NA	0
1972	m0788	2	NA	2	2	2	NA	2	2	2	NA	2	NA	2	NA	2	2	2	2	2	NA	2	2	2	2	NA	1	1	2	2	2	NA	1	2	2	2	2	2	NA	2	2	1	2	2	2	2	2	NA	2
1973	m0789	2	NA	1	1	1	NA	0	0	2	NA	1	NA	NA	NA	0	0	0	2	2	NA	2	2	0	2	NA	1	1	2	2	2	NA	0	2	1	2	1	1	NA	2	2	1	2	2	1	2	2	NA	0
1974	m0790	2	NA	0	1	1	NA	1	1	2	NA	1	NA	1	NA	1	1	1	2	2	NA	2	2	0	2	NA	0	0	2	2	2	NA	2	2	2	2	1	1	NA	1	2	1	2	2	1	2	2	NA	1
1975	m0791	2	NA	0	0	NA	NA	0	1	2	NA	0	NA	NA	NA	1	1	1	2	2	NA	2	2	1	2	NA	1	1	2	2	2	NA	1	2	2	2	2	2	NA	2	2	2	2	2	2	2	2	NA	0
1976	m0792	2	NA	1	1	1	NA	1	1	2	NA	1	NA	1	NA	1	1	0	2	2	NA	2	2	0	2	NA	0	0	2	2	2	NA	1	2	2	2	2	1	NA	2	2	2	2	2	2	2	2	NA	2
1977	m0793	2	NA	2	2	2	NA	2	2	2	NA	2	NA	2	NA	2	1	1	2	2	NA	2	2	1	2	NA	0	0	1	2	2	NA	1	2	2	2	2	2	NA	2	2	2	2	2	1	2	2	NA	1
1978	m0794	2	NA	2	2	2	NA	2	2	2	NA	1	NA	1	NA	1	2	2	2	2	NA	2	2	1	2	NA	1	1	2	2	2	NA	1	2	2	2	2	2	NA	2	2	1	2	2	2	2	2	NA	0
1979	m0795	2	NA	0	0	0	NA	1	1	2	NA	1	NA	1	NA	1	1	1	2	2	NA	2	2	1	2	NA	1	1	2	2	2	NA	1	NA	NA	NA	NA	NA	NA	1	NA	1	NA	NA	NA	NA	NA	NA	0
1980	m0796	2	NA	2	2	2	NA	2	2	2	NA	2	NA	1	NA	1	1	NA	NA	NA	NA	1	1	NA	2	NA	NA	NA	2	NA	1	NA	NA	2	2	1	1	1	NA	1	2	1	2	2	1	2	2	NA	1
1981	m0797	2	NA	0	0	0	NA	1	1	2	NA	1	NA	1	NA	1	1	1	2	2	NA	2	2	1	2	NA	1	1	2	2	2	NA	1	2	2	2	2	2	NA	2	2	2	2	2	2	2	2	NA	2
1982	m0798	2	NA	1	1	1	NA	2	2	2	NA	2	NA	2	NA	2	1	2	2	2	NA	2	2	1	2	NA	1	1	2	2	2	NA	1	2	1	2	2	1	NA	2	2	0	1	1	1	2	1	NA	2
1983	m0799	2	NA	2	2	2	NA	2	2	2	NA	2	NA	2	NA	2	2	2	2	2	NA	2	2	2	2	NA	2	2	2	2	2	NA	1	2	2	1	1	1	NA	1	1	1	2	2	1	2	2	NA	2
1984	m0800	2	NA	2	2	2	NA	2	2	2	NA	2	NA	2	NA	2	2	2	2	2	NA	2	2	1	2	NA	NA	1	2	2	2	NA	2	2	2	2	1	1	NA	1	2	1	2	2	1	2	2	NA	0
1985	m0801	2	NA	2	2	2	NA	1	1	2	NA	1	NA	1	NA	1	2	1	2	2	NA	2	2	1	2	NA	1	1	2	2	2	NA	1	2	2	2	2	2	NA	2	2	1	2	2	2	2	2	NA	2
1986	m0802	2	NA	1	1	1	NA	2	1	2	NA	1	NA	1	NA	1	2	1	2	2	NA	2	2	1	2	NA	1	1	2	2	2	NA	0	2	2	2	2	2	NA	2	2	1	2	2	2	2	2	NA	1
1987	m0803	2	NA	1	NA	1	NA	1	1	2	NA	1	NA	1	NA	1	1	1	2	2	NA	2	2	1	2	NA	2	2	2	2	2	NA	2	2	2	1	1	1	NA	1	1	1	2	2	2	2	2	NA	2
1988	m0804	2	NA	1	1	1	NA	2	2	2	NA	2	NA	2	NA	2	1	1	2	2	NA	2	2	2	2	NA	2	2	2	1	2	NA	1	2	1	1	1	1	NA	1	2	0	2	2	1	2	2	NA	1
1989	m0805	2	NA	2	2	2	NA	2	2	2	NA	2	NA	2	NA	1	2	1	2	2	NA	2	2	1	2	NA	1	NA	2	1	2	NA	0	2	2	2	2	2	NA	2	2	1	2	2	2	2	2	NA	2
1990	m0806	2	NA	1	1	1	NA	1	1	2	NA	1	NA	1	NA	1	1	1	2	2	NA	2	2	1	2	NA	1	1	2	2	2	NA	1	2	2	2	2	2	NA	2	2	2	2	2	2	2	2	NA	1
1991	m0807	2	NA	2	2	2	NA	2	2	2	NA	2	NA	2	NA	2	2	1	2	2	NA	2	2	0	2	NA	1	1	2	2	2	NA	0	2	1	2	2	1	NA	2	2	1	1	1	0	2	1	NA	2
1992	m0808	NA	NA	0	NA	NA	NA	NA	NA	NA	NA	NA	NA	NA	NA	NA	NA	2	2	2	NA	2	2	2	2	NA	2	2	2	2	2	NA	1	2	2	2	2	1	NA	1	2	1	2	2	1	2	2	NA	0
1993	m0809	2	NA	2	2	2	NA	2	2	2	NA	2	NA	2	NA	2	2	1	2	2	NA	2	2	1	2	NA	1	1	2	2	2	NA	1	2	2	2	2	2	NA	2	2	2	2	2	2	2	2	NA	0
1994	m0810	2	NA	1	1	1	NA	2	2	2	NA	2	NA	2	NA	2	1	2	2	2	NA	2	2	1	2	NA	1	1	1	2	2	NA	1	2	1	2	2	1	NA	2	2	1	1	1	1	2	1	NA	NA
1995	m0811	2	NA	2	2	2	NA	2	2	2	NA	2	NA	2	NA	2	2	1	2	2	NA	2	2	1	2	NA	1	1	2	2	2	NA	0	2	2	2	2	2	NA	2	NA	1	2	2	2	2	2	NA	1
1996	m0812	2	NA	2	2	2	NA	2	2	2	NA	2	NA	1	NA	2	2	2	2	2	NA	2	2	2	2	NA	2	2	2	1	2	NA	1	2	2	1	1	1	NA	1	2	1	2	2	1	2	2	NA	1
1997	m0813	2	NA	2	2	2	NA	2	2	2	NA	2	NA	2	NA	2	1	2	2	2	NA	2	2	2	2	NA	1	1	1	2	2	NA	2	2	2	2	2	2	NA	2	2	1	2	2	2	2	2	NA	2
1998	m0814	2	NA	2	2	2	NA	2	2	1	NA	2	NA	2	NA	2	2	0	2	2	NA	2	2	0	2	NA	0	0	2	2	2	NA	0	2	1	2	1	1	NA	2	2	2	2	2	0	2	2	NA	2
1999	m0815	2	NA	2	2	2	NA	2	2	2	NA	2	NA	2	NA	2	1	2	2	2	NA	2	2	2	2	NA	2	2	2	2	2	NA	1	2	1	2	1	1	NA	2	2	1	2	2	1	2	2	NA	0
2000	m0816	2	NA	2	2	2	NA	2	2	2	NA	2	NA	2	NA	1	2	0	2	2	NA	2	2	1	2	NA	1	1	2	2	2	NA	0	2	2	1	2	2	NA	2	2	0	2	2	1	2	2	NA	1
2001	m0817	2	NA	1	1	1	NA	1	1	2	NA	2	NA	1	NA	1	1	1	2	2	NA	2	2	1	2	NA	1	1	2	2	2	NA	0	2	1	2	1	1	NA	2	1	1	2	2	1	2	2	NA	1
2002	m0818	2	NA	1	1	1	NA	2	2	2	NA	2	NA	1	NA	1	1	NA	2	2	NA	2	2	NA	2	NA	NA	NA	2	2	2	NA	NA	2	2	2	2	2	NA	2	2	2	2	2	2	2	2	NA	2
2003	m0819	2	NA	2	2	2	NA	2	2	2	NA	2	NA	2	NA	2	2	1	2	2	NA	2	1	0	2	NA	1	0	2	1	2	NA	0	2	2	2	2	1	NA	1	2	1	2	1	1	1	1	NA	0
2004	m0820	1	NA	2	1	1	NA	1	1	2	NA	1	NA	NA	NA	0	0	1	2	2	NA	1	2	1	1	NA	1	2	2	1	2	NA	1	2	2	2	1	1	NA	2	2	1	2	1	1	1	1	NA	1
2005	m0821	2	NA	0	0	NA	NA	0	0	2	NA	0	NA	NA	NA	0	0	0	2	2	NA	2	2	0	NA	NA	0	0	2	2	2	NA	2	2	2	2	2	2	NA	2	2	2	2	2	2	2	2	NA	2
2006	m0822	2	NA	2	2	2	NA	2	2	2	NA	2	NA	2	NA	2	2	1	2	2	NA	2	2	1	2	NA	1	1	2	2	2	NA	1	2	2	2	2	2	NA	2	2	2	2	2	1	2	2	NA	2
2007	m0823	2	NA	1	1	NA	NA	1	0	2	NA	0	NA	NA	NA	2	1	2	2	2	NA	2	2	2	2	NA	1	1	2	2	2	NA	0	2	2	2	2	1	NA	1	2	1	2	2	1	2	2	NA	1
2008	m0824	2	NA	1	1	1	NA	2	1	2	NA	2	NA	2	NA	2	2	2	2	2	NA	2	1	2	2	NA	2	1	2	1	1	NA	1	2	2	2	2	2	NA	2	2	1	2	2	2	2	2	NA	2
2009	m0825	1	NA	1	1	1	NA	1	1	2	NA	1	NA	1	NA	1	1	2	2	2	NA	1	2	0	1	NA	0	1	2	1	2	NA	1	2	1	2	0	0	NA	1	2	0	2	1	0	1	1	NA	0
2010	m0826	2	NA	1	1	1	NA	1	1	2	NA	1	NA	1	NA	1	1	1	2	2	NA	2	2	1	2	NA	1	1	2	2	2	NA	2	2	2	2	2	2	NA	2	2	1	2	2	2	2	2	NA	2
2011	m0827	2	NA	2	2	1	NA	2	1	2	NA	1	NA	NA	NA	1	0	NA	2	2	NA	2	2	NA	2	NA	NA	0	2	2	2	NA	0	2	1	2	1	0	NA	1	2	1	2	1	1	2	2	NA	NA
2012	m0828	2	NA	1	1	1	NA	1	1	2	NA	1	NA	1	NA	1	1	1	2	2	NA	2	2	1	2	NA	1	1	2	2	2	NA	0	2	2	1	1	1	NA	1	2	1	2	2	1	2	2	NA	2
2013	m0829	2	NA	1	1	1	NA	2	2	2	NA	1	NA	1	NA	2	2	NA	2	2	NA	2	2	1	2	NA	2	NA	2	2	2	NA	2	2	2	2	2	2	NA	2	2	1	2	2	2	2	2	NA	NA
2014	m0830	2	NA	1	1	1	NA	1	1	2	NA	1	NA	1	NA	1	1	1	2	2	NA	2	2	1	2	NA	0	1	2	2	2	NA	0	2	1	2	1	1	NA	2	2	2	2	2	2	2	2	NA	2
2015	m0831	2	NA	1	1	1	NA	1	1	2	NA	1	NA	1	NA	1	1	0	2	2	NA	2	2	0	2	NA	0	0	2	2	2	NA	1	2	1	2	1	1	NA	2	2	2	2	2	2	2	2	NA	1
2016	m0832	2	NA	2	2	2	NA	2	2	2	NA	2	NA	2	NA	2	2	1	2	2	NA	2	2	1	2	NA	1	1	2	2	2	NA	1	2	2	2	2	2	NA	2	2	2	2	2	2	2	2	NA	1
2017	m0833	2	NA	2	2	2	NA	2	2	2	NA	2	NA	2	NA	2	2	1	2	2	NA	2	2	1	2	NA	1	1	2	2	2	NA	1	2	2	1	1	1	NA	1	2	1	2	2	2	2	2	NA	1
2018	m0834	2	NA	2	2	2	NA	2	2	2	NA	2	NA	2	NA	2	2	2	2	2	NA	2	2	2	2	NA	2	2	2	2	2	NA	2	2	2	2	2	2	NA	2	2	1	2	2	2	2	2	NA	1
2019	m0835	NA	NA	0	NA	NA	NA	NA	NA	2	NA	NA	NA	2	NA	2	NA	1	2	2	NA	2	1	1	2	NA	1	0	2	1	1	NA	0	2	2	2	2	2	NA	2	2	2	2	2	1	2	2	NA	NA
2020	m0836	2	NA	1	1	1	NA	1	1	2	NA	1	NA	1	NA	2	2	1	2	2	NA	2	2	1	2	NA	1	1	2	2	2	NA	0	2	2	2	2	2	NA	2	2	2	2	2	1	2	2	NA	2
2021	m0837	2	NA	2	2	2	NA	2	2	2	NA	1	NA	2	NA	2	2	2	2	2	NA	2	2	2	2	NA	2	2	2	2	2	NA	2	2	2	2	2	2	NA	2	NA	2	2	2	NA	2	2	NA	NA
2022	m0838	2	NA	1	1	2	NA	2	2	2	NA	2	NA	2	NA	2	2	2	2	2	NA	2	2	1	2	NA	1	1	2	1	2	NA	0	2	2	1	1	1	NA	1	2	1	2	2	2	2	2	NA	2
2023	m0839	2	NA	2	2	2	NA	2	2	2	NA	2	NA	2	NA	2	1	1	2	2	NA	2	2	1	2	NA	0	0	2	2	2	NA	1	2	2	2	2	2	NA	2	2	2	2	2	2	2	2	NA	1
2024	m0840	2	NA	1	1	1	NA	2	2	2	NA	2	NA	2	NA	2	2	2	2	2	NA	2	2	2	2	NA	1	2	2	2	2	NA	0	2	2	2	2	2	NA	2	1	2	2	2	1	2	2	NA	2
2025	m0841	2	NA	1	1	1	NA	1	2	2	NA	1	NA	2	NA	2	1	2	2	2	NA	2	2	2	2	NA	1	1	1	2	2	NA	2	2	2	2	2	2	NA	2	1	2	2	2	2	2	2	NA	2
2026	m0842	2	NA	0	NA	0	NA	1	NA	2	NA	1	NA	1	NA	1	NA	1	2	2	NA	2	2	0	2	NA	1	1	2	2	2	NA	0	NA	NA	NA	NA	NA	NA	NA	NA	NA	NA	NA	NA	NA	NA	NA	NA
2027	m0843	2	NA	2	2	2	NA	2	1	2	NA	2	NA	1	NA	2	NA	2	1	2	NA	2	2	2	2	NA	2	1	2	1	2	NA	1	1	2	1	1	1	NA	1	2	1	1	1	1	2	2	NA	1
2028	m0844	2	NA	2	2	2	NA	2	1	2	NA	1	NA	1	NA	1	0	1	2	2	NA	NA	2	1	2	NA	0	0	1	2	2	NA	1	2	2	2	2	2	NA	2	2	2	2	2	2	2	2	NA	0
2033	m0849	2	NA	2	NA	2	NA	2	NA	2	NA	2	NA	NA	NA	2	NA	2	NA	2	NA	2	NA	1	NA	NA	NA	1	NA	NA	NA	NA	NA	NA	NA	NA	NA	NA	NA	NA	NA	NA	NA	NA	NA	NA	NA	NA	NA
2040	m0856	2	NA	1	1	1	NA	1	2	2	NA	2	NA	2	NA	2	2	1	NA	2	NA	2	2	2	2	NA	2	2	2	2	2	NA	2	2	2	NA	NA	2	NA	2	NA	2	NA	NA	NA	NA	NA	NA	NA
2041	m0857	2	NA	1	1	1	NA	0	0	2	NA	1	NA	NA	NA	0	1	0	2	2	NA	2	2	0	2	NA	0	0	2	2	2	NA	0	2	1	2	1	1	NA	2	NA	1	NA	2	1	NA	NA	NA	NA
2042	m0858	2	NA	2	2	2	NA	2	2	2	NA	2	NA	2	NA	2	1	1	2	2	NA	2	2	1	2	NA	0	0	1	2	2	NA	1	2	2	2	2	2	NA	2	2	2	2	2	2	2	2	NA	2
2043	m0859	2	NA	2	2	1	NA	2	1	2	NA	1	NA	1	NA	1	NA	0	NA	2	NA	2	NA	1	NA	NA	NA	0	NA	2	NA	NA	NA	2	NA	NA	1	1	NA	2	NA	NA	NA	2	NA	NA	NA	NA	NA
2044	m0860	2	NA	0	1	1	NA	1	1	2	NA	1	NA	1	NA	1	1	1	NA	2	NA	2	NA	0	NA	NA	NA	0	NA	2	NA	NA	NA	NA	NA	NA	NA	NA	NA	NA	NA	NA	NA	NA	NA	NA	NA	NA	NA
2045	m0861	2	NA	NA	2	NA	NA	2	2	2	NA	2	NA	2	NA	2	NA	1	NA	2	NA	2	NA	1	2	NA	NA	1	2	2	2	NA	NA	2	2	2	1	1	NA	2	NA	1	NA	NA	NA	NA	NA	NA	NA
2046	m0862	2	NA	2	NA	2	NA	2	NA	2	NA	2	NA	2	NA	2	NA	2	NA	2	NA	2	NA	2	2	NA	2	2	2	2	2	NA	NA	NA	NA	NA	NA	NA	NA	NA	NA	NA	NA	NA	NA	NA	NA	NA	NA
2047	m0863	2	NA	2	2	2	NA	2	2	2	NA	2	NA	2	NA	2	2	2	2	2	NA	2	2	2	2	NA	2	2	2	2	2	NA	2	2	2	2	2	2	NA	2	2	1	2	2	NA	2	2	NA	NA
2048	m0864	2	NA	1	1	1	NA	1	1	2	NA	1	NA	1	NA	1	1	1	2	2	NA	2	2	1	2	NA	1	1	2	2	2	NA	2	2	2	1	1	1	NA	1	2	1	2	2	1	2	2	NA	0
2049	m0865	2	NA	1	1	1	NA	2	2	2	NA	1	NA	1	NA	1	1	1	2	2	NA	2	2	2	2	NA	1	1	2	2	2	NA	2	2	1	1	0	0	NA	1	2	2	2	2	1	2	2	NA	2
2050	m0866	2	NA	2	2	2	NA	2	2	2	NA	2	NA	2	NA	2	0	2	2	2	NA	2	2	2	2	NA	0	0	2	2	2	NA	2	2	2	2	2	2	NA	2	2	0	2	2	2	2	2	NA	2
2051	m0867	2	NA	0	0	0	NA	2	1	2	NA	2	NA	2	NA	2	2	2	NA	2	NA	2	1	2	2	NA	2	1	2	1	1	NA	0	2	2	2	2	2	NA	2	1	2	NA	2	NA	2	2	NA	NA
2052	m0868	2	NA	1	1	1	NA	1	1	2	NA	1	NA	1	NA	1	1	1	NA	2	NA	2	2	2	2	NA	NA	2	2	2	2	NA	NA	NA	NA	NA	NA	NA	NA	NA	NA	NA	NA	NA	NA	NA	NA	NA	NA
2053	m0869	2	NA	2	2	2	NA	2	2	2	NA	2	NA	2	NA	2	1	2	2	2	NA	2	2	2	2	NA	0	0	2	2	2	NA	1	2	2	2	2	2	NA	2	2	2	2	2	1	2	2	NA	NA
2054	m0870	2	NA	1	1	1	NA	2	2	2	NA	2	NA	2	NA	2	1	2	2	2	NA	2	2	2	2	NA	1	1	1	2	2	NA	2	2	2	2	2	2	NA	2	2	2	2	2	2	2	2	NA	2
2055	m0871	2	NA	2	2	2	NA	2	2	2	NA	2	NA	2	NA	2	1	2	2	2	NA	2	2	2	2	NA	1	1	1	2	2	NA	2	2	2	2	2	2	NA	2	2	1	2	2	2	2	2	NA	2
2056	m0872	2	NA	2	2	2	NA	2	2	2	NA	2	NA	2	NA	2	2	2	2	2	NA	2	2	2	2	NA	2	2	2	2	2	NA	2	2	2	2	2	2	NA	2	2	2	2	2	1	2	2	NA	0
2057	m0873	2	NA	2	2	2	NA	1	0	2	NA	1	NA	NA	NA	1	NA	1	1	2	NA	2	2	1	2	NA	1	0	2	1	2	NA	0	1	2	1	1	1	NA	1	2	0	1	1	1	2	2	NA	2
2058	m0874	2	NA	1	1	1	NA	1	2	2	NA	2	NA	2	NA	2	2	0	2	2	NA	2	2	1	2	NA	1	1	2	2	2	NA	2	2	2	2	2	1	NA	2	2	2	2	2	2	2	2	NA	2
2059	m0875	2	NA	1	1	1	NA	1	1	2	NA	1	NA	1	NA	1	1	0	2	2	NA	2	2	1	2	NA	1	0	2	2	2	NA	0	2	2	2	2	2	NA	2	2	2	2	2	2	2	2	NA	2
2060	m0876	2	NA	1	1	1	NA	1	1	2	NA	1	NA	1	NA	1	1	1	2	2	NA	2	2	1	2	NA	1	1	2	2	2	NA	2	2	1	2	1	1	NA	2	2	1	2	2	1	2	2	NA	NA
2061	m0877	2	NA	2	1	1	NA	1	1	2	NA	1	NA	1	NA	1	1	1	2	2	NA	2	2	2	2	NA	2	1	2	2	2	NA	2	2	2	1	1	1	NA	1	2	1	2	2	0	2	2	NA	NA
2062	m0878	2	NA	0	0	0	NA	1	1	2	NA	1	NA	1	NA	2	2	2	2	2	NA	2	2	2	2	NA	2	2	2	2	2	NA	1	2	2	2	2	2	NA	2	2	2	2	2	1	2	2	NA	2
2063	m0879	2	NA	2	2	2	NA	2	2	2	NA	2	NA	1	NA	1	1	NA	2	2	NA	2	2	NA	2	NA	NA	NA	2	NA	2	NA	0	2	2	2	2	2	NA	2	2	2	2	2	1	2	2	NA	1
2064	m0880	2	NA	2	2	2	NA	1	1	2	NA	2	NA	1	NA	1	1	1	2	2	NA	2	2	0	2	NA	0	0	2	2	2	NA	1	2	1	2	1	1	NA	2	2	1	2	2	0	2	2	NA	0
2065	m0881	2	NA	1	1	1	NA	1	1	2	NA	1	NA	1	NA	1	1	1	2	2	NA	2	2	1	2	NA	1	0	2	2	2	NA	0	2	2	2	2	1	NA	1	2	0	2	1	1	2	2	NA	2
2066	m0882	2	NA	0	0	0	NA	1	1	2	NA	1	NA	1	NA	1	1	1	2	2	NA	2	2	0	2	NA	1	1	2	2	2	NA	1	2	0	2	1	0	NA	2	2	1	1	1	1	2	1	NA	NA
2067	m0883	2	NA	2	2	2	NA	1	1	2	NA	1	NA	1	NA	1	2	1	2	2	NA	2	2	2	2	NA	1	1	2	2	2	NA	2	2	2	2	2	2	NA	2	2	2	2	2	2	2	2	NA	0
2068	m0884	2	NA	2	2	2	NA	2	2	2	NA	2	NA	2	NA	2	2	2	2	2	NA	2	2	2	2	NA	2	2	2	2	2	NA	2	2	1	2	1	0	NA	0	2	0	1	1	0	2	1	NA	1
2069	m0885	2	NA	1	1	1	NA	2	2	2	NA	2	NA	2	NA	2	2	1	2	2	NA	2	2	1	2	NA	2	2	2	2	2	NA	2	2	2	2	2	2	NA	2	2	1	2	2	2	2	2	NA	1
2070	m0886	2	NA	2	2	2	NA	2	1	2	NA	1	NA	1	NA	1	1	1	2	2	NA	2	2	1	2	NA	1	1	2	2	2	NA	1	2	1	2	1	1	NA	2	2	2	2	2	2	2	2	NA	1
2071	m0887	2	NA	0	0	0	NA	2	2	2	NA	2	NA	2	NA	2	2	2	2	2	NA	2	2	2	2	NA	2	2	2	2	2	NA	1	2	2	2	2	2	NA	2	1	2	2	2	2	2	2	NA	2
2072	m0888	2	NA	1	1	1	NA	2	2	2	NA	2	NA	2	NA	2	2	2	2	2	NA	2	2	1	2	NA	NA	1	2	2	2	NA	2	2	2	2	1	1	NA	1	2	1	2	2	1	2	2	NA	1
2073	m0889	2	NA	1	1	NA	NA	1	0	2	NA	0	NA	NA	NA	1	0	1	2	2	NA	2	2	1	2	NA	1	0	2	2	2	NA	1	2	2	2	2	2	NA	2	2	2	2	2	2	2	2	NA	1
2074	m0890	2	NA	0	0	NA	NA	0	0	2	NA	0	NA	NA	NA	1	1	NA	1	NA	NA	1	NA	NA	2	NA	1	NA	NA	NA	NA	NA	NA	2	2	1	1	1	NA	1	2	1	2	2	1	2	2	NA	1
2075	m0891	2	NA	0	1	1	NA	0	0	2	NA	0	NA	NA	NA	0	1	0	2	2	NA	2	2	0	2	NA	0	1	2	2	2	NA	1	2	2	2	2	2	NA	2	2	1	2	2	2	2	2	NA	1
2076	m0892	2	NA	2	2	2	NA	2	2	2	NA	2	NA	2	NA	2	2	2	2	2	NA	2	1	1	2	NA	2	NA	2	1	2	NA	1	2	2	2	2	1	NA	1	1	1	2	1	1	1	1	NA	1
2077	m0893	2	NA	2	2	2	NA	2	2	2	NA	2	NA	2	NA	1	2	0	2	2	NA	2	2	0	2	NA	0	1	2	1	2	NA	1	2	2	2	2	2	NA	2	2	2	2	2	1	2	2	NA	2
2078	m0894	2	NA	2	2	2	NA	2	2	2	NA	2	NA	2	NA	2	2	2	2	2	NA	2	2	2	2	NA	2	2	2	2	2	NA	1	2	2	2	2	1	NA	1	2	1	2	2	1	2	2	NA	1
2079	m0895	2	NA	2	2	2	NA	2	2	2	NA	2	NA	2	NA	2	1	1	2	2	NA	2	2	1	2	NA	1	0	2	2	2	NA	1	2	2	2	2	1	NA	1	2	1	2	1	0	2	2	NA	NA
2080	m0896	1	NA	2	1	1	NA	1	1	2	NA	1	NA	1	NA	1	0	2	2	2	NA	1	2	1	1	NA	0	1	1	2	2	NA	1	2	0	2	0	0	NA	2	2	1	2	1	1	1	1	NA	1
2081	m0897	2	NA	2	2	2	NA	2	2	2	NA	2	NA	2	NA	2	1	2	2	2	NA	2	2	2	2	NA	2	1	2	2	2	NA	1	2	2	2	2	1	NA	1	2	1	2	1	1	2	2	NA	NA
2082	m0898	2	NA	1	1	1	NA	2	1	2	NA	2	NA	1	NA	2	1	2	1	2	NA	1	2	1	2	NA	2	1	2	1	2	NA	0	1	1	1	1	0	NA	0	2	0	NA	0	0	1	0	NA	NA
2083	m0899	2	NA	1	1	1	NA	2	2	2	NA	2	NA	2	NA	2	2	1	2	2	NA	2	2	1	2	NA	1	1	2	2	2	NA	1	2	2	2	2	2	NA	2	2	2	2	2	2	2	2	NA	1
2084	m0900	2	NA	2	2	2	NA	2	2	2	NA	2	NA	2	NA	2	1	1	2	1	NA	2	2	2	2	NA	1	1	2	2	2	NA	2	2	2	2	2	2	NA	2	2	2	2	2	2	2	2	NA	2
2085	m0901	2	NA	2	2	2	NA	2	2	2	NA	2	NA	2	NA	2	2	1	2	2	NA	2	2	0	2	NA	0	0	2	2	2	NA	2	2	2	2	1	0	NA	1	2	1	2	2	1	2	2	NA	1
2086	m0902	2	NA	2	2	2	NA	2	2	2	NA	2	NA	2	NA	2	2	2	2	2	NA	2	2	2	2	NA	2	2	2	1	2	NA	1	2	1	2	1	1	NA	2	2	2	2	2	1	2	2	NA	NA
2087	m0903	2	NA	2	2	1	NA	2	1	2	NA	1	NA	0	NA	2	0	2	1	2	NA	2	2	2	2	NA	2	0	2	2	2	NA	0	2	2	2	2	0	NA	0	2	0	2	1	1	2	2	NA	2
2088	m0904	2	NA	0	0	0	NA	2	2	2	NA	2	NA	2	NA	2	2	1	2	2	NA	2	2	1	2	NA	1	1	2	2	2	NA	1	2	2	2	2	2	NA	2	2	2	2	2	1	2	2	NA	2
2089	m0905	2	NA	2	2	2	NA	2	2	2	NA	2	NA	2	NA	2	2	2	2	2	NA	2	2	2	2	NA	2	2	2	2	2	NA	2	2	2	1	1	1	NA	1	2	1	2	2	1	2	2	NA	1
2090	m0906	2	NA	2	2	2	NA	2	2	2	NA	2	NA	2	NA	2	2	2	2	2	NA	2	2	2	2	NA	2	2	2	2	2	NA	1	2	2	2	2	1	NA	1	2	1	2	2	1	2	2	NA	0
2091	m0907	2	NA	2	2	2	NA	2	2	2	NA	2	NA	2	NA	2	1	2	2	2	NA	2	2	2	2	NA	1	1	2	2	2	NA	2	2	2	2	2	2	NA	2	2	2	2	2	2	2	2	NA	1
2092	m0908	2	NA	1	1	1	NA	1	1	2	NA	1	NA	1	NA	1	1	1	2	2	NA	2	2	0	2	NA	1	1	2	2	2	NA	1	2	2	2	1	1	NA	1	2	1	2	2	1	2	2	NA	1
2093	m0909	2	NA	1	1	1	NA	1	0	2	NA	1	NA	NA	NA	2	1	2	1	2	NA	1	2	2	2	NA	2	1	2	1	2	NA	0	1	2	1	1	1	NA	1	2	1	1	1	1	1	1	NA	NA
2094	m0910	2	NA	2	2	2	NA	2	2	2	NA	2	NA	1	NA	1	1	0	2	2	NA	2	2	NA	2	NA	NA	NA	2	2	2	NA	NA	2	0	2	0	0	NA	2	2	1	2	2	1	2	2	NA	1
2095	m0911	2	NA	2	2	2	NA	2	2	2	NA	2	NA	2	NA	2	2	2	2	2	NA	2	2	2	2	NA	2	2	2	2	2	NA	2	2	2	1	2	2	NA	2	2	2	2	2	2	2	2	NA	1
2096	m0912	2	NA	2	2	2	NA	2	2	2	NA	2	NA	1	NA	1	1	0	2	2	NA	2	2	0	2	NA	0	0	2	2	2	NA	0	2	1	2	1	1	NA	2	2	2	2	2	1	2	2	NA	2
2097	m0913	2	NA	2	2	2	NA	2	2	2	NA	2	NA	2	NA	2	2	2	2	2	NA	2	2	2	2	NA	2	2	2	2	2	NA	2	2	2	1	1	1	NA	1	2	1	2	2	1	2	2	NA	NA
2098	m0914	2	NA	1	1	1	NA	1	2	2	NA	1	NA	1	NA	1	2	1	2	1	NA	2	2	1	2	NA	1	1	2	2	2	NA	1	2	2	2	2	2	NA	2	2	2	2	2	2	2	2	NA	2
2099	m0915	2	NA	2	2	2	NA	2	2	2	NA	2	NA	NA	NA	2	2	1	2	2	NA	2	2	1	NA	NA	1	NA	2	2	2	NA	2	2	2	2	2	2	NA	2	2	2	2	2	1	2	2	NA	2
2100	m0916	2	NA	2	2	2	NA	2	2	2	NA	2	NA	2	NA	2	2	2	2	2	NA	2	2	2	2	NA	2	2	2	2	2	NA	2	2	2	2	2	2	NA	2	1	2	2	2	2	2	2	NA	2
2101	m0917	2	NA	0	0	NA	NA	0	0	2	NA	0	NA	NA	NA	0	1	0	2	2	NA	2	2	0	2	NA	0	0	2	2	2	NA	0	2	2	2	2	2	NA	2	2	1	2	2	2	2	2	NA	2
2102	m0918	2	NA	2	2	2	NA	2	2	2	NA	1	NA	1	NA	1	1	0	2	2	NA	2	2	1	2	NA	0	1	2	2	2	NA	1	2	1	2	1	1	NA	2	2	2	2	2	2	2	2	NA	2
2103	m0919	2	NA	1	1	1	NA	2	2	2	NA	2	NA	2	NA	2	2	2	2	2	NA	2	2	1	2	NA	1	1	2	2	2	NA	1	2	2	1	1	1	NA	1	2	1	2	2	1	2	2	NA	1
2104	m0920	2	NA	2	2	2	NA	2	2	2	NA	2	NA	2	NA	2	2	2	2	1	NA	2	2	2	2	NA	2	2	2	2	2	NA	2	2	1	2	1	1	NA	2	2	2	2	2	2	2	2	NA	2
2105	m0921	2	NA	NA	0	NA	NA	0	0	2	NA	0	NA	NA	NA	0	1	1	2	2	NA	2	2	0	2	NA	0	0	2	2	2	NA	1	2	2	2	NA	2	NA	2	2	2	2	2	2	2	2	NA	2
2106	m0922	2	NA	2	2	1	NA	2	1	2	NA	1	NA	0	NA	2	1	2	2	2	NA	2	2	2	2	NA	2	1	2	2	2	NA	1	2	1	2	1	0	NA	1	2	0	2	1	0	2	2	NA	1
2107	m0923	2	NA	0	0	0	NA	1	1	2	NA	1	NA	1	NA	1	1	1	2	2	NA	2	2	1	2	NA	1	1	2	2	2	NA	2	2	2	1	1	1	NA	1	2	1	2	2	1	2	2	NA	NA
2108	m0924	2	NA	2	2	2	NA	2	2	2	NA	2	NA	1	NA	1	1	NA	2	2	NA	2	2	NA	2	NA	NA	NA	2	2	2	NA	0	2	2	2	2	2	NA	2	NA	2	2	2	2	2	2	NA	2
2109	m0925	2	NA	NA	0	NA	NA	0	0	2	NA	0	NA	NA	NA	0	1	0	2	2	NA	2	2	0	2	NA	0	0	2	2	2	NA	1	2	2	2	2	2	NA	2	2	1	2	2	2	2	2	NA	2
2110	m0926	2	NA	2	2	2	NA	1	1	2	NA	1	NA	1	NA	1	1	1	2	2	NA	2	2	1	2	NA	1	1	2	2	2	NA	1	2	2	2	2	2	NA	2	2	2	2	2	2	2	2	NA	2
2111	m0927	2	NA	1	1	1	NA	2	2	2	NA	2	NA	2	NA	2	2	NA	NA	NA	NA	1	2	NA	2	NA	1	NA	2	NA	2	NA	NA	2	2	2	2	2	NA	2	2	1	2	2	2	2	2	NA	2
2112	m0928	2	NA	2	2	2	NA	2	2	2	NA	2	NA	2	NA	2	2	1	2	2	NA	2	2	1	2	NA	1	1	2	2	2	NA	1	2	2	2	2	2	NA	2	2	2	2	2	2	2	2	NA	1
2113	m0929	2	NA	2	2	2	NA	2	2	2	NA	2	NA	2	NA	2	2	1	2	2	NA	2	2	1	2	NA	1	1	2	2	2	NA	0	2	2	2	2	2	NA	2	2	2	2	2	1	2	2	NA	1
2114	m0930	2	NA	2	2	2	NA	2	2	2	NA	2	NA	1	NA	1	1	NA	2	2	NA	2	2	NA	2	NA	NA	NA	2	2	2	NA	NA	2	NA	2	1	1	NA	2	2	2	2	2	2	2	2	NA	2
2115	m0931	2	NA	NA	2	2	NA	2	2	2	NA	2	NA	2	NA	2	2	2	2	2	NA	2	2	1	2	NA	1	1	2	1	2	NA	0	2	2	2	2	2	NA	2	NA	2	2	2	2	2	2	NA	1
2116	m0932	2	NA	2	1	2	NA	2	2	2	NA	2	NA	2	NA	2	2	2	2	2	NA	2	2	2	2	NA	2	2	2	2	2	NA	1	2	2	2	2	1	NA	1	2	1	2	2	0	2	2	NA	0
2117	m0933	2	NA	1	1	1	NA	2	2	2	NA	2	NA	2	NA	2	2	2	2	2	NA	2	2	2	2	NA	2	2	2	2	2	NA	2	2	1	2	1	1	NA	2	2	1	2	2	1	2	2	NA	1
2118	m0934	2	NA	2	2	2	NA	2	2	2	NA	2	NA	2	NA	2	2	1	2	2	NA	2	2	1	2	NA	1	1	2	2	2	NA	1	2	2	1	1	1	NA	1	2	1	2	2	0	2	2	NA	1
2119	m0935	2	NA	2	2	2	NA	2	2	2	NA	2	NA	1	NA	1	1	0	2	2	NA	2	2	0	2	NA	0	0	2	2	2	NA	NA	2	1	2	1	1	NA	2	2	2	2	2	1	2	2	NA	2
2120	m0936	2	NA	0	NA	0	NA	2	NA	2	NA	2	NA	2	NA	2	NA	2	2	2	NA	2	1	1	2	NA	2	1	2	1	1	NA	0	NA	NA	NA	NA	NA	NA	NA	NA	NA	NA	NA	NA	NA	NA	NA	NA
2121	m0937	2	NA	2	2	2	NA	2	1	2	NA	2	NA	2	NA	2	2	2	NA	2	NA	2	1	2	2	NA	NA	1	NA	1	1	NA	NA	NA	2	1	NA	NA	NA	1	NA	NA	2	1	0	2	1	NA	NA
2122	m0938	2	NA	1	1	1	NA	1	2	2	NA	1	NA	1	NA	2	2	2	2	2	NA	2	2	2	2	NA	2	2	2	2	2	NA	2	2	1	2	1	1	NA	2	2	1	2	2	1	2	2	NA	1
2125	m0941	2	NA	2	2	2	NA	2	2	2	NA	2	NA	2	NA	2	2	2	2	2	NA	2	2	2	2	NA	1	2	2	2	2	NA	1	2	2	2	2	2	NA	2	2	2	2	2	2	2	2	NA	2
2128	m0944	2	NA	2	NA	2	NA	2	NA	2	NA	2	NA	2	NA	2	NA	2	NA	NA	NA	NA	2	2	2	NA	1	1	1	NA	2	NA	NA	NA	NA	NA	NA	NA	NA	NA	NA	NA	NA	NA	NA	NA	NA	NA	NA
2130	m0946	2	NA	2	2	2	NA	2	1	2	NA	1	NA	1	NA	2	1	2	NA	2	NA	1	2	2	2	NA	2	2	NA	1	2	NA	NA	2	NA	NA	NA	NA	NA	NA	NA	NA	NA	NA	NA	NA	NA	NA	NA
2131	m0947	2	NA	2	2	2	NA	2	2	2	NA	2	NA	NA	NA	2	NA	2	NA	2	NA	2	NA	2	NA	NA	NA	2	NA	2	NA	NA	NA	NA	NA	NA	NA	NA	NA	NA	NA	NA	NA	NA	NA	NA	NA	NA	NA
2132	m0948	2	NA	1	1	1	NA	1	1	2	NA	1	NA	1	NA	1	1	0	2	2	NA	2	2	0	2	NA	0	0	2	2	2	NA	1	2	2	1	1	1	NA	1	NA	1	NA	NA	0	NA	NA	NA	NA
2133	m0949	2	NA	2	1	2	NA	2	NA	2	NA	2	NA	2	NA	2	NA	2	NA	2	NA	2	2	2	2	NA	2	2	2	2	2	NA	1	NA	NA	NA	NA	NA	NA	2	NA	NA	NA	NA	NA	NA	NA	NA	NA
2134	m0950	2	NA	2	2	2	NA	1	1	2	NA	1	NA	1	NA	1	2	1	2	2	NA	2	2	1	2	NA	1	1	2	2	2	NA	1	2	2	2	NA	2	NA	NA	2	NA	2	2	NA	2	2	NA	NA
2135	m0951	2	NA	2	2	2	NA	1	1	2	NA	1	NA	1	NA	1	2	0	2	2	NA	2	2	1	2	NA	0	0	2	2	2	NA	2	NA	NA	2	NA	2	NA	2	NA	NA	NA	NA	NA	NA	NA	NA	NA
2136	m0952	2	NA	2	2	2	NA	2	2	2	NA	2	NA	2	NA	2	2	2	NA	NA	NA	2	NA	2	NA	NA	NA	1	NA	2	NA	NA	NA	NA	NA	NA	NA	NA	NA	NA	NA	NA	NA	NA	NA	NA	NA	NA	NA
2137	m0953	2	NA	1	1	1	NA	1	1	2	NA	1	NA	1	NA	1	1	1	2	2	NA	2	2	1	2	NA	1	1	2	2	2	NA	1	2	2	2	2	2	NA	2	2	2	2	2	2	2	2	NA	NA
2138	m0954	2	NA	1	1	1	NA	1	1	2	NA	1	NA	1	NA	1	1	1	2	2	NA	2	2	1	2	NA	1	1	2	2	2	NA	1	2	2	2	2	2	NA	2	2	1	2	2	2	2	2	NA	1
2139	m0955	2	NA	1	1	1	NA	2	2	2	NA	2	NA	2	NA	2	2	2	2	2	NA	2	2	2	2	NA	2	2	2	2	2	NA	1	2	2	2	2	2	NA	2	2	2	2	2	NA	2	2	NA	NA
2140	m0956	2	NA	0	0	0	NA	2	2	2	NA	2	NA	2	NA	2	NA	2	2	2	NA	2	2	2	2	NA	2	2	2	2	2	NA	2	2	2	2	2	1	NA	1	2	1	2	2	1	2	2	NA	NA
2141	m0957	2	NA	1	1	1	NA	2	2	2	NA	2	NA	2	NA	2	NA	2	2	2	NA	2	2	1	2	NA	2	2	2	2	2	NA	0	2	1	2	2	1	NA	2	2	1	1	1	1	2	1	NA	NA
2142	m0958	2	NA	1	1	1	NA	1	2	2	NA	1	NA	1	NA	1	2	1	2	2	NA	2	2	1	2	NA	1	1	2	2	2	NA	1	2	2	2	1	1	NA	1	2	2	2	2	2	2	2	NA	NA
2143	m0959	2	NA	1	1	1	NA	1	1	2	NA	1	NA	1	NA	1	2	1	2	2	NA	2	2	1	2	NA	1	1	2	2	2	NA	0	2	2	2	2	2	NA	2	2	1	NA	2	2	2	2	NA	NA
2144	m0960	2	NA	2	2	2	NA	2	2	2	NA	2	NA	2	NA	2	2	0	2	2	NA	2	2	0	2	NA	0	0	2	2	2	NA	1	2	2	2	2	1	NA	2	2	2	2	2	2	2	2	NA	NA
2145	m0961	2	NA	0	0	0	NA	2	2	2	NA	2	NA	2	NA	2	2	NA	NA	2	NA	2	2	1	2	NA	2	2	NA	2	2	NA	NA	NA	NA	NA	NA	NA	NA	NA	NA	NA	NA	NA	NA	NA	NA	NA	NA
2146	m0962	2	NA	1	1	1	NA	1	1	2	NA	1	NA	1	NA	1	NA	0	2	2	NA	2	2	0	2	NA	0	1	2	1	2	NA	1	2	2	2	2	2	NA	2	2	2	2	2	2	2	2	NA	2
2147	m0963	1	NA	0	0	0	NA	1	1	2	NA	1	NA	1	NA	1	1	2	2	2	NA	1	2	1	1	NA	1	2	2	1	2	NA	1	2	1	2	1	1	NA	2	2	1	2	1	0	1	1	NA	1
2148	m0964	2	NA	2	2	2	NA	2	2	2	NA	2	NA	2	NA	2	1	2	2	2	NA	2	2	2	2	NA	1	1	1	2	2	NA	2	2	1	2	1	1	NA	1	2	1	2	2	1	2	2	NA	0
2149	m0965	1	NA	2	1	1	NA	2	2	2	NA	2	NA	2	NA	2	2	2	2	2	NA	2	2	2	2	NA	2	2	2	2	2	NA	2	2	2	1	1	1	NA	1	2	0	2	2	2	2	2	NA	2
2150	m0966	2	NA	1	1	1	NA	1	1	2	NA	1	NA	1	NA	1	1	1	2	2	NA	2	2	1	2	NA	1	1	2	2	2	NA	1	2	2	2	2	2	NA	2	1	2	2	2	2	2	2	NA	2
2151	m0967	2	NA	2	2	2	NA	2	2	2	NA	2	NA	2	NA	2	2	2	2	2	NA	2	2	2	2	NA	2	2	2	2	2	NA	2	2	2	2	2	2	NA	2	1	2	2	2	2	2	2	NA	2
2152	m0968	1	NA	NA	0	NA	NA	0	0	2	NA	NA	NA	NA	NA	0	0	1	2	2	NA	1	2	0	1	NA	0	1	2	1	2	NA	1	2	1	2	1	1	NA	2	2	1	2	1	1	1	1	NA	1
2153	m0969	2	NA	1	1	1	NA	2	2	2	NA	2	NA	2	NA	2	2	2	2	2	NA	2	2	2	2	NA	2	2	2	2	2	NA	2	2	2	NA	NA	2	NA	NA	NA	2	NA	2	NA	NA	NA	NA	NA
2154	m0970	2	NA	1	1	1	NA	2	1	2	NA	1	NA	2	NA	2	1	2	2	2	NA	1	2	2	2	NA	2	2	2	1	2	NA	1	2	2	2	2	1	NA	2	0	1	1	2	1	2	2	NA	2
2155	m0971	2	NA	1	1	1	NA	1	1	2	NA	1	NA	1	NA	1	1	1	2	2	NA	2	2	1	2	NA	1	1	2	1	2	NA	1	2	2	2	2	2	NA	2	2	1	2	2	2	2	2	NA	2
2156	m0972	2	NA	2	2	2	NA	2	2	2	NA	2	NA	2	NA	2	2	1	2	2	NA	2	2	1	2	NA	1	2	2	2	2	NA	1	2	2	2	2	2	NA	2	2	2	2	2	2	2	2	NA	1
2157	m0973	2	NA	0	0	0	NA	1	1	2	NA	1	NA	1	NA	1	1	1	2	2	NA	2	2	1	2	NA	1	1	2	2	2	NA	2	2	2	2	2	2	NA	2	1	2	2	2	2	2	2	NA	1
2158	m0974	2	NA	0	0	0	NA	1	1	2	NA	1	NA	1	NA	1	1	1	2	2	NA	2	2	1	2	NA	1	1	2	2	2	NA	1	2	1	2	1	1	NA	2	1	2	2	2	2	2	2	NA	2
2159	m0975	2	NA	1	1	1	NA	1	1	2	NA	1	NA	1	NA	1	1	1	2	2	NA	2	2	1	2	NA	1	1	2	2	2	NA	2	2	2	2	2	2	NA	2	1	2	2	2	2	2	2	NA	2
2160	m0976	2	NA	2	2	2	NA	2	2	2	NA	2	NA	1	NA	2	2	2	2	2	NA	2	2	2	2	NA	2	2	2	2	2	NA	1	2	1	2	1	1	NA	2	2	0	2	2	1	2	1	NA	2
2161	m0977	2	NA	2	2	2	NA	2	2	2	NA	2	NA	2	NA	2	2	2	2	2	NA	2	2	2	2	NA	2	2	2	2	2	NA	1	2	2	2	2	2	NA	2	2	2	2	2	1	2	2	NA	2
2162	m0978	2	NA	NA	NA	1	NA	1	0	2	NA	1	NA	NA	NA	2	1	1	2	2	NA	2	2	1	2	NA	1	2	2	1	2	NA	0	2	2	2	2	2	NA	2	2	2	2	2	2	2	2	NA	2
2163	m0979	2	NA	2	2	2	NA	2	2	2	NA	2	NA	2	NA	2	2	2	2	2	NA	2	2	2	2	NA	2	2	2	2	2	NA	2	2	2	2	2	2	NA	2	2	2	2	2	2	2	2	NA	1
2164	m0980	2	NA	NA	1	1	NA	1	1	2	NA	1	NA	2	NA	2	2	2	2	2	NA	2	2	2	2	NA	2	2	2	2	2	NA	1	2	2	2	2	1	NA	1	1	1	2	2	1	2	2	NA	0
2165	m0981	2	NA	2	2	2	NA	2	2	2	NA	2	NA	2	NA	2	1	1	2	2	NA	2	2	1	2	NA	1	1	2	2	2	NA	0	2	2	2	2	2	NA	2	2	2	2	2	1	2	2	NA	2
2166	m0982	2	NA	1	1	1	NA	2	2	2	NA	2	NA	2	NA	2	2	2	2	2	NA	2	2	2	2	NA	2	2	2	2	2	NA	2	2	2	2	2	2	NA	2	1	2	2	2	2	2	2	NA	2
2167	m0983	2	NA	2	2	2	NA	2	1	2	NA	2	NA	1	NA	2	1	1	2	2	NA	2	2	1	2	NA	1	2	2	1	2	NA	1	2	2	2	2	2	NA	2	2	2	2	2	2	2	2	NA	1
2168	m0984	2	NA	2	2	1	NA	2	2	2	NA	2	NA	2	NA	2	2	2	2	2	NA	2	2	2	2	NA	2	1	2	2	2	NA	1	2	2	2	2	2	NA	2	1	2	2	2	1	2	2	NA	2
2169	m0985	2	NA	0	0	0	NA	1	2	2	NA	2	NA	2	NA	2	2	1	2	2	NA	2	2	2	2	NA	2	2	2	2	2	NA	2	2	2	2	2	2	NA	2	2	2	2	2	2	2	2	NA	1
2170	m0986	2	NA	1	1	1	NA	1	2	2	NA	2	NA	2	NA	2	2	0	2	2	NA	2	2	1	2	NA	1	2	2	1	2	NA	1	2	2	2	2	1	NA	1	2	1	2	2	2	2	2	NA	1
2171	m0987	2	NA	1	1	1	NA	2	2	2	NA	2	NA	2	NA	2	2	2	2	2	NA	2	2	2	2	NA	2	2	2	2	2	NA	1	2	2	2	2	2	NA	2	1	2	NA	2	2	2	2	NA	1
2172	m0988	2	NA	2	2	2	NA	2	2	2	NA	2	NA	2	NA	2	2	2	2	2	NA	2	2	2	2	NA	2	2	2	1	2	NA	0	2	2	2	2	1	NA	1	2	1	2	2	1	2	2	NA	1
2173	m0989	2	NA	2	2	2	NA	2	2	2	NA	2	NA	2	NA	2	NA	2	2	2	NA	2	2	1	2	NA	NA	1	2	2	2	NA	2	2	2	2	1	1	NA	1	2	1	2	2	0	2	2	NA	0
2174	m0990	2	NA	2	1	1	NA	2	2	2	NA	2	NA	2	NA	2	1	2	2	2	NA	2	2	2	2	NA	1	1	2	2	2	NA	2	2	2	1	1	1	NA	1	2	1	2	2	0	2	2	NA	1
2175	m0991	2	NA	2	2	2	NA	2	2	2	NA	2	NA	2	NA	2	2	2	2	2	NA	2	2	2	2	NA	2	2	2	2	2	NA	1	2	1	2	1	0	NA	1	2	1	2	2	1	2	2	NA	1
2176	m0992	2	NA	0	1	1	NA	2	2	2	NA	2	NA	2	NA	2	2	2	2	2	NA	2	2	1	2	NA	NA	1	2	2	2	NA	2	2	2	2	1	1	NA	1	2	1	2	2	1	2	2	NA	1
2177	m0993	2	NA	2	2	2	NA	2	2	2	NA	2	NA	2	NA	2	2	1	2	2	NA	2	2	1	2	NA	1	1	2	2	2	NA	0	2	2	2	2	2	NA	2	2	2	2	2	0	2	2	NA	2
2178	m0994	2	NA	1	1	1	NA	1	1	2	NA	1	NA	1	NA	1	2	1	2	2	NA	2	2	1	2	NA	1	1	2	2	2	NA	1	2	2	2	2	2	NA	2	2	2	2	2	2	2	2	NA	1
2179	m0995	2	NA	2	2	2	NA	2	2	2	NA	2	NA	2	NA	2	2	1	2	2	NA	2	2	1	2	NA	1	1	2	2	2	NA	2	2	2	2	2	2	NA	2	2	2	2	2	2	2	2	NA	2
[truncated: 15 more rows]
[truncated: 120 more columns]
